# Supplementary material for: Early Responses of Brassica oleracea Roots to Zinc Supply Under Sufficient and Sub-Optimal Phosphorus Supply
Source: Front Plant Sci. 2020 Jan 9;10:1645. doi: 10.3389/fpls.2019.01645 (PMC6962232; doi:10.3389/fpls.2019.01645)
Supplement: Supplementary file 2 [file Table_1.xlsx]

## Sheet: Table S1
Table S1 Mean shoot fresh weight, P and Zn concentrations and physiological P use efficiency (calculated as Yieldlow/Plow or Yieldhigh /Phigh) of the Brassica oleracea accessions used in the pot experiments, which were grown in a peat-based compost with Low P (5.25 mg L-1) and High P (15.75 mg L-1) amendments in Greenhouse Experiment 1 described by (Broadley et al., 2008). Data for fresh weight, …
			Average values for shoots at Low P treatment				Average values for shoots at High P treatment
Accession	Line name	Varietas	Fresh weight (g)	P concentration (mg kg-1)	Physiological P use efficiency (g2 DM g-1 P)	Zn concentration (mg kg-1)	Fresh weight (g)	P concentration (mg kg-1)	Physiological P use efficiency (g2 DM g-1 P)	Zn concentration (mg kg-1)
C6		sabellica	7.1	1470	661	61.1	15.7	2537	995	52.9
F103	HRIGRU04701	italica	5.2	2485	260	105	9.3	3652	76	87.9
F216	HRIGRU05688	acephala	7.5	1606	569	152	19.3	2206	1215	89.1
F218	HRIGRU05887	capitata	5.1	1873	368	-8.2	7.4	4996	75	3
F232	HRIGRU06449	acephala	6.6	2753	279	623	14.1	3353	573	47.2
F308	HRIGRU09549	acephala	8.14	1588	606	79.4	17.25	2354	1046	51.8
F352	HRIGRU12138	acephala	8.4	1480	1007	172	14.9	3113	594	32.7
F39	HRIGRU00741	gemmifera	10.8	2542	403	77.2	11.6	2142	567	93.6
