# Supplementary material for: Early Responses of Brassica oleracea Roots to Zinc Supply Under Sufficient and Sub-Optimal Phosphorus Supply
Source: Front Plant Sci. 2020 Jan 9;10:1645. doi: 10.3389/fpls.2019.01645 (PMC6962232; doi:10.3389/fpls.2019.01645)
Supplement: Supplementary file 3 [file Table_2.xlsx]

## Sheet: all.gene.FPKM
Table S2 Gene expression of all genes assessed in the RNAseq analysis for roots of two Brassica oleracea accessions (the C6 and the F103) grown in hydroponics at Low P and High P each with High Zn or Low Zn treatments for two weeks (n=3 for each accession and each treatment). Each accession and treatment was analysed in triplicate. Shown are FPKM values for each gene in each of the 24 samples.
		C6												F103
		LowP & LowZn			HighP & LowZn			LowP & HighZn			HighP & HighZn			LowP & LowZn			HighP & LowZn			LowP & HighZn			HighP & HighZn
gene_id	transcript_id(s)	C6LP_LZn2_129_FPKM	C6LP_LZn2_2_FPKM	C6LP_LZn2_39_FPKM	C6NP_LZn6_115_FPKM	C6NP_LZn6_93_FPKM	C6NP_LZn6_97_FPKM	C6LP_NZn17_113_FPKM	C6LP_NZn17_16_FPKM	C6LP_NZn17_5_FPKM	C6NP_NZn29_121_FPKM	C6NP_NZn29_29_FPKM	C6NP_NZn29_6_FPKM	F103LP_LZn12_138_FPKM	F103LP_LZn12_142_FPKM	F103LP_LZn12_156_FPKM	F103NP_LZn26_151_FPKM	F103NP_LZn26_178_FPKM	F103NP_LZn26_37_FPKM	F103LP_NZn31_155_FPKM	F103LP_NZn31_65_FPKM	F103LP_NZn31_98_FPKM	F103NP_NZn9_116_FPKM	F103NP_NZn9_120_FPKM	F103NP_NZn9_137_FPKM	Symbol	Description	KEGG Orthology	GO Component	GO Function	GO Process	Blast nr	mean lowP_lowZn_C6	mean highP_lowZn_C6	mean lowP_highZn_C6	mean highP_highZn_C6	mean lowP_lowZn_F103	mean highP_lowZn_F103	mean lowP_highZn_F103	mean highP_highZn_F103
Bo1g007900	Bo1g007900.1	21734.1	16060.5	18686.1	6925.9	6345.68	6341.97	32576	24953.2	16632.9	5760.33	4262.9	5804.14	11809.5	12993	8576.64	7157.37	7080.11	6573.24	7843.57	10085.6	11123	17365.5	10806.9	14796.2	-	cds chromosome:v2.1:C1:2752058:2752582:-1 gene:Bo1g007900 gene_biotype:protein_coding transcript_biotype:protein_coding description:CAP (Cysteine-rich secretory proteins, Antigen 5, and Pathogenesis-related 1 protein) superfamily protein [Source:TAIR;Acc:AT4G33720](projected from arabidopsis_thaliana,AT4G33720)	K13449|1|9e-102|369|bna:106370793|pathogenesis-related protein 1	-	-	-	gi|922413557|ref|XP_013586047.1|/7.20492e-103/PREDICTED: pathogenesis-related protein 1 [Brassica oleracea var. oleracea]	18826.9	6537.85	24720.7	5275.79	11126.4	6936.91	14322.9	9684.04
Bo3g084260	Bo3g084260.1	13686.6	13013.8	7796.46	8700.34	13400.6	8425.66	21420.8	13168	12411.1	8441.46	9169.6	9904.18	13552.1	15214	9423.75	8195.36	14798.7	8514.39	14999.9	12129.7	11970.2	11032.4	6290.8	8866.18	-	cds chromosome:v2.1:C3:31512929:31513216:1 gene:Bo3g084260 gene_biotype:protein_coding transcript_biotype:protein_coding description:dehydrin family protein [Source:TAIR;Acc:AT1G54410](projected from arabidopsis_thaliana,AT1G54410)	-	-	-	-	gi|922440065|ref|XP_013625156.1|/1.95852e-14/PREDICTED: protein PXR1 [Brassica oleracea var. oleracea]	11499	10175.5	15666.6	9171.75	12729.9	10502.8	8729.78	13033.3
Bo7g059550	Bo7g059550.1	12039.7	9713.6	8386.87	8610.48	5893.48	4536.31	4184.77	15717.6	14103.3	2528.68	2398.4	8862.35	9068.93	16202.7	13127.1	13821.6	10032.6	14881.6	8921.73	7635.41	9215.09	11463	9466.61	11413.8	-	cds chromosome:v2.1:C7:21758799:21760049:1 gene:Bo7g059550 gene_biotype:protein_coding transcript_biotype:protein_coding	-	-	-	-	-	10046.7	6346.76	11335.2	4596.48	12799.6	12911.9	10781.1	8590.74
Bo7g116320	Bo7g116320.1	9490.84	13168.9	6900.85	5273.3	3247.3	8153.26	5830.34	520.62	4246.01	4687.71	694.49	1928.75	1032.43	6130.85	1120.05	1059.71	486.2	536.48	3673.65	876.74	781.68	1206.08	773.66	1397.1	-	cds chromosome:v2.1:C7:46415719:46416207:1 gene:Bo7g116320 gene_biotype:protein_coding transcript_biotype:protein_coding	K13449|1|1e-61|235|bna:106444785|pathogenesis-related protein 1	-	-	-	gi|922528513|ref|XP_013596875.1|/1.19216e-71/PREDICTED: pathogenesis-related protein 1-like [Brassica oleracea var. oleracea]	9853.53	5557.95	3532.32	2436.98	2761.11	694.13	1125.61	1777.36
Bo5g034220	Bo5g034220.1	5642.22	3397.86	6812.71	5660.56	2929.96	2679.98	1154.82	5692	5796.2	5023.92	2361.75	3573.47	3662.33	7086.76	4826.71	6095.82	3583	5270.91	2918.36	2512.99	3116.04	4547.4	3940.44	4117.41	-	cds chromosome:v2.1:C5:10969621:10970844:-1 gene:Bo5g034220 gene_biotype:protein_coding transcript_biotype:protein_coding	-	-	GO:0005198//structural molecule activity	GO:0006511//ubiquitin-dependent protein catabolic process;GO:0009725//response to hormone;GO:0071555//cell wall organization;GO:0048588//developmental cell growth;GO:0043623//cellular protein complex assembly;GO:0035966//response to topologically incorrect protein	gi|923925548|ref|XP_013731769.1|/3.99337e-16/PREDICTED: extensin-3-like [Brassica napus]	5284.26	3756.83	4214.34	3653.05	5191.93	4983.24	4201.75	2849.13
Bo6g104090	Bo6g104090.1	5486.4	16067	530.04	6268.17	5527.25	1181.51	6467.21	10305.7	8154.79	1451.74	2804.18	5873.58	9828.43	9092.02	11226.7	12229.5	3592.6	9142.91	10509	16726.7	14439.5	16280.6	12610.9	18718.9	-	cds chromosome:v2.1:C6:32720872:32721460:1 gene:Bo6g104090 gene_biotype:protein_coding transcript_biotype:protein_coding	-	-	-	-	gi|674931544|emb|CDY01832.1|/1.35082e-15/BnaC06g28720D [Brassica napus]	7361.14	4325.64	8309.22	3376.5	10049	8321.67	15870.1	13891.8
Bo6g120200	Bo6g120200.1	5097.54	4234.94	3439.11	7085.9	9603.9	5001.94	23173.9	4658.49	4385.91	5014.19	8382.38	5456.79	5983.2	4254.89	4801	4007.43	6932.88	4986.02	5797.65	4310.31	6747.37	5096.84	2527.09	3001.13	-	cds chromosome:v2.1:C6:37860086:37860816:-1 gene:Bo6g120200 gene_biotype:protein_coding transcript_biotype:protein_coding	-	-	-	GO:0009628//response to abiotic stimulus	gi|922514485|ref|XP_013592580.1|/1.06536e-32/PREDICTED: dehydrin ERD14 [Brassica oleracea var. oleracea]	4257.2	7230.58	10739.4	6284.45	5013.03	5308.78	3541.69	5618.44
Bo6g120910	Bo6g120910.1	4653.4	2225.32	4752.68	4730.28	3137.81	3530.61	1274.98	6687.3	2841.49	2327.02	407.78	1263.22	1848.69	809.27	3687.02	2620.64	4229.76	6271.1	1956.56	7142.09	5210.34	3098.37	8086.52	5157.66	-	cds chromosome:v2.1:C6:38253747:38254574:-1 gene:Bo6g120910 gene_biotype:protein_coding transcript_biotype:protein_coding	-	-	-	-	-	3877.13	3799.57	3601.26	1332.67	2114.99	4373.83	5447.52	4769.66
Bo1g054940	Bo1g054940.1	4432.33	4870.6	7413.53	1723.35	738.44	992.11	3280.78	5671.68	3420.66	447.86	325.36	344.59	1716.91	2123.71	1626.38	767.74	524.04	777.6	462.9	538.13	710.95	3270.18	2787.34	2764.05	-	cds chromosome:v2.1:C1:15950476:15952139:1 gene:Bo1g054940 gene_biotype:protein_coding transcript_biotype:protein_coding description:Glycosyl hydrolase superfamily protein [Source:TAIR;Acc:AT4G16260](projected from arabidopsis_thaliana,AT4G16260)	K19892|1|2e-58|226|mus:103975262|glucan endo-1,3-beta-glucosidase 4 [EC:3.2.1.39];K19891|4|1e-57|224|pvu:PHAVU_008G236700g|glucan endo-1,3-beta-glucosidase 1/2/3 [EC:3.2.1.39]	GO:0031090//organelle membrane;GO:0030312//external encapsulating structure	GO:0016798//hydrolase activity, acting on glycosyl bonds;GO:0043167//ion binding	GO:0006970//response to osmotic stress;GO:0050832//defense response to fungus;GO:0044238//primary metabolic process	gi|922412054|ref|XP_013637124.1|/0/PREDICTED: glucan endo-1,3-beta-glucosidase, basic vacuolar isoform [Brassica oleracea var. oleracea]	5572.15	1151.3	4124.37	372.603	1822.33	689.793	2940.52	570.66
Bo5g008330	Bo5g008330.1	3918.38	2685.63	3058.82	12816.6	19111.8	3768.49	2422.97	4331.78	3259.93	3387.26	6085.76	3306.87	2611.47	7227.8	2172.47	5427.7	1232.14	956.56	9412.46	1357.46	1421.12	2095.97	1792.67	1609.92	-	cds chromosome:v2.1:C5:2801801:2803006:-1 gene:Bo5g008330 gene_biotype:protein_coding transcript_biotype:protein_coding	-	-	-	-	gi|89257467|gb|ABD64958.1|/7.85748e-08/ethylene responsive element binding factor -related [Brassica oleracea]	3220.94	11899	3338.23	4259.96	4003.91	2538.8	1832.85	4063.68
Bo1g095850	Bo1g095850.1	3782.28	285.43	733.55	13401.9	13510.8	12654.2	8	8.94	40.94	69.33	315.08	58.92	7191.18	2768.47	5435.25	3092.44	1890.42	4575.07	20.59	330.76	31.64	151.77	42.8	48.35	-	cds chromosome:v2.1:C1:28349481:28350877:1 gene:Bo1g095850 gene_biotype:protein_coding transcript_biotype:protein_coding	-	-	-	-	gi|674929542|emb|CDY03798.1|/7.82843e-108/BnaC01g29150D [Brassica napus]	1600.42	13189	19.2933	147.777	5131.63	3185.98	80.9733	127.663
Bo01158s040	Bo01158s040.1	3639.72	2036.17	3195.34	2503.84	2688.58	1463.26	1466.37	4512.04	3125.44	1275.69	993.49	2292.2	3105.5	3138.79	3888.14	3844.1	2984.4	4190.09	3171.7	4079.49	2988.51	3400.09	5156.95	4511.95	-	cds scaffold:v2.1:Scaffold01158:10611:11425:-1 gene:Bo01158s040 gene_biotype:protein_coding transcript_biotype:protein_coding	K00799|1|1e-119|429|bna:106426574|glutathione S-transferase [EC:2.5.1.18]	GO:0016020//membrane;GO:0044424	GO:0003824//catalytic activity	GO:0009404//toxin metabolic process;GO:0006952//defense response	gi|685307682|ref|XP_009144554.1|/5.388e-119/PREDICTED: glutathione S-transferase F3-like [Brassica rapa]	2957.08	2218.56	3034.62	1520.46	3377.48	3672.86	4356.33	3413.23
Bo1g144650	Bo1g144650.1	3630.63	2816.52	2692.64	3155.56	3431.75	2739.7	554.16	2894.19	3897.19	3308.38	2454.4	4717.41	2873.07	3789.84	2028.74	2330.9	2664.41	2488.78	4555.59	2178.5	2864.16	2110.44	2277.68	2535.41	-	cds chromosome:v2.1:C1:41231183:41234504:1 gene:Bo1g144650 gene_biotype:protein_coding transcript_biotype:protein_coding	K01188|1|0.0|1082|bna:106427892|beta-glucosidase [EC:3.2.1.21]	GO:0009536//plastid;GO:0042579//microbody;GO:0005911//cell-cell junction	GO:0046914//transition metal ion binding;GO:0019899//enzyme binding;GO:0015926//glucosidase activity	GO:0006952//defense response;GO:0006996//organelle organization;GO:0044238//primary metabolic process;GO:0009409//response to cold;GO:0009608//response to symbiont;GO:0006970//response to osmotic stress	gi|922404500|ref|XP_013616513.1|/0/PREDICTED: beta-glucosidase 23-like [Brassica oleracea var. oleracea]	3046.6	3109	2448.51	3493.4	2897.22	2494.7	2307.84	3199.42
Bo4g020880	Bo4g020880.1	3497.96	4054.46	3888.95	2294.92	1555.97	1134.9	1235.36	2693.82	2607.31	1160.35	469.33	810.64	2495.6	2423.4	1200.18	803.17	656.62	699.93	760.83	421.87	708.12	2464.35	2800.82	2394.65	-	cds chromosome:v2.1:C4:2709201:2709659:1 gene:Bo4g020880 gene_biotype:protein_coding transcript_biotype:protein_coding	-	-	GO:0016248//channel inhibitor activity	GO:0006950//response to stress	gi|922462691|ref|XP_013632264.1|/9.13693e-49/PREDICTED: defensin-like protein 2 isoform X2 [Brassica oleracea var. oleracea]	3813.79	1661.93	2178.83	813.44	2039.73	719.907	2553.27	630.273
Bo1g097910	Bo1g097910.1	3380.89	130.38	591.3	11604.2	13338.5	11475.3	10.08	0	55.56	46.04	241.28	45.35	7872.71	2282.23	6657.67	3791.91	1817.14	6972.14	19.34	422.11	31.89	255.11	64.24	57.53	-	cds chromosome:v2.1:C1:28423187:28423502:1 gene:Bo1g097910 gene_biotype:protein_coding transcript_biotype:protein_coding	-	-	-	-	gi|922415449|ref|XP_013595402.1|/4.53007e-40/PREDICTED: defensin-like protein 206 [Brassica oleracea var. oleracea]	1367.52	12139.4	21.88	110.89	5604.2	4193.73	125.627	157.78
Bo1g097950	Bo1g097950.1	2926.19	237.39	712.85	8434.09	5630.05	5978.95	10.76	3.25	26.56	52.58	255.97	26.05	3572.4	2654.3	4242.71	2756.5	1469.78	3530.4	13.41	185.75	28	54.62	49.33	36.27	-	cds chromosome:v2.1:C1:28470908:28471224:1 gene:Bo1g097950 gene_biotype:protein_coding transcript_biotype:protein_coding	-	-	-	-	gi|922415059|ref|XP_013593698.1|/1.08074e-33/PREDICTED: defensin-like protein 206 [Brassica oleracea var. oleracea]	1292.14	6681.03	13.5233	111.533	3489.8	2585.56	46.74	75.72
Bo6g122360	Bo6g122360.1	2831.44	2314.02	2607.15	1191.48	1049.74	922.43	251.48	2789.38	1994.44	820.44	382.64	1126.61	1249.37	1783.19	1123.78	1131.91	736.75	947.08	1131.96	1110.68	914.52	1497.83	2262.72	1683.96	-	cds chromosome:v2.1:C6:39068247:39069856:-1 gene:Bo6g122360 gene_biotype:protein_coding transcript_biotype:protein_coding	K04733|1|2e-37|158|jcu:105649712|interleukin-1 receptor-associated kinase 4 [EC:2.7.11.1]	GO:0005576//extracellular region;GO:0044444//cytoplasmic part;GO:0005618//cell wall;GO:0031090//organelle membrane;GO:0043231//intracellular membrane-bounded organelle	GO:0005488//binding	-	gi|922500902|ref|XP_013588114.1|/0/PREDICTED: epidermis-specific secreted glycoprotein EP1 [Brassica oleracea var. oleracea]	2584.2	1054.55	1678.43	776.563	1385.45	938.58	1814.84	1052.39
Bo1g123450	Bo1g123450.1	2708.69	1648.72	1998.1	2190.88	2688.28	1541.43	598.16	2793.63	2894.08	2630.16	1390.22	3160.94	1601.09	2822.54	1345.9	2708.95	1935.23	1674.67	3345	1077.57	1489.12	1414.59	1023.16	1172.94	-	cds chromosome:v2.1:C1:36834343:36836426:1 gene:Bo1g123450 gene_biotype:protein_coding transcript_biotype:protein_coding	K03695|1|2e-13|78.2|adu:107486671|ATP-dependent Clp protease ATP-binding subunit ClpB;K04506|5|6e-07|56.6|bdi:104583002|E3 ubiquitin-protein ligase SIAH1 [EC:2.3.2.27]	-	-	-	gi|922409744|ref|XP_013622181.1|/0/PREDICTED: PYK10-binding protein 1-like [Brassica oleracea var. oleracea]	2118.5	2140.2	2095.29	2393.77	1923.18	2106.28	1203.56	1970.56
Bo1g097920	Bo1g097920.1	2644.6	199.28	769.47	8497.27	5774.63	6736.94	5.26	1.71	32.95	47.36	265.03	39.13	3112.66	2010.64	4399.73	2683.88	1305.36	3318.88	15.98	123.02	20.64	55.42	35.7	31.05	-	cds chromosome:v2.1:C1:28449803:28450122:1 gene:Bo1g097920 gene_biotype:protein_coding transcript_biotype:protein_coding	-	-	-	-	gi|674929550|emb|CDY03806.1|/1.72044e-31/BnaC01g29230D [Brassica napus]	1204.45	7002.95	13.3067	117.173	3174.34	2436.04	40.7233	53.2133
Bo7g078440	Bo7g078440.1	2436.69	1480.59	2940.73	4229.87	5282.3	4090.39	295.97	2145.11	2057.73	6656.37	2610.83	3920.68	3040.52	1083.05	2169.83	1455.15	2270.56	1856.85	1849.55	2230.53	2602.33	1776.4	2080.73	2691.99	-	cds chromosome:v2.1:C7:29792122:29792692:1 gene:Bo7g078440 gene_biotype:protein_coding transcript_biotype:protein_coding	-	GO:0043231//intracellular membrane-bounded organelle;GO:0044444//cytoplasmic part	GO:0046914//transition metal ion binding	GO:0010038//response to metal ion;GO:0009267//cellular response to starvation;GO:0000041//transition metal ion transport;GO:0014070//response to organic cyclic compound;GO:0015698//inorganic anion transport;GO:0003006//developmental process involved in reproduction	gi|922518130|ref|XP_013593772.1|/1.10921e-86/PREDICTED: MLP-like protein 328 [Brassica oleracea var. oleracea]	2286	4534.19	1499.6	4395.96	2097.8	1860.85	2183.04	2227.47
Bo1g025800	Bo1g025800.1	2436.14	1507.45	1920.61	1512.62	1929.6	1421.12	262.11	2360.72	2406.39	1770.92	1003.56	2091.03	1486.97	2341.66	1597.77	2103.35	1509.19	1430.64	1635.63	1199.75	1438.83	1499.66	1218.08	1518.14	PRXR1	cds chromosome:v2.1:C1:9328602:9330337:-1 gene:Bo1g025800 gene_biotype:protein_coding transcript_biotype:protein_coding gene_symbol:PRXR1 description:Peroxidase superfamily protein [Source:TAIR;Acc:AT4G21960](projected from arabidopsis_thaliana,AT4G21960)	K00430|1|0.0|677|bna:106435511|peroxidase [EC:1.11.1.7]	-	GO:0043169//cation binding;GO:0046906//tetrapyrrole binding;GO:0016209//antioxidant activity;GO:0003824//catalytic activity	GO:0000097//sulfur amino acid biosynthetic process;GO:0009746;GO:0006970//response to osmotic stress;GO:0006873//cellular ion homeostasis;GO:0019758;GO:0030001//metal ion transport;GO:0042044//fluid transport	gi|685259409|ref|XP_009135472.1|/0/PREDICTED: peroxidase 42 [Brassica rapa]	1954.73	1621.11	1676.41	1621.84	1808.8	1681.06	1411.96	1424.74
Bo5g017220	Bo5g017220.1	2318.34	2880.85	2315.46	5052.97	5264.46	4428.52	239.95	1988.93	1363.8	2472.02	2305.84	2103.37	1892.76	1885.37	1955.5	2136.18	2924.52	2700.01	1640.69	2316.58	2740.84	1747.74	1725.36	1639.77	-	cds chromosome:v2.1:C5:5728877:5730391:-1 gene:Bo5g017220 gene_biotype:protein_coding transcript_biotype:protein_coding	-	-	-	-	gi|922486065|ref|XP_013583518.1|/7.10551e-09/PREDICTED: myelin transcription factor 1-like [Brassica oleracea var. oleracea]	2504.88	4915.32	1197.56	2293.74	1911.21	2586.9	1704.29	2232.7
Bo1g123360	Bo1g123360.1	2314.62	2137.5	2124.2	2262.54	2683.45	1553.49	3317.96	2113.37	1935.16	2110.74	2613.38	1658.92	1823.4	1955.92	1975.34	2011.8	2055.91	1714.31	2389.07	1864.1	1825.9	2179.23	1299.16	1735.45	-	cds chromosome:v2.1:C1:36763473:36764627:1 gene:Bo1g123360 gene_biotype:protein_coding transcript_biotype:protein_coding	-	GO:0005911//cell-cell junction;GO:0009536//plastid;GO:0005576//extracellular region;GO:0031090//organelle membrane;GO:0042995//cell projection	GO:0015631//tubulin binding	GO:0010119//regulation of stomatal movement;GO:0009414//response to water deprivation;GO:0009755//hormone-mediated signaling pathway;GO:0048878//chemical homeostasis;GO:0000904//cell morphogenesis involved in differentiation;GO:0010038//response to metal ion;GO:0007019//microtubule depolymerization;GO:0016049//cell growth;GO:0000087//mitotic M phase;GO:0035264//multicellular organism growth;GO:00…	gi|922405694|ref|XP_013586173.1|/3.25885e-86/PREDICTED: translationally-controlled tumor protein homolog [Brassica oleracea var. oleracea]	2192.11	2166.49	2455.5	2127.68	1918.22	1927.34	1737.95	2026.36
Bo4g035050	Bo4g035050.1	2161.14	1597.04	2284.85	1406.9	1372.99	1030.07	3180.57	1854.1	1565.17	1587.99	1912.59	1479.22	1223.54	1303.07	1182.1	1700.77	1218.31	1048.25	1276.44	947.26	1050.25	1808.86	906.39	1246.38	-	cds chromosome:v2.1:C4:7666730:7667767:-1 gene:Bo4g035050 gene_biotype:protein_coding transcript_biotype:protein_coding	-	-	-	-	gi|923816087|ref|XP_013692491.1|/9.14081e-09/PREDICTED: glycine-rich protein DOT1-like [Brassica napus]	2014.34	1269.99	2199.95	1659.93	1236.24	1322.44	1320.54	1091.32
Bo3g068470	Bo3g068470.1	2015	1999.64	1812.79	1509.5	1910.89	1229.93	2045.16	1848.88	1662.15	1273.39	1600.84	1333.06	1710.47	1315.04	1779.34	1636.02	1612.35	1413.98	1592.74	1248.61	1478.6	2029.39	1368.47	1658.07	-	cds chromosome:v2.1:C3:26945519:26946558:-1 gene:Bo3g068470 gene_biotype:protein_coding transcript_biotype:protein_coding	-	GO:0005911//cell-cell junction;GO:0009536//plastid;GO:0005576//extracellular region;GO:0031090//organelle membrane;GO:0042995//cell projection	GO:0015631//tubulin binding	GO:0010119//regulation of stomatal movement;GO:0009414//response to water deprivation;GO:0009755//hormone-mediated signaling pathway;GO:0048878//chemical homeostasis;GO:0000904//cell morphogenesis involved in differentiation;GO:0010038//response to metal ion;GO:0007019//microtubule depolymerization;GO:0016049//cell growth;GO:0000087//mitotic M phase;GO:0035264//multicellular organism growth;GO:00…	gi|922452903|ref|XP_013629109.1|/4.86971e-82/PREDICTED: translationally-controlled tumor protein homolog [Brassica oleracea var. oleracea]	1942.48	1550.11	1852.06	1402.43	1601.62	1554.12	1685.31	1439.98
Bo3g024850	Bo3g024850.1	1970.33	1557.54	1368.49	795.97	689.53	567.59	114.03	2760.71	2106.42	277.57	116.17	397.7	832.57	1220.21	441.51	630.14	389.53	411.47	791.75	528.61	358.51	1211.83	1753.27	1434.06	ATGSTF10	cds chromosome:v2.1:C3:9358112:9359312:1 gene:Bo3g024850 gene_biotype:protein_coding transcript_biotype:protein_coding gene_symbol:ATGSTF10 description:glutathione S-transferase PHI 10 [Source:TAIR;Acc:AT2G30870](projected from arabidopsis_thaliana,AT2G30870)	K00799|1|1e-118|426|brp:103857342|glutathione S-transferase [EC:2.5.1.18]	GO:0005911//cell-cell junction;GO:0016020//membrane;GO:0005576//extracellular region;GO:0009532//plastid stroma;GO:0030312//external encapsulating structure	GO:0016765//transferase activity, transferring alkyl or aryl (other than methyl) groups;GO:0046914//transition metal ion binding;GO:0004601//peroxidase activity;GO:0072341//modified amino acid binding	GO:0006568//tryptophan metabolic process;GO:0006732;GO:0009414//response to water deprivation;GO:0030001//metal ion transport;GO:0006007//glucose catabolic process;GO:0006090//pyruvate metabolic process;GO:0015698//inorganic anion transport;GO:0006753//nucleoside phosphate metabolic process;GO:0006633//fatty acid biosynthetic process;GO:0006970//response to osmotic stress;GO:0019758;GO:0006544//g…	gi|922432560|ref|XP_013622385.1|/3.18281e-119/PREDICTED: glutathione S-transferase F10 [Brassica oleracea var. oleracea]	1632.12	684.363	1660.39	263.813	831.43	477.047	1466.39	559.623
Bo2g017860	Bo2g017860.1	1958.09	2934.27	877.82	435.57	485.65	261.31	194.09	1376.81	1138.68	170.17	173.97	32.45	1583.89	1284.65	1072.9	107.01	202.88	132.22	109.49	176.97	220.56	2289.54	1511.5	1485.48	-	cds chromosome:v2.1:C2:5057105:5057509:1 gene:Bo2g017860 gene_biotype:protein_coding transcript_biotype:protein_coding	-	-	-	-	gi|922426957|ref|XP_013619520.1|/8.22991e-58/PREDICTED: uncharacterized protein LOC106326025 [Brassica oleracea var. oleracea]	1923.39	394.177	903.193	125.53	1313.81	147.37	1762.17	169.007
Bo4g042380	Bo4g042380.1	1956.78	876.98	1729.59	1011.45	1944.73	569.35	5395.69	640.7	1044.25	1103.69	2529.32	1123.62	1311.82	1763.44	1728.28	1000.26	1424.6	989.06	693.29	471.57	1258.44	1217.9	125.52	630.44	-	cds chromosome:v2.1:C4:9468509:9469033:1 gene:Bo4g042380 gene_biotype:protein_coding transcript_biotype:protein_coding	-	GO:0043231//intracellular membrane-bounded organelle	-	GO:0034285;GO:0009746	gi|922477401|ref|XP_013637097.1|/4.61348e-48/PREDICTED: auxin-repressed 12.5 kDa protein-like [Brassica oleracea var. oleracea]	1521.12	1175.18	2360.21	1585.54	1601.18	1137.97	657.953	807.767
Bo6g094510	Bo6g094510.1	1919.6	1996.41	918.71	1793.15	2987.97	1219.98	433.35	2861.57	1943.23	1409.36	1047.18	2506.29	1577.99	1860.78	1148.83	1997.87	1449.74	1150.63	2369.51	973.81	1512.25	1426.32	930.06	1399.45	MLP34	cds chromosome:v2.1:C6:29117198:29119145:1 gene:Bo6g094510 gene_biotype:protein_coding transcript_biotype:protein_coding gene_symbol:MLP34 description:MLP-like protein 34 [Source:TAIR;Acc:AT1G70850](projected from arabidopsis_thaliana,AT1G70850)	-	GO:0044424	-	GO:0006950//response to stress	gi|922507092|ref|XP_013590268.1|/3.08946e-91/PREDICTED: MLP-like protein 34 [Brassica oleracea var. oleracea]	1611.57	2000.37	1746.05	1654.28	1529.2	1532.75	1251.94	1618.52
Bo6g064290	Bo6g064290.1	1856.73	2347.27	1848.07	1983.79	1437.6	1840.81	2520.98	1772.09	1622.28	1750.04	2203.92	889.18	1300.37	1606.05	835.52	941.25	1109.28	910.48	1621.47	1287.2	1534.32	1381.62	941.62	1186.96	-	cds chromosome:v2.1:C6:16649757:16650017:-1 gene:Bo6g064290 gene_biotype:protein_coding transcript_biotype:protein_coding	-	-	-	-	gi|674965200|emb|CDX67443.1|/5.2441e-36/BnaA07g14830D [Brassica napus]	2017.36	1754.07	1971.78	1614.38	1247.31	987.003	1170.07	1481
Bo11959s010	Bo11959s010.1	1773.16	1129.6	1169.59	1893.13	3306.46	1760.83	3569.65	1264.29	1185.05	1279.71	1806.29	1111.44	1270.92	1273.73	914.34	1411.46	1388.95	1076.71	1945.92	948.98	1624.28	1131.87	723.68	704.59	-	cds scaffold:v2.1:Scaffold11959:1:505:1 gene:Bo11959s010 gene_biotype:protein_coding transcript_biotype:protein_coding	-	GO:0016020//membrane;GO:0009536//plastid	GO:0046872//metal ion binding	GO:0009414//response to water deprivation;GO:0009725//response to hormone;GO:0006970//response to osmotic stress;GO:0009408//response to heat	gi|923759485|ref|XP_013676750.1|/6.46996e-10/PREDICTED: dehydrin ERD14-like [Brassica napus]	1357.45	2320.14	2006.33	1399.15	1153	1292.37	853.38	1506.39
Bo4g187580	Bo4g187580.1	1762.39	1846.88	1807.73	1012.75	1308.44	1256.65	632.8	2735.19	2624.76	1929.34	1141.86	1518.67	980.89	1726.55	1007.76	1322.07	1014.77	786.62	1753.91	1071.62	903.17	1191.84	2000.33	1482.66	-	cds chromosome:v2.1:C4:50239103:50240982:1 gene:Bo4g187580 gene_biotype:protein_coding transcript_biotype:protein_coding	K00430|1|0.0|709|bna:106403148|peroxidase [EC:1.11.1.7]	GO:0005618//cell wall	GO:0046906//tetrapyrrole binding;GO:0016209//antioxidant activity;GO:0043169//cation binding;GO:0003824//catalytic activity	GO:0006970//response to osmotic stress;GO:0044710;GO:0010038//response to metal ion	gi|922467703|ref|XP_013634017.1|/0/PREDICTED: peroxidase C3 [Brassica oleracea var. oleracea]	1805.67	1192.61	1997.58	1529.96	1238.4	1041.15	1558.28	1242.9
Bo4g194100	Bo4g194100.1	1703.4	1022.31	2136.46	1307.31	633.57	872.72	217.61	2097.74	2094.84	1364.09	645.45	930.68	1064.2	2256.68	1550.44	2033.97	1358.53	1732.62	965.69	1131.23	875.6	1422.1	1338.62	1630.98	-	cds chromosome:v2.1:C4:52217502:52221469:1 gene:Bo4g194100 gene_biotype:protein_coding transcript_biotype:protein_coding	-	-	-	-	gi|923802993|ref|XP_013688038.1|/4.73208e-78/PREDICTED: extensin-2-like [Brassica napus]	1620.72	937.867	1470.06	980.073	1623.77	1708.37	1463.9	990.84
Bo3g045820	Bo3g045820.1	1662.72	1743.49	2706.83	1641.12	987.22	1069.57	54.77	1376.5	1474.56	1319.68	549.05	1115.57	1184.58	1970.58	1646.03	2389.21	1591.16	2436.02	1641.98	1413.25	1252.83	1255.28	2639.55	2202.17	-	cds chromosome:v2.1:C3:19368817:19369230:1 gene:Bo3g045820 gene_biotype:protein_coding transcript_biotype:protein_coding	K02883|1|3e-29|127|zma:103646289|large subunit ribosomal protein L18e;K11855|2|6e-16|83.2|bvg:104906049|ubiquitin carboxyl-terminal hydrolase 36/42 [EC:3.4.19.12]	-	-	-	gi|922443493|ref|XP_013626248.1|/2.45601e-49/PREDICTED: putative lipid-binding protein AIR1 [Brassica oleracea var. oleracea]	2037.68	1232.64	968.61	994.767	1600.4	2138.8	2032.33	1436.02
Bo3g027470	Bo3g027470.1	1645.05	1626.59	1823.43	1165.56	544.82	138.19	8693.7	717.9	247	1277.77	2921.31	1301.64	3516.25	933.45	3743.33	1139.04	3227.23	2347.97	966.56	1511.7	2701.28	3632.27	360.31	1967.01	-	cds chromosome:v2.1:C3:10271485:10272031:-1 gene:Bo3g027470 gene_biotype:protein_coding transcript_biotype:protein_coding	-	GO:0043231//intracellular membrane-bounded organelle	-	GO:0034285;GO:0009746	gi|922432494|ref|XP_013622353.1|/4.94848e-58/PREDICTED: auxin-repressed 12.5 kDa protein-like [Brassica oleracea var. oleracea]	1698.36	616.19	3219.53	1833.57	2731.01	2238.08	1986.53	1726.51
Bo7g077600	Bo7g077600.1	1606.21	1826.51	4239.4	2571.44	2172.4	1845.17	1845.57	1265.31	1630.27	2077.94	1533.96	1283.51	2449.56	1602.88	5372.62	2693.96	2223.71	4953.15	1380.52	1693.39	1993.06	6173.07	2202.56	4493.84	-	cds chromosome:v2.1:C7:29227986:29229732:-1 gene:Bo7g077600 gene_biotype:protein_coding transcript_biotype:protein_coding	K09873|1|2e-128|459|bna:106409614|aquaporin TIP	GO:0031224//intrinsic component of membrane;GO:0000325//plant-type vacuole	GO:0005372//water transmembrane transporter activity;GO:0005275//amine transmembrane transporter activity	GO:0010035//response to inorganic substance;GO:0009267//cellular response to starvation;GO:0000041//transition metal ion transport;GO:0015698//inorganic anion transport;GO:0045491//xylan metabolic process;GO:0042044//fluid transport	gi|922525875|ref|XP_013596252.1|/1.05923e-127/PREDICTED: aquaporin TIP2-3 [Brassica oleracea var. oleracea]	2557.37	2196.34	1580.38	1631.8	3141.69	3290.27	4289.82	1688.99
Bo4g195940	Bo4g195940.1	1550.53	1476.85	2860.8	1993.86	1875.74	1572.96	1377.4	1276.22	1202.61	1954.87	2010.53	1429.33	1846.77	1588.94	2762.83	2163.85	1595.04	2233.86	1103.64	1053.09	1363.14	2812.02	1152.04	1874.8	-	cds chromosome:v2.1:C4:53111030:53112503:1 gene:Bo4g195940 gene_biotype:protein_coding transcript_biotype:protein_coding	K09872|1|2e-165|582|bna:106452190|aquaporin PIP	GO:0009536//plastid;GO:0031225//anchored component of membrane	GO:0005372//water transmembrane transporter activity	GO:0006007//glucose catabolic process;GO:0006996//organelle organization;GO:0010038//response to metal ion;GO:0015669;GO:0006970//response to osmotic stress;GO:0008104//protein localization;GO:0042044//fluid transport	gi|922477185|ref|XP_013637020.1|/8.65315e-165/PREDICTED: aquaporin PIP1-2-like isoform X1 [Brassica oleracea var. oleracea]	1962.73	1814.19	1285.41	1798.24	2066.18	1997.58	1946.29	1173.29
Bo2g134360	Bo2g134360.1	1538.68	1115.37	1089.81	1552.66	2614.12	1795.94	283.42	1851.4	2097.49	1734.59	846.45	2597.59	1440.24	1240.26	809.01	1492.85	1419.09	1085.78	2643.04	962.98	1240.32	864.05	1382.85	1271.92	-	cds chromosome:v2.1:C2:42151027:42151843:1 gene:Bo2g134360 gene_biotype:protein_coding transcript_biotype:protein_coding	-	GO:0043231//intracellular membrane-bounded organelle;GO:0044444//cytoplasmic part	GO:0046914//transition metal ion binding	GO:0010038//response to metal ion;GO:0009267//cellular response to starvation;GO:0000041//transition metal ion transport;GO:0014070//response to organic cyclic compound;GO:0015698//inorganic anion transport;GO:0003006//developmental process involved in reproduction	gi|685276523|ref|XP_009129226.1|/3.81232e-87/PREDICTED: MLP-like protein 328 [Brassica rapa]	1247.95	1987.57	1410.77	1726.21	1163.17	1332.57	1172.94	1615.45
Bo9g076180	Bo9g076180.1	1440.1	1407.57	1513.69	1571.23	1684.89	1060.44	1291.42	1363.78	1296.66	1120	987.18	1171.2	1163.99	1164.61	1545.19	1157.79	988.44	1181.24	810.11	1032.4	999.86	1564.77	1304.85	1676.4	-	cds chromosome:v2.1:C9:23042199:23042888:-1 gene:Bo9g076180 gene_biotype:protein_coding transcript_biotype:protein_coding	K08770|1|3e-124|444|nnu:104585668|ubiquitin C	GO:0043231//intracellular membrane-bounded organelle	-	GO:0014070//response to organic cyclic compound;GO:0044767//single-organism developmental process;GO:0036211//protein modification process	gi|985444138|ref|XP_015384760.1|/1.42578e-123/PREDICTED: LOW QUALITY PROTEIN: polyubiquitin-A-like [Citrus sinensis]	1453.79	1438.85	1317.29	1092.79	1291.26	1109.16	1515.34	947.457
Bo4g030820	Bo4g030820.1	1402.84	1510.35	2619.24	1841.03	1818.03	1397.14	1626.23	1338.15	1459.12	1837.84	1650.65	1304.25	1541.09	1464.19	2433.88	1839.18	1508.21	2177.05	982.07	1037.95	1305.09	2647.29	1129.25	2030.26	-	cds chromosome:v2.1:C4:6848652:6849793:1 gene:Bo4g030820 gene_biotype:protein_coding transcript_biotype:protein_coding	K09872|1|1e-154|546|bna:106396462|aquaporin PIP	GO:0005911//cell-cell junction;GO:0031224//intrinsic component of membrane;GO:0009536//plastid	GO:0005372//water transmembrane transporter activity	GO:0009725//response to hormone;GO:0044763;GO:0006950//response to stress;GO:0042044//fluid transport	gi|922478305|ref|XP_013637392.1|/5.28172e-154/PREDICTED: aquaporin PIP2-2-like [Brassica oleracea var. oleracea]	1844.14	1685.4	1474.5	1597.58	1813.05	1841.48	1935.6	1108.37
Bo3g143160	Bo3g143160.1	1398.9	2020.43	1366.03	2029.63	2140.46	1492.58	10776.9	1816.57	1569.64	1855.61	3487.32	1454.56	2100.55	1194.1	1973.43	927.38	2501.82	1533.06	1927.45	1749.37	2487.57	2956.67	1079.05	1126.43	-	cds chromosome:v2.1:C3:51482333:51482838:-1 gene:Bo3g143160 gene_biotype:protein_coding transcript_biotype:protein_coding	K01054|1|2e-09|61.6|bna:106399005|acylglycerol lipase [EC:3.1.1.23];K03094|2|4e-07|53.9|lja:Lj2g3v3084320.1|S-phase kinase-associated protein 1	-	-	-	gi|674921412|emb|CDY11741.1|/3.85828e-79/BnaC03g58370D [Brassica napus]	1595.12	1887.56	4721.03	2265.83	1756.03	1654.09	1720.72	2054.8
Bo9g037280	Bo9g037280.1	1368.13	1288.66	1234.14	2025.2	1802.47	1758.72	5513.9	1215.48	776.17	2505.98	2418.16	2460.85	926.19	1073.05	868.15	1211.35	1734.19	1582.79	1325.8	1327.46	2246	1016.21	1061.62	815.25	-	cds chromosome:v2.1:C9:12813775:12814651:-1 gene:Bo9g037280 gene_biotype:protein_coding transcript_biotype:protein_coding description:Vacuolar calcium-binding protein-related [Source:TAIR;Acc:AT1G62480](projected from arabidopsis_thaliana,AT1G62480)	-	-	-	-	-	1296.98	1862.13	2501.85	2461.66	955.797	1509.44	964.36	1633.09
Bo3g045810	Bo3g045810.1	1328	1966.76	2403.77	1516.35	1034.43	1339.17	5.67	1221.15	1090.67	1411.41	693.55	1015.96	950.65	1314	1062.4	1389.44	862.66	1241.38	1361.66	1210.54	985.33	890.29	1302.86	1113.57	-	cds chromosome:v2.1:C3:19350838:19351227:1 gene:Bo3g045810 gene_biotype:protein_coding transcript_biotype:protein_coding	K02883|1|1e-18|92.0|zma:103646289|large subunit ribosomal protein L18e;K11855|2|2e-09|61.6|bvg:104906049|ubiquitin carboxyl-terminal hydrolase 36/42 [EC:3.4.19.12]	-	-	-	gi|922445640|ref|XP_013626878.1|/6.23604e-37/PREDICTED: putative lipid-binding protein AIR1 [Brassica oleracea var. oleracea]	1899.51	1296.65	772.497	1040.31	1109.02	1164.49	1102.24	1185.84
Bo8g076670	Bo8g076670.1	1271.47	1429.23	1047.23	1574.93	1557.84	1349.27	859.95	1292.33	1155.38	1295.09	995.05	1328.06	1234.05	1218.23	1030.87	947.43	1341.77	939.28	1121.64	1335.46	1278.16	889.84	1170	987.46	-	cds chromosome:v2.1:C8:24696930:24697729:1 gene:Bo8g076670 gene_biotype:protein_coding transcript_biotype:protein_coding	-	GO:0042579//microbody	-	GO:0010260//organ senescence	gi|922553084|ref|XP_013604542.1|/1.90985e-46/PREDICTED: uncharacterized protein LOC106311793 [Brassica oleracea var. oleracea]	1249.31	1494.01	1102.55	1206.07	1161.05	1076.16	1015.77	1245.09
Bo6g124140	Bo6g124140.1	1270.71	1851.27	1013.66	1592.62	1558.66	1161.82	8249.97	823.75	815.4	1201.83	1386.08	793.3	1180.67	600.08	835.38	341.4	849.71	602.16	687.77	509.99	835.07	1485.51	245.9	529.74	-	cds chromosome:v2.1:C6:39480673:39481362:1 gene:Bo6g124140 gene_biotype:protein_coding transcript_biotype:protein_coding	K03686|1|1e-08|59.7|pop:POPTR_0015s04950g|molecular chaperone DnaJ	GO:0009532//plastid stroma	GO:0005515//protein binding	GO:0009314//response to radiation;GO:0044267//cellular protein metabolic process	gi|922505879|ref|XP_013589870.1|/4.09738e-72/PREDICTED: chaperone protein dnaJ 8, chloroplastic-like [Brassica oleracea var. oleracea]	1378.55	1437.7	3296.37	1127.07	872.043	597.757	753.717	677.61
Bo5g133420	Bo5g133420.1	1266.42	1132.98	1497.55	706.89	543.69	608.86	656.2	1437.65	979.28	562.71	439.75	529.52	688.08	717.03	772.42	526.18	513.49	619.76	485.44	760.21	582.52	662.12	1319.86	927.9	ATHCHIB	cds chromosome:v2.1:C5:41702992:41704379:1 gene:Bo5g133420 gene_biotype:protein_coding transcript_biotype:protein_coding gene_symbol:ATHCHIB description:basic chitinase [Source:TAIR;Acc:AT3G12500](projected from arabidopsis_thaliana,AT3G12500)	K20547|1|0.0|661|brp:103870249|basic endochitinase B [EC:3.2.1.14]	GO:0043231//intracellular membrane-bounded organelle;GO:0044444//cytoplasmic part;GO:0031090//organelle membrane	GO:0004553//hydrolase activity, hydrolyzing O-glycosyl compounds;GO:0097367//carbohydrate derivative binding	GO:0010038//response to metal ion;GO:0006026;GO:0009861//jasmonic acid and ethylene-dependent systemic resistance;GO:0015698//inorganic anion transport;GO:0005976//polysaccharide metabolic process;GO:0044036	gi|674890588|emb|CDY42151.1|/0/BnaC05g40680D [Brassica napus]	1298.98	619.813	1024.38	510.66	725.843	553.143	969.96	609.39
Bo3g184380	Bo3g184380.1	1261.83	971.33	1389.97	1047.77	1358.97	1233.01	107.5	1122.62	1425.25	1196.75	490.77	2195.86	1071.74	1560.38	1261.65	1469.6	1230.38	1416.21	2213.15	938.9	991.43	978.2	1212.69	1152.21	-	cds chromosome:v2.1:C3:63872264:63875258:-1 gene:Bo3g184380 gene_biotype:protein_coding transcript_biotype:protein_coding	K21026|1|1e-28|128|pda:103703872|acetylajmaline esterase [EC:3.1.1.80]	GO:0005911//cell-cell junction;GO:0031090//organelle membrane;GO:0043231//intracellular membrane-bounded organelle	GO:0016787//hydrolase activity	GO:0044238//primary metabolic process	gi|922434843|ref|XP_013623343.1|/0/PREDICTED: GDSL esterase/lipase 22-like [Brassica oleracea var. oleracea]	1207.71	1213.25	885.123	1294.46	1297.92	1372.06	1114.37	1381.16
Bo3g031540	Bo3g031540.1	1257.68	1416.73	2410.71	1985.9	1809.42	1282.11	2614.36	1184.43	1081.91	1992.99	1739.8	1293.05	1766.49	1267.4	2527.59	1866.93	1592.17	2458.39	1109.02	1261.68	1707.84	2604.77	1294.08	2092.29	-	cds chromosome:v2.1:C3:11702006:11703141:-1 gene:Bo3g031540 gene_biotype:protein_coding transcript_biotype:protein_coding	K09872|1|2e-143|508|bna:106392705|aquaporin PIP	GO:0005911//cell-cell junction;GO:0031224//intrinsic component of membrane;GO:0009536//plastid	GO:0005372//water transmembrane transporter activity	GO:0009725//response to hormone;GO:0044763;GO:0006950//response to stress;GO:0042044//fluid transport	gi|922432765|ref|XP_013622493.1|/5.40818e-143/PREDICTED: aquaporin PIP2-2-like [Brassica oleracea var. oleracea]	1695.04	1692.48	1626.9	1675.28	1853.83	1972.5	1997.05	1359.51
Bo1g037040	Bo1g037040.1	1249.86	1057	837.27	2212.73	1597.46	1213.95	74.69	1172.98	1422.67	1258.88	720.73	2050.28	290.39	2045.69	239.63	1155.08	216.37	166.88	2658.5	122.3	118.81	91.38	104.35	119.18	-	cds chromosome:v2.1:C1:10997931:10999102:-1 gene:Bo1g037040 gene_biotype:protein_coding transcript_biotype:protein_coding	-	GO:0043231//intracellular membrane-bounded organelle	GO:0046914//transition metal ion binding	GO:0006952//defense response;GO:0000097//sulfur amino acid biosynthetic process;GO:0010038//response to metal ion;GO:0009746;GO:0006970//response to osmotic stress;GO:0042044//fluid transport	gi|685259824|ref|XP_009137305.1|/2.23499e-87/PREDICTED: MLP-like protein 328 [Brassica rapa]	1048.04	1674.71	890.113	1343.3	858.57	512.777	104.97	966.537
Bo4g187590	Bo4g187590.1	1233.02	1700.49	1128.88	1118.69	764.83	950.69	3289.75	1624.58	1061.8	1062.53	1489.82	786.43	638.48	983.5	969.04	963.14	1001.29	997.93	1770.7	1811.34	1184.39	898.7	1370.2	1101.94	-	cds chromosome:v2.1:C4:50246322:50247947:1 gene:Bo4g187590 gene_biotype:protein_coding transcript_biotype:protein_coding	K00430|1|0.0|702|bna:106402880|peroxidase [EC:1.11.1.7]	-	GO:0003824//catalytic activity;GO:0016209//antioxidant activity;GO:0043169//cation binding;GO:0046906//tetrapyrrole binding	GO:0044710;GO:0006970//response to osmotic stress	gi|922468031|ref|XP_013634113.1|/0/PREDICTED: peroxidase C3-like [Brassica oleracea var. oleracea]	1354.13	944.737	1992.04	1112.93	863.673	987.453	1123.61	1588.81
Bo7g116330	Bo7g116330.1	1233	228.21	123.62	39.3	204.29	33.22	4955.27	67.53	1646.46	112.21	27.53	236.6	19.78	471.66	2.67	142.7	0.89	0	620.89	2.84	0.94	1.33	0.67	2.21	-	cds chromosome:v2.1:C7:46417625:46418107:-1 gene:Bo7g116330 gene_biotype:protein_coding transcript_biotype:protein_coding	K13449|1|9e-86|315|brp:103862261|pathogenesis-related protein 1	-	-	-	gi|922529079|ref|XP_013597014.1|/1.16679e-92/PREDICTED: pathogenesis-related protein 1-like [Brassica oleracea var. oleracea]	528.277	92.27	2223.09	125.447	164.703	47.8633	1.40333	208.223
Bo8g101320	Bo8g101320.1	1220.75	514.74	442.96	1404.43	2646.47	1149.79	1581.53	984.36	776.8	937.84	1555.71	1078.35	2336.95	1039.76	2079.24	1227.31	2976.11	1878.73	1993.96	2224.41	2481.65	1921.86	451.41	1511.33	-	cds chromosome:v2.1:C8:35545807:35546031:-1 gene:Bo8g101320 gene_biotype:protein_coding transcript_biotype:protein_coding	-	-	-	-	gi|922550184|ref|XP_013603074.1|/5.26449e-12/PREDICTED: uncharacterized protein LOC106310385 [Brassica oleracea var. oleracea]	726.15	1733.56	1114.23	1190.63	1818.65	2027.38	1294.87	2233.34
Bo5g027600	Bo5g027600.1	1216.99	2560.95	1989.21	369.58	285.23	257.41	7200.17	500.77	597.07	280.98	1933.32	365.4	1159.28	655.78	450.72	401.79	709.68	409.42	889.03	782.79	598.57	1202.29	366.1	353.53	-	cds chromosome:v2.1:C5:9686363:9687101:1 gene:Bo5g027600 gene_biotype:protein_coding transcript_biotype:protein_coding description:unknown protein; FUNCTIONS IN: molecular_function unknown; INVOLVED IN: N-terminal protein myristoylation, anaerobic respiration; LOCATED IN: cellular_component unknown; EXPRESSED IN: leaf apex, inflorescence meristem, hypocotyl, root, flower; EXPRE /.../URING: petal …	-	GO:0043231//intracellular membrane-bounded organelle	-	GO:0045333//cellular respiration	gi|922487731|ref|XP_013584059.1|/1.9761e-51/PREDICTED: uncharacterized protein LOC106292937 [Brassica oleracea var. oleracea]	1922.38	304.073	2766	859.9	755.26	506.963	640.64	756.797
Bo1g150190	Bo1g150190.1	1197.02	188.21	852.92	214.67	485.16	315.57	2329.04	1258.14	1255.61	294.74	1069.65	740.71	223.91	680.4	236.32	432.07	114.55	181.68	738.1	517.77	168.3	983.7	346.02	485.41	-	cds chromosome:v2.1:C1:42183536:42184557:1 gene:Bo1g150190 gene_biotype:protein_coding transcript_biotype:protein_coding description:RmlC-like cupins superfamily protein [Source:TAIR;Acc:AT3G05950](projected from arabidopsis_thaliana,AT3G05950)	K11426|1|2e-57|223|sly:101250545|SET and MYND domain-containing protein;K00384|2|3e-11|69.3|vvi:109124153|thioredoxin reductase (NADPH) [EC:1.8.1.9]	GO:0005576//extracellular region	GO:0046914//transition metal ion binding	-	gi|922413977|ref|XP_013588350.1|/3.27934e-128/PREDICTED: germin-like protein subfamily 1 member 7 [Brassica oleracea var. oleracea]	746.05	338.467	1614.26	701.7	380.21	242.767	605.043	474.723
Bo9g026260	Bo9g026260.1	1195.1	1222.82	863.42	672.2	1085.21	640.42	3835.47	1005.85	1436.16	778.17	1438.97	629.17	531.3	1033.44	421.96	359.01	272.04	188.67	507.29	180.28	272.28	545.72	62.7	191.02	HIS1-3	cds chromosome:v2.1:C9:8438565:8439140:-1 gene:Bo9g026260 gene_biotype:protein_coding transcript_biotype:protein_coding gene_symbol:HIS1-3 description:histone H1-3 [Source:TAIR;Acc:AT2G18050](projected from arabidopsis_thaliana,AT2G18050)	K11275|1|9e-54|209|bna:106366424|histone H1/5	GO:0005694//chromosome	GO:0003676//nucleic acid binding	GO:0006950//response to stress	gi|922557878|ref|XP_013607037.1|/1.42923e-53/PREDICTED: histone H1 [Brassica oleracea var. oleracea]	1093.78	799.277	2092.49	948.77	662.233	273.24	266.48	319.95
Bo7g114270	Bo7g114270.1	1129.07	1013.7	2055.21	984.73	692.34	799.92	74.09	934.63	1070.44	799.7	426.57	447.57	866.49	1290.55	1016.32	1182.58	555.41	1013.86	632.64	632.34	633.39	974.91	1086.48	1046.26	-	cds chromosome:v2.1:C7:45334900:45336586:1 gene:Bo7g114270 gene_biotype:protein_coding transcript_biotype:protein_coding	K00430|1|1e-178|626|bna:106409379|peroxidase [EC:1.11.1.7]	-	GO:0043169//cation binding;GO:0046906//tetrapyrrole binding;GO:0016209//antioxidant activity;GO:0003824//catalytic activity	GO:0010035//response to inorganic substance;GO:0044710;GO:0009267//cellular response to starvation;GO:0000041//transition metal ion transport;GO:0032412//regulation of ion transmembrane transporter activity;GO:0009755//hormone-mediated signaling pathway;GO:0015698//inorganic anion transport	gi|922525310|ref|XP_013596126.1|/4.95676e-178/PREDICTED: peroxidase 45 [Brassica oleracea var. oleracea]	1399.33	825.663	693.053	557.947	1057.79	917.283	1035.88	632.79
Bo1g022280	Bo1g022280.1	1100.59	1289.9	960.34	931.39	966.62	786.94	2675.82	735.37	618.66	672.08	1036.4	516.03	914.43	894.69	719.11	538.83	978.28	725.08	598.67	866.71	798.43	706.52	635.16	612.92	-	cds chromosome:v2.1:C1:8241637:8244926:1 gene:Bo1g022280 gene_biotype:protein_coding transcript_biotype:protein_coding	-	GO:0005911//cell-cell junction;GO:0009536//plastid;GO:0031225//anchored component of membrane;GO:0005874//microtubule	GO:0046914//transition metal ion binding;GO:0043168//anion binding;GO:0015631//tubulin binding	GO:0032026//response to magnesium ion;GO:0009651//response to salt stress;GO:0010039//response to iron ion;GO:0009826//unidimensional cell growth;GO:0071322//cellular response to carbohydrate stimulus;GO:0046688//response to copper ion;GO:0019048//modulation by virus of host morphology or physiology;GO:0070838//divalent metal ion transport;GO:0006498;GO:0030865//cortical cytoskeleton organization…	gi|922417114|ref|XP_013602975.1|/9.88422e-42/PREDICTED: plasma membrane-associated cation-binding protein 1 [Brassica oleracea var. oleracea]	1116.94	894.983	1343.28	741.503	842.743	747.397	651.533	754.603
Bo3g169210	Bo3g169210.1	1092.26	862.11	1044.45	933.1	1012.91	784.67	219.96	1402.81	1107.08	1007.43	720.62	1250.7	1262.63	1083.59	1141.58	1055.19	923.57	1129.6	1208.66	1262.04	1241.57	1156.97	1445.13	1427.92	-	cds chromosome:v2.1:C3:59774177:59775399:-1 gene:Bo3g169210 gene_biotype:protein_coding transcript_biotype:protein_coding	K00588|1|3e-139|494|bna:106361078|caffeoyl-CoA O-methyltransferase [EC:2.1.1.104]	GO:0044444//cytoplasmic part	GO:0008171//O-methyltransferase activity	GO:0006575//cellular modified amino acid metabolic process;GO:0000097//sulfur amino acid biosynthetic process;GO:0010038//response to metal ion;GO:0009813//flavonoid biosynthetic process;GO:0006595//polyamine metabolic process;GO:0006950//response to stress	gi|922431544|ref|XP_013621867.1|/1.5255e-138/PREDICTED: caffeoyl-CoA O-methyltransferase 1-like [Brassica oleracea var. oleracea]	999.607	910.227	909.95	992.917	1162.6	1036.12	1343.34	1237.42
Bo1g095840	Bo1g095840.1	1075.76	56.66	222.62	3308.67	3622.5	2516.67	1.13	3.64	13.75	13.49	55.41	13.03	2004.98	749.75	2442.16	1177.14	390.2	1694.57	4.61	110.08	6.55	73.23	14.62	22.31	-	cds chromosome:v2.1:C1:28326027:28329130:1 gene:Bo1g095840 gene_biotype:protein_coding transcript_biotype:protein_coding	-	-	-	-	gi|674929541|emb|CDY03797.1|/3.24033e-67/BnaC01g29140D [Brassica napus]	451.68	3149.28	6.17333	27.31	1732.3	1087.3	36.72	40.4133
Bo1g016510	Bo1g016510.1	1049.32	1068.69	848.88	1384.56	1351.08	1151.15	371.82	1194.49	1082.75	1051.22	829.95	1145.64	1167.5	1189.09	1170.06	1128.75	1221.25	1331.93	1339	1040.54	1189.34	1212.32	1402.24	1420.07	PFN2	cds chromosome:v2.1:C1:5367364:5368112:-1 gene:Bo1g016510 gene_biotype:protein_coding transcript_biotype:protein_coding gene_symbol:PFN2 description:profilin 2 [Source:TAIR;Acc:AT4G29350](projected from arabidopsis_thaliana,AT4G29350)	K05759|1|3e-73|273|bna:106429306|profilin	GO:0015630//microtubule cytoskeleton;GO:0030312//external encapsulating structure;GO:0031981//nuclear lumen;GO:0009536//plastid;GO:0005911//cell-cell junction;GO:0005576//extracellular region;GO:0016020//membrane	GO:0008092//cytoskeletal protein binding	GO:0007015//actin filament organization;GO:0000902//cell morphogenesis	gi|685258028|ref|XP_009128837.1|/1.56067e-72/PREDICTED: profilin-1 [Brassica rapa]	988.963	1295.6	883.02	1008.94	1175.55	1227.31	1344.88	1189.63
Bo7g116340	Bo7g116340.1	1017.72	58.57	41.05	29.32	160.9	18.15	4060.71	58.95	1443.82	77.87	24.61	185.74	13.52	377.27	1.04	94.65	1.78	0.97	556.73	5.96	1.88	3.32	0.52	4.26	-	cds chromosome:v2.1:C7:46420637:46421971:1 gene:Bo7g116340 gene_biotype:protein_coding transcript_biotype:protein_coding	K13449|1|3e-85|313|brp:103862255|pathogenesis-related protein 1	-	-	-	gi|922529178|ref|XP_013597039.1|/4.58828e-89/PREDICTED: pathogenesis-related protein 1-like isoform X1 [Brassica oleracea var. oleracea]	372.447	69.4567	1854.49	96.0733	130.61	32.4667	2.7	188.19
Bo3g052590	Bo3g052590.1	999.05	1120.77	1490.54	1549.79	1700.6	1133.76	382.13	1087.36	992.98	1544.81	963.09	1124.76	711.37	932.28	874.04	1204	1241.43	1145.09	1119.76	1013.03	1339.3	378.12	317.36	573.49	-	cds chromosome:v2.1:C3:20751542:20752127:1 gene:Bo3g052590 gene_biotype:protein_coding transcript_biotype:protein_coding	-	GO:0009536//plastid	-	GO:0006984//ER-nucleus signaling pathway;GO:0009414//response to water deprivation;GO:0007275//multicellular organism development;GO:0009755//hormone-mediated signaling pathway;GO:0006605//protein targeting;GO:0009247//glycolipid biosynthetic process;GO:0009626//plant-type hypersensitive response;GO:0009267//cellular response to starvation;GO:0006979//response to oxidative stress;GO:0009627//syst…	gi|922442292|ref|XP_013625872.1|/8.00358e-31/PREDICTED: indole-3-acetic acid-induced protein ARG2-like [Brassica oleracea var. oleracea]	1203.45	1461.38	820.823	1210.89	839.23	1196.84	422.99	1157.36
Bo4g186420	Bo4g186420.1	997.14	622.72	1710.17	1608.74	1710.46	1106.52	1936.66	1004.01	808.66	1397.07	1348.31	1200.38	975.72	1210.69	2323.85	2359	1324.23	2584.26	937.47	990.87	1437.06	2225.23	1361.62	1761.3	-	cds chromosome:v2.1:C4:49458675:49459806:1 gene:Bo4g186420 gene_biotype:protein_coding transcript_biotype:protein_coding	K09873|1|1e-130|466|bna:106391491|aquaporin TIP	GO:0000325//plant-type vacuole;GO:0000322//storage vacuole;GO:0031224//intrinsic component of membrane;GO:0031090//organelle membrane;GO:0009526//plastid envelope	GO:0042887;GO:0005372//water transmembrane transporter activity	GO:0009414//response to water deprivation;GO:0006575//cellular modified amino acid metabolic process;GO:0006007//glucose catabolic process;GO:0019755;GO:0006996//organelle organization;GO:0006970//response to osmotic stress;GO:0010038//response to metal ion;GO:0070838//divalent metal ion transport;GO:0006725//cellular aromatic compound metabolic process;GO:0055085//transmembrane transport;GO:0010…	gi|922478565|ref|XP_013637482.1|/1.30849e-131/PREDICTED: aquaporin TIP1-1 [Brassica oleracea var. oleracea]	1110.01	1475.24	1249.78	1315.25	1503.42	2089.16	1782.72	1121.8
Bo4g137680	Bo4g137680.1	987.01	1336.45	1575.42	649.44	465.8	685.49	215.17	1270.32	1144.77	1385.22	867.04	613.43	953.92	944.13	737.91	297.66	728.68	483.21	1109.19	1418.77	681.91	1079.04	2325.38	1552.16	-	cds chromosome:v2.1:C4:36558077:36558859:-1 gene:Bo4g137680 gene_biotype:protein_coding transcript_biotype:protein_coding	K11426|1|5e-51|201|sly:101250545|SET and MYND domain-containing protein	GO:0005576//extracellular region	GO:0046914//transition metal ion binding	-	gi|922469801|ref|XP_013634654.1|/1.82887e-104/PREDICTED: germin-like protein subfamily 1 member 13 [Brassica oleracea var. oleracea]	1299.63	600.243	876.753	955.23	878.653	503.183	1652.19	1069.96
Bo9g160120	Bo9g160120.1	959.35	665.73	875.25	2251.2	1812.49	1289.92	9.87	179.29	97.54	327.99	196.8	136.76	810.28	719.72	899.48	876.81	727.56	1058.7	154.68	385.66	198.58	421.3	174.53	299.48	-	cds chromosome:v2.1:C9:47334714:47335074:1 gene:Bo9g160120 gene_biotype:protein_coding transcript_biotype:protein_coding	-	-	-	-	gi|674916227|emb|CDY16910.1|/3.62324e-45/BnaC09g40370D [Brassica napus]	833.443	1784.54	95.5667	220.517	809.827	887.69	298.437	246.307
Bo8g108420	Bo8g108420.1	949.45	1492.02	1069.55	2443.8	1826.73	2235.54	1082.72	965.04	623.68	2788.17	1676.39	1809.28	932.05	1038.83	984.67	1156.41	1246.2	1430.74	1148.4	917.14	1630.15	870.33	674.27	727.25	-	cds chromosome:v2.1:C8:38666739:38667339:-1 gene:Bo8g108420 gene_biotype:protein_coding transcript_biotype:protein_coding	-	-	-	-	-	1170.34	2168.69	890.48	2091.28	985.183	1277.78	757.283	1231.9
Bo1g105180	Bo1g105180.1	943.28	1024.22	702.08	992.26	1219.14	1094.85	983.83	981.78	779.57	916.12	830.13	840.69	834.15	827.7	727.71	750.38	929.3	689.56	1001.47	1056.3	918.25	816.62	901.88	813.77	UBL5	cds chromosome:v2.1:C1:32079141:32079362:-1 gene:Bo1g105180 gene_biotype:protein_coding transcript_biotype:protein_coding gene_symbol:UBL5 description:ubiquitin-like protein 5 [Source:TAIR;Acc:AT5G42300](projected from arabidopsis_thaliana,AT5G42300)	K13113|1|7e-37|152|cmo:103496425|ubiquitin-like protein 5	GO:0044424	-	-	gi|297791835|ref|XP_002863802.1|/4.0144e-36/ubiquitin family protein [Arabidopsis lyrata subsp. lyrata]	889.86	1102.08	915.06	862.313	796.52	789.747	844.09	992.007
Bo1g101080	Bo1g101080.1	923.76	997.51	706.43	1024.51	1084.92	962.91	682.91	884.52	778.78	1041.11	1003.58	992.24	1152.58	741.51	730.93	579.04	902.69	766.74	1012.87	1115.77	1081.19	785.91	544.91	753.61	-	cds chromosome:v2.1:C1:29754605:29755324:1 gene:Bo1g101080 gene_biotype:protein_coding transcript_biotype:protein_coding	-	-	-	-	gi|922412289|ref|XP_013638101.1|/1.06677e-12/PREDICTED: uncharacterized protein LOC106343437 [Brassica oleracea var. oleracea]	875.9	1024.11	782.07	1012.31	875.007	749.49	694.81	1069.94
Bo6g081630	Bo6g081630.1	885.31	655	695.42	555.65	701.77	647.65	79.27	780.53	988.23	629.14	388.79	812.94	590	866.26	517.54	599.38	551.41	514.89	878.97	419.82	458.89	448.18	709.57	474.53	ATGSTU20	cds chromosome:v2.1:C6:25374683:25375649:1 gene:Bo6g081630 gene_biotype:protein_coding transcript_biotype:protein_coding gene_symbol:ATGSTU20 description:glutathione S-transferase TAU 20 [Source:TAIR;Acc:AT1G78370](projected from arabidopsis_thaliana,AT1G78370)	K00799|1|5e-125|447|bna:106381012|glutathione S-transferase [EC:2.5.1.18]	GO:0005576//extracellular region;GO:0009532//plastid stroma;GO:0031090//organelle membrane	GO:0016765//transferase activity, transferring alkyl or aryl (other than methyl) groups;GO:0005515//protein binding;GO:0072341//modified amino acid binding	GO:0006568//tryptophan metabolic process;GO:0009414//response to water deprivation;GO:0009062//fatty acid catabolic process;GO:0006007//glucose catabolic process;GO:0035966//response to topologically incorrect protein;GO:0005984//disaccharide metabolic process;GO:0048583;GO:0006511//ubiquitin-dependent protein catabolic process;GO:0006970//response to osmotic stress;GO:0005982//starch metabolic p…	gi|937575990|ref|NP_001303134.1|/2.57259e-124/glutathione S-transferase U20 [Brassica napus]	745.243	635.023	616.01	610.29	657.933	555.227	544.093	585.893
Bo3g138340	Bo3g138340.1	866.1	757.79	950.74	857.74	446.99	550.21	1499.33	1866.75	779.94	594.62	614.56	511.53	812.34	964.23	2830.28	1307.51	1143.45	1890.98	684.49	2177.21	1081.51	2093.01	2045.07	3087.01	-	cds chromosome:v2.1:C3:50155408:50156344:-1 gene:Bo3g138340 gene_biotype:protein_coding transcript_biotype:protein_coding description:Proline-rich extensin-like family protein [Source:TAIR;Acc:AT4G08370](projected from arabidopsis_thaliana,AT4G08370)	K13095|1|2e-06|54.3|aip:107619078|splicing factor 1	-	-	-	gi|147857446|emb|CAN78649.1|/4.98055e-22/hypothetical protein VITISV_036363 [Vitis vinifera]	858.21	618.313	1382.01	573.57	1535.62	1447.31	2408.36	1314.4
Bo1g094210	Bo1g094210.1	864.58	612.08	723.46	838.85	773.77	734.56	556.82	983.91	1075.82	940.9	694.41	1257.31	879.39	735.77	592.5	732.02	679.48	626.84	833.22	813.03	831.08	1012.89	692.02	1160.12	-	cds chromosome:v2.1:C1:27661087:27662548:-1 gene:Bo1g094210 gene_biotype:protein_coding transcript_biotype:protein_coding	K17744|1|2e-20|101|crb:CARUB_v10005247mg|L-galactose dehydrogenase [EC:1.1.1.316];K05275|2|3e-19|97.1|smo:SELMODRAFT_120888|pyridoxine 4-dehydrogenase [EC:1.1.1.65]	GO:0044444//cytoplasmic part	GO:0003824//catalytic activity	GO:0006007//glucose catabolic process;GO:0010038//response to metal ion;GO:0009813//flavonoid biosynthetic process;GO:0006970//response to osmotic stress	gi|922409432|ref|XP_013620825.1|/0/PREDICTED: probable aldo-keto reductase 6 [Brassica oleracea var. oleracea]	733.373	782.393	872.183	964.207	735.887	679.447	955.01	825.777
Bo2g009880	Bo2g009880.1	861.82	767.82	1123.95	1465.61	902.79	789.57	1513.86	590.88	643.25	1060.9	1221.37	550.1	640.57	697.94	707.34	643.33	729.75	739.49	609.72	591.43	726.91	730.4	411.26	561.48	-	cds chromosome:v2.1:C2:2172050:2173194:-1 gene:Bo2g009880 gene_biotype:protein_coding transcript_biotype:protein_coding	K06630|1|1e-125|449|bna:106418681|14-3-3 protein epsilon	GO:0016020//membrane;GO:0005618//cell wall;GO:0009526//plastid envelope	GO:0051219//phosphoprotein binding;GO:0016817//hydrolase activity, acting on acid anhydrides	GO:0006351//transcription, DNA-templated;GO:0006007//glucose catabolic process;GO:0048827//phyllome development;GO:0006796//phosphate-containing compound metabolic process;GO:0006970//response to osmotic stress;GO:0043401//steroid hormone mediated signaling pathway;GO:0008104//protein localization;GO:0010038//response to metal ion;GO:0009404//toxin metabolic process;GO:0010476//gibberellin mediat…	gi|685268443|ref|XP_009125300.1|/5.19486e-125/PREDICTED: 14-3-3-like protein GF14 lambda [Brassica rapa]	917.863	1052.66	915.997	944.123	681.95	704.19	567.713	642.687
Bo8g100670	Bo8g100670.1	854.25	1201.23	696.67	1134.84	1128.08	1025.99	1582.84	771.42	487.58	854.24	966.86	682.14	944.6	725.82	607.75	513.12	860.83	636.4	1051.26	734.76	895.49	665.71	500.03	641.34	-	cds chromosome:v2.1:C8:35022412:35023137:1 gene:Bo8g100670 gene_biotype:protein_coding transcript_biotype:protein_coding	-	-	-	-	gi|567190912|ref|XP_006404774.1|/3.82385e-39/hypothetical protein EUTSA_v10000409mg [Eutrema salsugineum]	917.383	1096.3	947.28	834.413	759.39	670.117	602.36	893.837
Bo9g022550	Bo9g022550.1	844.56	918.34	1477.71	837.17	772.41	925.3	192.18	932.59	897.53	925.95	616.42	684.32	713.97	776.85	1118.98	1023.91	725.27	986.76	845.32	726.81	716.65	1079.42	2085.55	1430.97	-	cds chromosome:v2.1:C9:7103255:7105765:1 gene:Bo9g022550 gene_biotype:protein_coding transcript_biotype:protein_coding description:Peroxidase superfamily protein [Source:TAIR;Acc:AT3G32980](projected from arabidopsis_thaliana,AT3G32980)	K00430|1|0.0|723|bna:106410977|peroxidase [EC:1.11.1.7]	GO:0005618//cell wall;GO:0043231//intracellular membrane-bounded organelle;GO:0044444//cytoplasmic part;GO:0031090//organelle membrane;GO:0005576//extracellular region	GO:0043169//cation binding;GO:0046906//tetrapyrrole binding;GO:0016209//antioxidant activity;GO:0003824//catalytic activity	GO:0009314//response to radiation;GO:0044710;GO:0052166;GO:0000902//cell morphogenesis;GO:0044237//cellular metabolic process	gi|922555829|ref|XP_013606002.1|/0/PREDICTED: peroxidase 32 [Brassica oleracea var. oleracea]	1080.2	844.96	674.1	742.23	869.933	911.98	1531.98	762.927
Bo9g024150	Bo9g024150.1	816.02	830.9	779.77	704.7	726.68	722.36	126.5	739.88	768.17	757.17	725.4	807.26	806	738.19	924.28	701.04	612.24	743.52	926.4	881.81	723.63	770.55	815.59	758.91	ROC3	cds chromosome:v2.1:C9:7613092:7613607:1 gene:Bo9g024150 gene_biotype:protein_coding transcript_biotype:protein_coding gene_symbol:ROC3 description:rotamase CYP 3 [Source:TAIR;Acc:AT2G16600](projected from arabidopsis_thaliana,AT2G16600)	K01802|1|1e-80|298|aly:ARALYDRAFT_899976|peptidylprolyl isomerase [EC:5.2.1.8]	GO:0005911//cell-cell junction;GO:0016020//membrane;GO:0009536//plastid	GO:0016859//cis-trans isomerase activity	GO:0018208//peptidyl-proline modification;GO:0007154//cell communication	gi|922566351|ref|XP_013611453.1|/2.40088e-87/PREDICTED: peptidyl-prolyl cis-trans isomerase [Brassica oleracea var. oleracea]	808.897	717.913	544.85	763.277	822.823	685.6	781.683	843.947
Bo4g019630	Bo4g019630.1	805.91	618.05	1256.92	697.3	335.78	644.12	66.67	927.93	929.46	773.93	397.87	533.26	779.17	1050.69	996.88	1072.99	844.88	1173.09	419.93	777.41	643.47	875.97	1139.77	1165.78	-	cds chromosome:v2.1:C4:2543401:2547268:1 gene:Bo4g019630 gene_biotype:protein_coding transcript_biotype:protein_coding	-	-	-	-	gi|923892955|ref|XP_013717439.1|/1.36881e-74/PREDICTED: extensin-2-like [Brassica napus]	893.627	559.067	641.353	568.353	942.247	1030.32	1060.51	613.603
Bo9g058820	Bo9g058820.1	803.21	868.2	907.27	881.07	1004.36	682.15	259.09	903.07	637.97	616.11	575.83	599.34	716.72	775.23	888.68	696.91	513.52	662.7	687.74	602.36	488.59	863.64	1239.58	999.76	ATTRX3	cds chromosome:v2.1:C9:17254266:17254914:1 gene:Bo9g058820 gene_biotype:protein_coding transcript_biotype:protein_coding gene_symbol:ATTRX3 description:thioredoxin 3 [Source:TAIR;Acc:AT5G42980](projected from arabidopsis_thaliana,AT5G42980)	K03671|1|1e-64|245|bna:106406057|thioredoxin 1	GO:0030312//external encapsulating structure;GO:0009532//plastid stroma;GO:0005911//cell-cell junction;GO:0005576//extracellular region;GO:0016020//membrane	GO:0015036//disulfide oxidoreductase activity	GO:0006952//defense response;GO:0009636//response to toxic substance;GO:0010038//response to metal ion;GO:0044267//cellular protein metabolic process;GO:0000302//response to reactive oxygen species;GO:0006091//generation of precursor metabolites and energy;GO:0019725//cellular homeostasis;GO:0009408//response to heat;GO:0006461//protein complex assembly;GO:0009755//hormone-mediated signaling path…	gi|922545723|ref|XP_013600648.1|/2.02779e-64/PREDICTED: thioredoxin H-type [Brassica oleracea var. oleracea]	859.56	855.86	600.043	597.093	793.543	624.377	1034.33	592.897
Bo2g095520	Bo2g095520.1	799.64	1759.55	564.61	1524.18	1113.65	903.72	9957.43	676.17	696.6	1275.2	1787.68	828.38	404.02	416.09	286.26	166.88	429.98	233.04	451.96	313.19	326.14	414.55	127.96	268.48	-	cds chromosome:v2.1:C2:26848485:26849104:1 gene:Bo2g095520 gene_biotype:protein_coding transcript_biotype:protein_coding	K03686|1|3e-08|58.2|pop:POPTR_0015s04950g|molecular chaperone DnaJ	GO:0009532//plastid stroma	GO:0005515//protein binding	GO:0009314//response to radiation;GO:0044267//cellular protein metabolic process	gi|923912450|ref|XP_013725916.1|/2.47681e-78/PREDICTED: chaperone protein dnaJ 8, chloroplastic-like [Brassica napus]	1041.27	1180.52	3776.73	1297.09	368.79	276.633	270.33	363.763
Bo3g029800	Bo3g029800.1	799.36	701.5	846.01	620.16	719.13	548.65	1041.14	723.28	690.53	525.36	557.22	581.92	597.25	552.33	724.02	439.64	514.13	522.81	339.73	459.88	538.18	874.21	546.22	728.15	UBQ14	cds chromosome:v2.1:C3:11141098:11142015:-1 gene:Bo3g029800 gene_biotype:protein_coding transcript_biotype:protein_coding gene_symbol:UBQ14 description:Ubiquitin family protein [Source:TAIR;Acc:AT4G02890](projected from arabidopsis_thaliana,AT4G02890)	K08770|1|5e-168|590|nnu:104585668|ubiquitin C	GO:0043231//intracellular membrane-bounded organelle	-	GO:0014070//response to organic cyclic compound;GO:0044767//single-organism developmental process;GO:0036211//protein modification process	gi|985444138|ref|XP_015384760.1|/2.72924e-167/PREDICTED: LOW QUALITY PROTEIN: polyubiquitin-A-like [Citrus sinensis]	782.29	629.313	818.317	554.833	624.533	492.193	716.193	445.93
Bo2g055670	Bo2g055670.1	792.45	632.47	1518.53	122.87	59.56	107.41	0.72	249.83	411.57	274.2	50.18	131.88	324.22	441.33	421.17	148.96	132.78	266.5	108.4	95.47	126.82	273.88	522	388.12	-	cds chromosome:v2.1:C2:16036470:16036799:-1 gene:Bo2g055670 gene_biotype:protein_coding transcript_biotype:protein_coding	K02883|1|5e-16|83.6|zma:103646289|large subunit ribosomal protein L18e;K11855|2|2e-06|52.0|bvg:104906049|ubiquitin carboxyl-terminal hydrolase 36/42 [EC:3.4.19.12]	-	-	-	gi|674886574|emb|CDY46045.1|/1.57569e-48/BnaC02g17350D [Brassica napus]	981.15	96.6133	220.707	152.087	395.573	182.747	394.667	110.23
Bo3g024840	Bo3g024840.1	789.01	567.34	808.42	458.15	435.24	385.82	50.54	942.8	943.2	253.72	160.08	361.91	414.36	478.14	333.35	481.23	244.2	303.89	396.88	339.55	292.31	457.4	975.71	652.99	-	cds chromosome:v2.1:C3:9355353:9356248:1 gene:Bo3g024840 gene_biotype:protein_coding transcript_biotype:protein_coding	K00799|1|7e-114|410|bna:106387849|glutathione S-transferase [EC:2.5.1.18]	GO:0005911//cell-cell junction;GO:0016020//membrane;GO:0005576//extracellular region;GO:0009532//plastid stroma;GO:0030312//external encapsulating structure	GO:0016765//transferase activity, transferring alkyl or aryl (other than methyl) groups;GO:0046914//transition metal ion binding;GO:0004601//peroxidase activity;GO:0072341//modified amino acid binding	GO:0006568//tryptophan metabolic process;GO:0006732;GO:0009414//response to water deprivation;GO:0030001//metal ion transport;GO:0006007//glucose catabolic process;GO:0006090//pyruvate metabolic process;GO:0015698//inorganic anion transport;GO:0006753//nucleoside phosphate metabolic process;GO:0006633//fatty acid biosynthetic process;GO:0006970//response to osmotic stress;GO:0019758;GO:0006544//g…	gi|685283696|ref|XP_009132756.1|/3.40844e-113/PREDICTED: glutathione S-transferase F9 [Brassica rapa]	721.59	426.403	645.513	258.57	408.617	343.107	695.367	342.913
Bo4g173610	Bo4g173610.1	787.83	415	1005.54	554.12	675.97	472.42	81.43	1014.24	916.01	601.38	205.96	731.76	601.32	635.23	657.7	948.5	561.85	750.14	891.52	721.13	733.01	609.22	1278.12	947.57	-	cds chromosome:v2.1:C4:46248704:46249582:1 gene:Bo4g173610 gene_biotype:protein_coding transcript_biotype:protein_coding	K00799|1|7e-122|436|bna:106348371|glutathione S-transferase [EC:2.5.1.18]	GO:0005911//cell-cell junction;GO:0016020//membrane;GO:0005576//extracellular region;GO:0009532//plastid stroma;GO:0030312//external encapsulating structure	GO:0016765//transferase activity, transferring alkyl or aryl (other than methyl) groups;GO:0046914//transition metal ion binding;GO:0004601//peroxidase activity;GO:0072341//modified amino acid binding	GO:0006568//tryptophan metabolic process;GO:0006732;GO:0009414//response to water deprivation;GO:0030001//metal ion transport;GO:0006007//glucose catabolic process;GO:0006090//pyruvate metabolic process;GO:0015698//inorganic anion transport;GO:0006753//nucleoside phosphate metabolic process;GO:0006633//fatty acid biosynthetic process;GO:0006970//response to osmotic stress;GO:0019758;GO:0006544//g…	gi|922475730|ref|XP_013636508.1|/1.52643e-121/PREDICTED: glutathione S-transferase F9 [Brassica oleracea var. oleracea]	736.123	567.503	670.56	513.033	631.417	753.497	944.97	781.887
Bo2g012430	Bo2g012430.1	783.75	1048.75	906.67	490.03	468.79	531.15	122.64	745.52	550.85	547.42	227.86	446.6	590.06	969.31	462.03	625.61	465.18	466.62	494.6	885.75	599.33	599.28	641.9	623.55	-	cds chromosome:v2.1:C2:3601497:3603029:1 gene:Bo2g012430 gene_biotype:protein_coding transcript_biotype:protein_coding	K00430|1|8e-168|590|bna:106364984|peroxidase [EC:1.11.1.7]	-	GO:0043169//cation binding;GO:0046906//tetrapyrrole binding;GO:0016209//antioxidant activity;GO:0003824//catalytic activity	GO:0010035//response to inorganic substance;GO:0044710;GO:0009267//cellular response to starvation;GO:0040007//growth;GO:0000041//transition metal ion transport;GO:0032412//regulation of ion transmembrane transporter activity;GO:0015698//inorganic anion transport;GO:0048764;GO:0048528//post-embryonic root development	gi|922425998|ref|XP_013619074.1|/4.03806e-167/PREDICTED: peroxidase 56-like [Brassica oleracea var. oleracea]	913.057	496.657	473.003	407.293	673.8	519.137	621.577	659.893
Bo6g085070	Bo6g085070.1	782.85	737.52	991.43	1042.13	883.05	831.41	489.3	677.27	712.07	946.94	830.17	778.95	781.18	724.18	826.58	784.11	825.58	872.9	827.84	873.39	859.59	821.23	780.59	862.36	-	cds chromosome:v2.1:C6:26562312:26563217:-1 gene:Bo6g085070 gene_biotype:protein_coding transcript_biotype:protein_coding	K03094|1|1e-80|298|bna:106424965|S-phase kinase-associated protein 1	GO:0016020//membrane;GO:0043231//intracellular membrane-bounded organelle;GO:0015630//microtubule cytoskeleton;GO:0031461//cullin-RING ubiquitin ligase complex;GO:0044444//cytoplasmic part	GO:0005488//binding	GO:0000018//regulation of DNA recombination;GO:0007010//cytoskeleton organization;GO:0006261//DNA-dependent DNA replication;GO:0001558//regulation of cell growth;GO:0035966//response to topologically incorrect protein;GO:0006511//ubiquitin-dependent protein catabolic process;GO:0010038//response to metal ion;GO:0007126//meiotic nuclear division;GO:0043623//cellular protein complex assembly;GO:000…	gi|685334288|ref|XP_009104691.1|/5.08471e-80/PREDICTED: SKP1-like protein 1A [Brassica rapa]	837.267	918.863	626.213	852.02	777.313	827.53	821.393	853.607
Bo5g116920	Bo5g116920.1	769.36	897.72	1753.38	752.99	611.68	722.86	128.39	625.98	633.95	602.63	342.35	463.62	354.63	562.99	753.8	877.95	489.51	921.2	791.41	624.62	469.74	590.46	1020.5	888.88	-	cds chromosome:v2.1:C5:35830509:35830814:1 gene:Bo5g116920 gene_biotype:protein_coding transcript_biotype:protein_coding	-	-	GO:0046914//transition metal ion binding;GO:0008289//lipid binding	GO:0009627//systemic acquired resistance	gi|674934148|emb|CDX99303.1|/6.34222e-42/BnaC05g34180D [Brassica napus]	1140.15	695.843	462.773	469.533	557.14	762.887	833.28	628.59
Bo1g118780	Bo1g118780.1	767.62	731.52	692.9	669.46	706.91	562.74	769.79	685.05	666.43	557.14	606.61	569.01	521.62	565.48	530.23	427.64	504.95	443.9	387.95	461.72	504.68	660.76	465.25	574.38	-	cds chromosome:v2.1:C1:35466555:35467700:1 gene:Bo1g118780 gene_biotype:protein_coding transcript_biotype:protein_coding	K08770|1|0.0|736|pmum:103342507|ubiquitin C	GO:0043231//intracellular membrane-bounded organelle	-	-	gi|902221418|gb|KNA18917.1|/0/hypothetical protein SOVF_066340 [Spinacia oleracea]	730.68	646.37	707.09	577.587	539.11	458.83	566.797	451.45
Bo1g002460	Bo1g002460.1	767.02	698.75	552.17	407.91	652.93	337.5	607.41	705.58	639.74	292.53	382.82	339.8	694.06	740.55	595.44	477.69	557.69	451.1	460.15	452.95	419.8	661.1	579.75	609.46	-	cds chromosome:v2.1:C1:205351:206116:-1 gene:Bo1g002460 gene_biotype:protein_coding transcript_biotype:protein_coding	K13195|1|4e-34|144|pop:POPTR_0004s16260g|cold-inducible RNA-binding protein;K13098|2|1e-32|139|sot:102588476|RNA-binding protein FUS	GO:0031981//nuclear lumen;GO:0005911//cell-cell junction;GO:0009536//plastid;GO:0016020//membrane;GO:0042579//microbody;GO:0005576//extracellular region;GO:0030312//external encapsulating structure	GO:0048037//cofactor binding;GO:0032550;GO:0016620//oxidoreductase activity, acting on the aldehyde or oxo group of donors, NAD or NADP as acceptor;GO:0004672//protein kinase activity;GO:0003676//nucleic acid binding;GO:0042802//identical protein binding	GO:0048511//rhythmic process;GO:0006605//protein targeting;GO:0006970//response to osmotic stress;GO:0006631//fatty acid metabolic process;GO:0010038//response to metal ion;GO:0006464//cellular protein modification process;GO:0009699//phenylpropanoid biosynthetic process;GO:0000398//mRNA splicing, via spliceosome;GO:0006952//defense response;GO:0009725//response to hormone	gi|923503400|ref|XP_013642597.1|/1.31141e-41/PREDICTED: glycine-rich RNA-binding protein 10-like [Brassica napus]	672.647	466.113	650.91	338.383	676.683	495.493	616.77	444.3
Bo6g076860	Bo6g076860.1	762.29	1023.37	689.73	1146.47	1124.04	1202.53	272.52	750.56	909.68	1310.67	1082.89	1019.29	958.05	814.93	684.34	567.25	1146.05	755.78	1586.68	1264.34	989.93	538.6	842.57	598.87	-	cds chromosome:v2.1:C6:22642907:22643514:1 gene:Bo6g076860 gene_biotype:protein_coding transcript_biotype:protein_coding description:Zinc-binding ribosomal protein family protein [Source:TAIR;Acc:AT3G60245](projected from arabidopsis_thaliana,AT3G60245)	K02921|1|2e-48|191|bna:106411869|large subunit ribosomal protein L37Ae	GO:0015934//large ribosomal subunit	GO:0005198//structural molecule activity	GO:0010467//gene expression;GO:0022613//ribonucleoprotein complex biogenesis	gi|674891608|emb|CDY41182.1|/1.35601e-47/BnaA09g38330D [Brassica napus]	825.13	1157.68	644.253	1137.62	819.107	823.027	660.013	1280.32
Bo8g101350	Bo8g101350.1	754.4	1127.13	464.31	617.03	746.7	391.05	1092.01	993.13	814.98	322.2	736.51	480.23	423.89	668.51	464.6	642.08	515.84	367.82	630.26	456.94	415.75	694.58	493.4	544.6	-	cds chromosome:v2.1:C8:35567258:35568374:-1 gene:Bo8g101350 gene_biotype:protein_coding transcript_biotype:protein_coding description:unknown protein; Has 96314 Blast hits to 34847 proteins in 1702 species: Archae - 612; Bacteria - 27969; Metazoa - 24311; Fungi - 12153; Plants - 4409; Viruses - 1572; Other Eukaryotes - 25288 (source: NCBI BLink). [Source:TAIR;Acc:AT2G22080](projected from arabido…	-	-	-	-	gi|674956883|emb|CDX76951.1|/1.03752e-15/BnaC08g35370D [Brassica napus]	781.947	584.927	966.707	512.98	519	508.58	577.527	500.983
Bo6g067750	Bo6g067750.1	752.99	331.32	566.33	539.19	785.29	412.75	1607.46	622.99	561.2	608	855.81	616.34	630.99	683.11	585.82	456.18	669.66	524.69	831.44	517.99	678.08	528.77	575.2	454.21	-	cds chromosome:v2.1:C6:19110212:19111391:-1 gene:Bo6g067750 gene_biotype:protein_coding transcript_biotype:protein_coding	-	GO:0005911//cell-cell junction;GO:0016020//membrane;GO:0044424	-	GO:0006950//response to stress	gi|922502053|ref|XP_013588490.1|/1.34695e-85/PREDICTED: universal stress protein YxiE-like [Brassica oleracea var. oleracea]	550.213	579.077	930.55	693.383	633.307	550.177	519.393	675.837
Bo3g096480	Bo3g096480.1	743	651.67	703.22	649.86	640.9	537.75	997.82	758.63	689.14	520.55	677.29	589.85	616.13	567.4	659.65	520.53	532.28	536.31	396.87	521.76	556.22	852.09	535.81	697.21	UBQ10	cds chromosome:v2.1:C3:34860692:34862065:-1 gene:Bo3g096480 gene_biotype:protein_coding transcript_biotype:protein_coding gene_symbol:UBQ10 description:polyubiquitin 10 [Source:TAIR;Acc:AT4G05320](projected from arabidopsis_thaliana,AT4G05320)	K08770|1|0.0|882|nnu:104596763|ubiquitin C	GO:0043231//intracellular membrane-bounded organelle	-	GO:0036211//protein modification process;GO:0014070//response to organic cyclic compound;GO:0044767//single-organism developmental process;GO:0009411//response to UV	gi|985444138|ref|XP_015384760.1|/0/PREDICTED: LOW QUALITY PROTEIN: polyubiquitin-A-like [Citrus sinensis]	699.297	609.503	815.197	595.897	614.393	529.707	695.037	491.617
Bo3g086670	Bo3g086670.1	742.65	110.19	31.88	135.35	416.17	124.1	1493.35	1300.03	361.01	76.95	234.16	334.56	14.76	225.98	10.15	118.48	13.09	10.59	453.71	18.83	32.2	14.05	81.09	14.1	-	cds chromosome:v2.1:C3:31867321:31868039:1 gene:Bo3g086670 gene_biotype:protein_coding transcript_biotype:protein_coding	-	-	-	-	gi|922445913|ref|XP_013626958.1|/1.10105e-17/PREDICTED: glycine-rich protein 3 short isoform-like [Brassica oleracea var. oleracea]	294.907	225.207	1051.46	215.223	83.63	47.3867	36.4133	168.247
Bo5g017500	Bo5g017500.1	734.22	780.49	851.35	447.88	410.51	464.08	79.91	1045.68	1011.44	441.7	392.93	596.52	518.53	481.6	616.56	585.72	402.35	508.21	536.43	588.26	414.32	794.13	1716.08	1116.88	-	cds chromosome:v2.1:C5:5848345:5850139:-1 gene:Bo5g017500 gene_biotype:protein_coding transcript_biotype:protein_coding	K00134|1|0.0|636|bna:106376263|glyceraldehyde 3-phosphate dehydrogenase [EC:1.2.1.12]	-	GO:0016903//oxidoreductase activity, acting on the aldehyde or oxo group of donors;GO:0000166//nucleotide binding	GO:0044710;GO:0019318//hexose metabolic process	gi|922497341|ref|XP_013586961.1|/0/PREDICTED: glyceraldehyde-3-phosphate dehydrogenase, cytosolic [Brassica oleracea var. oleracea]	788.687	440.823	712.343	477.05	538.897	498.76	1209.03	513.003
Bo4g190900	Bo4g190900.1	731.16	763.31	574.06	809.51	991.65	638.06	1158.21	715.11	709.08	647.48	935.25	756.13	630.16	634.04	566.19	434.1	732.94	523.75	721.67	700.08	589.95	669.66	386.31	527.17	ERD15	cds chromosome:v2.1:C4:51520167:51520716:1 gene:Bo4g190900 gene_biotype:protein_coding transcript_biotype:protein_coding gene_symbol:ERD15 description:dehydration-induced protein (ERD15) [Source:TAIR;Acc:AT2G41430](projected from arabidopsis_thaliana,AT2G41430)	-	GO:0044424	GO:0005488//binding	GO:0009642//response to light intensity;GO:0006007//glucose catabolic process;GO:0006996//organelle organization;GO:0010038//response to metal ion;GO:0006970//response to osmotic stress;GO:0042743//hydrogen peroxide metabolic process;GO:0008104//protein localization;GO:0042044//fluid transport	gi|922478267|ref|XP_013637379.1|/6.563e-82/PREDICTED: protein EARLY RESPONSIVE TO DEHYDRATION 15 isoform X1 [Brassica oleracea var. oleracea]	689.51	813.073	860.8	779.62	610.13	563.597	527.713	670.567
Bo8g070350	Bo8g070350.1	727.87	918.38	481.79	830.32	998.02	657.6	1312.75	861.34	931.08	757.92	958.92	830.58	872.35	1005.96	715.01	666.81	895.91	613.52	1221	885.87	825.97	752.25	513.41	576.92	-	cds chromosome:v2.1:C8:23014022:23015081:1 gene:Bo8g070350 gene_biotype:protein_coding transcript_biotype:protein_coding	K11296|1|5e-41|166|bna:106407231|high mobility group protein B3	GO:0044427	GO:0003676//nucleic acid binding;GO:0001071//nucleic acid binding transcription factor activity;GO:0005198//structural molecule activity	GO:0006325//chromatin organization;GO:0006006//glucose metabolic process	gi|922552185|ref|XP_013604083.1|/4.07694e-44/PREDICTED: high mobility group B protein 2 [Brassica oleracea var. oleracea]	709.347	828.647	1035.06	849.14	864.44	725.413	614.193	977.613
Bo6g121360	Bo6g121360.1	726.66	493.5	481.09	1097.92	1053.94	1016.27	58.97	279.74	230.11	172.83	173.26	159.88	498.82	347.72	498.3	633.81	471.55	782.26	183.78	321.69	178.8	218.29	211.21	267.62	-	cds chromosome:v2.1:C6:38492842:38495550:1 gene:Bo6g121360 gene_biotype:protein_coding transcript_biotype:protein_coding	K09580|1|0.0|1004|bna:106389517|protein disulfide-isomerase A1 [EC:5.3.4.1]	GO:0009536//plastid;GO:0031090//organelle membrane	GO:0015036//disulfide oxidoreductase activity	GO:0009642//response to light intensity;GO:0010038//response to metal ion;GO:0044267//cellular protein metabolic process;GO:0000302//response to reactive oxygen species;GO:0033554//cellular response to stress;GO:0019725//cellular homeostasis;GO:0006970//response to osmotic stress;GO:0018904;GO:0009814//defense response, incompatible interaction	gi|922514338|ref|XP_013592529.1|/0/PREDICTED: protein disulfide isomerase-like 1-2 [Brassica oleracea var. oleracea]	567.083	1056.04	189.607	168.657	448.28	629.207	232.373	228.09
Bo8g038190	Bo8g038190.1	723.63	1167.04	1205.03	899.91	711.35	455.23	442.06	856.43	555.38	491.05	413.55	382.69	551.23	823.66	882.18	766.6	643.49	706.53	963.37	933.12	582.77	981.64	529.69	1030.9	-	cds chromosome:v2.1:C8:13426198:13426939:1 gene:Bo8g038190 gene_biotype:protein_coding transcript_biotype:protein_coding	K11426|1|7e-43|174|sly:101250545|SET and MYND domain-containing protein	GO:0005773//vacuole;GO:0005576//extracellular region;GO:0016020//membrane	GO:0046872//metal ion binding	GO:0006970//response to osmotic stress;GO:0030001//metal ion transport	gi|923885137|ref|XP_013714063.1|/1.42221e-93/PREDICTED: germin-like protein subfamily 1 member 8 [Brassica napus]	1031.9	688.83	617.957	429.097	752.357	705.54	847.41	826.42
Bo1g134480	Bo1g134480.1	723.04	617.75	486.52	599.21	736.39	561	478.46	745.7	720.33	571.55	695.7	444.91	848.76	671.88	574.78	364.59	453.48	354.72	676.45	438.12	483.44	855.06	388.12	570.9	-	cds chromosome:v2.1:C1:38586869:38587456:1 gene:Bo1g134480 gene_biotype:protein_coding transcript_biotype:protein_coding	-	GO:0043231//intracellular membrane-bounded organelle	-	-	gi|922418835|ref|XP_013610544.1|/1.32765e-63/PREDICTED: uncharacterized protein LOC106317236 [Brassica oleracea var. oleracea]	609.103	632.2	648.163	570.72	698.473	390.93	604.693	532.67
Bo6g081610	Bo6g081610.1	717.6	621.2	463.37	559.57	628.35	607.39	153.43	622.69	742.25	611.5	457.1	761.06	530.55	704.88	352.4	534.63	305.03	313.45	899	554.14	446.93	307.94	984.77	484.9	-	cds chromosome:v2.1:C6:25363625:25364974:1 gene:Bo6g081610 gene_biotype:protein_coding transcript_biotype:protein_coding	K00799|1|2e-119|428|bna:106381011|glutathione S-transferase [EC:2.5.1.18]	GO:0009532//plastid stroma;GO:0031090//organelle membrane	GO:0072341//modified amino acid binding	GO:0009414//response to water deprivation;GO:0009062//fatty acid catabolic process;GO:0006007//glucose catabolic process;GO:0035966//response to topologically incorrect protein;GO:0006511//ubiquitin-dependent protein catabolic process;GO:0006970//response to osmotic stress;GO:0014070//response to organic cyclic compound;GO:0010038//response to metal ion;GO:0009247//glycolipid biosynthetic process…	gi|922515303|ref|XP_013592836.1|/9.67676e-119/PREDICTED: glutathione S-transferase U19 [Brassica oleracea var. oleracea]	600.723	598.437	506.123	609.887	529.277	384.37	592.537	633.357
Bo5g004570	Bo5g004570.1	716.28	678.62	957.49	793.39	813.94	822.74	615.33	584	624.97	799.46	736.19	803.05	720.41	660.82	790.88	778.84	682.72	799.8	641.53	569.46	722.4	806.54	642.35	685.82	-	cds chromosome:v2.1:C5:1316166:1317980:-1 gene:Bo5g004570 gene_biotype:protein_coding transcript_biotype:protein_coding	K00025|1|0.0|635|bna:106399170|malate dehydrogenase [EC:1.1.1.37]	-	GO:0036094//small molecule binding;GO:0016615//malate dehydrogenase activity	GO:0005975//carbohydrate metabolic process;GO:0043648//dicarboxylic acid metabolic process;GO:0009060//aerobic respiration	gi|922488668|ref|XP_013584322.1|/0/PREDICTED: malate dehydrogenase, cytoplasmic 1 [Brassica oleracea var. oleracea]	784.13	810.023	608.1	779.567	724.037	753.787	711.57	644.463
Bo6g116550	Bo6g116550.1	716.22	816.76	1430.84	501.56	445.99	765.1	1737.79	1889.42	573.06	285.07	27.05	273.1	33.67	8.28	36.85	14.97	37.68	62.27	320.64	45.42	62.63	104.16	441.04	126.41	-	cds chromosome:v2.1:C6:36459039:36459647:-1 gene:Bo6g116550 gene_biotype:protein_coding transcript_biotype:protein_coding	-	GO:0043231//intracellular membrane-bounded organelle	GO:0061135	GO:0006952//defense response;GO:0010035//response to inorganic substance;GO:0000302//response to reactive oxygen species;GO:0008219//cell death;GO:0006970//response to osmotic stress;GO:0014070//response to organic cyclic compound;GO:0015698//inorganic anion transport	gi|674960469|emb|CDX72969.1|/4.74741e-95/BnaC06g34170D [Brassica napus]	987.94	570.883	1400.09	195.073	26.2667	38.3067	223.87	142.897
Bo9g004260	Bo9g004260.1	706.83	815.75	820.42	914.34	775.33	801.55	104.55	690.08	840.07	891.54	520.26	971.87	814.42	656.93	889.54	875.37	999.75	1061.44	694.9	846.42	874.22	716.61	1148.24	935.95	SAM-2	cds chromosome:v2.1:C9:788116:789297:-1 gene:Bo9g004260 gene_biotype:protein_coding transcript_biotype:protein_coding gene_symbol:SAM-2 description:S-adenosylmethionine synthetase 2 [Source:TAIR;Acc:AT4G01850](projected from arabidopsis_thaliana,AT4G01850)	K00789|1|0.0|773|bna:106430110|S-adenosylmethionine synthetase [EC:2.5.1.6]	GO:0031981//nuclear lumen;GO:0005911//cell-cell junction;GO:0016020//membrane;GO:0030312//external encapsulating structure;GO:0044444//cytoplasmic part	GO:0016765//transferase activity, transferring alkyl or aryl (other than methyl) groups;GO:0046914//transition metal ion binding;GO:0032550	GO:0006575//cellular modified amino acid metabolic process;GO:0006007//glucose catabolic process;GO:0010039//response to iron ion;GO:0009108//coenzyme biosynthetic process;GO:0009692//ethylene metabolic process;GO:0006996//organelle organization;GO:0006970//response to osmotic stress;GO:0000097//sulfur amino acid biosynthetic process;GO:0009699//phenylpropanoid biosynthetic process;GO:0006595//po…	gi|922566708|ref|XP_013611648.1|/0/PREDICTED: S-adenosylmethionine synthase [Brassica oleracea var. oleracea]	781	830.407	544.9	794.557	786.963	978.853	933.6	805.18
Bo1g116200	Bo1g116200.1	705.47	573.67	942.36	677.94	663.63	573.2	1071.69	688.46	695.74	704.31	786.63	658.76	718.93	749.66	1066.41	927.45	675.65	1013.29	591.22	651.11	764.11	1142.6	785.9	947.58	-	cds chromosome:v2.1:C1:35041459:35042835:-1 gene:Bo1g116200 gene_biotype:protein_coding transcript_biotype:protein_coding description:actin 8 [Source:Projected from Arabidopsis thaliana (AT1G49240) TAIR;Acc:AT1G49240]	K10355|1|0.0|759|bna:106390277|actin, other eukaryote	GO:0005911//cell-cell junction;GO:0016020//membrane;GO:0009532//plastid stroma;GO:0043232;GO:0009526//plastid envelope	GO:0046914//transition metal ion binding;GO:0005198//structural molecule activity;GO:0032550	GO:0051603//proteolysis involved in cellular protein catabolic process;GO:0048764;GO:0043479;GO:0009639//response to red or far red light;GO:0009642//response to light intensity;GO:0030243//cellulose metabolic process;GO:0065008//regulation of biological quality;GO:0045229//external encapsulating structure organization;GO:0000302//response to reactive oxygen species;GO:0009826//unidimensional cel…	gi|15230191|ref|NP_188508.1|/0/actin 2 [Arabidopsis thaliana]	740.5	638.257	818.63	716.567	845	872.13	958.693	668.813
Bo9g032470	Bo9g032470.1	705.39	1108.56	414.08	470.13	468.62	671.27	1592.94	625.48	749.89	520.87	896.47	636.7	549.51	566.96	257.06	189.61	338.35	139.54	340.76	402.89	388.46	602.82	104.63	274.1	-	cds chromosome:v2.1:C9:11239308:11239754:-1 gene:Bo9g032470 gene_biotype:protein_coding transcript_biotype:protein_coding	-	-	-	GO:0044763	gi|922569969|ref|XP_013613309.1|/5.616e-54/PREDICTED: filaggrin-2-like [Brassica oleracea var. oleracea]	742.677	536.673	989.437	684.68	457.843	222.5	327.183	377.37
Bo5g020700	Bo5g020700.1	704.39	507.84	274.75	487.66	881.47	556.54	1035.37	649.9	796.67	400.45	445.03	890.36	514.12	381.34	484.28	317.32	777.21	533.73	1038.37	584.47	764.44	491.26	280.96	505.93	-	cds chromosome:v2.1:C5:7173122:7173989:-1 gene:Bo5g020700 gene_biotype:protein_coding transcript_biotype:protein_coding	-	-	-	-	gi|922493926|ref|XP_013585904.1|/2.18781e-10/PREDICTED: translation machinery-associated protein 7 [Brassica oleracea var. oleracea]	495.66	641.89	827.313	578.613	459.913	542.753	426.05	795.76
Bo4g021500	Bo4g021500.1	686.24	326.12	151.38	405.64	479.5	472.95	1240.18	1098.71	1467.81	313.51	247.99	470.26	198.21	1007.92	53.08	48.65	84.45	83.48	611.67	303.45	159.13	103.86	319.94	198.55	-	cds chromosome:v2.1:C4:3100772:3102838:1 gene:Bo4g021500 gene_biotype:protein_coding transcript_biotype:protein_coding	K05609|1|4e-35|150|thj:104813337|ubiquitin carboxyl-terminal hydrolase L3 [EC:3.4.19.12]	-	-	-	gi|922470539|ref|XP_013634865.1|/0/PREDICTED: uncharacterized protein LOC106340548 [Brassica oleracea var. oleracea]	387.913	452.697	1268.9	343.92	419.737	72.1933	207.45	358.083
Bo2g052760	Bo2g052760.1	682.26	1806.38	882.3	4606.84	2753.12	3616.16	103.71	2065.42	1454.41	4009.61	3678.45	2651.95	1318.85	1544.95	1876.05	1793.28	4307.18	2526.96	2387.84	3389.35	2735.8	990.71	1651.16	1414.06	GSR2	cds chromosome:v2.1:C2:15165421:15167476:-1 gene:Bo2g052760 gene_biotype:protein_coding transcript_biotype:protein_coding gene_symbol:GSR2 description:glutamine synthase clone F11 [Source:TAIR;Acc:AT1G66200](projected from arabidopsis_thaliana,AT1G66200)	K01915|1|0.0|746|bna:106381340|glutamine synthetase [EC:6.3.1.2]	GO:0005911//cell-cell junction;GO:0016020//membrane;GO:0005840//ribosome;GO:0005576//extracellular region;GO:0009532//plastid stroma;GO:0030312//external encapsulating structure;GO:0009526//plastid envelope	GO:0046914//transition metal ion binding;GO:0032550;GO:0016211	GO:0006541//glutamine metabolic process;GO:0006575//cellular modified amino acid metabolic process;GO:0010260//organ senescence;GO:0034285;GO:0006007//glucose catabolic process;GO:0042743//hydrogen peroxide metabolic process;GO:0006996//organelle organization;GO:0006970//response to osmotic stress;GO:0010038//response to metal ion;GO:0070838//divalent metal ion transport;GO:0009746;GO:0006725//ce…	gi|937575926|ref|NP_001302586.1|/0/glutamine synthetase cytosolic isozyme 1-2 [Brassica napus]	1123.65	3658.71	1207.85	3446.67	1579.95	2875.81	1351.98	2837.66
Bo2g045910	Bo2g045910.1	664.62	631.61	765.43	825.88	926.36	696.89	961.99	697.11	751.09	741.1	804.96	704.79	801.02	729.21	1011.49	1003.83	814.54	989.93	846.04	770.34	744.63	996.54	731.15	917.4	-	cds chromosome:v2.1:C2:12406982:12408004:1 gene:Bo2g045910 gene_biotype:protein_coding transcript_biotype:protein_coding	K06689|1|5e-84|309|lja:Lj1g3v0935410.1|ubiquitin-conjugating enzyme E2 D [EC:2.3.2.23]	GO:0044424	GO:0044389//ubiquitin-like protein ligase binding;GO:0019787//ubiquitin-like protein transferase activity	GO:0019941//modification-dependent protein catabolic process	gi|685272229|ref|XP_009127179.1|/2.33771e-84/PREDICTED: ubiquitin-conjugating enzyme E2 10-like [Brassica rapa]	687.22	816.377	803.397	750.283	847.24	936.1	881.697	787.003
Bo9g091330	Bo9g091330.1	663.91	705.46	968.32	614.88	520.59	478.63	8.71	739.13	614.46	620.98	319.54	412.4	507.76	707.09	525.96	874.49	485.76	586.45	453.74	434.98	420.91	808.86	499.29	832.22	-	cds chromosome:v2.1:C9:28250085:28251485:1 gene:Bo9g091330 gene_biotype:protein_coding transcript_biotype:protein_coding description:Peroxidase superfamily protein [Source:TAIR;Acc:AT4G11290](projected from arabidopsis_thaliana,AT4G11290)	K00430|1|0.0|650|bna:106422351|peroxidase [EC:1.11.1.7]	GO:0005618//cell wall;GO:0043231//intracellular membrane-bounded organelle	GO:0046906//tetrapyrrole binding;GO:0016209//antioxidant activity;GO:0043169//cation binding;GO:0003824//catalytic activity	GO:0009414//response to water deprivation;GO:0006972//hyperosmotic response;GO:0044710	gi|922562704|ref|XP_013609655.1|/0/PREDICTED: peroxidase 39 [Brassica oleracea var. oleracea]	779.23	538.033	454.1	450.973	580.27	648.9	713.457	436.543
Bo1g123490	Bo1g123490.1	663.17	436.71	605.25	562.6	684.3	380.83	362.69	551.59	614.55	614.28	385.32	734.28	611.69	788.86	626.36	736.26	661.2	651.81	1031.47	414.99	611.12	700.93	336.96	572.25	-	cds chromosome:v2.1:C1:36860397:36862024:-1 gene:Bo1g123490 gene_biotype:protein_coding transcript_biotype:protein_coding	K03695|1|2e-08|61.2|aip:107635377|ATP-dependent Clp protease ATP-binding subunit ClpB	GO:0043231//intracellular membrane-bounded organelle;GO:0005911//cell-cell junction;GO:0044444//cytoplasmic part	GO:0046914//transition metal ion binding	GO:0044267//cellular protein metabolic process;GO:0009692//ethylene metabolic process;GO:0014070//response to organic cyclic compound;GO:0009755//hormone-mediated signaling pathway;GO:0006972//hyperosmotic response;GO:0050790//regulation of catalytic activity	gi|922418630|ref|XP_013609649.1|/8.12512e-170/PREDICTED: PYK10-binding protein 1-like [Brassica oleracea var. oleracea]	568.377	542.577	509.61	577.96	675.637	683.09	536.713	685.86
Bo8g065470	Bo8g065470.1	659.99	725.74	767.23	507.5	483.29	446.38	95.37	839.32	948.69	523.58	445.68	679.6	532.59	507.51	527.45	508.87	469.11	436.07	551.05	630.13	407.46	581.08	1285.69	811.93	-	cds chromosome:v2.1:C8:20771459:20773520:-1 gene:Bo8g065470 gene_biotype:protein_coding transcript_biotype:protein_coding	K00134|1|0.0|640|bna:106362081|glyceraldehyde 3-phosphate dehydrogenase [EC:1.2.1.12]	-	GO:0016903//oxidoreductase activity, acting on the aldehyde or oxo group of donors;GO:0000166//nucleotide binding	GO:0044710;GO:0019318//hexose metabolic process	gi|922553785|ref|XP_013604916.1|/0/PREDICTED: glyceraldehyde-3-phosphate dehydrogenase, cytosolic-like [Brassica oleracea var. oleracea]	717.653	479.057	627.793	549.62	522.517	471.35	892.9	529.547
Bo1g147760	Bo1g147760.1	658.99	910.33	688.66	960.4	952.17	1090.44	177.57	599.17	814.06	811.34	650.16	847.64	716.84	691.52	747.35	643.44	835.78	672.89	1364.25	930.46	832.01	532.59	800.7	624.03	-	cds chromosome:v2.1:C1:41854226:41854494:1 gene:Bo1g147760 gene_biotype:protein_coding transcript_biotype:protein_coding	K02905|1|1e-30|132|bna:106400542|large subunit ribosomal protein L29e	GO:0015934//large ribosomal subunit;GO:0031981//nuclear lumen	GO:0005198//structural molecule activity	GO:0043094//cellular metabolic compound salvage;GO:0010467//gene expression;GO:0022613//ribonucleoprotein complex biogenesis;GO:0009451//RNA modification	gi|685267572|ref|XP_009124698.1|/7.29321e-30/PREDICTED: 60S ribosomal protein L29-1-like [Brassica rapa]	752.66	1001	530.267	769.713	718.57	717.37	652.44	1042.24
Bo5g052100	Bo5g052100.1	656.83	709.76	630.75	670.39	569.95	567.39	307.14	656.93	655	792.87	781.36	540.37	525.92	584.02	448.46	508.54	455.8	417.47	463.23	545.1	543.38	565.99	498.22	580.11	-	cds chromosome:v2.1:C5:17277898:17279915:1 gene:Bo5g052100 gene_biotype:protein_coding transcript_biotype:protein_coding	K00487|1|0.0|909|bna:106446415|trans-cinnamate 4-monooxygenase [EC:1.14.13.11]	-	GO:0046914//transition metal ion binding;GO:0016491//oxidoreductase activity;GO:0046906//tetrapyrrole binding	GO:0044710	gi|922496634|ref|XP_013586714.1|/0/PREDICTED: trans-cinnamate 4-monooxygenase [Brassica oleracea var. oleracea]	665.78	602.577	539.69	704.867	519.467	460.603	548.107	517.237
Bo1g065170	Bo1g065170.1	655.41	268.3	100.21	130.68	699.18	80.22	157.89	587.5	371.26	129.38	39.93	336.74	525.83	207.43	83.39	162.71	128.96	63.74	333.53	326.65	263.66	63.97	29.18	141.66	-	cds chromosome:v2.1:C1:19726890:19727156:-1 gene:Bo1g065170 gene_biotype:protein_coding transcript_biotype:protein_coding description:Putative membrane lipoprotein [Source:TAIR;Acc:AT3G45160](projected from arabidopsis_thaliana,AT3G45160)	-	-	-	GO:0019758	gi|922414325|ref|XP_013589627.1|/6.38736e-26/PREDICTED: uncharacterized protein LOC106298075 [Brassica oleracea var. oleracea]	341.307	303.36	372.217	168.683	272.217	118.47	78.27	307.947
Bo4g105150	Bo4g105150.1	654.91	645.38	417.98	715.12	937.94	820.03	79.95	756.16	667.01	730.29	527.2	851.63	594.12	672.01	504.29	482.81	799.42	563.8	1048.49	712.36	602.51	307.97	432.16	336.91	-	cds chromosome:v2.1:C4:26330674:26331448:-1 gene:Bo4g105150 gene_biotype:protein_coding transcript_biotype:protein_coding	K02921|1|2e-48|191|bna:106411869|large subunit ribosomal protein L37Ae	GO:0015934//large ribosomal subunit	GO:0005198//structural molecule activity	GO:0010467//gene expression;GO:0022613//ribonucleoprotein complex biogenesis	gi|674891608|emb|CDY41182.1|/1.35601e-47/BnaA09g38330D [Brassica napus]	572.757	824.363	501.04	703.04	590.14	615.343	359.013	787.787
Bo03369s010	Bo03369s010.1	653.2	135.44	463.11	471.98	716.41	489.59	136.22	503.15	690.62	530.19	346.95	673.78	1450.85	832.55	1000.28	520.99	1223.86	1041.66	814.95	1031.27	937.92	869.72	424.23	689.92	-	cds scaffold:v2.1:Scaffold03369:1:1218:1 gene:Bo03369s010 gene_biotype:protein_coding transcript_biotype:protein_coding	K10523|1|1e-41|171|cic:CICLE_v10001898mg|speckle-type POZ protein	-	-	-	gi|922519493|ref|XP_013594194.1|/9.22926e-158/PREDICTED: uncharacterized protein LOC106302202 isoform X1 [Brassica oleracea var. oleracea]	417.25	559.327	443.33	516.973	1094.56	928.837	661.29	928.047
Bo4g166700	Bo4g166700.1	653.08	769.63	618.85	956.85	1022.92	959.44	613.86	767.71	797.37	971.44	719.22	824.82	1101.96	858.25	703.02	640.17	1116.49	684.69	835.87	1182.27	1013.55	739.24	654.8	685	-	cds chromosome:v2.1:C4:44767662:44768126:1 gene:Bo4g166700 gene_biotype:protein_coding transcript_biotype:protein_coding	K11252|1|6e-46|183|bna:106437471|histone H2B	-	-	-	gi|685300403|ref|XP_009140934.1|/2.73425e-45/PREDICTED: histone H2B.3-like [Brassica rapa]	680.52	979.737	726.313	838.493	887.743	813.783	693.013	1010.56
Bo2g100600	Bo2g100600.1	652.79	377.93	399.37	490.16	662.04	377.62	429.23	571.5	502.94	420.77	659.15	365.17	707.11	531.95	494.37	323.28	531.33	400.29	410.56	496.71	543.94	539.34	223.78	429.06	-	cds chromosome:v2.1:C2:28981773:28982723:1 gene:Bo2g100600 gene_biotype:protein_coding transcript_biotype:protein_coding	-	GO:0043231//intracellular membrane-bounded organelle	-	GO:0009725//response to hormone;GO:0008104//protein localization	gi|922429326|ref|XP_013620704.1|/1.07418e-66/PREDICTED: uncharacterized protein LOC106327179 isoform X1 [Brassica oleracea var. oleracea]	476.697	509.94	501.223	481.697	577.81	418.3	397.393	483.737
Bo3g021830	Bo3g021830.1	652.41	642.97	35.49	799.4	1024.62	171.04	1555.04	822.13	745.7	580.48	834.74	911.9	764.03	733.64	513.05	414.49	695.75	468.24	985.54	743.38	598.21	540.86	402.97	528.77	-	cds chromosome:v2.1:C3:7395364:7395702:1 gene:Bo3g021830 gene_biotype:protein_coding transcript_biotype:protein_coding	K03113|1|5e-59|226|bna:106347315|translation initiation factor 1	-	GO:0008135//translation factor activity, RNA binding	GO:0006412//translation	gi|922452386|ref|XP_013628932.1|/2.83784e-58/PREDICTED: protein translation factor SUI1 homolog [Brassica oleracea var. oleracea]	443.623	665.02	1040.96	775.707	670.24	526.16	490.867	775.71
Bo3g044430	Bo3g044430.1	649.05	720.48	708.87	966.56	921.49	982.72	496.5	607.92	796.87	863.85	664.48	789.24	769.26	692.65	770.67	813.69	949.62	792.18	1245.76	991.86	847.39	585.85	775.64	637.18	-	cds chromosome:v2.1:C3:18362517:18363536:1 gene:Bo3g044430 gene_biotype:protein_coding transcript_biotype:protein_coding	K02964|1|5e-74|276|bna:106423553|small subunit ribosomal protein S18e	GO:0030312//external encapsulating structure;GO:0015935//small ribosomal subunit;GO:0031981//nuclear lumen;GO:0005911//cell-cell junction;GO:0031090//organelle membrane	GO:0003676//nucleic acid binding;GO:0005198//structural molecule activity	GO:0009451//RNA modification;GO:0010467//gene expression	gi|685286476|ref|XP_009134165.1|/2.39039e-73/PREDICTED: 40S ribosomal protein S18 [Brassica rapa]	692.8	956.923	633.763	772.523	744.193	851.83	666.223	1028.34
Bo1g057360	Bo1g057360.1	646.37	619.88	588.22	764.74	643.8	684.17	529.96	581.21	580.35	598.77	476.39	515.56	681.07	679.94	616.15	550.39	658.17	647.25	612.03	631.85	580.01	583.6	565.63	560.87	-	cds chromosome:v2.1:C1:17271329:17273320:1 gene:Bo1g057360 gene_biotype:protein_coding transcript_biotype:protein_coding	K01738|1|8e-167|587|bna:106372722|cysteine synthase A [EC:2.5.1.47]	GO:0042579//microbody;GO:0005576//extracellular region;GO:0009532//plastid stroma;GO:0031090//organelle membrane	GO:0016835//carbon-oxygen lyase activity;GO:0043168//anion binding	GO:0006563//L-serine metabolic process;GO:0006007//glucose catabolic process;GO:0043094//cellular metabolic compound salvage;GO:0006996//organelle organization;GO:0006970//response to osmotic stress;GO:0019758;GO:0010038//response to metal ion;GO:0070838//divalent metal ion transport;GO:0009683//indoleacetic acid metabolic process;GO:0044767//single-organism developmental process;GO:0000097//sulf…	gi|922416880|ref|XP_013601899.1|/4.28511e-166/PREDICTED: cysteine synthase [Brassica oleracea var. oleracea]	618.157	697.57	563.84	530.24	659.053	618.603	570.033	607.963
Bo6g121700	Bo6g121700.1	638.17	684.85	587.2	743.25	925.98	738.93	112.01	724.57	735.81	685.57	408.99	732.26	676.57	655.12	575.91	655.94	692.13	591.09	890.77	606.51	625.63	495.79	627.63	580.19	-	cds chromosome:v2.1:C6:38678857:38679687:1 gene:Bo6g121700 gene_biotype:protein_coding transcript_biotype:protein_coding description:Pollen Ole e 1 allergen and extensin family protein [Source:TAIR;Acc:AT1G78040](projected from arabidopsis_thaliana,AT1G78040)	K03036|1|1e-12|72.8|aly:ARALYDRAFT_336019|26S proteasome regulatory subunit N6;K15889|2|1e-06|53.1|mdm:103411406|prenylcysteine alpha-carboxyl methylesterase [EC:3.1.1.-]	-	-	GO:0000097//sulfur amino acid biosynthetic process	gi|922500911|ref|XP_013588118.1|/4.12334e-83/PREDICTED: protein DOWNSTREAM OF FLC [Brassica oleracea var. oleracea]	636.74	802.72	524.13	608.94	635.867	646.387	567.87	707.637
Bo3g169120	Bo3g169120.1	630.27	262.97	299.15	536.37	633.74	304.97	1415.01	696.36	692.76	319.8	612.32	539.92	528.16	639.65	678.71	454.37	518.32	567.31	426.28	558.77	643.07	735.18	747.06	639.07	-	cds chromosome:v2.1:C3:59730186:59730875:1 gene:Bo3g169120 gene_biotype:protein_coding transcript_biotype:protein_coding	K08770|1|3e-124|444|nnu:104585668|ubiquitin C	GO:0043231//intracellular membrane-bounded organelle	-	GO:0014070//response to organic cyclic compound;GO:0044767//single-organism developmental process;GO:0036211//protein modification process	gi|985444138|ref|XP_015384760.1|/1.42578e-123/PREDICTED: LOW QUALITY PROTEIN: polyubiquitin-A-like [Citrus sinensis]	397.463	491.693	934.71	490.68	615.507	513.333	707.103	542.707
Bo8g095940	Bo8g095940.1	630.1	636.82	932.51	980.79	980.8	600.41	348.91	727.53	617.53	875.3	661.62	830.29	784.2	818.12	1195.22	1041.86	734.23	1203.7	648.97	596.63	714.74	1285.63	790.56	1025.57	PIP1A	cds chromosome:v2.1:C8:32880723:32882112:1 gene:Bo8g095940 gene_biotype:protein_coding transcript_biotype:protein_coding gene_symbol:PIP1A description:plasma membrane intrinsic protein 1A [Source:TAIR;Acc:AT3G61430](projected from arabidopsis_thaliana,AT3G61430)	K09872|1|3e-166|585|bna:106415972|aquaporin PIP	GO:0031224//intrinsic component of membrane;GO:0009526//plastid envelope;GO:0005911//cell-cell junction	GO:0005372//water transmembrane transporter activity	GO:0006007//glucose catabolic process;GO:0006996//organelle organization;GO:0010038//response to metal ion;GO:0009746;GO:0006970//response to osmotic stress;GO:0070838//divalent metal ion transport;GO:0042044//fluid transport	gi|922553186|ref|XP_013604594.1|/1.33499e-165/PREDICTED: aquaporin PIP1-1 isoform X1 [Brassica oleracea var. oleracea]	733.143	854	564.657	789.07	932.513	993.263	1033.92	653.447
Bo4g069220	Bo4g069220.1	628.27	854.06	515.59	937.78	1013.51	1090.32	568.67	646.67	720.17	856.11	804.19	703.64	981.09	745.05	570.93	444.93	967.32	550.28	722.4	979.19	872.6	600.6	611.46	527.57	-	cds chromosome:v2.1:C4:14622358:14622804:-1 gene:Bo4g069220 gene_biotype:protein_coding transcript_biotype:protein_coding	K11252|1|8e-45|179|bna:106406561|histone H2B	GO:0031981//nuclear lumen;GO:0009532//plastid stroma;GO:0000785//chromatin;GO:0031976	GO:0003676//nucleic acid binding;GO:0046983//protein dimerization activity	GO:0006631//fatty acid metabolic process;GO:0034728//nucleosome organization	gi|923758416|ref|XP_013676435.1|/4.03404e-44/PREDICTED: histone H2B.3 isoform X2 [Brassica napus]	665.973	1013.87	645.17	787.98	765.69	654.177	579.877	858.063
Bo4g130880	Bo4g130880.1	628.06	1184.34	479.67	912.78	719.44	797.08	504.24	677.94	540.84	638.37	774.02	734.43	671.23	750.31	331.09	343.85	496.8	306.95	521.11	705.84	512.55	416.18	449.06	424.06	-	cds chromosome:v2.1:C4:33796598:33797243:-1 gene:Bo4g130880 gene_biotype:protein_coding transcript_biotype:protein_coding description:Uncharacterised protein family SERF [Source:Projected from Arabidopsis thaliana (AT4G13615) TAIR;Acc:AT4G13615]	-	-	-	-	-	764.023	809.767	574.34	715.607	584.21	382.533	429.767	579.833
Bo2g002540	Bo2g002540.1	625.94	385.54	436.79	638.41	1115.79	622.86	510.76	862.1	703.03	596.01	368.27	1011.92	644.61	575.22	588.45	668.25	503.48	511.04	1088.88	573.48	521.96	492.65	559.56	622.94	-	cds chromosome:v2.1:C2:410689:411091:-1 gene:Bo2g002540 gene_biotype:protein_coding transcript_biotype:protein_coding	-	-	GO:0046914//transition metal ion binding	GO:0030003//cellular cation homeostasis	gi|923899495|ref|XP_013720235.1|/1.00829e-18/PREDICTED: metallothionein-like protein type 2, MT2-22 [Brassica napus]	482.757	792.353	691.963	658.733	602.76	560.923	558.383	728.107
Bo2g140610	Bo2g140610.1	616.78	301.47	924	1333.18	1182.74	906.65	16.07	50.09	19.34	99.87	85.14	59.25	587.03	565.11	1380.98	1266.38	761.12	1693.53	46.36	397.73	111.6	211.99	110.17	173.08	-	cds chromosome:v2.1:C2:45427523:45427762:-1 gene:Bo2g140610 gene_biotype:protein_coding transcript_biotype:protein_coding	-	-	-	-	gi|674848056|emb|CDY72157.1|/5.19652e-23/BnaAnng40130D [Brassica napus]	614.083	1140.86	28.5	81.42	844.373	1240.34	165.08	185.23
Bo6g109010	Bo6g109010.1	615.84	602.01	436.23	544.05	753.43	765.32	38.31	644.06	514.97	728.28	521.05	725.12	492.57	479.51	392.83	528.15	379.1	393.03	628.34	512.86	476.47	321.12	529.99	509.4	-	cds chromosome:v2.1:C6:34159767:34161210:1 gene:Bo6g109010 gene_biotype:protein_coding transcript_biotype:protein_coding	K17803|1|1e-10|68.2|ccp:CHC_T00000517001|methyltransferase OMS1, mitochondrial [EC:2.1.1.-];K06127|3|5e-07|56.2|ota:Ot01g04180|2-methoxy-6-polyprenyl-1,4-benzoquinol methylase [EC:2.1.1.201]	-	GO:0016741	-	gi|922500848|ref|XP_013588095.1|/1.48558e-173/PREDICTED: methyltransferase-like protein 7A [Brassica oleracea var. oleracea]	551.36	687.6	399.113	658.15	454.97	433.427	453.503	539.223
Bo6g122350	Bo6g122350.1	613.8	1050.25	1567.62	933.22	593.07	581.69	985.59	758.64	809.67	451.25	412.54	377.18	746.61	947.16	675.77	618.09	485.44	569.98	295.09	419.56	397.39	1122.33	510.8	653.64	-	cds chromosome:v2.1:C6:39060377:39062002:-1 gene:Bo6g122350 gene_biotype:protein_coding transcript_biotype:protein_coding description:Curculin-like (mannose-binding) lectin family protein [Source:TAIR;Acc:AT1G78830](projected from arabidopsis_thaliana,AT1G78830)	K04733|1|2e-31|137|vvi:100256499|interleukin-1 receptor-associated kinase 4 [EC:2.7.11.1]	GO:0005911//cell-cell junction;GO:0016020//membrane;GO:0005576//extracellular region;GO:0044444//cytoplasmic part;GO:0005618//cell wall;GO:0043231//intracellular membrane-bounded organelle	GO:0005488//binding	-	gi|922513342|ref|XP_013592207.1|/0/PREDICTED: epidermis-specific secreted glycoprotein EP1-like [Brassica oleracea var. oleracea]	1077.22	702.66	851.3	413.657	789.847	557.837	762.257	370.68
Bo4g164780	Bo4g164780.1	612.23	691.34	416.72	688.83	780.29	839.76	132.26	499.12	609.46	675.28	645.14	762.23	663.25	583.2	464.3	612.09	577.62	495.81	895.23	762.47	701.78	378.96	535.42	387.94	-	cds chromosome:v2.1:C4:44042285:44042948:1 gene:Bo4g164780 gene_biotype:protein_coding transcript_biotype:protein_coding	K02943|1|8e-27|119|bna:106424327|large subunit ribosomal protein LP2	GO:0005840//ribosome;GO:0031981//nuclear lumen;GO:0009536//plastid;GO:0016020//membrane	GO:0005198//structural molecule activity	GO:0006412//translation;GO:0009451//RNA modification;GO:0006950//response to stress	gi|923616262|ref|XP_013745966.1|/4.87018e-26/PREDICTED: 60S acidic ribosomal protein P2-2-like [Brassica napus]	573.43	769.627	413.613	694.217	570.25	561.84	434.107	786.493
Bo00285s340	Bo00285s340.1	611.79	561.27	1568.06	525.89	627.42	409.94	307.53	602.51	571.83	543.24	410.73	501.68	612.1	766	1580.14	1503.21	531.64	1370.16	442.6	439.26	544.95	1536.58	1016.07	1457.83	-	cds scaffold:v2.1:Scaffold00285:323065:324336:-1 gene:Bo00285s340 gene_biotype:protein_coding transcript_biotype:protein_coding	K09873|1|2e-142|505|bna:106367143|aquaporin TIP	GO:0009536//plastid;GO:0043673;GO:0031224//intrinsic component of membrane;GO:0031090//organelle membrane	GO:0005372//water transmembrane transporter activity	GO:0043479;GO:0005976//polysaccharide metabolic process;GO:0045229//external encapsulating structure organization;GO:0006007//glucose catabolic process;GO:0042743//hydrogen peroxide metabolic process;GO:0009826//unidimensional cell growth;GO:0006996//organelle organization;GO:0006970//response to osmotic stress;GO:0010038//response to metal ion;GO:0070838//divalent metal ion transport;GO:0009746;…	gi|685277099|ref|XP_009129499.1|/1.0853e-141/PREDICTED: aquaporin TIP1-2 [Brassica rapa]	913.707	521.083	493.957	485.217	986.08	1135	1336.83	475.603
Bo3g137090	Bo3g137090.1	609.56	523.38	576.51	588.15	720.66	597.83	375.03	739.83	634.24	614.58	540.8	892.89	605.3	574.74	744.79	878.35	624.84	765.57	658.89	657.5	555.44	651.06	702.21	724.98	FBR12	cds chromosome:v2.1:C3:50034643:50035653:-1 gene:Bo3g137090 gene_biotype:protein_coding transcript_biotype:protein_coding gene_symbol:FBR12 description:Eukaryotic translation initiation factor 5A-1 (eIF-5A 1) protein [Source:TAIR;Acc:AT1G26630](projected from arabidopsis_thaliana,AT1G26630)	K03263|1|6e-83|306|bna:106360562|translation initiation factor 5A	GO:0043231//intracellular membrane-bounded organelle	GO:0043021//ribonucleoprotein complex binding;GO:0008135//translation factor activity, RNA binding	GO:0006415//translational termination;GO:0012501//programmed cell death;GO:0051707//response to other organism;GO:0006007//glucose catabolic process;GO:0006414//translational elongation;GO:0006970//response to osmotic stress;GO:0010038//response to metal ion;GO:0018205//peptidyl-lysine modification;GO:0006952//defense response;GO:0042254//ribosome biogenesis	gi|922440276|ref|XP_013625216.1|/2.3776e-82/PREDICTED: eukaryotic translation initiation factor 5A-2 [Brassica oleracea var. oleracea]	569.817	635.547	583.033	682.757	641.61	756.253	692.75	623.943
Bo9g126240	Bo9g126240.1	607.76	935.54	590.89	918.63	1029.52	1560.42	146.74	667.43	740.74	1061.34	884.61	830.86	720.12	606.76	554.11	573.07	824.77	598.41	963.75	931.67	734.75	423.8	394.55	456.14	-	cds chromosome:v2.1:C9:39689370:39690167:-1 gene:Bo9g126240 gene_biotype:protein_coding transcript_biotype:protein_coding	K02910|1|9e-50|195|bna:106432802|large subunit ribosomal protein L31e	GO:0005911//cell-cell junction;GO:0015934//large ribosomal subunit;GO:0016020//membrane;GO:0030312//external encapsulating structure;GO:0009536//plastid	GO:0005198//structural molecule activity	GO:0010467//gene expression;GO:0022613//ribonucleoprotein complex biogenesis	gi|685260783|ref|XP_009142069.1|/5.43163e-49/PREDICTED: 60S ribosomal protein L31-3 [Brassica rapa]	711.397	1169.52	518.303	925.603	626.997	665.417	424.83	876.723
Bo5g055780	Bo5g055780.1	602.17	1350.64	1722.97	567.72	203.34	251.64	135.76	27.86	69.15	511.53	862.93	113.14	1734.81	466.31	2046.43	311.22	1520.09	1117.93	362.36	884.53	1300.51	2172.17	461.96	1336.85	DYL1	cds chromosome:v2.1:C5:17928093:17928499:-1 gene:Bo5g055780 gene_biotype:protein_coding transcript_biotype:protein_coding gene_symbol:DYL1 description:dormancy-associated protein-like 1 [Source:TAIR;Acc:AT1G28330](projected from arabidopsis_thaliana,AT1G28330)	-	GO:0043231//intracellular membrane-bounded organelle	-	GO:0034285;GO:0009746	gi|685357907|ref|XP_009113675.1|/1.53581e-43/PREDICTED: auxin-repressed 12.5 kDa protein [Brassica rapa]	1225.26	340.9	77.59	495.867	1415.85	983.08	1323.66	849.133
Bo2g104950	Bo2g104950.1	601.91	402.28	1082.78	719.32	695.94	445.31	1.41	407.89	360.53	608.67	350.99	316.41	436.17	442.26	1295.7	984.09	366.48	1283.78	485.38	380.34	583.26	956.93	838.1	951.12	-	cds chromosome:v2.1:C2:30894748:30895083:-1 gene:Bo2g104950 gene_biotype:protein_coding transcript_biotype:protein_coding	K02883|1|9e-21|99.4|zma:103646289|large subunit ribosomal protein L18e;K11855|2|6e-11|66.6|bvg:104906049|ubiquitin carboxyl-terminal hydrolase 36/42 [EC:3.4.19.12]	-	-	-	gi|922427017|ref|XP_013619551.1|/1.24062e-45/PREDICTED: putative lipid-binding protein AIR1 [Brassica oleracea var. oleracea]	695.657	620.19	256.61	425.357	724.71	878.117	915.383	482.993
Bo2g026590	Bo2g026590.1	599.52	540.89	637.47	540.9	501.44	423.72	67.02	514.93	489.32	478.41	336.78	499.32	328.98	457.25	550.27	455.53	365.89	496.65	572.69	381.68	379.81	466.81	675.5	619.56	-	cds chromosome:v2.1:C2:7813811:7814499:1 gene:Bo2g026590 gene_biotype:protein_coding transcript_biotype:protein_coding	K02902|1|1e-21|102|zma:101027259|large subunit ribosomal protein L28	GO:0005746//mitochondrial respiratory chain	GO:0003824//catalytic activity	-	gi|685282146|ref|XP_009131984.1|/5.87477e-27/PREDICTED: uncharacterized protein LOC103856618 [Brassica rapa]	592.627	488.687	357.09	438.17	445.5	439.357	587.29	444.727
Bo3g055200	Bo3g055200.1	596.62	930.11	703.73	852.52	639.87	489.68	2734.69	297.7	306.22	379.14	885.2	248.28	457.37	441.5	624.06	225.39	402.74	352.81	226.4	293.94	350.63	758.28	152.07	409.57	-	cds chromosome:v2.1:C3:21806030:21807115:1 gene:Bo3g055200 gene_biotype:protein_coding transcript_biotype:protein_coding	-	-	-	-	gi|922454003|ref|XP_013629480.1|/2.44991e-143/PREDICTED: hypersensitive-induced response protein 3-like [Brassica oleracea var. oleracea]	743.487	660.69	1112.87	504.207	507.643	326.98	439.973	290.323
Bo1g005770	Bo1g005770.1	596.41	457.88	614.47	323.01	353.68	357.34	261.73	466.13	416.82	298.6	254.97	236.48	470.7	598.14	450	347.07	299.2	317.22	414.67	327.23	292.75	457.59	353.05	465.14	-	cds chromosome:v2.1:C1:1553051:1555475:1 gene:Bo1g005770 gene_biotype:protein_coding transcript_biotype:protein_coding	K09755|1|0.0|895|bna:106350027|ferulate-5-hydroxylase [EC:1.14.-.-]	GO:0043231//intracellular membrane-bounded organelle	GO:0046906//tetrapyrrole binding;GO:0046914//transition metal ion binding;GO:0004497//monooxygenase activity	GO:0009411//response to UV;GO:0012501//programmed cell death;GO:0006631//fatty acid metabolic process;GO:0009699//phenylpropanoid biosynthetic process;GO:0048193//Golgi vesicle transport	gi|922416242|ref|XP_013599286.1|/0/PREDICTED: cytochrome P450 84A1 [Brassica oleracea var. oleracea]	556.253	344.677	381.56	263.35	506.28	321.163	425.26	344.883
Bo8g023140	Bo8g023140.1	595.27	555.31	707.8	652.69	555.01	595.64	42.29	632.41	604.96	568.58	326.14	579.15	585.15	740.15	697.3	1016.71	656.8	862.69	527.44	623.38	541.56	606.39	1028.34	841.38	-	cds chromosome:v2.1:C8:5833195:5835068:1 gene:Bo8g023140 gene_biotype:protein_coding transcript_biotype:protein_coding	K01251|1|0.0|909|bna:106437676|adenosylhomocysteinase [EC:3.3.1.1]	-	GO:0036094//small molecule binding;GO:0016802	GO:0044237//cellular metabolic process	gi|922553104|ref|XP_013604553.1|/0/PREDICTED: adenosylhomocysteinase 1-like isoform X1 [Brassica oleracea var. oleracea]	619.46	601.113	426.553	491.29	674.2	845.4	825.37	564.127
Bo6g067020	Bo6g067020.1	593.63	608.72	599.26	603.25	553.97	575.37	69.34	770.57	829.12	724.23	610.86	824.93	601.56	607.16	596.06	874.77	574.52	692.31	896.37	823.18	664.81	558.03	782.96	896.46	-	cds chromosome:v2.1:C6:18406031:18407480:-1 gene:Bo6g067020 gene_biotype:protein_coding transcript_biotype:protein_coding description:Aldolase superfamily protein [Source:TAIR;Acc:AT3G52930](projected from arabidopsis_thaliana,AT3G52930)	K01623|1|0.0|707|bna:106452433|fructose-bisphosphate aldolase, class I [EC:4.1.2.13]	-	GO:0016832//aldehyde-lyase activity	GO:0006007//glucose catabolic process	gi|922513078|ref|XP_013592119.1|/0/PREDICTED: fructose-bisphosphate aldolase, cytoplasmic isozyme [Brassica oleracea var. oleracea]	600.537	577.53	556.343	720.007	601.593	713.867	745.817	794.787
Bo3g022270	Bo3g022270.1	579.03	554.84	887	496.29	499.11	475.54	136.77	631.13	663.42	485.51	287.22	565.16	400.37	538.84	425.75	629.99	317.42	421.41	586.68	376.46	368.92	476.67	584.98	518.89	-	cds chromosome:v2.1:C3:7674245:7676655:-1 gene:Bo3g022270 gene_biotype:protein_coding transcript_biotype:protein_coding	K13066|1|0.0|704|eus:EUTSA_v10013897mg|caffeic acid 3-O-methyltransferase [EC:2.1.1.68]	GO:0043231//intracellular membrane-bounded organelle;GO:0005911//cell-cell junction;GO:0044444//cytoplasmic part;GO:0016020//membrane	GO:0008171//O-methyltransferase activity;GO:0005515//protein binding;GO:0008757//S-adenosylmethionine-dependent methyltransferase activity	GO:0006575//cellular modified amino acid metabolic process;GO:0051553//flavone biosynthetic process;GO:0006595//polyamine metabolic process;GO:0006694//steroid biosynthetic process;GO:0006950//response to stress	gi|922456532|ref|XP_013630300.1|/0/PREDICTED: flavone 3'-O-methyltransferase 1 [Brassica oleracea var. oleracea]	673.623	490.313	477.107	445.963	454.987	456.273	526.847	444.02
Bo9g030710	Bo9g030710.1	576.48	187.78	424.03	315.02	562.53	306.77	395.82	609.04	430.83	216.81	736.38	329.4	220.09	315.67	249.39	433.01	341.4	298.28	349.76	437.59	504.49	472.45	107.49	278.25	-	cds chromosome:v2.1:C9:10592384:10592932:1 gene:Bo9g030710 gene_biotype:protein_coding transcript_biotype:protein_coding description:Disease resistance-responsive (dirigent-like protein) family protein [Source:TAIR;Acc:AT1G64160](projected from arabidopsis_thaliana,AT1G64160)	K14440|1|3e-51|201|ats:F775_09946|SWI/SNF-related matrix-associated actin-dependent regulator of chromatin subfamily A-like protein 1 [EC:3.6.4.12];K19027|2|9e-20|97.1|smo:SELMODRAFT_443317|zinc finger FYVE domain-containing protein 26;K01870|3|2e-08|59.3|eus:EUTSA_v10003524mg|isoleucyl-tRNA synthetase [EC:6.1.1.5]	-	-	-	gi|922563648|ref|XP_013610103.1|/2.3753e-94/PREDICTED: dirigent protein 5 [Brassica oleracea var. oleracea]	396.097	394.773	478.563	427.53	261.717	357.563	286.063	430.613
Bo9g176690	Bo9g176690.1	575.61	235.44	502.61	564.78	918.33	494.22	92.76	669.32	727.91	394.51	487.71	770.77	501.55	536.58	501.14	571.71	403.88	479.48	660.82	379.74	486.39	460.3	669.54	711.61	-	cds chromosome:v2.1:C9:52608602:52609050:-1 gene:Bo9g176690 gene_biotype:protein_coding transcript_biotype:protein_coding description:Bifunctional inhibitor/lipid-transfer protein/seed storage 2S albumin superfamily protein [Source:TAIR;Acc:AT5G05960](projected from arabidopsis_thaliana,AT5G05960)	-	-	GO:0016787//hydrolase activity;GO:0005488//binding	GO:0019538//protein metabolic process;GO:0010876//lipid localization	gi|922562947|ref|XP_013609778.1|/1.65884e-66/PREDICTED: uncharacterized protein LOC106316434 [Brassica oleracea var. oleracea]	437.887	659.11	496.663	550.997	513.09	485.023	613.817	508.983
Bo3g062130	Bo3g062130.1	568.07	186.42	353.36	495.29	985.75	615.32	44.94	692.27	869.59	685.94	249.56	1665.77	1091.38	1078.76	1111.03	1296.01	1893.21	1599.91	2516.8	874.26	1170.33	910.65	587.2	910.89	-	cds chromosome:v2.1:C3:23850870:23853732:1 gene:Bo3g062130 gene_biotype:protein_coding transcript_biotype:protein_coding	K01188|1|0.0|1092|bna:106439208|beta-glucosidase [EC:3.2.1.21]	GO:0009536//plastid;GO:0042579//microbody;GO:0005911//cell-cell junction	GO:0046914//transition metal ion binding;GO:0019899//enzyme binding;GO:0015926//glucosidase activity	GO:0006952//defense response;GO:0006996//organelle organization;GO:0044238//primary metabolic process;GO:0009409//response to cold;GO:0009608//response to symbiont;GO:0006970//response to osmotic stress	gi|922442133|ref|XP_013625818.1|/0/PREDICTED: beta-glucosidase 23 [Brassica oleracea var. oleracea]	369.283	698.787	535.6	867.09	1093.72	1596.38	802.913	1520.46
Bo5g055940	Bo5g055940.1	563.82	413.14	363.79	580.62	1047.81	814.34	36.64	681.47	662.68	792.43	326.05	810.09	1031.81	605.76	607.14	497.34	1005.72	641.13	803.04	830.88	884.35	530.75	747.83	794.46	-	cds chromosome:v2.1:C5:18138347:18139306:-1 gene:Bo5g055940 gene_biotype:protein_coding transcript_biotype:protein_coding	-	-	-	-	gi|922498602|ref|XP_013587394.1|/2.41734e-129/PREDICTED: protein E6-like [Brassica oleracea var. oleracea]	446.917	814.257	460.263	642.857	748.237	714.73	691.013	839.423
Bo3g014030	Bo3g014030.1	563.7	896.41	439.08	108.94	86.75	92.22	541.29	804.68	713.05	25.49	21.71	50.53	463.49	451.2	359.27	19.01	50.52	42.24	23.93	35.78	43.17	952.49	1012.06	821.04	-	cds chromosome:v2.1:C3:4964298:4965277:1 gene:Bo3g014030 gene_biotype:protein_coding transcript_biotype:protein_coding	-	GO:0043231//intracellular membrane-bounded organelle	-	GO:0009267//cellular response to starvation;GO:0015698//inorganic anion transport;GO:0010647//positive regulation of cell communication;GO:0006351//transcription, DNA-templated;GO:0009247//glycolipid biosynthetic process	gi|922440331|ref|XP_013625234.1|/7.6958e-124/PREDICTED: SPX domain-containing protein 1 [Brassica oleracea var. oleracea]	633.063	95.97	686.34	32.5767	424.653	37.2567	928.53	34.2933
Bo6g064280	Bo6g064280.1	561.91	691.73	406.17	668.7	727.1	712.41	244.75	546.37	486.77	531.18	538.64	521.76	533.89	592.06	429.78	393.15	541.54	455.2	670.83	567.81	517.24	423.42	443.71	413.3	ATTRX2	cds chromosome:v2.1:C6:16634492:16635722:-1 gene:Bo6g064280 gene_biotype:protein_coding transcript_biotype:protein_coding gene_symbol:ATTRX2 description:thioredoxin 2 [Source:TAIR;Acc:AT5G39950](projected from arabidopsis_thaliana,AT5G39950)	K03671|1|2e-57|221|bna:106422910|thioredoxin 1	GO:0043231//intracellular membrane-bounded organelle;GO:0044444//cytoplasmic part;GO:0016020//membrane	GO:0015036//disulfide oxidoreductase activity	GO:0006790//sulfur compound metabolic process;GO:0048285;GO:0006997//nucleus organization;GO:0019725//cellular homeostasis;GO:0018904	gi|922505924|ref|XP_013589887.1|/9.13017e-57/PREDICTED: thioredoxin H2 [Brassica oleracea var. oleracea]	553.27	702.737	425.963	530.527	518.577	463.297	426.81	585.293
Bo00958s020	Bo00958s020.1	559.86	925.97	854.74	566.87	229.9	476.64	6.64	360.29	424.18	286.94	76.02	92.81	354.66	518.81	220.17	194.72	177.81	188.96	171.39	224.79	191.09	273.13	434.7	326.3	-	cds scaffold:v2.1:Scaffold00958:19928:21573:1 gene:Bo00958s020 gene_biotype:protein_coding transcript_biotype:protein_coding	K00430|1|8e-163|573|bna:106385873|peroxidase [EC:1.11.1.7]	-	GO:0043169//cation binding;GO:0046906//tetrapyrrole binding;GO:0016209//antioxidant activity;GO:0003824//catalytic activity	GO:0010035//response to inorganic substance;GO:0044710;GO:0009267//cellular response to starvation;GO:0040007//growth;GO:0000041//transition metal ion transport;GO:0032412//regulation of ion transmembrane transporter activity;GO:0015698//inorganic anion transport;GO:0048764;GO:0048528//post-embryonic root development	gi|922572167|ref|XP_013614401.1|/2.06346e-163/PREDICTED: peroxidase 56 [Brassica oleracea var. oleracea]	780.19	424.47	263.703	151.923	364.547	187.163	344.71	195.757
Bo4g120460	Bo4g120460.1	559.51	484.46	1296.71	665.23	599.57	721.54	1221.1	867.47	644.74	674.67	839.3	425.36	578.35	303.96	869.06	638.42	380.58	644.71	490.59	771.72	435.58	1271.3	1226.83	1106	-	cds chromosome:v2.1:C4:31394398:31394904:1 gene:Bo4g120460 gene_biotype:protein_coding transcript_biotype:protein_coding description:Bifunctional inhibitor/lipid-transfer protein/seed storage 2S albumin superfamily protein [Source:TAIR;Acc:AT3G53980](projected from arabidopsis_thaliana,AT3G53980)	K14684|1|8e-06|49.7|smo:SELMODRAFT_408131|solute carrier family 25 (mitochondrial phosphate transporter), member 23/24/25/41	-	GO:0016787//hydrolase activity;GO:0005488//binding	GO:0019538//protein metabolic process;GO:0010876//lipid localization	gi|922467781|ref|XP_013634045.1|/1.65694e-50/PREDICTED: putative lipid-transfer protein DIR1 [Brassica oleracea var. oleracea]	780.227	662.113	911.103	646.443	583.79	554.57	1201.38	565.963
Bo7g093320	Bo7g093320.1	559.48	737.65	386.13	811.74	706.95	795.87	243.18	532.43	519.62	783.1	624.59	566.69	600.7	610.48	514.43	547.39	673.63	556.77	1053.33	860.26	605	443.53	537.31	468.08	-	cds chromosome:v2.1:C7:35883403:35884239:1 gene:Bo7g093320 gene_biotype:protein_coding transcript_biotype:protein_coding	K02974|1|1e-63|241|bna:106427359|small subunit ribosomal protein S24e	-	-	-	gi|685267740|ref|XP_009124973.1|/6.52796e-63/PREDICTED: 40S ribosomal protein S24-1 [Brassica rapa]	561.087	771.52	431.743	658.127	575.203	592.597	482.973	839.53
Bo5g083900	Bo5g083900.1	558	622.15	400.13	326.31	478.55	350.32	91.88	577.71	792.29	310.6	176.04	574.43	437.78	544.88	332.02	282.76	281.35	262.54	573.42	209.19	265.68	393.43	698.9	468.88	-	cds chromosome:v2.1:C5:27113881:27115646:1 gene:Bo5g083900 gene_biotype:protein_coding transcript_biotype:protein_coding	K17095|1|8e-130|464|gra:105769557|annexin A7/11	GO:0005911//cell-cell junction;GO:0005576//extracellular region;GO:0009532//plastid stroma;GO:0031090//organelle membrane;GO:0030312//external encapsulating structure	GO:0046914//transition metal ion binding;GO:0032550;GO:0005543//phospholipid binding;GO:0042802//identical protein binding;GO:0016209//antioxidant activity	GO:0009414//response to water deprivation;GO:0006816//calcium ion transport;GO:0006694//steroid biosynthetic process;GO:0006970//response to osmotic stress;GO:0071805//potassium ion transmembrane transport;GO:0010038//response to metal ion;GO:0000097//sulfur amino acid biosynthetic process;GO:0006873//cellular ion homeostasis;GO:0009725//response to hormone;GO:0006325//chromatin organization	gi|922496852|ref|XP_013586788.1|/1.05872e-177/PREDICTED: annexin D1 [Brassica oleracea var. oleracea]	526.76	385.06	487.293	353.69	438.227	275.55	520.403	349.43
Bo8g115210	Bo8g115210.1	557.48	493.03	615.52	468.17	556.19	434.9	19.93	684.62	585.09	445.49	334.32	448.02	486.23	663.35	589.95	660.56	403.75	558.8	459.54	405.07	429.3	662.79	676.93	737.03	-	cds chromosome:v2.1:C8:40644265:40645736:-1 gene:Bo8g115210 gene_biotype:protein_coding transcript_biotype:protein_coding	K00430|1|3e-175|615|bna:106420000|peroxidase [EC:1.11.1.7]	GO:0043231//intracellular membrane-bounded organelle	GO:0043169//cation binding;GO:0046906//tetrapyrrole binding;GO:0016209//antioxidant activity;GO:0003824//catalytic activity	GO:0010053//root epidermal cell differentiation;GO:0009414//response to water deprivation;GO:0016129;GO:0009267//cellular response to starvation;GO:0000041//transition metal ion transport;GO:0015698//inorganic anion transport;GO:0006972//hyperosmotic response	gi|922545983|ref|XP_013600777.1|/7.19444e-177/PREDICTED: peroxidase 3 [Brassica oleracea var. oleracea]	555.343	486.42	429.88	409.277	579.843	541.037	692.25	431.303
Bo7g065730	Bo7g065730.1	556.66	244.46	495.37	288.18	410.24	223.96	751.36	353.29	701.5	233.31	270.03	329.52	425.01	535.39	642.85	600.46	346.91	422.35	278.67	220.6	268.71	486.3	231.33	430.43	APS4	cds chromosome:v2.1:C7:25413645:25415792:-1 gene:Bo7g065730 gene_biotype:protein_coding transcript_biotype:protein_coding gene_symbol:APS4 description:Pseudouridine synthase/archaeosine transglycosylase-like family protein [Source:TAIR;Acc:AT5G43780](projected from arabidopsis_thaliana,AT5G43780)	K13811|1|0.0|926|brp:103827954|3'-phosphoadenosine 5'-phosphosulfate synthase [EC:2.7.7.4 2.7.1.25]	GO:0009532//plastid stroma	GO:0004779//sulfate adenylyltransferase activity	GO:0009626//plant-type hypersensitive response;GO:0009813//flavonoid biosynthetic process;GO:0006790//sulfur compound metabolic process;GO:0006605//protein targeting	gi|922517421|ref|XP_013593534.1|/0/PREDICTED: ATP sulfurylase 4, chloroplastic [Brassica oleracea var. oleracea]	432.163	307.46	602.05	277.62	534.417	456.573	382.687	255.993
Bo8g109370	Bo8g109370.1	554.17	687.22	476.91	820.6	577.61	650.97	196.41	832.5	588.5	586.13	613.63	377	556.54	655	493.86	470.59	773.42	565.04	425.13	709.8	628.9	510.17	293.39	440.92	-	cds chromosome:v2.1:C8:39162700:39164729:1 gene:Bo8g109370 gene_biotype:protein_coding transcript_biotype:protein_coding	K04646|1|6e-35|149|aly:ARALYDRAFT_338955|clathrin heavy chain;K16226|2|2e-32|140|bna:106392211|disease resistance protein RPS4	-	-	GO:0044699	gi|922550575|ref|XP_013603271.1|/0/PREDICTED: protein PHLOEM PROTEIN 2-LIKE A6-like [Brassica oleracea var. oleracea]	572.767	683.06	539.137	525.587	568.467	603.017	414.827	587.943
Bo7g071300	Bo7g071300.1	552.16	888.87	411.71	398.74	556.75	233.04	610.73	752.34	552.25	250.18	429.37	319.21	506.64	612.83	661.2	450.06	580.93	526.09	657.78	666.66	522.15	693.3	337.46	639.32	-	cds chromosome:v2.1:C7:27173524:27175933:1 gene:Bo7g071300 gene_biotype:protein_coding transcript_biotype:protein_coding	K16225|1|4e-41|170|aly:ARALYDRAFT_683517|probable WRKY transcription factor 52;K03283|4|2e-20|102|mtr:MTR_2g040260|heat shock 70kDa protein 1/8	-	-	-	gi|922525314|ref|XP_013596127.1|/0/PREDICTED: protein DA1-related 4-like [Brassica oleracea var. oleracea]	617.58	396.177	638.44	332.92	593.557	519.027	556.693	615.53
Bo9g169600	Bo9g169600.1	549.07	630.05	302.84	562.19	581.69	709.41	563.22	624.36	482.53	513.56	594.3	699.31	344.21	424.14	173.92	270.62	302.83	187.83	456.53	373.66	284.53	168.58	318.5	199.48	-	cds chromosome:v2.1:C9:50009423:50009870:1 gene:Bo9g169600 gene_biotype:protein_coding transcript_biotype:protein_coding	K13899|1|7e-26|116|sita:101764085|cystatin-C;K13902|5|5e-11|67.0|smo:SELMODRAFT_19456|cystatin-M	GO:0043231//intracellular membrane-bounded organelle;GO:0044444//cytoplasmic part;GO:0031090//organelle membrane	GO:0004866//endopeptidase inhibitor activity	GO:0010038//response to metal ion;GO:0009414//response to water deprivation;GO:0009409//response to cold;GO:0009408//response to heat;GO:0051346//negative regulation of hydrolase activity	gi|922566195|ref|XP_013611373.1|/3.35514e-51/PREDICTED: cysteine proteinase inhibitor 1 [Brassica oleracea var. oleracea]	493.987	617.763	556.703	602.39	314.09	253.76	228.853	371.573
Bo2g156100	Bo2g156100.1	546.48	371.02	458.66	354.01	405.55	315.57	51.68	352.78	468.64	257.47	155.52	198.41	156.51	546.9	334.48	371.36	352.84	224.6	335.06	142.4	77.53	216.47	133.94	208.52	-	cds chromosome:v2.1:C2:48903987:48905855:1 gene:Bo2g156100 gene_biotype:protein_coding transcript_biotype:protein_coding	K10523|1|2e-41|171|cic:CICLE_v10001898mg|speckle-type POZ protein	-	-	-	gi|922420427|ref|XP_013616089.1|/0/PREDICTED: uncharacterized protein LOC106322576 [Brassica oleracea var. oleracea]	458.72	358.377	291.033	203.8	345.963	316.267	186.31	184.997
Bo6g118600	Bo6g118600.1	546.14	720.13	503.27	743.73	623.62	722.73	111.32	557.49	594.49	624.01	708.62	611.02	864.36	737.57	540.67	608.97	863.02	607.64	1181.32	1058.62	854.15	437.08	628.49	544.5	-	cds chromosome:v2.1:C6:36988020:36988924:-1 gene:Bo6g118600 gene_biotype:protein_coding transcript_biotype:protein_coding	K02917|1|2e-61|234|bna:106430175|large subunit ribosomal protein L35Ae	GO:0015934//large ribosomal subunit	GO:0005198//structural molecule activity	GO:0010467//gene expression;GO:0022613//ribonucleoprotein complex biogenesis	gi|685334510|ref|XP_009104770.1|/1.04207e-60/PREDICTED: 60S ribosomal protein L35a-1 [Brassica rapa]	589.847	696.693	421.1	647.883	714.2	693.21	536.69	1031.36
Bo7g048310	Bo7g048310.1	542.77	366.67	535.59	426.08	479.12	426.66	24.01	552.72	759.81	453.06	282.92	568.48	448.84	555.91	397.3	561.41	453.71	406.04	327.97	468.84	401.23	342.96	374.8	382.31	-	cds chromosome:v2.1:C7:17747785:17749129:1 gene:Bo7g048310 gene_biotype:protein_coding transcript_biotype:protein_coding	-	GO:0005911//cell-cell junction;GO:0016020//membrane	-	GO:0009725//response to hormone	gi|922516046|ref|XP_013593095.1|/2.92971e-73/PREDICTED: non-classical arabinogalactan protein 31-like [Brassica oleracea var. oleracea]	481.677	443.953	445.513	434.82	467.35	473.72	366.69	399.347
Bo4g025110	Bo4g025110.1	542.66	420.07	1266.97	621.05	657.39	485.19	454.99	560.51	569.74	894.11	805.03	618.67	820.02	672.22	1022.08	880.35	692.22	890.96	510.34	571.34	485.87	1131.02	637.45	870.57	-	cds chromosome:v2.1:C4:4158592:4159935:1 gene:Bo4g025110 gene_biotype:protein_coding transcript_biotype:protein_coding	K09872|1|1e-165|582|bna:106450864|aquaporin PIP	GO:0009526//plastid envelope;GO:0005911//cell-cell junction;GO:0031225//anchored component of membrane	GO:0005372//water transmembrane transporter activity	GO:0006007//glucose catabolic process;GO:0006996//organelle organization;GO:0010038//response to metal ion;GO:0015669;GO:0009746;GO:0006970//response to osmotic stress;GO:0070838//divalent metal ion transport;GO:0008104//protein localization;GO:0042044//fluid transport	gi|922474340|ref|XP_013636023.1|/6.62548e-165/PREDICTED: aquaporin PIP1-2 isoform X1 [Brassica oleracea var. oleracea]	743.233	587.877	528.413	772.603	838.107	821.177	879.68	522.517
Bo1g097850	Bo1g097850.1	540.01	10.09	64.78	1703.66	1649.05	937.61	0	7.96	0	4.73	16.38	3.74	908.97	294.8	1049.21	623.7	81.25	671.52	0	59.76	6.75	35.06	5.13	14.5	-	cds chromosome:v2.1:C1:28370807:28371122:1 gene:Bo1g097850 gene_biotype:protein_coding transcript_biotype:protein_coding	-	-	-	-	gi|922415451|ref|XP_013595413.1|/2.4915e-30/PREDICTED: defensin-like protein 206 [Brassica oleracea var. oleracea]	204.96	1430.11	2.65333	8.28333	750.993	458.823	18.23	22.17
Bo2g081080	Bo2g081080.1	539.68	632.52	360.08	705.05	821.45	813.78	111.46	507.57	501.93	655.16	564.27	578.23	375.41	433.52	413.2	400.93	621.79	363.94	961.66	554.71	384.04	282.97	388.04	332.59	-	cds chromosome:v2.1:C2:22761726:22762606:-1 gene:Bo2g081080 gene_biotype:protein_coding transcript_biotype:protein_coding	K02917|1|2e-61|234|bna:106430175|large subunit ribosomal protein L35Ae	GO:0015934//large ribosomal subunit	GO:0005198//structural molecule activity	GO:0010467//gene expression;GO:0022613//ribonucleoprotein complex biogenesis	gi|685334510|ref|XP_009104770.1|/1.04207e-60/PREDICTED: 60S ribosomal protein L35a-1 [Brassica rapa]	510.76	780.093	373.653	599.22	407.377	462.22	334.533	633.47
Bo00578s130	Bo00578s130.1	539.12	484.15	339.92	576.51	528.79	497.67	356.89	575.65	461.51	480.75	499.26	628.63	526.06	587.5	411.29	423.72	595.3	427.78	405.61	523.8	504.93	388.18	481.75	437.81	-	cds scaffold:v2.1:Scaffold00578:143183:144790:-1 gene:Bo00578s130 gene_biotype:protein_coding transcript_biotype:protein_coding description:FUNCTIONS IN: molecular_function unknown; INVOLVED IN: biological_process unknown; LOCATED IN: cytosol, nucleus; EXPRESSED IN: 25 plant structures; EXPRESSED DURING: 14 growth stages; BEST Arabidopsis thaliana protein match is: glycine-rich protein /.../AT3G2…	-	GO:0043231//intracellular membrane-bounded organelle;GO:0044444//cytoplasmic part	-	-	gi|922570384|ref|XP_013613539.1|/6.52813e-119/PREDICTED: uncharacterized protein At5g39570 [Brassica oleracea var. oleracea]	454.397	534.323	464.683	536.213	508.283	482.267	435.913	478.113
Bo4g194460	Bo4g194460.1	536.98	755.3	601.95	470.14	371.59	501.67	584.59	262.07	347.64	355.94	340.16	273.22	475.04	387.7	462.42	454	531.62	392.62	382.44	1045.55	425.84	526.74	1133.22	674.6	-	cds chromosome:v2.1:C4:52382861:52384494:-1 gene:Bo4g194460 gene_biotype:protein_coding transcript_biotype:protein_coding	K01183|1|2e-153|542|brp:103866089|chitinase [EC:3.2.1.14]	GO:0005576//extracellular region;GO:0016020//membrane	GO:0004553//hydrolase activity, hydrolyzing O-glycosyl compounds;GO:0097367//carbohydrate derivative binding	GO:0044238//primary metabolic process;GO:0010243//response to organonitrogen compound;GO:0006026;GO:0046942//carboxylic acid transport;GO:0002252;GO:0006812//cation transport;GO:0044036	gi|922469856|ref|XP_013634671.1|/6.07913e-155/PREDICTED: basic endochitinase CHB4-like [Brassica oleracea var. oleracea]	631.41	447.8	398.1	323.107	441.72	459.413	778.187	617.943
Bo5g002660	Bo5g002660.1	535.22	578.32	498.49	595.18	492.65	497.78	549.31	437.35	373.54	485.39	576.91	341.23	455.38	421.82	484.19	307.39	459.21	398.46	409.05	404.07	443.53	576.49	220.66	388.66	-	cds chromosome:v2.1:C5:364152:364495:1 gene:Bo5g002660 gene_biotype:protein_coding transcript_biotype:protein_coding description:Protein of unknown function (DUF1138) [Source:TAIR;Acc:AT1G01170](projected from arabidopsis_thaliana,AT1G01170)	-	GO:0043231//intracellular membrane-bounded organelle	-	-	gi|922480229|ref|XP_013638063.1|/1.7982e-44/PREDICTED: uncharacterized protein LOC106343410 [Brassica oleracea var. oleracea]	537.343	528.537	453.4	467.843	453.797	388.353	395.27	418.883
Bo7g095310	Bo7g095310.1	534.46	208.83	504.78	449.96	685.64	624.78	147.72	425.74	614.98	559.46	310.87	707.76	1047.42	787.5	793.08	533.95	1015.48	991.48	803.47	733.19	785.82	837.95	361.78	762.09	-	cds chromosome:v2.1:C7:36531749:36533379:-1 gene:Bo7g095310 gene_biotype:protein_coding transcript_biotype:protein_coding	K10523|1|4e-47|189|cic:CICLE_v10001898mg|speckle-type POZ protein	-	-	-	gi|922516513|ref|XP_013593251.1|/0/PREDICTED: uncharacterized protein LOC106301409 [Brassica oleracea var. oleracea]	416.023	586.793	396.147	526.03	876	846.97	653.94	774.16
Bo1g006890	Bo1g006890.1	528.17	508.18	455.11	592.31	598.38	584.47	69.09	543.22	616.57	568.74	380.64	731.89	584	517.69	486.28	545.22	619.15	563.35	548.1	729.27	589.47	395.67	620.89	507.45	ROC5	cds chromosome:v2.1:C1:2183314:2183832:-1 gene:Bo1g006890 gene_biotype:protein_coding transcript_biotype:protein_coding gene_symbol:ROC5 description:rotamase cyclophilin 5 [Source:TAIR;Acc:AT4G34870](projected from arabidopsis_thaliana,AT4G34870)	K01802|1|8e-68|256|ath:AT4G34870|peptidylprolyl isomerase [EC:5.2.1.8]	GO:0009536//plastid;GO:0031090//organelle membrane;GO:0005576//extracellular region	GO:0016859//cis-trans isomerase activity	GO:0006007//glucose catabolic process;GO:0010038//response to metal ion;GO:0044267//cellular protein metabolic process;GO:0006970//response to osmotic stress;GO:0007154//cell communication	gi|922411711|ref|XP_013635655.1|/3.46224e-78/PREDICTED: peptidyl-prolyl cis-trans isomerase CYP18-4 [Brassica oleracea var. oleracea]	497.153	591.72	409.627	560.423	529.323	575.907	508.003	622.28
Bo9g133380	Bo9g133380.1	528.1	505.84	481.37	540.28	451.99	462.08	913.26	439.74	440.82	541.39	561.83	349.85	548.43	492.72	471.26	390.21	568.8	441.75	463.02	428.1	567.76	500.82	209.52	300.99	-	cds chromosome:v2.1:C9:40839013:40841874:1 gene:Bo9g133380 gene_biotype:protein_coding transcript_biotype:protein_coding description:xylose isomerase family protein [Source:TAIR;Acc:AT5G57655](projected from arabidopsis_thaliana,AT5G57655)	K01805|1|0.0|992|bna:106401314|xylose isomerase [EC:5.3.1.5]	GO:0043231//intracellular membrane-bounded organelle;GO:0031090//organelle membrane	GO:0043169//cation binding;GO:0016861//intramolecular oxidoreductase activity, interconverting aldoses and ketoses	GO:0006007//glucose catabolic process;GO:0019321	gi|922566982|ref|XP_013611797.1|/0/PREDICTED: xylose isomerase isoform X1 [Brassica oleracea var. oleracea]	505.103	484.783	597.94	484.357	504.137	466.92	337.11	486.293
Bo5g030250	Bo5g030250.1	527.74	474.61	382.78	1131.36	826.37	1333.12	36.34	168.11	177.83	169.64	160.97	110.99	427.64	384.82	281.84	418.77	489.66	449.3	125.32	301.29	126.58	147.42	179.36	116.08	-	cds chromosome:v2.1:C5:10247214:10251043:1 gene:Bo5g030250 gene_biotype:protein_coding transcript_biotype:protein_coding description:Prolyl oligopeptidase family protein [Source:TAIR;Acc:AT1G20380](projected from arabidopsis_thaliana,AT1G20380)	K01322|1|0.0|1440|bna:106347285|prolyl oligopeptidase [EC:3.4.21.26]	GO:0044424	GO:0004175//endopeptidase activity;GO:0008236//serine-type peptidase activity	GO:0019538//protein metabolic process	gi|922499400|ref|XP_013587623.1|/0/PREDICTED: prolyl endopeptidase-like [Brassica oleracea var. oleracea]	461.71	1096.95	127.427	147.2	364.767	452.577	147.62	184.397
Bo3g037420	Bo3g037420.1	525.62	468.14	717.1	638.97	449.98	463.16	116.87	661.58	520.4	506.84	409.01	386.95	462.97	533.08	467.91	677.91	433.17	552.42	340.31	519.78	567.57	522.81	521.33	545.3	-	cds chromosome:v2.1:C3:15023831:15024655:-1 gene:Bo3g037420 gene_biotype:protein_coding transcript_biotype:protein_coding	K04733|1|3e-10|65.5|mdm:103419981|interleukin-1 receptor-associated kinase 4 [EC:2.7.11.1];K03006|3|4e-07|55.5|thj:104811869|DNA-directed RNA polymerase II subunit RPB1 [EC:2.7.7.6]	-	-	-	gi|922441684|ref|XP_013625667.1|/9.24679e-61/PREDICTED: uclacyanin-2-like [Brassica oleracea var. oleracea]	570.287	517.37	432.95	434.267	487.987	554.5	529.813	475.887
Bo1g134580	Bo1g134580.1	523.86	464.45	927.25	356.68	452.25	212.12	6298.51	286.44	309.35	414.04	1700.38	250.7	427.29	508.95	611.43	184.8	332.58	381.9	286.37	244.82	440.52	899.86	95.92	310.79	-	cds chromosome:v2.1:C1:38662206:38662721:1 gene:Bo1g134580 gene_biotype:protein_coding transcript_biotype:protein_coding	-	-	-	-	gi|922418851|ref|XP_013610615.1|/6.65342e-31/PREDICTED: auxin-repressed 12.5 kDa protein-like [Brassica oleracea var. oleracea]	638.52	340.35	2298.1	788.373	515.89	299.76	435.523	323.903
Bo4g186340	Bo4g186340.1	523.03	571.54	392.08	526.98	518.17	584.7	54.28	799.66	746.06	532.24	539.56	805.32	512.21	502.89	404.62	668.97	555.54	558.56	818.26	685.99	621.77	469.08	906.4	635.93	-	cds chromosome:v2.1:C4:49382250:49384573:-1 gene:Bo4g186340 gene_biotype:protein_coding transcript_biotype:protein_coding	K01689|1|0.0|703|bna:106391483|enolase [EC:4.2.1.11]	GO:0031967;GO:0009536//plastid;GO:0005911//cell-cell junction;GO:0005576//extracellular region;GO:0016020//membrane	GO:0003676//nucleic acid binding;GO:0046914//transition metal ion binding;GO:0016836//hydro-lyase activity	GO:0009314//response to radiation;GO:0006007//glucose catabolic process;GO:0010038//response to metal ion;GO:0009725//response to hormone;GO:0006970//response to osmotic stress;GO:0043094//cellular metabolic compound salvage	gi|922477762|ref|XP_013637213.1|/0/PREDICTED: bifunctional enolase 2/transcriptional activator isoform X1 [Brassica oleracea var. oleracea]	495.55	543.283	533.333	625.707	473.24	594.357	670.47	708.673
Bo1g003080	Bo1g003080.1	521.99	588.57	730.56	515.15	535.25	412.26	512.1	540.18	535.97	539.95	678.66	466.2	583.48	518.67	807.04	661.82	516.58	677.64	536.52	561.43	559.28	700.21	643.72	707.54	-	cds chromosome:v2.1:C1:528751:529408:-1 gene:Bo1g003080 gene_biotype:protein_coding transcript_biotype:protein_coding description:Histone H3.3 [Source:Projected from Arabidopsis thaliana (AT5G10980) UniProtKB/Swiss-Prot;Acc:P59169]	K11253|1|5e-71|266|ppp:PHYPADRAFT_111893|histone H3	GO:0000785//chromatin;GO:0043231//intracellular membrane-bounded organelle	GO:0003676//nucleic acid binding;GO:0046983//protein dimerization activity	GO:0034728//nucleosome organization	gi|147826736|emb|CAN70652.1|/3.30767e-70/hypothetical protein VITISV_010022 [Vitis vinifera]	613.707	487.553	529.417	561.603	636.397	618.68	683.823	552.41
Bo2g023510	Bo2g023510.1	521.64	635.86	473.45	673.69	678.34	658.98	203.16	504.24	519.88	567.6	460.94	570.44	537.83	489.51	431.75	444.51	595.67	473.74	585.81	585.11	525.39	417.26	435.46	488.03	-	cds chromosome:v2.1:C2:6106043:6106884:-1 gene:Bo2g023510 gene_biotype:protein_coding transcript_biotype:protein_coding	K02183|1|1e-80|298|sot:102599353|calmodulin	GO:0043231//intracellular membrane-bounded organelle;GO:0016020//membrane	GO:0046872//metal ion binding	GO:0019932//second-messenger-mediated signaling;GO:0009640//photomorphogenesis;GO:0009856//pollination	gi|971538318|ref|XP_006340365.2|/5.93746e-80/PREDICTED: calmodulin-like [Solanum tuberosum]	543.65	670.337	409.093	532.993	486.363	504.64	446.917	565.437
Bo3g061790	Bo3g061790.1	518.63	517.13	286.73	482.32	513.61	310.75	631.6	390.14	492.51	307.04	398.34	274.34	463.49	400.78	316.63	182.1	449.09	275.3	245.55	299.27	342.41	337.61	135.45	239.72	-	cds chromosome:v2.1:C3:23680557:23681015:1 gene:Bo3g061790 gene_biotype:protein_coding transcript_biotype:protein_coding	-	GO:0043231//intracellular membrane-bounded organelle	-	GO:0006950//response to stress;GO:0045333//cellular respiration	gi|922432874|ref|XP_013622550.1|/9.39992e-70/PREDICTED: uncharacterized protein LOC106328618 [Brassica oleracea var. oleracea]	440.83	435.56	504.75	326.573	393.633	302.163	237.593	295.743
Bo3g151400	Bo3g151400.1	518.3	662.51	537.23	582.1	490.61	648.19	2095.04	662.18	663.7	636.44	659.67	282.96	517.4	298.86	459.14	314.25	211.69	435.64	756.38	724.84	642.77	850.77	179	421.31	-	cds chromosome:v2.1:C3:53883291:53883512:1 gene:Bo3g151400 gene_biotype:protein_coding transcript_biotype:protein_coding	-	-	-	-	gi|922452617|ref|XP_013629008.1|/1.09576e-25/PREDICTED: uncharacterized protein LOC106335123 [Brassica oleracea var. oleracea]	572.68	573.633	1140.31	526.357	425.133	320.527	483.693	707.997
Bo5g115440	Bo5g115440.1	515.02	1026.78	395.15	822.41	463.5	665.9	383.9	655.32	436.52	477.71	685.13	417.93	49.32	775.2	15.6	236.79	16.79	8.81	484.12	18.8	20.01	11.74	7.22	16.45	-	cds chromosome:v2.1:C5:35424855:35427494:-1 gene:Bo5g115440 gene_biotype:protein_coding transcript_biotype:protein_coding	K05609|1|1e-34|148|thj:104813337|ubiquitin carboxyl-terminal hydrolase L3 [EC:3.4.19.12]	-	-	-	gi|922490232|ref|XP_013584785.1|/0/PREDICTED: uncharacterized protein LOC106293666 [Brassica oleracea var. oleracea]	645.65	650.603	491.913	526.923	280.04	87.4633	11.8033	174.31
Bo5g155190	Bo5g155190.1	514.61	641.92	364.8	645.97	752.9	676.64	338.45	505.52	452.87	580.07	562.89	589.46	288.76	533.01	169.89	298.05	283.54	204.3	544.68	243.09	265.31	167.33	179.83	172.71	-	cds chromosome:v2.1:C5:46731498:46732608:1 gene:Bo5g155190 gene_biotype:protein_coding transcript_biotype:protein_coding	K02152|1|1e-31|135|crb:CARUB_v10014969mg|V-type H+-transporting ATPase subunit G	GO:0043234//protein complex;GO:0031090//organelle membrane;GO:0005773//vacuole	GO:0016820//hydrolase activity, acting on acid anhydrides, catalyzing transmembrane movement of substances	GO:0006006//glucose metabolic process	gi|922493110|ref|XP_013585647.1|/9.25127e-33/PREDICTED: V-type proton ATPase subunit G1 [Brassica oleracea var. oleracea]	507.11	691.837	432.28	577.473	330.553	261.963	173.29	351.027
Bo4g046140	Bo4g046140.1	514.08	548.5	585.1	700.45	537.56	467.4	1010.43	255.48	285.71	512.34	602.93	234.03	320.14	285.97	353.29	145.83	291.28	253.84	141.41	161.92	250.55	402.62	107.41	198.84	-	cds chromosome:v2.1:C4:10938475:10939909:-1 gene:Bo4g046140 gene_biotype:protein_coding transcript_biotype:protein_coding description:Haloacid dehalogenase-like hydrolase (HAD) superfamily protein [Source:TAIR;Acc:AT2G32150](projected from arabidopsis_thaliana,AT2G32150)	K07025|1|4e-147|521|bna:106396658|putative hydrolase of the HAD superfamily	-	GO:0003824//catalytic activity	-	gi|922466400|ref|XP_013633585.1|/9.12849e-147/PREDICTED: uncharacterized protein C24B11.05 [Brassica oleracea var. oleracea]	549.227	568.47	517.207	449.767	319.8	230.317	236.29	184.627
Bo3g071760	Bo3g071760.1	512.58	511.3	662.99	621.54	587.82	474.24	746.36	532.99	520.1	551.22	555.79	532.38	596.94	584.32	746.01	811.18	562.4	698.14	506.38	694.21	597	587.96	634.71	777.65	-	cds chromosome:v2.1:C3:27863775:27865073:1 gene:Bo3g071760 gene_biotype:protein_coding transcript_biotype:protein_coding	K10355|1|0.0|758|bna:106390277|actin, other eukaryote	GO:0005911//cell-cell junction;GO:0016020//membrane;GO:0009532//plastid stroma;GO:0043232;GO:0009526//plastid envelope	GO:0046914//transition metal ion binding;GO:0005198//structural molecule activity;GO:0032550	GO:0051603//proteolysis involved in cellular protein catabolic process;GO:0048764;GO:0043479;GO:0009639//response to red or far red light;GO:0009642//response to light intensity;GO:0030243//cellulose metabolic process;GO:0065008//regulation of biological quality;GO:0045229//external encapsulating structure organization;GO:0000302//response to reactive oxygen species;GO:0009826//unidimensional cel…	gi|922453176|ref|XP_013629201.1|/0/PREDICTED: actin-2-like [Brassica oleracea var. oleracea]	562.29	561.2	599.817	546.463	642.423	690.573	666.773	599.197
Bo4g026350	Bo4g026350.1	508.34	637.48	634.64	682.56	750.23	886.94	63.67	469.4	471.12	737.14	481.84	564.13	520.35	446.22	600.33	688.56	628.2	582.47	937.38	699.3	540.11	418.21	677.01	534.87	-	cds chromosome:v2.1:C4:4985189:4985996:-1 gene:Bo4g026350 gene_biotype:protein_coding transcript_biotype:protein_coding	K02893|1|1e-52|205|bna:106395928|large subunit ribosomal protein L23Ae	GO:0030312//external encapsulating structure;GO:0031981//nuclear lumen;GO:0015934//large ribosomal subunit;GO:0005911//cell-cell junction	GO:0003676//nucleic acid binding;GO:0005198//structural molecule activity;GO:0036094//small molecule binding	GO:0009642//response to light intensity;GO:0009451//RNA modification;GO:0022613//ribonucleoprotein complex biogenesis;GO:0010467//gene expression;GO:0006950//response to stress	gi|923761118|ref|XP_013677131.1|/5.14463e-52/PREDICTED: 60S ribosomal protein L23a-1-like [Brassica napus]	593.487	773.243	334.73	594.37	522.3	633.077	543.363	725.597
Bo9g055700	Bo9g055700.1	505.45	703.04	393.03	479.07	450.23	650.58	126.44	542.18	474.11	504.29	505.63	540.53	425.18	421.68	346.39	339.01	407.59	324.87	406.71	567.14	431.15	347.58	490.4	404.59	-	cds chromosome:v2.1:C9:16316574:16319228:1 gene:Bo9g055700 gene_biotype:protein_coding transcript_biotype:protein_coding	K08057|1|0.0|706|bna:106391579|calreticulin	GO:0009536//plastid;GO:0005911//cell-cell junction;GO:0031090//organelle membrane;GO:0005576//extracellular region	GO:0046872//metal ion binding;GO:0005515//protein binding	GO:0009642//response to light intensity;GO:0010038//response to metal ion;GO:0044267//cellular protein metabolic process;GO:0000302//response to reactive oxygen species;GO:0055065//metal ion homeostasis;GO:0033554//cellular response to stress;GO:0006970//response to osmotic stress;GO:0009814//defense response, incompatible interaction	gi|922566246|ref|XP_013611398.1|/0/PREDICTED: calreticulin-1 [Brassica oleracea var. oleracea]	533.84	526.627	380.91	516.817	397.75	357.157	414.19	468.333
Bo8g062530	Bo8g062530.1	505.1	938.18	431.7	894.89	717.44	504.68	7.41	544.15	341.39	710.95	394.41	531.2	548.16	506.44	476.89	637.02	718.49	785.98	807.97	1085.25	801.43	502.4	673.18	569.02	-	cds chromosome:v2.1:C8:20158760:20159308:1 gene:Bo8g062530 gene_biotype:protein_coding transcript_biotype:protein_coding	-	-	-	-	-	624.993	705.67	297.65	545.52	510.497	713.83	581.533	898.217
Bo3g099410	Bo3g099410.1	503.7	602.3	449.83	641.7	567.14	529.42	482.3	476.34	481.19	623.06	625.98	408.05	474.04	403.36	444.47	320.43	549.18	390.68	452.07	416.31	457.21	409.39	305.54	345.12	-	cds chromosome:v2.1:C3:35645787:35647693:-1 gene:Bo3g099410 gene_biotype:protein_coding transcript_biotype:protein_coding	K14431|1|0.0|727|bna:106347995|transcription factor TGA	GO:0043231//intracellular membrane-bounded organelle	GO:0001071//nucleic acid binding transcription factor activity;GO:0003677//DNA binding;GO:0005515//protein binding	GO:0010038//response to metal ion;GO:0009627//systemic acquired resistance;GO:0015698//inorganic anion transport;GO:0007568//aging;GO:0006351//transcription, DNA-templated;GO:0006984//ER-nucleus signaling pathway	gi|922431535|ref|XP_013621864.1|/0/PREDICTED: transcription factor TGA1 [Brassica oleracea var. oleracea]	518.61	579.42	479.943	552.363	440.623	420.097	353.35	441.863
Bo3g028270	Bo3g028270.1	500.67	911.28	798.2	416.91	281.36	312.59	526.97	495.24	353.24	239.41	307.53	248.04	381.68	393.29	661.92	353.72	280.87	505.94	290.35	589.49	456.21	520.32	859.36	668.25	-	cds chromosome:v2.1:C3:10823950:10825679:-1 gene:Bo3g028270 gene_biotype:protein_coding transcript_biotype:protein_coding	K01183|1|6e-159|560|bna:106402912|chitinase [EC:3.2.1.14]	GO:0044421	GO:0004553//hydrolase activity, hydrolyzing O-glycosyl compounds;GO:0097367//carbohydrate derivative binding	GO:0006950//response to stress;GO:0005976//polysaccharide metabolic process;GO:0044036;GO:0006026	gi|922455077|ref|XP_013629833.1|/3.04752e-158/PREDICTED: basic endochitinase CHB4-like [Brassica oleracea var. oleracea]	736.717	336.953	458.483	264.993	478.963	380.177	682.643	445.35
Bo6g010730	Bo6g010730.1	497.4	588.29	319.26	471.36	611.15	648.86	259.72	466.37	494.12	486.95	529.64	501.73	583.29	567.84	377.88	361.83	633.48	367.18	538.16	631.37	504.43	416.64	385.37	364.46	-	cds chromosome:v2.1:C6:2247571:2248606:1 gene:Bo6g010730 gene_biotype:protein_coding transcript_biotype:protein_coding description:unknown protein; FUNCTIONS IN: molecular_function unknown; INVOLVED IN: biological_process unknown; LOCATED IN: cytosol; EXPRESSED IN: 21 plant structures; EXPRESSED DURING: 11 growth stages; Has 93717 Blast hits to 40765 proteins in 1891 species: A /.../- 1046; Bacte…	-	-	-	-	gi|922500673|ref|XP_013588039.1|/9.38605e-26/PREDICTED: prostatic spermine-binding protein [Brassica oleracea var. oleracea]	468.317	577.123	406.737	506.107	509.67	454.163	388.823	557.987
Bo2g004040	Bo2g004040.1	497.15	538.79	317.75	636.53	669.44	583.28	516.58	631.29	496.61	572.06	988.67	469.85	471.24	460.91	346.72	376.65	515.83	328.74	468.97	514.68	387.69	330.28	313.84	320.57	-	cds chromosome:v2.1:C2:659735:661582:-1 gene:Bo2g004040 gene_biotype:protein_coding transcript_biotype:protein_coding	-	-	-	-	gi|922431099|ref|XP_013621629.1|/4.11855e-142/PREDICTED: uncharacterized protein LOC106327878 isoform X2 [Brassica oleracea var. oleracea]	451.23	629.75	548.16	676.86	426.29	407.073	321.563	457.113
Bo5g008630	Bo5g008630.1	494.89	433.73	602.65	537.68	530.16	562.72	156.42	535.31	644.57	526.91	520.57	738.7	566.49	572.78	695.95	880.3	635.89	738.36	542.51	661.25	659.39	542.15	812.85	688.78	-	cds chromosome:v2.1:C5:2974391:2976291:1 gene:Bo5g008630 gene_biotype:protein_coding transcript_biotype:protein_coding	K03231|1|0.0|917|bna:106413696|elongation factor 1-alpha	GO:0031981//nuclear lumen;GO:0005911//cell-cell junction;GO:0009536//plastid;GO:0031090//organelle membrane	GO:0032550;GO:0005515//protein binding;GO:0017111//nucleoside-triphosphatase activity;GO:0008135//translation factor activity, RNA binding	GO:0006412//translation;GO:0010038//response to metal ion;GO:0009154//purine ribonucleotide catabolic process	gi|922494876|ref|XP_013586115.1|/0/PREDICTED: elongation factor 1-alpha 1-like [Brassica oleracea var. oleracea]	510.423	543.52	445.433	595.393	611.74	751.517	681.26	621.05
Bo6g081950	Bo6g081950.1	494.84	567.22	317.81	453.22	503.29	378.12	141.49	352.99	306.84	360.74	433.16	290.21	638.25	377.26	345.9	136.57	378.2	238.25	357.38	571.56	462.24	453.55	147.28	423.64	-	cds chromosome:v2.1:C6:25636917:25637162:-1 gene:Bo6g081950 gene_biotype:protein_coding transcript_biotype:protein_coding	-	-	-	-	gi|922508257|ref|XP_013590610.1|/1.49971e-30/PREDICTED: uncharacterized protein LOC106299024 [Brassica oleracea var. oleracea]	459.957	444.877	267.107	361.37	453.803	251.007	341.49	463.727
Bo3g037610	Bo3g037610.1	494.23	559.16	444.54	457.63	504.7	364.99	868.06	381.96	444.04	319.44	357.56	270.03	487.87	430.84	422.94	226.9	368.31	341.82	378.8	305.56	337.99	499.3	243.41	357.72	-	cds chromosome:v2.1:C3:15159717:15160566:1 gene:Bo3g037610 gene_biotype:protein_coding transcript_biotype:protein_coding	K08341|1|2e-63|241|bna:106438243|GABA(A) receptor-associated protein	GO:0005773//vacuole	GO:0015631//tubulin binding	GO:0033554//cellular response to stress;GO:0044248	gi|922453847|ref|XP_013629428.1|/1.72227e-63/PREDICTED: autophagy-related protein 8e [Brassica oleracea var. oleracea]	499.31	442.44	564.687	315.677	447.217	312.343	366.81	340.783
Bo5g151490	Bo5g151490.1	483.58	253.49	300.47	365.44	630.51	394.84	248.46	441.16	419.43	381.66	283.13	529.51	323.1	662.57	306.88	527.97	429.09	441.74	522.32	515.96	280.89	310	297.73	339.25	-	cds chromosome:v2.1:C5:46341343:46341660:-1 gene:Bo5g151490 gene_biotype:protein_coding transcript_biotype:protein_coding description:zinc finger (C2H2 type) family protein [Source:TAIR;Acc:AT3G02790](projected from arabidopsis_thaliana,AT3G02790)	K01823|1|1e-21|102|eus:EUTSA_v10020933mg|isopentenyl-diphosphate Delta-isomerase [EC:5.3.3.2]	GO:0044464	GO:0046914//transition metal ion binding;GO:0001071//nucleic acid binding transcription factor activity	GO:0006351//transcription, DNA-templated	gi|922497933|ref|XP_013587169.1|/1.76002e-55/PREDICTED: uncharacterized protein LOC106295744 [Brassica oleracea var. oleracea]	345.847	463.597	369.683	398.1	430.85	466.267	315.66	439.723
Bo24577s010	Bo24577s010.1	483.22	546.13	140.53	324.17	465.49	518.12	38.77	341.97	296.79	408.84	313.62	358.81	329.16	285.51	90.83	164.42	372.19	152.74	368.98	586.23	315.78	144.56	164.97	116.01	-	cds scaffold:v2.1:Scaffold24577:1:201:-1 gene:Bo24577s010 gene_biotype:protein_coding transcript_biotype:protein_coding	K09490|1|7e-23|106|bna:106437759|heat shock 70kDa protein 5	GO:0044432;GO:0043234//protein complex;GO:0030312//external encapsulating structure;GO:0031981//nuclear lumen;GO:0009536//plastid;GO:0005911//cell-cell junction;GO:0031090//organelle membrane	GO:0032550	GO:0043161//proteasome-mediated ubiquitin-dependent protein catabolic process;GO:0010038//response to metal ion;GO:0000741//karyogamy;GO:0033554//cellular response to stress	gi|923543713|ref|XP_013734171.1|/4.39511e-22/PREDICTED: mediator of RNA polymerase II transcription subunit 37f-like [Brassica napus]	389.96	435.927	225.843	360.423	235.167	229.783	141.847	423.663
Bo1g013130	Bo1g013130.1	483.15	466.38	353.13	433.77	389.43	309.91	383.11	321.16	287.29	366.67	548.35	341.49	335.33	284.49	296.61	226.85	301.49	256.24	347.56	414.28	387.64	458.67	172.37	325.79	-	cds chromosome:v2.1:C1:4456538:4456864:1 gene:Bo1g013130 gene_biotype:protein_coding transcript_biotype:protein_coding	-	-	-	-	-	434.22	377.703	330.52	418.837	305.477	261.527	318.943	383.16
Bo1g003330	Bo1g003330.1	477.93	284.12	254.34	360.5	438.62	194.32	96.54	446.35	326.78	247.56	268.49	321.76	272.73	471.2	304.05	511.48	394.03	390.24	354.46	265.73	307.88	272.94	210.92	293.25	-	cds chromosome:v2.1:C1:660036:663177:1 gene:Bo1g003330 gene_biotype:protein_coding transcript_biotype:protein_coding	K01610|1|0.0|1261|bna:106426853|phosphoenolpyruvate carboxykinase (ATP) [EC:4.1.1.49]	GO:0031981//nuclear lumen;GO:0044444//cytoplasmic part	GO:0032550;GO:0004611//phosphoenolpyruvate carboxykinase activity;GO:0000166//nucleotide binding	GO:0010038//response to metal ion;GO:0009267//cellular response to starvation;GO:0006006//glucose metabolic process;GO:0050832//defense response to fungus	gi|922416751|ref|XP_013601469.1|/0/PREDICTED: phosphoenolpyruvate carboxykinase [ATP] [Brassica oleracea var. oleracea]	338.797	331.147	289.89	279.27	349.327	431.917	259.037	309.357
Bo7g049960	Bo7g049960.1	476.04	536.31	443.14	476.62	546.9	483.65	242.27	494.65	412.07	437.31	367.4	458.23	518.23	374.48	467.13	423.54	475.89	545.22	541.98	586.7	540.42	576.29	640.55	597	-	cds chromosome:v2.1:C7:18288697:18289677:1 gene:Bo7g049960 gene_biotype:protein_coding transcript_biotype:protein_coding	-	GO:0043231//intracellular membrane-bounded organelle	-	-	gi|674929457|emb|CDY03912.1|/5.9926e-56/BnaC07g11370D [Brassica napus]	485.163	502.39	382.997	420.98	453.28	481.55	604.613	556.367
Bo2g009950	Bo2g009950.1	475.37	332.93	543.72	434.4	494.25	420.9	757.26	500.58	439.25	465.41	674.89	347.33	350.46	394.6	559.26	504.88	339.96	432.21	462.37	427.16	379.34	680.68	522.12	540.5	-	cds chromosome:v2.1:C2:2213144:2214418:1 gene:Bo2g009950 gene_biotype:protein_coding transcript_biotype:protein_coding	-	-	-	GO:0015698//inorganic anion transport;GO:0010035//response to inorganic substance;GO:0000041//transition metal ion transport;GO:0009267//cellular response to starvation	gi|922425849|ref|XP_013619001.1|/3.62655e-139/PREDICTED: uncharacterized protein LOC106325498 [Brassica oleracea var. oleracea]	450.673	449.85	565.697	495.877	434.773	425.683	581.1	422.957
Bo8g001100	Bo8g001100.1	470.89	476.94	334.03	533.01	573.4	663.34	136.02	447.81	526.28	562.66	540.01	663.51	509.95	469.7	347.16	357.08	496.37	339.72	481.79	580.14	477.09	270.99	410.57	280.64	emb2386	cds chromosome:v2.1:C8:77327:78343:-1 gene:Bo8g001100 gene_biotype:protein_coding transcript_biotype:protein_coding gene_symbol:emb2386 description:Ribosomal protein L19e family protein [Source:TAIR;Acc:AT1G02780](projected from arabidopsis_thaliana,AT1G02780)	K02885|1|3e-97|355|eus:EUTSA_v10008661mg|large subunit ribosomal protein L19e	GO:0031981//nuclear lumen;GO:0015934//large ribosomal subunit;GO:0005911//cell-cell junction;GO:0016020//membrane	GO:0005198//structural molecule activity	GO:0006007//glucose catabolic process;GO:0009451//RNA modification;GO:0010038//response to metal ion;GO:0022613//ribonucleoprotein complex biogenesis;GO:0006970//response to osmotic stress;GO:0003006//developmental process involved in reproduction;GO:0010467//gene expression	gi|922544624|ref|XP_013600096.1|/5.84094e-97/PREDICTED: 60S ribosomal protein L19-1 [Brassica oleracea var. oleracea]	427.287	589.917	370.037	588.727	442.27	397.723	320.733	513.007
Bo4g182640	Bo4g182640.1	467.38	525.11	539.42	553.87	583.3	743.97	55.51	444.23	544.09	637.17	499.27	704.94	510.57	508.17	542.53	602.92	464.81	527.71	685.18	643.68	452.48	368.65	645.83	446.6	-	cds chromosome:v2.1:C4:48260735:48261980:-1 gene:Bo4g182640 gene_biotype:protein_coding transcript_biotype:protein_coding	K02882|1|2e-101|368|bna:106432800|large subunit ribosomal protein L18Ae	GO:0031090//organelle membrane;GO:0015934//large ribosomal subunit	GO:0005198//structural molecule activity	GO:0071555//cell wall organization;GO:0010467//gene expression;GO:0022613//ribonucleoprotein complex biogenesis	gi|685301393|ref|XP_009141387.1|/7.26234e-101/PREDICTED: 60S ribosomal protein L18a-2 [Brassica rapa]	510.637	627.047	347.943	613.793	520.423	531.813	487.027	593.78
Bo5g126100	Bo5g126100.1	466.01	138.71	182.95	445.5	542.31	404.11	44.85	488.96	563.96	476.92	145.2	768.98	320.64	720.73	312.18	563.6	467.56	434.77	754.16	226.93	378.79	216.09	110.14	188.14	-	cds chromosome:v2.1:C5:38563580:38565430:-1 gene:Bo5g126100 gene_biotype:protein_coding transcript_biotype:protein_coding	K20285|1|2e-62|241|bna:106415866|Rab9 effector protein with kelch motifs;K15450|4|3e-18|94.4|fve:101292484|tRNA wybutosine-synthesizing protein 3 [EC:2.1.1.282]	-	-	-	gi|922497608|ref|XP_013587057.1|/0/PREDICTED: nitrile-specifier protein 1-like [Brassica oleracea var. oleracea]	262.557	463.973	365.923	463.7	451.183	488.643	171.457	453.293
Bo3g127490	Bo3g127490.1	460.58	370.57	284.87	365.72	472.9	293.69	62.24	485.75	446.21	321.6	305.55	441.78	396.39	504.49	327.05	370.7	373.25	289.65	774.39	350.25	397.85	410.89	355.5	406.41	ATGSTU27	cds chromosome:v2.1:C3:46536485:46537888:-1 gene:Bo3g127490 gene_biotype:protein_coding transcript_biotype:protein_coding gene_symbol:ATGSTU27 description:glutathione S-transferase tau 27 [Source:TAIR;Acc:AT3G43800](projected from arabidopsis_thaliana,AT3G43800)	K00799|1|4e-131|467|bna:106402491|glutathione S-transferase [EC:2.5.1.18]	GO:0044424	GO:0016765//transferase activity, transferring alkyl or aryl (other than methyl) groups	GO:0006790//sulfur compound metabolic process;GO:0009628//response to abiotic stimulus;GO:0009404//toxin metabolic process;GO:0014070//response to organic cyclic compound	gi|922441245|ref|XP_013625536.1|/6.34619e-132/PREDICTED: glutathione S-transferase U27 [Brassica oleracea var. oleracea]	372.007	377.437	331.4	356.31	409.31	344.533	390.933	507.497
Bo8g079180	Bo8g079180.1	460.39	550.3	341.93	532.96	569.23	702.26	96.3	428.08	481.28	540.26	429.64	515.01	467.12	459.18	351.97	369.68	464.98	355.18	750.06	607.12	492.84	260.16	407.39	285.63	-	cds chromosome:v2.1:C8:26187296:26187736:1 gene:Bo8g079180 gene_biotype:protein_coding transcript_biotype:protein_coding	K02898|1|7e-59|226|bna:106406248|large subunit ribosomal protein L26e	GO:0031981//nuclear lumen;GO:0009536//plastid;GO:0015934//large ribosomal subunit;GO:0031090//organelle membrane	GO:0005198//structural molecule activity	GO:0009451//RNA modification;GO:0010467//gene expression;GO:0006950//response to stress	gi|685262825|ref|XP_009101536.1|/3.78492e-58/PREDICTED: 60S ribosomal protein L26-1 [Brassica rapa]	450.873	601.483	335.22	494.97	426.09	396.613	317.727	616.673
Bo7g115580	Bo7g115580.1	460.38	328.78	518.78	369.42	386	245.22	559.08	377.32	464.36	322.73	534.84	297.03	467.27	551.53	641.62	473.32	451.09	448.51	303.35	536.53	482.6	553.82	368.05	528.55	-	cds chromosome:v2.1:C7:46066631:46067182:1 gene:Bo7g115580 gene_biotype:protein_coding transcript_biotype:protein_coding	-	-	-	-	gi|922533114|ref|XP_013598037.1|/1.67671e-87/PREDICTED: uncharacterized protein LOC106306109 [Brassica oleracea var. oleracea]	435.98	333.547	466.92	384.867	553.473	457.64	483.473	440.827
Bo4g136670	Bo4g136670.1	460.04	445.11	508.44	321.18	323.92	420.39	99.17	364.96	528.1	583.34	266.03	537.9	552.51	440.79	448.28	331.7	545.27	529.17	431.84	547.67	492.03	424.42	585.56	474.01	ATGSR1	cds chromosome:v2.1:C4:35583027:35585582:-1 gene:Bo4g136670 gene_biotype:protein_coding transcript_biotype:protein_coding gene_symbol:ATGSR1 description:glutamine synthase clone R1 [Source:TAIR;Acc:AT5G37600](projected from arabidopsis_thaliana,AT5G37600)	K01915|1|0.0|744|bna:106410718|glutamine synthetase [EC:6.3.1.2]	GO:0005840//ribosome;GO:0030312//external encapsulating structure;GO:0005911//cell-cell junction;GO:0016020//membrane	GO:0032550;GO:0046914//transition metal ion binding;GO:0016211	GO:0009746;GO:0006541//glutamine metabolic process;GO:0042126//nitrate metabolic process;GO:0034285;GO:0010260//organ senescence	gi|922478606|ref|XP_013637496.1|/0/PREDICTED: glutamine synthetase cytosolic isozyme 1-1 [Brassica oleracea var. oleracea]	471.197	355.163	330.743	462.423	480.527	468.713	494.663	490.513
Bo6g091540	Bo6g091540.1	459.75	515.33	258.68	364.38	353.25	228.45	316.13	554.24	746.58	216.35	182.19	319.17	128.4	330.63	102.68	355.08	147.71	113.41	444.12	133.93	126.92	133.33	186.24	153.68	-	cds chromosome:v2.1:C6:28395745:28396512:-1 gene:Bo6g091540 gene_biotype:protein_coding transcript_biotype:protein_coding	K09286|1|2e-38|159|thj:104812272|EREBP-like factor	-	-	-	gi|922507381|ref|XP_013590358.1|/8.27289e-97/PREDICTED: ethylene-responsive transcription factor ERF073-like [Brassica oleracea var. oleracea]	411.253	315.36	538.983	239.237	187.237	205.4	157.75	234.99
Bo8g082800	Bo8g082800.1	456.15	413.61	1098.03	533.61	525.76	800.71	146.7	434.47	404.91	1217.18	847.31	686.18	1016.61	455.11	1509.72	896.04	809.89	1378.54	668.29	841.73	879.93	1800.96	1071.55	1658.85	-	cds chromosome:v2.1:C8:28640543:28642126:-1 gene:Bo8g082800 gene_biotype:protein_coding transcript_biotype:protein_coding	K09872|1|6e-155|547|bna:106433954|aquaporin PIP	GO:0005911//cell-cell junction;GO:0009536//plastid;GO:0031224//intrinsic component of membrane	GO:0044389//ubiquitin-like protein ligase binding;GO:0005372//water transmembrane transporter activity	GO:0009414//response to water deprivation;GO:0006007//glucose catabolic process;GO:0006996//organelle organization;GO:0006970//response to osmotic stress;GO:0010038//response to metal ion;GO:0070838//divalent metal ion transport;GO:0009746;GO:0048588//developmental cell growth;GO:0000041//transition metal ion transport;GO:0000097//sulfur amino acid biosynthetic process;GO:0055085//transmembrane t…	gi|922554279|ref|XP_013605172.1|/3.10458e-154/PREDICTED: aquaporin PIP2-1 [Brassica oleracea var. oleracea]	655.93	620.027	328.693	916.89	993.813	1028.16	1510.45	796.65
Bo4g078510	Bo4g078510.1	454.45	497.13	445.68	447.22	429.59	419.1	1064.31	408.08	446.31	514.26	530.26	468.28	497.67	453.43	384.48	361.24	476.47	402.62	320.02	413.33	448.17	414.23	282.67	351.57	-	cds chromosome:v2.1:C4:17789310:17791424:1 gene:Bo4g078510 gene_biotype:protein_coding transcript_biotype:protein_coding	K16292|1|4e-133|475|ppp:PHYPADRAFT_204314|KDEL-tailed cysteine endopeptidase [EC:3.4.22.-];K01365|3|1e-119|431|bna:106439437|cathepsin L [EC:3.4.22.15]	-	GO:0070011//peptidase activity, acting on L-amino acid peptides	GO:0019538//protein metabolic process	gi|18141283|gb|AAL60579.1|AF454957_1/0/senescence-associated cysteine protease [Brassica oleracea]	465.753	431.97	639.567	504.267	445.193	413.443	349.49	393.84
Bo4g032370	Bo4g032370.1	446.88	480.58	472.26	407.69	340.29	368.65	197.56	283.5	465.08	276.56	288.91	344.1	393.31	275.88	288.49	200.03	200.74	182.89	271.73	273.59	252.07	513.82	531.12	552.41	-	cds chromosome:v2.1:C4:7247407:7247871:-1 gene:Bo4g032370 gene_biotype:protein_coding transcript_biotype:protein_coding description:ubiquitin 12 [Source:Projected from Arabidopsis thaliana (AT1G55060) TAIR;Acc:AT1G55060]	K08770|1|4e-81|300|thj:104823235|ubiquitin C	GO:0043231//intracellular membrane-bounded organelle	-	GO:0009411//response to UV;GO:0019941//modification-dependent protein catabolic process;GO:0006605//protein targeting;GO:0016567//protein ubiquitination	gi|111218906|gb|ABH08754.1|/1.5347e-80/ubiquitin [Arabidopsis thaliana]	466.573	372.21	315.38	303.19	319.227	194.553	532.45	265.797
Bo5g126440	Bo5g126440.1	446.42	632.88	495.49	619.99	713.58	833.29	230.84	408.03	542.83	485.95	548.73	662.52	686.73	541.55	419.73	522.37	605.33	445.77	706.55	833.85	517.1	390.12	630.27	368.54	-	cds chromosome:v2.1:C5:38878682:38879523:-1 gene:Bo5g126440 gene_biotype:protein_coding transcript_biotype:protein_coding	K02922|1|1e-51|201|bna:106452231|large subunit ribosomal protein L37e	GO:0005840//ribosome	GO:0005198//structural molecule activity	GO:0010467//gene expression;GO:0022613//ribonucleoprotein complex biogenesis;GO:0009451//RNA modification	gi|685311191|ref|XP_009146170.1|/7.58979e-51/PREDICTED: 60S ribosomal protein L37-2-like [Brassica rapa]	524.93	722.287	393.9	565.733	549.337	524.49	462.977	685.833
Bo9g157440	Bo9g157440.1	445.7	825.18	614.3	837.81	533.12	914.39	182.14	392.54	339.13	919.83	588.8	564.57	377.08	326.71	295.9	359.4	499.52	364.95	405.33	659.47	329.86	248.84	239.7	330.24	GDH1	cds chromosome:v2.1:C9:46879714:46881763:-1 gene:Bo9g157440 gene_biotype:protein_coding transcript_biotype:protein_coding gene_symbol:GDH1 description:glutamate dehydrogenase 1 [Source:TAIR;Acc:AT5G18170](projected from arabidopsis_thaliana,AT5G18170)	K00261|1|0.0|832|bna:106391341|glutamate dehydrogenase (NAD(P)+) [EC:1.4.1.3]	GO:0043231//intracellular membrane-bounded organelle	GO:0032550;GO:0046914//transition metal ion binding;GO:0016639//oxidoreductase activity, acting on the CH-NH2 group of donors, NAD or NADP as acceptor	GO:0009642//response to light intensity;GO:0019752//carboxylic acid metabolic process;GO:0010038//response to metal ion;GO:0006970//response to osmotic stress	gi|922555736|ref|XP_013605964.1|/0/PREDICTED: glutamate dehydrogenase 1 [Brassica oleracea var. oleracea]	628.393	761.773	304.603	691.067	333.23	407.957	272.927	464.887
Bo3g036400	Bo3g036400.1	436.35	448.98	244.8	455.12	346.04	327.86	322.53	510.54	407.65	334.19	273.82	355.48	323.69	295.45	246.51	248.98	398.83	253.28	484.75	498.52	359.44	332.28	218.36	328.54	-	cds chromosome:v2.1:C3:14360400:14362423:-1 gene:Bo3g036400 gene_biotype:protein_coding transcript_biotype:protein_coding	K16189|1|2e-08|60.1|zma:100281419|phytochrome-interacting factor 4;K12126|4|4e-08|58.9|pda:103697220|phytochrome-interacting factor 3	GO:0043231//intracellular membrane-bounded organelle	GO:0001071//nucleic acid binding transcription factor activity	GO:0006351//transcription, DNA-templated	gi|922445041|ref|XP_013626713.1|/1.10098e-115/PREDICTED: transcription factor bHLH129-like [Brassica oleracea var. oleracea]	376.71	376.34	413.573	321.163	288.55	300.363	293.06	447.57
Bo1g014470	Bo1g014470.1	432.33	441.07	680.68	387.42	292.12	318.5	25.68	409.6	454.73	341.56	205.23	264.47	452.61	562.68	447.4	491.35	299.8	452.15	295.69	388	397.22	501.53	596.92	529.21	-	cds chromosome:v2.1:C1:4715030:4717474:-1 gene:Bo1g014470 gene_biotype:protein_coding transcript_biotype:protein_coding	K00430|1|1e-171|603|bna:106399940|peroxidase [EC:1.11.1.7]	-	GO:0043169//cation binding;GO:0046906//tetrapyrrole binding;GO:0016209//antioxidant activity;GO:0003824//catalytic activity	GO:0010035//response to inorganic substance;GO:0044710;GO:0009267//cellular response to starvation;GO:0000041//transition metal ion transport;GO:0032412//regulation of ion transmembrane transporter activity;GO:0009755//hormone-mediated signaling pathway;GO:0015698//inorganic anion transport	gi|674867298|emb|CDY66754.1|/0/BnaCnng52220D [Brassica napus]	518.027	332.68	296.67	270.42	487.563	414.433	542.553	360.303
Bo1g124880	Bo1g124880.1	428.53	282.74	258.84	297.31	386.84	294.22	206.74	402.74	451.32	343.78	270.29	488.28	428.91	446.49	318.54	303.79	412.32	317.39	602.19	340.04	423.12	327.2	258.99	302.93	-	cds chromosome:v2.1:C1:37222089:37226801:1 gene:Bo1g124880 gene_biotype:protein_coding transcript_biotype:protein_coding	K12472|1|4e-10|68.2|ota:Ot15g00490|epidermal growth factor receptor substrate 15;K17046|2|1e-06|56.6|mtr:MTR_3g058970|protein DEK;K20283|3|2e-06|55.8|sita:101781548|golgin subfamily A member 4;K10395|4|6e-06|54.3|jcu:105630709|kinesin family member 4/21/27	-	-	-	gi|922407697|ref|XP_013617227.1|/0/PREDICTED: TSA1-like protein isoform X3 [Brassica oleracea var. oleracea]	323.37	326.123	353.6	367.45	397.98	344.5	296.373	455.117
Bo3g022730	Bo3g022730.1	425.47	415.58	795.62	426.84	523.67	482.93	507.27	375.29	385.98	443.69	437.23	376.08	610.52	431.48	965.08	590.69	562.25	843.89	439.13	595.32	644.51	992.38	626.42	771.4	-	cds chromosome:v2.1:C3:7961489:7962533:1 gene:Bo3g022730 gene_biotype:protein_coding transcript_biotype:protein_coding	K06689|1|5e-84|309|lja:Lj1g3v0935410.1|ubiquitin-conjugating enzyme E2 D [EC:2.3.2.23]	GO:0044424	GO:0044389//ubiquitin-like protein ligase binding;GO:0019787//ubiquitin-like protein transferase activity	GO:0019941//modification-dependent protein catabolic process	gi|685272229|ref|XP_009127179.1|/2.33771e-84/PREDICTED: ubiquitin-conjugating enzyme E2 10-like [Brassica rapa]	545.557	477.813	422.847	419	669.027	665.61	796.733	559.653
Bo3g170570	Bo3g170570.1	422.72	56.93	109.75	84.08	152.12	66.27	26.21	288.56	266.05	68.24	140.72	177.09	115.72	190.31	239.42	119.19	135.7	116.41	232.16	119.92	81.4	113.48	359.75	295.73	-	cds chromosome:v2.1:C3:60093183:60093464:-1 gene:Bo3g170570 gene_biotype:protein_coding transcript_biotype:protein_coding	-	-	-	-	gi|922447281|ref|XP_013627362.1|/1.45788e-17/PREDICTED: uncharacterized protein LOC106333465 [Brassica oleracea var. oleracea]	196.467	100.823	193.607	128.683	181.817	123.767	256.32	144.493
Bo8g058790	Bo8g058790.1	421.5	538.99	463.12	588.31	633.84	461.05	147.28	510.57	492.26	557.96	488.25	661.87	533.29	491.68	504.14	508.16	532.57	506.52	826.62	647.25	491.12	365.67	543.89	433.26	-	cds chromosome:v2.1:C8:19033116:19033948:-1 gene:Bo8g058790 gene_biotype:protein_coding transcript_biotype:protein_coding	K02889|1|5e-92|336|bna:106419812|large subunit ribosomal protein L21e	GO:0015934//large ribosomal subunit	GO:0005198//structural molecule activity	GO:0010467//gene expression	gi|922545248|ref|XP_013600412.1|/2.35692e-91/PREDICTED: 60S ribosomal protein L21-1-like [Brassica oleracea var. oleracea]	474.537	561.067	383.37	569.36	509.703	515.75	447.607	654.997
Bo9g177160	Bo9g177160.1	420.74	506.16	540.71	490.01	476.16	458.42	145.09	430.85	445.68	443.22	334.1	434.19	515.79	431.95	508.45	508.47	443.41	520.93	558.18	463.92	440.75	433.86	593.78	572.65	-	cds chromosome:v2.1:C9:52843121:52843797:1 gene:Bo9g177160 gene_biotype:protein_coding transcript_biotype:protein_coding	K10684|1|8e-17|86.3|cvr:CHLNCDRAFT_134704|ubiquitin-like 1-activating enzyme E1 A [EC:6.2.1.45];K03350|2|1e-07|55.8|apro:F751_3839|anaphase-promoting complex subunit 3	GO:0005746//mitochondrial respiratory chain	GO:0015078//hydrogen ion transmembrane transporter activity	GO:0043094//cellular metabolic compound salvage	gi|685378803|ref|XP_009122147.1|/1.17135e-35/PREDICTED: cytochrome b-c1 complex subunit 8 [Brassica rapa]	489.203	474.863	340.54	403.837	485.397	490.937	533.43	487.617
Bo5g125010	Bo5g125010.1	418.77	502.2	526.33	504.36	369.48	428.97	309.39	303.27	315.87	512.73	416.73	594.74	674.23	536.88	562.27	472.42	742.03	681.68	519.42	425.13	587.22	470.69	517.78	515.45	-	cds chromosome:v2.1:C5:38444657:38447043:-1 gene:Bo5g125010 gene_biotype:protein_coding transcript_biotype:protein_coding	K03695|1|1e-08|62.8|aip:107635377|ATP-dependent Clp protease ATP-binding subunit ClpB;K04506|5|6e-07|57.4|bdi:104583002|E3 ubiquitin-protein ligase SIAH1 [EC:2.3.2.27]	GO:0043231//intracellular membrane-bounded organelle	-	-	gi|923627875|ref|XP_013749601.1|/0/PREDICTED: jacalin-related lectin 34-like [Brassica napus]	482.433	434.27	309.51	508.067	591.127	632.043	501.307	510.59
Bo09266s010	Bo09266s010.1	414.56	585.94	432.74	484.38	384.13	436.79	23.35	339.48	472.21	398.38	249.09	332.35	165.25	374.49	117.16	302.33	139.78	116.02	274.39	122.07	142.91	78.51	128.19	104.02	-	cds scaffold:v2.1:Scaffold09266:235:596:1 gene:Bo09266s010 gene_biotype:protein_coding transcript_biotype:protein_coding	K01237|1|4e-25|113|brp:103868606|myrosinase [EC:3.2.1.147]	-	GO:0016798//hydrolase activity, acting on glycosyl bonds	GO:0044238//primary metabolic process	gi|923914521|ref|XP_013726841.1|/5.52857e-25/PREDICTED: myrosinase 4-like [Brassica napus]	477.747	435.1	278.347	326.607	218.967	186.043	103.573	179.79
Bo4g139310	Bo4g139310.1	411.63	214.78	224.73	304.26	651.95	401.92	194.53	499.48	434.58	286.75	206.33	435.24	579.83	429.98	285.55	342.06	555.5	339.45	683.82	435.74	610.37	318.83	342	357.86	-	cds chromosome:v2.1:C4:37034697:37034912:-1 gene:Bo4g139310 gene_biotype:protein_coding transcript_biotype:protein_coding	-	-	-	-	gi|674875758|emb|CDY56949.1|/2.25763e-20/BnaC04g56060D [Brassica napus]	283.713	452.71	376.197	309.44	431.787	412.337	339.563	576.643
Bo5g137270	Bo5g137270.1	411.14	493.76	309.43	456.56	523.15	414.04	253.29	333.68	327.91	425.31	389.18	443.87	365.88	463.05	273.75	198.88	400.72	277.17	523.75	310.93	305.43	254.37	210.23	228.98	ATX1	cds chromosome:v2.1:C5:42731356:42732198:1 gene:Bo5g137270 gene_biotype:protein_coding transcript_biotype:protein_coding gene_symbol:ATX1 description:homolog of anti-oxidant 1 [Source:TAIR;Acc:AT1G66240](projected from arabidopsis_thaliana,AT1G66240)	K07213|1|3e-36|150|bna:106377144|copper chaperone	GO:0016020//membrane;GO:0043231//intracellular membrane-bounded organelle;GO:0044427	GO:0046914//transition metal ion binding;GO:0000975//regulatory region DNA binding;GO:0016279//protein-lysine N-methyltransferase activity;GO:1901981//phosphatidylinositol phosphate binding	GO:0009908//flower development;GO:0006351//transcription, DNA-templated;GO:0016458//gene silencing;GO:0006305;GO:0006812//cation transport;GO:0006468//protein phosphorylation;GO:0007165//signal transduction;GO:0009887//organ morphogenesis;GO:0034968//histone lysine methylation;GO:0006260//DNA replication	gi|922479726|ref|XP_013637894.1|/1.5124e-35/PREDICTED: copper transport protein ATX1 [Brassica oleracea var. oleracea]	404.777	464.583	304.96	419.453	367.56	292.257	231.193	380.037
Bo4g157240	Bo4g157240.1	411.04	415.03	363.77	355.9	368.37	338.58	359.42	310.66	316.57	346.81	342.95	328.14	226.24	351.48	206.84	241.65	210.77	203.5	297.89	171.71	219.36	228.27	233.56	256.3	AtMAPR2	cds chromosome:v2.1:C4:42834528:42834830:1 gene:Bo4g157240 gene_biotype:protein_coding transcript_biotype:protein_coding gene_symbol:AtMAPR2 description:membrane-associated progesterone binding protein 2 [Source:TAIR;Acc:AT2G24940](projected from arabidopsis_thaliana,AT2G24940)	K17278|1|2e-51|201|bna:106433278|membrane-associated progesterone receptor component	GO:0044444//cytoplasmic part	GO:0016628//oxidoreductase activity, acting on the CH-CH group of donors, NAD or NADP as acceptor;GO:0046906//tetrapyrrole binding	GO:0044710	gi|922462115|ref|XP_013632102.1|/4.39547e-51/PREDICTED: probable steroid-binding protein 3 [Brassica oleracea var. oleracea]	396.613	354.283	328.883	339.3	261.52	218.64	239.377	229.653
Bo3g002380	Bo3g002380.1	409.03	509.59	412.69	557.34	525.9	490.89	892.45	371.74	374.89	476.98	515.93	366.59	307.37	381.46	276.39	321.73	341.31	303.72	362.44	260.67	318.24	315.18	199.87	249.31	ATRAB8C	cds chromosome:v2.1:C3:637872:639494:1 gene:Bo3g002380 gene_biotype:protein_coding transcript_biotype:protein_coding gene_symbol:ATRAB8C description:RAB GTPase homolog 8C [Source:TAIR;Acc:AT5G03520](projected from arabidopsis_thaliana,AT5G03520)	K07901|1|1e-95|349|brp:103855520|Ras-related protein Rab-8A	GO:0016020//membrane	GO:0032550	GO:0000097//sulfur amino acid biosynthetic process;GO:0035556//intracellular signal transduction;GO:0045184//establishment of protein localization;GO:0008380//RNA splicing	gi|685279681|ref|XP_009130762.1|/5.58981e-95/PREDICTED: ras-related protein RABE1d isoform X1 [Brassica rapa]	443.77	524.71	546.36	453.167	321.74	322.253	254.787	313.783
Bo02309s010	Bo02309s010.1	408.19	484.25	531.18	452.86	469.05	328.32	48.66	363.91	411	374.3	361.7	398.5	439.48	405.93	417.59	533.14	491.2	442.71	530.06	510.67	407.46	380.35	532.45	553.47	-	cds scaffold:v2.1:Scaffold02309:3:110:-1 gene:Bo02309s010 gene_biotype:protein_coding transcript_biotype:protein_coding	K02902|1|2e-12|71.6|zma:101027259|large subunit ribosomal protein L28	GO:0005746//mitochondrial respiratory chain	-	-	gi|922560819|ref|XP_013608690.1|/1.79565e-15/PREDICTED: uncharacterized protein LOC106315493 [Brassica oleracea var. oleracea]	474.54	416.743	274.523	378.167	421	489.017	488.757	482.73
Bo8g101060	Bo8g101060.1	405.76	179.67	363.85	179.2	191.16	89.43	60.63	233.45	275.41	142.25	222.35	203.21	154.46	324.63	312.03	134.45	174.47	140.69	180.08	174.05	104.29	184	385.75	337.12	-	cds chromosome:v2.1:C8:35346581:35346964:1 gene:Bo8g101060 gene_biotype:protein_coding transcript_biotype:protein_coding	-	-	-	-	gi|922545151|ref|XP_013600370.1|/1.50813e-06/PREDICTED: classical arabinogalactan protein 9-like [Brassica oleracea var. oleracea]	316.427	153.263	189.83	189.27	263.707	149.87	302.29	152.807
Bo1g008800	Bo1g008800.1	404.23	740	545.76	748.92	557.49	738.61	356.66	342.54	325.81	768.61	595.14	392.98	744.1	394.82	574.16	306	817.91	567.55	678.66	815.99	746.49	570.3	349.6	501.98	-	cds chromosome:v2.1:C1:3159721:3160400:-1 gene:Bo1g008800 gene_biotype:protein_coding transcript_biotype:protein_coding	-	-	-	-	gi|685257251|ref|XP_009125161.1|/3.34309e-22/PREDICTED: uncharacterized protein LOC103850180 isoform X3 [Brassica rapa]	563.33	681.673	341.67	585.577	571.027	563.82	473.96	747.047
Bo1g081340	Bo1g081340.1	404.02	389.01	231.22	332.02	426.11	404.65	86.68	370.82	405.83	385.1	417.64	491.84	512.86	290.93	353.22	238.74	623.87	337.35	723.05	599.52	520.28	299.99	348.41	327.27	-	cds chromosome:v2.1:C1:23966106:23966546:1 gene:Bo1g081340 gene_biotype:protein_coding transcript_biotype:protein_coding	K02898|1|7e-59|226|bna:106406248|large subunit ribosomal protein L26e	GO:0031981//nuclear lumen;GO:0009536//plastid;GO:0015934//large ribosomal subunit;GO:0031090//organelle membrane	GO:0005198//structural molecule activity	GO:0009451//RNA modification;GO:0010467//gene expression;GO:0006950//response to stress	gi|685262825|ref|XP_009101536.1|/3.78492e-58/PREDICTED: 60S ribosomal protein L26-1 [Brassica rapa]	341.417	387.593	287.777	431.527	385.67	399.987	325.223	614.283
Bo7g109030	Bo7g109030.1	403.23	213.7	313.62	365.3	419.62	388.58	107.08	379.49	381.73	348.11	334.11	438.75	183.66	367.74	145.82	245.39	200.65	155.54	414.56	168.51	165.76	143.7	316.84	170.77	-	cds chromosome:v2.1:C7:43064941:43065512:1 gene:Bo7g109030 gene_biotype:protein_coding transcript_biotype:protein_coding	K02152|1|3e-46|184|bna:106438454|V-type H+-transporting ATPase subunit G	GO:0043234//protein complex;GO:0005774//vacuolar membrane	GO:0019829//cation-transporting ATPase activity	GO:0015988//energy coupled proton transmembrane transport, against electrochemical gradient;GO:0006006//glucose metabolic process	gi|922523283|ref|XP_013595560.1|/1.47015e-46/PREDICTED: V-type proton ATPase subunit G2 [Brassica oleracea var. oleracea]	310.183	391.167	289.433	373.657	232.407	200.527	210.437	249.61
Bo1g033120	Bo1g033120.1	402.79	422.21	383.82	266.01	243.13	268.47	1013.7	578.3	449.35	387.87	289.07	449.53	352.95	414.07	317.41	395.95	404.47	380	471.35	522.51	428.4	408.71	452.06	466.12	-	cds chromosome:v2.1:C1:10305353:10308182:-1 gene:Bo1g033120 gene_biotype:protein_coding transcript_biotype:protein_coding	K01919|1|0.0|1016|bna:106440522|glutamate--cysteine ligase [EC:6.3.2.2]	GO:0009532//plastid stroma	GO:0016881//acid-amino acid ligase activity	GO:0030243//cellulose metabolic process;GO:0006007//glucose catabolic process;GO:0009791//post-embryonic development;GO:0042742//defense response to bacterium;GO:0000302//response to reactive oxygen species;GO:0006970//response to osmotic stress;GO:0019758;GO:0010038//response to metal ion;GO:0006749//glutathione metabolic process;GO:0000097//sulfur amino acid biosynthetic process;GO:0042435//ind…	gi|922417359|ref|XP_013604066.1|/0/PREDICTED: glutamate--cysteine ligase, chloroplastic [Brassica oleracea var. oleracea]	402.94	259.203	680.45	375.49	361.477	393.473	442.297	474.087
Bo9g056040	Bo9g056040.1	402.45	352.88	265.75	428.79	484.33	469.94	80.4	358.17	436.5	389.19	409.97	428.43	492.02	373.78	334.94	334.13	480.9	343.49	461.76	408.78	453.34	304.71	392.31	342.47	-	cds chromosome:v2.1:C9:16713002:16713967:1 gene:Bo9g056040 gene_biotype:protein_coding transcript_biotype:protein_coding	K00850|1|4e-08|57.4|aip:107610448|6-phosphofructokinase 1 [EC:2.7.1.11];K03955|2|2e-07|55.1|apro:F751_1077|NADH dehydrogenase (ubiquinone) 1 alpha/beta subcomplex 1	GO:0009532//plastid stroma	GO:0044620;GO:0019842//vitamin binding	GO:0006631//fatty acid metabolic process	gi|922560980|ref|XP_013608776.1|/7.0381e-57/PREDICTED: acyl carrier protein 3, chloroplastic-like [Brassica oleracea var. oleracea]	340.36	461.02	291.69	409.197	400.247	386.173	346.497	441.293
Bo15517s010	Bo15517s010.1	401.28	342.88	298.65	325.82	371.02	388.33	83.91	337.12	348.82	302.28	320.12	359.15	378.92	341.11	259.42	269.13	356.97	300.66	329.96	376.27	367.82	256.89	194.17	275.44	-	cds scaffold:v2.1:Scaffold15517:16:426:1 gene:Bo15517s010 gene_biotype:protein_coding transcript_biotype:protein_coding	K07374|1|5e-67|253|smo:SELMODRAFT_235448|tubulin alpha	GO:0031981//nuclear lumen;GO:0005911//cell-cell junction;GO:0015630//microtubule cytoskeleton;GO:0009532//plastid stroma;GO:0043234//protein complex;GO:0031090//organelle membrane;GO:0030312//external encapsulating structure	GO:0005198//structural molecule activity;GO:0032550;GO:0017111//nucleoside-triphosphatase activity	GO:0007010//cytoskeleton organization;GO:0051603//proteolysis involved in cellular protein catabolic process;GO:0032989;GO:0040007//growth;GO:0006928//movement of cell or subcellular component;GO:0009629//response to gravity;GO:0016192//vesicle-mediated transport;GO:0006970//response to osmotic stress;GO:0006637//acyl-CoA metabolic process;GO:0010038//response to metal ion;GO:0006006//glucose met…	gi|923626179|ref|XP_013749098.1|/2.89766e-66/PREDICTED: tubulin alpha-2 chain-like [Brassica napus]	347.603	361.723	256.617	327.183	326.483	308.92	242.167	358.017
Bo3g099210	Bo3g099210.1	399.92	405.83	347.73	528.53	552.14	473.24	341.17	460.61	395.17	521.83	428.93	445.99	411.61	403.19	410.12	416.94	570.91	501.15	487.82	521.35	551.13	427.47	389.23	389.35	-	cds chromosome:v2.1:C3:35411328:35412948:1 gene:Bo3g099210 gene_biotype:protein_coding transcript_biotype:protein_coding	K06630|1|9e-135|479|bna:106418429|14-3-3 protein epsilon	GO:0016020//membrane;GO:0005618//cell wall;GO:0009526//plastid envelope	GO:0051219//phosphoprotein binding;GO:0016817//hydrolase activity, acting on acid anhydrides	GO:0006351//transcription, DNA-templated;GO:0048827//phyllome development;GO:0043401//steroid hormone mediated signaling pathway;GO:0009404//toxin metabolic process;GO:0010476//gibberellin mediated signaling pathway;GO:0009685//gibberellin metabolic process	gi|685321281|ref|XP_009150631.1|/4.68767e-134/PREDICTED: 14-3-3-like protein GF14 kappa isoform X1 [Brassica rapa]	384.493	517.97	398.983	465.583	408.307	496.333	402.017	520.1
Bo6g079630	Bo6g079630.1	398.89	458.24	343.92	525.54	532.06	538.74	202.52	439.2	440.52	554.54	410.97	503.27	483.24	423.66	374.95	389.96	444.6	402.79	724.23	474.56	458.52	394.54	416.59	387.7	-	cds chromosome:v2.1:C6:23875050:23875879:-1 gene:Bo6g079630 gene_biotype:protein_coding transcript_biotype:protein_coding description:NADH-ubiquinone oxidoreductase-related [Source:TAIR;Acc:AT3G62790](projected from arabidopsis_thaliana,AT3G62790)	K03938|1|2e-47|187|bna:106435251|NADH dehydrogenase (ubiquinone) Fe-S protein 5	GO:0030964//NADH dehydrogenase complex;GO:0005746//mitochondrial respiratory chain	-	GO:0043094//cellular metabolic compound salvage	gi|922507059|ref|XP_013590255.1|/1.33048e-47/PREDICTED: NADH dehydrogenase [ubiquinone] iron-sulfur protein 5-B-like [Brassica oleracea var. oleracea]	400.35	532.113	360.747	489.593	427.283	412.45	399.61	552.437
Bo9g026030	Bo9g026030.1	396.8	166.07	255.15	192.88	318.51	202.08	69.77	355.52	313.81	175.03	225.53	219.41	283.33	201.51	263.79	149.92	184.92	174.85	374.97	284.27	184.88	229.54	290.59	394.88	-	cds chromosome:v2.1:C9:8241471:8242209:-1 gene:Bo9g026030 gene_biotype:protein_coding transcript_biotype:protein_coding description:Bifunctional inhibitor/lipid-transfer protein/seed storage 2S albumin superfamily protein [Source:TAIR;Acc:AT2G18370](projected from arabidopsis_thaliana,AT2G18370)	K04733|1|7e-07|53.1|egr:104442938|interleukin-1 receptor-associated kinase 4 [EC:2.7.11.1]	-	GO:0016787//hydrolase activity;GO:0005488//binding	GO:0019538//protein metabolic process;GO:0051234//establishment of localization;GO:0010876//lipid localization	gi|922564048|ref|XP_013610296.1|/3.43528e-51/PREDICTED: non-specific lipid-transfer protein 8 [Brassica oleracea var. oleracea]	272.673	237.823	246.367	206.657	249.543	169.897	305.003	281.373
Bo5g156360	Bo5g156360.1	396.63	602.12	621.27	702.55	511.84	605.24	19.02	516.73	506.54	549.19	330.22	377.36	372.33	606.4	301.8	469.1	327.94	383.4	574.52	368.57	343.04	396.05	301.98	391.14	-	cds chromosome:v2.1:C5:46832640:46833847:1 gene:Bo5g156360 gene_biotype:protein_coding transcript_biotype:protein_coding	K00430|1|3e-164|578|bna:106345704|peroxidase [EC:1.11.1.7]	-	GO:0043169//cation binding;GO:0046906//tetrapyrrole binding;GO:0016209//antioxidant activity;GO:0003824//catalytic activity	GO:0010035//response to inorganic substance;GO:0044710;GO:0009267//cellular response to starvation;GO:0040007//growth;GO:0000041//transition metal ion transport;GO:0032412//regulation of ion transmembrane transporter activity;GO:0015698//inorganic anion transport;GO:0048764;GO:0048528//post-embryonic root development	gi|922482177|ref|XP_013638720.1|/2.47271e-166/PREDICTED: peroxidase 27-like [Brassica oleracea var. oleracea]	540.007	606.543	347.43	418.923	426.843	393.48	363.057	428.71
Bo6g019810	Bo6g019810.1	396.43	331.7	578.87	360.24	353.56	370.45	47.59	331.58	438.76	396.43	311.35	465.6	391.22	402.69	570.07	649.06	362.77	647.33	408.25	405.45	425.09	451.35	604.36	589.35	TUA6	cds chromosome:v2.1:C6:4256183:4258475:1 gene:Bo6g019810 gene_biotype:protein_coding transcript_biotype:protein_coding gene_symbol:TUA6 description:Tubulin/FtsZ family protein [Source:TAIR;Acc:AT4G14960](projected from arabidopsis_thaliana,AT4G14960)	K07374|1|0.0|825|bna:106346156|tubulin alpha	GO:0031981//nuclear lumen;GO:0005911//cell-cell junction;GO:0015630//microtubule cytoskeleton;GO:0009532//plastid stroma;GO:0043234//protein complex;GO:0031090//organelle membrane;GO:0030312//external encapsulating structure	GO:0005198//structural molecule activity;GO:0032550;GO:0017111//nucleoside-triphosphatase activity	GO:0007010//cytoskeleton organization;GO:0051603//proteolysis involved in cellular protein catabolic process;GO:0032989;GO:0040007//growth;GO:0006928//movement of cell or subcellular component;GO:0009629//response to gravity;GO:0016192//vesicle-mediated transport;GO:0006970//response to osmotic stress;GO:0006637//acyl-CoA metabolic process;GO:0010038//response to metal ion;GO:0006006//glucose met…	gi|15233627|ref|NP_193232.1|/0/tubulin alpha-6 chain [Arabidopsis thaliana]	435.667	361.417	272.643	391.127	454.66	553.053	548.353	412.93
Bo9g149940	Bo9g149940.1	396.13	501.03	380.52	461.32	422.72	492.8	223.46	393.65	457.52	421.9	385.95	407.94	513.53	363.66	445.94	350.94	507.03	410.42	426.46	504.1	491.67	431.94	497.3	497.58	-	cds chromosome:v2.1:C9:44544230:44545210:1 gene:Bo9g149940 gene_biotype:protein_coding transcript_biotype:protein_coding	K02183|1|1e-80|298|sot:102599353|calmodulin	GO:0043231//intracellular membrane-bounded organelle;GO:0016020//membrane	GO:0046872//metal ion binding	GO:0019932//second-messenger-mediated signaling;GO:0009640//photomorphogenesis;GO:0009856//pollination	gi|971538318|ref|XP_006340365.2|/5.93746e-80/PREDICTED: calmodulin-like [Solanum tuberosum]	425.893	458.947	358.21	405.263	441.043	422.797	475.607	474.077
Bo3g055240	Bo3g055240.1	394.75	282.37	313.36	374.93	428.71	551.26	47.01	425.82	317.67	482.31	465.77	298.16	225	336.79	147.18	282.55	236.17	196.39	432.43	210.31	379.98	214.65	122.23	150.38	-	cds chromosome:v2.1:C3:21820433:21823090:1 gene:Bo3g055240 gene_biotype:protein_coding transcript_biotype:protein_coding description:Galactose mutarotase-like superfamily protein [Source:TAIR;Acc:AT3G01260](projected from arabidopsis_thaliana,AT3G01260)	K01785|1|0.0|648|bna:106386195|aldose 1-epimerase [EC:5.1.3.3]	GO:0044424	GO:0005488//binding;GO:0016857//racemase and epimerase activity, acting on carbohydrates and derivatives	GO:0019318//hexose metabolic process	gi|922445054|ref|XP_013626717.1|/0/PREDICTED: aldose 1-epimerase [Brassica oleracea var. oleracea]	330.16	451.633	263.5	415.413	236.323	238.37	162.42	340.907
Bo7g014120	Bo7g014120.1	394.75	497.36	433.02	428.91	359.42	389.39	288.15	368.97	390.42	395.62	340.54	324.35	395.38	398.15	312.88	313.25	342.81	312.15	412.49	362.41	354.19	311.05	269.59	315.55	-	cds chromosome:v2.1:C7:4763686:4765712:-1 gene:Bo7g014120 gene_biotype:protein_coding transcript_biotype:protein_coding	K00472|1|3e-149|528|bna:106446575|prolyl 4-hydroxylase [EC:1.14.11.2]	-	GO:0046914//transition metal ion binding;GO:0016705//oxidoreductase activity, acting on paired donors, with incorporation or reduction of molecular oxygen;GO:0019842//vitamin binding	GO:0044710	gi|922517861|ref|XP_013593684.1|/1.5494e-148/PREDICTED: prolyl 4-hydroxylase 5-like [Brassica oleracea var. oleracea]	441.71	392.573	349.18	353.503	368.803	322.737	298.73	376.363
Bo8g107310	Bo8g107310.1	394.14	294.48	259.24	477.33	471.24	443.15	86.19	343.52	351.1	410.45	380.91	302.14	338.03	284.84	254.86	253.63	258.92	240.96	440.33	209.16	342.24	270.93	142.86	231.04	-	cds chromosome:v2.1:C8:38124010:38124597:1 gene:Bo8g107310 gene_biotype:protein_coding transcript_biotype:protein_coding	K09060|1|2e-11|69.7|vvi:100250676|plant G-box-binding factor	GO:0043231//intracellular membrane-bounded organelle	GO:0042802//identical protein binding;GO:0003677//DNA binding;GO:0001071//nucleic acid binding transcription factor activity;GO:0046983//protein dimerization activity	GO:0006351//transcription, DNA-templated	gi|922550385|ref|XP_013603176.1|/1.01057e-99/PREDICTED: basic leucine zipper 43-like [Brassica oleracea var. oleracea]	315.953	463.907	260.27	364.5	292.577	251.17	214.943	330.577
Bo8g082460	Bo8g082460.1	393.39	473.18	326.43	569.59	592.48	615.76	87.23	472.81	490.45	460.09	438.16	618.68	462.5	466.04	360.49	385.74	455.33	338.38	766.63	387.58	356.22	274.5	380.93	296.65	-	cds chromosome:v2.1:C8:28378799:28379858:-1 gene:Bo8g082460 gene_biotype:protein_coding transcript_biotype:protein_coding	K02896|1|3e-59|227|bna:106411823|large subunit ribosomal protein L24e	GO:0031981//nuclear lumen;GO:0009536//plastid;GO:0015934//large ribosomal subunit;GO:0016020//membrane	GO:0005198//structural molecule activity	GO:0009451//RNA modification;GO:0022613//ribonucleoprotein complex biogenesis;GO:0009755//hormone-mediated signaling pathway;GO:0048438//floral whorl development;GO:0010467//gene expression	gi|685305687|ref|XP_009143573.1|/1.51158e-58/PREDICTED: 60S ribosomal protein L24-1 [Brassica rapa]	397.667	592.61	350.163	505.643	429.677	393.15	317.36	503.477
Bo3g162760	Bo3g162760.1	393.16	292.56	261.53	393.81	630.71	335.6	190.69	432.81	259.91	306.2	291.79	556.33	546.89	326.55	643.88	463.55	539.65	667.15	378.21	576.05	607.44	650.2	636.77	651.82	-	cds chromosome:v2.1:C3:57575196:57575655:-1 gene:Bo3g162760 gene_biotype:protein_coding transcript_biotype:protein_coding	-	GO:0005743//mitochondrial inner membrane	GO:0015002//heme-copper terminal oxidase activity	GO:0006605//protein targeting	gi|922432888|ref|XP_013622558.1|/3.01965e-31/PREDICTED: uncharacterized protein LOC106328623 [Brassica oleracea var. oleracea]	315.75	453.373	294.47	384.773	505.773	556.783	646.263	520.567
Bo2g044660	Bo2g044660.1	391.83	493.5	422.55	521.15	531.25	461.16	577.75	457.48	444.53	460.93	438.73	441.07	422.15	405.76	336.39	357.13	374.55	339.52	611.82	395.99	395.83	370.08	346.99	361.86	-	cds chromosome:v2.1:C2:12063217:12063936:-1 gene:Bo2g044660 gene_biotype:protein_coding transcript_biotype:protein_coding	K10534|1|2e-17|88.6|ccp:CHC_T00003369001|nitrate reductase (NAD(P)H) [EC:1.7.1.1 1.7.1.2 1.7.1.3]	GO:0031224//intrinsic component of membrane;GO:0031090//organelle membrane;GO:0009534//chloroplast thylakoid	GO:0043169//cation binding;GO:0046906//tetrapyrrole binding	GO:0016104//triterpenoid biosynthetic process;GO:0006091//generation of precursor metabolites and energy;GO:0006694//steroid biosynthetic process	gi|922424308|ref|XP_013618230.1|/1.54491e-72/PREDICTED: cytochrome b5-like [Brassica oleracea var. oleracea]	435.96	504.52	493.253	446.91	388.1	357.067	359.643	467.88
Bo8g106920	Bo8g106920.1	391.19	412.05	473.45	220.04	223.36	224.09	88.79	326.08	629.49	202.82	162.06	203.6	62.4	332.29	91.51	171.45	39.77	46.38	274.66	38.29	42.22	59.73	44.7	53.92	-	cds chromosome:v2.1:C8:37895317:37896345:1 gene:Bo8g106920 gene_biotype:protein_coding transcript_biotype:protein_coding	K01166|1|2e-140|498|bna:106414419|ribonuclease T2 [EC:3.1.27.1]	-	GO:0016892//endoribonuclease activity, producing 3'-phosphomonoesters;GO:0003676//nucleic acid binding	-	gi|922550852|ref|XP_013603406.1|/1.07999e-139/PREDICTED: ribonuclease 3-like [Brassica oleracea var. oleracea]	425.563	222.497	348.12	189.493	162.067	85.8667	52.7833	118.39
Bo7g108910	Bo7g108910.1	384.95	268.5	456.66	207.76	213.69	204.72	62.17	245.94	346.51	241.73	154.42	258.52	412.72	402.33	315.54	319.94	261.64	335.45	326.34	372.55	291.65	307.02	294.15	258.08	-	cds chromosome:v2.1:C7:42982161:42984379:1 gene:Bo7g108910 gene_biotype:protein_coding transcript_biotype:protein_coding	K00815|1|0.0|782|bna:106444515|tyrosine aminotransferase [EC:2.6.1.5]	GO:0044424	GO:0016769//transferase activity, transferring nitrogenous groups;GO:0043168//anion binding;GO:0016846//carbon-sulfur lyase activity	GO:0018871	gi|922526314|ref|XP_013596357.1|/0/PREDICTED: probable aminotransferase TAT4 [Brassica oleracea var. oleracea]	370.037	208.723	218.207	218.223	376.863	305.677	286.417	330.18
Bo6g108950	Bo6g108950.1	384.93	507.24	307.61	349.08	364.09	310.71	261.02	430.91	400.53	335.23	381.53	385.76	443.16	386.64	324.16	294.26	374.43	263.2	390.93	386.6	386.49	349.39	369.79	343.51	-	cds chromosome:v2.1:C6:34114204:34115345:1 gene:Bo6g108950 gene_biotype:protein_coding transcript_biotype:protein_coding description:cAMP-regulated phosphoprotein 19-related protein [Source:TAIR;Acc:AT1G69510](projected from arabidopsis_thaliana,AT1G69510)	K03251|1|2e-08|58.5|ats:F775_26160|translation initiation factor 3 subunit D	-	-	-	gi|922506126|ref|XP_013589957.1|/3.83893e-63/PREDICTED: uncharacterized protein LOC106298392 [Brassica oleracea var. oleracea]	399.927	341.293	364.153	367.507	384.653	310.63	354.23	388.007
Bo1g014440	Bo1g014440.1	381.93	552.76	370.28	675.38	572.22	650.02	149.14	517.98	436.01	703.28	857.63	666.03	468.02	482.81	480.41	727.61	738.24	726.96	619.84	751.34	690.79	445.16	511.58	546.16	-	cds chromosome:v2.1:C1:4690704:4695123:1 gene:Bo1g014440 gene_biotype:protein_coding transcript_biotype:protein_coding	K01535|1|0.0|1001|bna:106396839|H+-transporting ATPase [EC:3.6.3.6]	GO:0005911//cell-cell junction;GO:0043231//intracellular membrane-bounded organelle;GO:0031224//intrinsic component of membrane;GO:0031090//organelle membrane;GO:0044444//cytoplasmic part	GO:0032550;GO:0019829//cation-transporting ATPase activity;GO:0046872//metal ion binding	GO:0006865//amino acid transport;GO:0015988//energy coupled proton transmembrane transport, against electrochemical gradient;GO:0009664//plant-type cell wall organization;GO:0009152//purine ribonucleotide biosynthetic process;GO:0016482//cytosolic transport;GO:0015698//inorganic anion transport;GO:0010035//response to inorganic substance;GO:0009154//purine ribonucleotide catabolic process;GO:0015…	gi|685257826|ref|XP_009128001.1|/0/PREDICTED: ATPase 2, plasma membrane-type [Brassica rapa]	434.99	632.54	367.71	742.313	477.08	730.937	500.967	687.323
Bo8g112320	Bo8g112320.1	381.44	409.37	549.43	159.57	210.64	143.45	1023.59	430.41	432.85	401.1	468.85	421.86	319.5	346.22	359.4	361.75	253.01	308.14	338.55	303.9	412.12	600.8	624.31	615.46	-	cds chromosome:v2.1:C8:39756875:39758810:-1 gene:Bo8g112320 gene_biotype:protein_coding transcript_biotype:protein_coding	K04565|1|9e-86|316|bna:106377019|superoxide dismutase, Cu-Zn family [EC:1.15.1.1]	GO:0044444//cytoplasmic part	GO:0046872//metal ion binding;GO:0016209//antioxidant activity;GO:0003824//catalytic activity	GO:0009642//response to light intensity;GO:0006007//glucose catabolic process;GO:0006952//defense response;GO:0010193//response to ozone;GO:0009744//response to sucrose;GO:0010224//response to UV-B;GO:0044710;GO:0009651//response to salt stress;GO:0072593//reactive oxygen species metabolic process;GO:0035194//posttranscriptional gene silencing by RNA;GO:0046688//response to copper ion	gi|674910461|emb|CDY22663.1|/3.75483e-89/BnaC08g42970D [Brassica napus]	446.747	171.22	628.95	430.603	341.707	307.633	613.523	351.523
Bo5g141230	Bo5g141230.1	379.9	401.77	339.11	351.13	361.41	311.71	521.28	260.27	275.43	485.47	455.33	547.88	309.84	321.27	299.63	183.89	372.79	263.05	162.06	153.19	264.11	301.19	147.39	203.72	-	cds chromosome:v2.1:C5:43735119:43736742:-1 gene:Bo5g141230 gene_biotype:protein_coding transcript_biotype:protein_coding description:Galactose oxidase/kelch repeat superfamily protein [Source:TAIR;Acc:AT3G07720](projected from arabidopsis_thaliana,AT3G07720)	K20285|1|4e-46|186|bna:106415866|Rab9 effector protein with kelch motifs	GO:0043231//intracellular membrane-bounded organelle;GO:0044444//cytoplasmic part	-	GO:0009814//defense response, incompatible interaction;GO:0009696//salicylic acid metabolic process;GO:0010038//response to metal ion	gi|922492080|ref|XP_013585314.1|/0/PREDICTED: nitrile-specifier protein 5 [Brassica oleracea var. oleracea]	373.593	341.417	352.327	496.227	310.247	273.243	217.433	193.12
Bo9g142520	Bo9g142520.1	378.09	346.07	521.77	388.38	436.86	537.26	58.49	434.45	536.78	483.08	385.33	591.76	498.51	442.26	554.11	756.75	500.15	664.06	478.45	541.22	497.31	468.95	810.14	632.52	-	cds chromosome:v2.1:C9:43365317:43366754:1 gene:Bo9g142520 gene_biotype:protein_coding transcript_biotype:protein_coding	K03231|1|0.0|877|bna:106430493|elongation factor 1-alpha	GO:0031981//nuclear lumen;GO:0005911//cell-cell junction;GO:0009536//plastid;GO:0031090//organelle membrane	GO:0032550;GO:0005515//protein binding;GO:0017111//nucleoside-triphosphatase activity;GO:0008135//translation factor activity, RNA binding	GO:0006412//translation;GO:0010038//response to metal ion;GO:0009154//purine ribonucleotide catabolic process	gi|922566284|ref|XP_013611417.1|/0/PREDICTED: elongation factor 1-alpha 1-like [Brassica oleracea var. oleracea]	415.31	454.167	343.24	486.723	498.293	640.32	637.203	505.66
Bo4g173720	Bo4g173720.1	377.61	486.56	532.03	361.28	275.62	433.5	326.56	236.24	309.3	353.32	315.41	325.4	343.72	361.09	347.07	286.28	257.06	286.45	278.62	299.22	250.57	300.6	343.01	298.02	-	cds chromosome:v2.1:C4:46333182:46334975:1 gene:Bo4g173720 gene_biotype:protein_coding transcript_biotype:protein_coding	K01501|1|0.0|692|brp:103865089|nitrilase [EC:3.5.5.1]	-	GO:0016787//hydrolase activity	GO:0008152//metabolic process	gi|922466917|ref|XP_013633760.1|/0/PREDICTED: nitrilase 2-like [Brassica oleracea var. oleracea]	465.4	356.8	290.7	331.377	350.627	276.597	313.877	276.137
Bo3g149340	Bo3g149340.1	377.45	565.78	438.84	404.87	312.35	264.07	1744.93	342.75	364.58	311.48	546.38	250.96	297.34	217.28	380.18	145.31	433.44	291.2	154.32	206.73	317.54	556.48	208.78	319.45	-	cds chromosome:v2.1:C3:53181913:53185377:1 gene:Bo3g149340 gene_biotype:protein_coding transcript_biotype:protein_coding	K17535|1|0.0|669|mdm:103444978|serine/threonine-protein kinase TNNI3K [EC:2.7.11.1];K04365|2|4e-154|546|mdm:103419723|B-Raf proto-oncogene serine/threonine-protein kinase [EC:2.7.11.1];K04424|5|3e-59|231|lja:Lj5g3v0401650.1|sterile alpha motif and leucine zipper containing kinase AZK [EC:2.7.11.25]	-	GO:0031406//carboxylic acid binding;GO:0004672//protein kinase activity;GO:0032550	GO:0006796//phosphate-containing compound metabolic process;GO:0006464//cellular protein modification process	gi|922457177|ref|XP_013630517.1|/0/PREDICTED: serine/threonine-protein kinase HT1 isoform X1 [Brassica oleracea var. oleracea]	460.69	327.097	817.42	369.607	298.267	289.983	361.57	226.197
Bo12026s010	Bo12026s010.1	377.21	10.03	37.4	187.33	205.09	146.17	4.78	220.09	390.72	139.5	8	168.05	14.93	447.91	47.71	183.39	6.48	17.08	193.8	1.41	0	1.43	1.35	1.37	-	cds scaffold:v2.1:Scaffold12026:19:502:1 gene:Bo12026s010 gene_biotype:protein_coding transcript_biotype:protein_coding	K01188|1|9e-58|222|bna:106452829|beta-glucosidase [EC:3.2.1.21]	-	GO:0016798//hydrolase activity, acting on glycosyl bonds	GO:0044238//primary metabolic process	gi|923630566|ref|XP_013750458.1|/5.47119e-57/PREDICTED: beta-glucosidase 23-like [Brassica napus]	141.547	179.53	205.197	105.183	170.183	68.9833	1.38333	65.07
Bo3g015130	Bo3g015130.1	377.15	406.01	433.2	404.23	399.85	579.41	131.74	337.98	469.08	440.85	309.68	462.79	374.67	369.86	391.35	454.19	407.42	439.89	549.68	443.02	401.44	310.56	505.2	357.21	-	cds chromosome:v2.1:C3:5008057:5009395:-1 gene:Bo3g015130 gene_biotype:protein_coding transcript_biotype:protein_coding description:Ribosomal protein S8e family protein [Source:TAIR;Acc:AT5G20290](projected from arabidopsis_thaliana,AT5G20290)	K02995|1|6e-88|324|brp:103856438|small subunit ribosomal protein S8e	-	-	-	gi|922433037|ref|XP_013622637.1|/2.76371e-87/PREDICTED: 40S ribosomal protein S8-1 [Brassica oleracea var. oleracea]	405.453	461.163	312.933	404.44	378.627	433.833	390.99	464.713
Bo9g163190	Bo9g163190.1	376.58	396.06	238.14	387.77	467.95	319.83	418.87	315.03	300.37	316.5	374.69	401.72	482.84	382.62	285.91	303.88	457.22	305.3	399.73	397.56	424.77	276.57	240.28	267.32	-	cds chromosome:v2.1:C9:47945366:47945677:-1 gene:Bo9g163190 gene_biotype:protein_coding transcript_biotype:protein_coding	-	GO:0044464	GO:0046914//transition metal ion binding;GO:0001071//nucleic acid binding transcription factor activity	GO:0000087//mitotic M phase;GO:0006351//transcription, DNA-templated	gi|922555953|ref|XP_013606066.1|/1.30819e-55/PREDICTED: uncharacterized protein LOC106312919 [Brassica oleracea var. oleracea]	336.927	391.85	344.757	364.303	383.79	355.467	261.39	407.353
Bo5g003370	Bo5g003370.1	375.56	578.47	361.32	545.1	528.35	791.47	98.99	342.26	435.78	543.87	474.9	503.12	424.03	393.18	314.78	379.82	460.95	369.69	583.63	577.22	471.99	265.66	453.04	310.23	-	cds chromosome:v2.1:C5:716431:717686:-1 gene:Bo5g003370 gene_biotype:protein_coding transcript_biotype:protein_coding	K02885|1|2e-92|339|bna:106401623|large subunit ribosomal protein L19e	GO:0031981//nuclear lumen;GO:0015934//large ribosomal subunit;GO:0005911//cell-cell junction;GO:0016020//membrane	GO:0005198//structural molecule activity	GO:0006007//glucose catabolic process;GO:0009451//RNA modification;GO:0010038//response to metal ion;GO:0022613//ribonucleoprotein complex biogenesis;GO:0006970//response to osmotic stress;GO:0003006//developmental process involved in reproduction;GO:0010467//gene expression	gi|922486299|ref|XP_013583596.1|/4.04995e-93/PREDICTED: 60S ribosomal protein L19-1-like [Brassica oleracea var. oleracea]	438.45	621.64	292.343	507.297	377.33	403.487	342.977	544.28
Bo6g099150	Bo6g099150.1	375.28	529.45	293.78	414.26	397.42	483.7	174.61	349.49	276.68	343.62	314.45	389.07	296.04	349.71	282.51	272.22	361.05	280.52	467.88	355.32	311.75	209.35	242.74	263.06	-	cds chromosome:v2.1:C6:31464921:31465404:-1 gene:Bo6g099150 gene_biotype:protein_coding transcript_biotype:protein_coding	K10881|1|1e-12|72.4|bna:106426210|26 proteasome complex subunit DSS1	-	-	-	gi|685335492|ref|XP_009105138.1|/6.93472e-12/PREDICTED: probable 26S proteasome complex subunit sem1-1 [Brassica rapa]	399.503	431.793	266.927	349.047	309.42	304.597	238.383	378.317
Bo8g095800	Bo8g095800.1	374.4	390.41	247.46	450.34	513.56	482.39	154.59	327.65	373.34	445.97	323.97	433.53	488.42	389.77	309.51	274.55	555.99	373	481.75	333.13	452.37	353.32	242.85	302.93	-	cds chromosome:v2.1:C8:32816384:32817467:-1 gene:Bo8g095800 gene_biotype:protein_coding transcript_biotype:protein_coding description:Remorin family protein [Source:TAIR;Acc:AT3G61260](projected from arabidopsis_thaliana,AT3G61260)	-	GO:0005911//cell-cell junction;GO:0016020//membrane;GO:0043231//intracellular membrane-bounded organelle	-	-	gi|922555362|ref|XP_013605767.1|/1.3663e-61/PREDICTED: uncharacterized protein At3g61260 isoform X1 [Brassica oleracea var. oleracea]	337.423	482.097	285.193	401.157	395.9	401.18	299.7	422.417
Bo4g007000	Bo4g007000.1	374.12	244.6	515.11	296.7	291.97	262.09	932.63	360.17	375.07	213.61	268.07	210.84	167.87	370.22	200.24	158.81	176.25	197.43	298.95	237	244.58	240.31	152.11	171.78	-	cds chromosome:v2.1:C4:748244:754226:1 gene:Bo4g007000 gene_biotype:protein_coding transcript_biotype:protein_coding description:D-arabinono-1,4-lactone oxidase family protein [Source:TAIR;Acc:AT2G46760](projected from arabidopsis_thaliana,AT2G46760)	K00103|1|2e-10|69.7|gsl:Gasu_21710|L-gulonolactone oxidase [EC:1.1.3.8];K00225|2|3e-10|69.3|csl:COCSUDRAFT_38144|L-galactono-1,4-lactone dehydrogenase [EC:1.3.2.3]	-	-	-	gi|674891198|emb|CDY41553.1|/0/BnaC04g00690D [Brassica napus]	377.943	283.587	555.957	230.84	246.11	177.497	188.067	260.177
Bo7g102650	Bo7g102650.1	374.06	600.36	379.52	539.06	445.07	523.16	141.38	361.5	524.99	492.26	384.2	523.12	436.96	373.81	317.13	339.62	396.34	306.05	462.8	411.01	348.38	292.67	391.75	351.35	-	cds chromosome:v2.1:C7:39702125:39703275:-1 gene:Bo7g102650 gene_biotype:protein_coding transcript_biotype:protein_coding	K02138|1|2e-83|308|bna:106445684|F-type H+-transporting ATPase subunit d	GO:0031981//nuclear lumen;GO:0005840//ribosome;GO:0005753//mitochondrial proton-transporting ATP synthase complex;GO:0009534//chloroplast thylakoid	GO:0046914//transition metal ion binding;GO:0015077//monovalent inorganic cation transmembrane transporter activity	GO:0035966//response to topologically incorrect protein;GO:0043094//cellular metabolic compound salvage;GO:0006754//ATP biosynthetic process;GO:0006970//response to osmotic stress;GO:0019941//modification-dependent protein catabolic process;GO:0043248//proteasome assembly	gi|922522631|ref|XP_013595345.1|/4.40447e-83/PREDICTED: ATP synthase subunit d, mitochondrial [Brassica oleracea var. oleracea]	451.313	502.43	342.623	466.527	375.967	347.337	345.257	407.397
Bo5g080090	Bo5g080090.1	372.82	463.26	454.3	389.61	355	381.22	22.59	304.81	431.91	345	192.15	308.29	355.45	370.11	293.18	329.92	241.19	309.24	319.43	312.01	291.94	267.61	292.9	250.18	-	cds chromosome:v2.1:C5:26174392:26177281:-1 gene:Bo5g080090 gene_biotype:protein_coding transcript_biotype:protein_coding	K01237|1|0.0|1079|brp:103868606|myrosinase [EC:3.2.1.147]	-	GO:0043167//ion binding;GO:0015926//glucosidase activity	GO:0044238//primary metabolic process;GO:0006970//response to osmotic stress;GO:0019757	gi|922489494|ref|XP_013584584.1|/0/PREDICTED: myrosinase 4 [Brassica oleracea var. oleracea]	430.127	375.277	253.103	281.813	339.58	293.45	270.23	307.793
Bo3g130270	Bo3g130270.1	372.35	473.1	412.51	508.7	474.92	455.56	290.07	371.68	335.77	373.09	363.46	351.91	393.37	364.42	392.42	356.24	419.52	347.15	440.01	310.26	406.66	384.21	483.9	378.05	-	cds chromosome:v2.1:C3:47745106:47746214:-1 gene:Bo3g130270 gene_biotype:protein_coding transcript_biotype:protein_coding	K05765|1|2e-74|277|bna:106405796|cofilin	GO:0043231//intracellular membrane-bounded organelle;GO:0005856//cytoskeleton;GO:0016020//membrane	GO:0008092//cytoskeletal protein binding	GO:0016192//vesicle-mediated transport;GO:0040007//growth;GO:0032989;GO:0008154//actin polymerization or depolymerization;GO:0006605//protein targeting	gi|922440774|ref|XP_013625383.1|/6.41838e-74/PREDICTED: actin-depolymerizing factor 2 [Brassica oleracea var. oleracea]	419.32	479.727	332.507	362.82	383.403	374.303	415.387	385.643
Bo4g027120	Bo4g027120.1	372.12	576.28	321.38	531.13	648.06	441.55	372.44	405.69	254.34	477.84	523.93	435.48	388.21	355.78	314.52	300.82	420.12	316.53	460.13	359.49	345.86	368.61	219.4	282.71	-	cds chromosome:v2.1:C4:5562801:5563549:1 gene:Bo4g027120 gene_biotype:protein_coding transcript_biotype:protein_coding	K03239|1|2e-18|93.2|bvg:104900389|translation initiation factor eIF-2B subunit alpha	GO:0043231//intracellular membrane-bounded organelle	-	-	gi|922467878|ref|XP_013634067.1|/3.47326e-100/PREDICTED: protein LURP-one-related 8-like [Brassica oleracea var. oleracea]	423.26	540.247	344.157	479.083	352.837	345.823	290.24	388.493
Bo5g126120	Bo5g126120.1	370.3	156.9	218.86	398.03	329.14	320.47	45.77	370.38	323.66	422.7	114.98	431.46	262.32	439.31	182.79	393.63	232.28	283.33	399.73	175.66	179.5	231.42	104.64	136.93	-	cds chromosome:v2.1:C5:38610516:38612377:-1 gene:Bo5g126120 gene_biotype:protein_coding transcript_biotype:protein_coding	K20285|1|6e-60|233|bna:106415866|Rab9 effector protein with kelch motifs	-	-	-	gi|922497611|ref|XP_013587058.1|/0/PREDICTED: nitrile-specifier protein 1-like [Brassica oleracea var. oleracea]	248.687	349.213	246.603	323.047	294.807	303.08	157.663	251.63
Bo5g114100	Bo5g114100.1	370.19	343.09	326.39	243.9	228.48	224.96	41.52	353.99	411.72	294.44	230.82	316.41	328.77	351.1	242.83	222.26	264.95	238.09	334.04	252.91	267.18	285.43	296.57	308.56	CAD4	cds chromosome:v2.1:C5:35130469:35132349:-1 gene:Bo5g114100 gene_biotype:protein_coding transcript_biotype:protein_coding gene_symbol:CAD4 description:GroES-like zinc-binding alcohol dehydrogenase family protein [Source:TAIR;Acc:AT3G19450](projected from arabidopsis_thaliana,AT3G19450)	K00083|1|5e-176|617|bna:106377215|cinnamyl-alcohol dehydrogenase [EC:1.1.1.195]	GO:0044424	GO:0046914//transition metal ion binding;GO:0036094//small molecule binding;GO:0016616//oxidoreductase activity, acting on the CH-OH group of donors, NAD or NADP as acceptor	GO:0009699//phenylpropanoid biosynthetic process;GO:0009628//response to abiotic stimulus	gi|922499531|ref|XP_013587669.1|/2.76673e-175/PREDICTED: cinnamyl alcohol dehydrogenase 4 [Brassica oleracea var. oleracea]	346.557	232.447	269.077	280.557	307.567	241.767	296.853	284.71
Bo4g140430	Bo4g140430.1	369.58	190.8	279.45	96.86	165.31	65.53	380.49	417.45	326.19	94.22	65.62	77.96	145.91	217.84	170.54	97.58	80.55	90.47	100.79	99.16	84.12	260.26	330.01	196.63	-	cds chromosome:v2.1:C4:37880640:37881263:1 gene:Bo4g140430 gene_biotype:protein_coding transcript_biotype:protein_coding description:CONTAINS InterPro DOMAIN/s: EF-Hand 1, calcium-binding site (InterPro:IPR018247); BEST Arabidopsis thaliana protein match is: unknown protein (TAIR:AT2G41730.1); Has 1807 Blast hits to 1807 proteins in 277 species: Archae - 0; Bacteria - 0; Metazoa /.../ Fungi - 347…	-	GO:0043231//intracellular membrane-bounded organelle	-	-	gi|922462912|ref|XP_013632318.1|/1.12629e-94/PREDICTED: uncharacterized protein LOC106337735 [Brassica oleracea var. oleracea]	279.943	109.233	374.71	79.2667	178.097	89.5333	262.3	94.69
Bo7g099120	Bo7g099120.1	369.39	754.24	225.47	668.93	609.54	779.54	173	402.92	623.99	607.94	529.03	685.83	410.73	437.78	303.63	363.01	479.67	306.1	697.17	540.12	432.13	195.04	417.68	231.14	-	cds chromosome:v2.1:C7:38860596:38861036:1 gene:Bo7g099120 gene_biotype:protein_coding transcript_biotype:protein_coding	K02898|1|9e-59|225|bna:106411417|large subunit ribosomal protein L26e	GO:0031981//nuclear lumen;GO:0009536//plastid;GO:0015934//large ribosomal subunit;GO:0031090//organelle membrane	GO:0005198//structural molecule activity	GO:0009451//RNA modification;GO:0010467//gene expression;GO:0006950//response to stress	gi|685291141|ref|XP_009136523.1|/4.94326e-58/PREDICTED: 60S ribosomal protein L26-1-like [Brassica rapa]	449.7	686.003	399.97	607.6	384.047	382.927	281.287	556.473
Bo01155s020	Bo01155s020.1	367.59	411.13	399.6	450.28	474.62	438.51	328.09	374.16	368.01	488.98	494.29	595.79	461.79	373.7	461.64	506.66	525.38	558.35	533.56	553.52	574.11	405.9	425.76	416.83	-	cds scaffold:v2.1:Scaffold01155:12341:13440:1 gene:Bo01155s020 gene_biotype:protein_coding transcript_biotype:protein_coding	K06630|1|3e-144|511|bna:106453223|14-3-3 protein epsilon	GO:0005911//cell-cell junction;GO:0016020//membrane;GO:0009532//plastid stroma;GO:0012505//endomembrane system	GO:0051219//phosphoprotein binding;GO:0016817//hydrolase activity, acting on acid anhydrides	GO:0006865//amino acid transport;GO:0006351//transcription, DNA-templated;GO:0009639//response to red or far red light;GO:0048827//phyllome development;GO:0016482//cytosolic transport;GO:0009404//toxin metabolic process;GO:0006464//cellular protein modification process	gi|685313483|ref|XP_009147332.1|/1.61133e-143/PREDICTED: 14-3-3-like protein GF14 nu [Brassica rapa]	392.773	454.47	356.753	526.353	432.377	530.13	416.163	553.73
Bo3g053060	Bo3g053060.1	367.02	406.42	423.61	391.24	365.79	401.86	105.47	467.38	492.37	466.75	323.3	488.04	441.81	409.65	405.02	414.9	404.65	419.99	353.5	493.42	419.24	384.37	485.9	428.13	-	cds chromosome:v2.1:C3:21039711:21040959:1 gene:Bo3g053060 gene_biotype:protein_coding transcript_biotype:protein_coding	K00789|1|0.0|698|bna:106438645|S-adenosylmethionine synthetase [EC:2.5.1.6]	GO:0031981//nuclear lumen;GO:0005911//cell-cell junction;GO:0016020//membrane;GO:0030312//external encapsulating structure;GO:0044444//cytoplasmic part	GO:0016765//transferase activity, transferring alkyl or aryl (other than methyl) groups;GO:0046914//transition metal ion binding;GO:0032550	GO:0006575//cellular modified amino acid metabolic process;GO:0006007//glucose catabolic process;GO:0010039//response to iron ion;GO:0009108//coenzyme biosynthetic process;GO:0009692//ethylene metabolic process;GO:0006996//organelle organization;GO:0006970//response to osmotic stress;GO:0000097//sulfur amino acid biosynthetic process;GO:0009699//phenylpropanoid biosynthetic process;GO:0006595//po…	gi|922453988|ref|XP_013629475.1|/0/PREDICTED: S-adenosylmethionine synthase-like [Brassica oleracea var. oleracea]	399.017	386.297	355.073	426.03	418.827	413.18	432.8	422.053
Bo5g087130	Bo5g087130.1	366.45	164.29	229.62	306.16	344.09	350.86	47.13	329.14	358.08	457.07	502.11	282.06	448.51	362.18	503.48	397.45	380.79	354.68	309.02	325.28	380.17	539.33	315.45	386.96	-	cds chromosome:v2.1:C5:28994942:28999127:1 gene:Bo5g087130 gene_biotype:protein_coding transcript_biotype:protein_coding	K14638|1|0.0|1144|brp:103874747|solute carrier family 15 (peptide/histidine transporter), member 3/4	GO:0016020//membrane	GO:0015103//inorganic anion transmembrane transporter activity	GO:0010035//response to inorganic substance;GO:0006575//cellular modified amino acid metabolic process;GO:0009267//cellular response to starvation;GO:0000041//transition metal ion transport;GO:0042126//nitrate metabolic process;GO:0015833//peptide transport;GO:0009755//hormone-mediated signaling pathway;GO:0015698//inorganic anion transport;GO:0006595//polyamine metabolic process;GO:0006725//cell…	gi|922495398|ref|XP_013586299.1|/0/PREDICTED: protein NRT1/ PTR FAMILY 7.3 [Brassica oleracea var. oleracea]	253.453	333.703	244.783	413.747	438.057	377.64	413.913	338.157
Bo3g035640	Bo3g035640.1	366.25	174.48	160.67	176.35	336.72	163.11	556.88	291.92	277.28	125.66	199.15	242.5	192.55	212.18	154.29	108.25	148.29	103.5	176.31	130.52	145.87	187.98	63.39	123.77	-	cds chromosome:v2.1:C3:13873106:13873620:1 gene:Bo3g035640 gene_biotype:protein_coding transcript_biotype:protein_coding description:dehydration-induced protein (ERD15) [Source:Projected from Arabidopsis thaliana (AT2G41430) TAIR;Acc:AT2G41430]	-	GO:0044424	GO:0005488//binding	GO:0009642//response to light intensity;GO:0006007//glucose catabolic process;GO:0006996//organelle organization;GO:0010038//response to metal ion;GO:0006970//response to osmotic stress;GO:0042743//hydrogen peroxide metabolic process;GO:0008104//protein localization;GO:0042044//fluid transport	gi|922454093|ref|XP_013629510.1|/4.02886e-77/PREDICTED: protein EARLY RESPONSIVE TO DEHYDRATION 15-like [Brassica oleracea var. oleracea]	233.8	225.393	375.36	189.103	186.34	120.013	125.047	150.9
Bo1g157710	Bo1g157710.1	364.28	391.23	375.18	381.03	343.83	359.12	8.05	346.31	369.95	374.99	239.08	275.61	519.28	524.04	377.75	353.46	415.81	450.93	354.35	429.48	481.05	424.23	320.11	390.33	-	cds chromosome:v2.1:C1:43602848:43604061:-1 gene:Bo1g157710 gene_biotype:protein_coding transcript_biotype:protein_coding	K00430|1|1e-174|612|bna:106435636|peroxidase [EC:1.11.1.7]	-	GO:0043169//cation binding;GO:0046906//tetrapyrrole binding;GO:0016209//antioxidant activity;GO:0003824//catalytic activity	GO:0010035//response to inorganic substance;GO:0044710;GO:0009267//cellular response to starvation;GO:0040007//growth;GO:0000041//transition metal ion transport;GO:0032412//regulation of ion transmembrane transporter activity;GO:0015698//inorganic anion transport;GO:0048764;GO:0048528//post-embryonic root development	gi|922405461|ref|XP_013637180.1|/7.17782e-174/PREDICTED: peroxidase 27 isoform X1 [Brassica oleracea var. oleracea]	376.897	361.327	241.437	296.56	473.69	406.733	378.223	421.627
Bo1g080130	Bo1g080130.1	363.58	387.2	252.6	535.79	290.36	306.85	105.78	451.87	395.29	392.95	241.09	555.75	310.89	334.26	223.14	201.7	420.68	273.94	612.63	306.09	334.29	307.6	195.16	228.32	-	cds chromosome:v2.1:C1:23672302:23674023:-1 gene:Bo1g080130 gene_biotype:protein_coding transcript_biotype:protein_coding	-	GO:0043231//intracellular membrane-bounded organelle	-	GO:0009653//anatomical structure morphogenesis;GO:0048869//cellular developmental process	gi|922405062|ref|XP_013628809.1|/2.84482e-29/PREDICTED: phytosulfokines 3-like [Brassica oleracea var. oleracea]	334.46	377.667	317.647	396.597	289.43	298.773	243.693	417.67
Bo5g093070	Bo5g093070.1	357.22	336.46	266.51	311.09	411.59	304.27	103.33	330.2	331.94	266.49	293.45	282.26	467.55	393.52	308.57	228.08	446.07	294.69	362.29	279.04	368.68	362.29	194.82	304.72	-	cds chromosome:v2.1:C5:30122253:30124419:1 gene:Bo5g093070 gene_biotype:protein_coding transcript_biotype:protein_coding	-	GO:0043231//intracellular membrane-bounded organelle	-	GO:0010035//response to inorganic substance;GO:0009267//cellular response to starvation;GO:0000041//transition metal ion transport;GO:0015698//inorganic anion transport;GO:0045491//xylan metabolic process	gi|922487084|ref|XP_013583858.1|/2.06988e-177/PREDICTED: protein WVD2-like 1 isoform X2 [Brassica oleracea var. oleracea]	320.063	342.317	255.157	280.733	389.88	322.947	287.277	336.67
Bo1g051090	Bo1g051090.1	356.57	300.49	352.61	427.01	485.36	305.16	440.11	359.47	363.44	368.09	325.68	366.6	175.31	334.43	234.37	389.34	178.46	201.46	338.72	174.21	162.66	193.99	209.09	200.38	-	cds chromosome:v2.1:C1:14458231:14459302:-1 gene:Bo1g051090 gene_biotype:protein_coding transcript_biotype:protein_coding	K06689|1|4e-84|310|brp:103834781|ubiquitin-conjugating enzyme E2 D [EC:2.3.2.23]	GO:0044424	GO:0044389//ubiquitin-like protein ligase binding;GO:0019787//ubiquitin-like protein transferase activity	GO:0019941//modification-dependent protein catabolic process	gi|685261184|ref|XP_009144093.1|/1.3705e-84/PREDICTED: SUMO-conjugating enzyme UBC9-like [Brassica rapa]	336.557	405.843	387.673	353.457	248.037	256.42	201.153	225.197
Bo4g017380	Bo4g017380.1	356.48	328.24	344.26	326.1	449.19	318.68	302.4	375.16	356	325.27	326.29	354.26	422.49	377.19	403.6	347.22	434.87	370.75	449.36	440.68	415.72	397.61	352.31	437.32	-	cds chromosome:v2.1:C4:2369051:2369921:-1 gene:Bo4g017380 gene_biotype:protein_coding transcript_biotype:protein_coding	K03627|1|3e-74|277|bna:106361769|putative transcription factor	GO:0031981//nuclear lumen	GO:0003712//transcription cofactor activity;GO:0003677//DNA binding	GO:0009642//response to light intensity;GO:0009725//response to hormone;GO:0000302//response to reactive oxygen species;GO:0006351//transcription, DNA-templated	gi|922466232|ref|XP_013633529.1|/1.40539e-73/PREDICTED: multiprotein-bridging factor 1a-like [Brassica oleracea var. oleracea]	342.993	364.657	344.52	335.273	401.093	384.28	395.747	435.253
Bo8g067880	Bo8g067880.1	353.78	383.94	388.12	445.4	494.68	615.91	96.63	349.15	455.92	539.64	391.28	512.81	373.39	358.08	396.57	418.08	411.78	401.3	640.15	544.75	389.68	297.11	457.22	349.44	-	cds chromosome:v2.1:C8:22068751:22069829:-1 gene:Bo8g067880 gene_biotype:protein_coding transcript_biotype:protein_coding	K02934|1|2e-103|375|bna:106415955|large subunit ribosomal protein L6e	GO:0030529//intracellular ribonucleoprotein complex	GO:0005198//structural molecule activity	GO:0010467//gene expression	gi|922544367|ref|XP_013599959.1|/2.93255e-103/PREDICTED: 60S ribosomal protein L6-1-like [Brassica oleracea var. oleracea]	375.28	518.663	300.567	481.243	376.013	410.387	367.923	524.86
Bo1g145020	Bo1g145020.1	351.25	623.24	377.42	581	769.94	734.78	89.49	324.04	418.69	703.34	454.56	609.9	421.18	376.02	387.75	400.04	575.31	570.22	1015.02	593.55	487.49	327.2	434.52	399.76	-	cds chromosome:v2.1:C1:41428167:41428437:-1 gene:Bo1g145020 gene_biotype:protein_coding transcript_biotype:protein_coding	-	-	-	-	-	450.637	695.24	277.407	589.267	394.983	515.19	387.16	698.687
Bo6g080370	Bo6g080370.1	351.24	364.27	591.3	745.1	446.55	261.93	2041.7	295.38	160.25	546.34	650.51	305.13	106.13	120.31	150.84	138.79	221.58	190.38	147	113.31	176.9	138.45	104.29	111.26	-	cds chromosome:v2.1:C6:24450790:24453078:1 gene:Bo6g080370 gene_biotype:protein_coding transcript_biotype:protein_coding	K15918|1|0.0|938|bna:106376661|D-glycerate 3-kinase [EC:2.7.1.31]	-	GO:0016772//transferase activity, transferring phosphorus-containing groups;GO:0032550	GO:0006796//phosphate-containing compound metabolic process	gi|922511655|ref|XP_013591640.1|/0/PREDICTED: D-glycerate 3-kinase, chloroplastic-like [Brassica oleracea var. oleracea]	435.603	484.527	832.443	500.66	125.76	183.583	118	145.737
Bo3g024670	Bo3g024670.1	351.09	334.65	290.64	266.42	283.4	244.9	69.78	494.06	485.1	330.38	208.73	385.15	334.09	310.02	211.05	304.19	272.28	216.77	454.57	379.43	322.73	287	272.2	324.14	-	cds chromosome:v2.1:C3:9251696:9253580:-1 gene:Bo3g024670 gene_biotype:protein_coding transcript_biotype:protein_coding	K00487|1|0.0|914|bna:106387868|trans-cinnamate 4-monooxygenase [EC:1.14.13.11]	-	GO:0046914//transition metal ion binding;GO:0016491//oxidoreductase activity;GO:0046906//tetrapyrrole binding	GO:0044710	gi|922456169|ref|XP_013630190.1|/0/PREDICTED: trans-cinnamate 4-monooxygenase-like [Brassica oleracea var. oleracea]	325.46	264.907	349.647	308.087	285.053	264.413	294.447	385.577
Bo3g076030	Bo3g076030.1	350.58	26.87	99.29	127.15	306.83	90.23	8.97	393.64	679.52	235.2	58.86	491.37	251.82	754.67	205.96	475.19	259.34	253.4	879.73	86.8	190.45	228.16	129.39	231.9	-	cds chromosome:v2.1:C3:28806102:28807963:1 gene:Bo3g076030 gene_biotype:protein_coding transcript_biotype:protein_coding	K10523|1|7e-38|158|jcu:105629014|speckle-type POZ protein	GO:0005911//cell-cell junction	-	-	gi|922454693|ref|XP_013629708.1|/8.8875e-150/PREDICTED: probable inactive serine/threonine-protein kinase fnkC isoform X2 [Brassica oleracea var. oleracea]	158.913	174.737	360.71	261.81	404.15	329.31	196.483	385.66
Bo8g098170	Bo8g098170.1	349.76	268.91	294.75	301.68	347.35	269.23	88.97	401.54	324.41	341.91	256.64	314.57	295.21	408.2	311.18	419.27	309.89	287.05	262.64	298.54	255.62	301.17	170.63	320.37	-	cds chromosome:v2.1:C8:33597347:33597756:1 gene:Bo8g098170 gene_biotype:protein_coding transcript_biotype:protein_coding	K08678|1|2e-51|201|bna:106415495|UDP-glucuronate decarboxylase [EC:4.1.1.35]	GO:0043231//intracellular membrane-bounded organelle;GO:0044444//cytoplasmic part;GO:0012505//endomembrane system;GO:0016020//membrane	GO:0016831//carboxy-lyase activity;GO:0016836//hydro-lyase activity	GO:0019321;GO:0009226//nucleotide-sugar biosynthetic process	gi|923877736|ref|XP_013711679.1|/9.96289e-51/PREDICTED: UDP-glucuronic acid decarboxylase 2 [Brassica napus]	304.473	306.087	271.64	304.373	338.197	338.737	264.057	272.267
Bo1g040640	Bo1g040640.1	348.33	231.23	184.2	408.63	440.01	232.35	161.02	395.8	355.83	217.65	145.06	470.65	373.55	382.79	373.8	400.42	386.02	448.83	580.47	596.87	463.58	373.27	368.94	393.57	-	cds chromosome:v2.1:C1:12748100:12749950:1 gene:Bo1g040640 gene_biotype:protein_coding transcript_biotype:protein_coding	K01792|1|0.0|644|bna:106402113|glucose-6-phosphate 1-epimerase [EC:5.1.3.15]	GO:0005618//cell wall;GO:0016020//membrane	GO:0005488//binding;GO:0016857//racemase and epimerase activity, acting on carbohydrates and derivatives	GO:0033554//cellular response to stress;GO:0009814//defense response, incompatible interaction;GO:0010038//response to metal ion;GO:0019318//hexose metabolic process	gi|922416403|ref|XP_013600073.1|/0/PREDICTED: putative glucose-6-phosphate 1-epimerase [Brassica oleracea var. oleracea]	254.587	360.33	304.217	277.787	376.713	411.757	378.593	546.973
Bo6g116560	Bo6g116560.1	347.4	148.95	148.87	128.13	187.12	91.52	263.24	165.34	287.34	127.6	67.56	133.19	35.58	393.45	22.11	74.36	11.77	6.49	96.93	6.89	11.4	9.47	59.66	13.22	-	cds chromosome:v2.1:C6:36462060:36462695:-1 gene:Bo6g116560 gene_biotype:protein_coding transcript_biotype:protein_coding	-	-	-	-	gi|922508885|ref|XP_013590794.1|/1.94253e-105/PREDICTED: alpha-amylase/subtilisin inhibitor-like [Brassica oleracea var. oleracea]	215.073	135.59	238.64	109.45	150.38	30.8733	27.45	38.4067
Bo2g138820	Bo2g138820.1	345.64	826.66	351.75	455.19	331.3	316.35	156.02	290.93	361.74	519.1	537.16	286.11	523.41	388.19	277.16	197.85	317.46	278.58	585.31	363.73	399.88	444.73	337.59	368.86	-	cds chromosome:v2.1:C2:44711989:44713858:-1 gene:Bo2g138820 gene_biotype:protein_coding transcript_biotype:protein_coding description:Adenine nucleotide alpha hydrolases-like superfamily protein [Source:TAIR;Acc:AT3G25930](projected from arabidopsis_thaliana,AT3G25930)	-	-	-	GO:0015698//inorganic anion transport;GO:0010035//response to inorganic substance;GO:0009607//response to biotic stimulus;GO:0000041//transition metal ion transport;GO:0009267//cellular response to starvation	gi|922426666|ref|XP_013619380.1|/6.54128e-79/PREDICTED: uncharacterized protein LOC106325875 [Brassica oleracea var. oleracea]	508.017	367.613	269.563	447.457	396.253	264.63	383.727	449.64
Bo8g109030	Bo8g109030.1	345.62	566.76	250.21	20.45	19.01	19.98	390.7	285.12	260.56	12.1	41.96	12.33	143.25	250.65	107.88	9.81	15.17	17.45	26.87	36.83	24.48	207.72	197.88	208.08	-	cds chromosome:v2.1:C8:38976376:38979034:1 gene:Bo8g109030 gene_biotype:protein_coding transcript_biotype:protein_coding	-	-	GO:0097159//organic cyclic compound binding;GO:0004521//endoribonuclease activity;GO:0004520//endodeoxyribonuclease activity	GO:0006259//DNA metabolic process;GO:0003006//developmental process involved in reproduction;GO:0010260//organ senescence	gi|922547973|ref|XP_013601930.1|/1.09539e-168/PREDICTED: endonuclease 1-like [Brassica oleracea var. oleracea]	387.53	19.8133	312.127	22.13	167.26	14.1433	204.56	29.3933
Bo7g104000	Bo7g104000.1	343.01	379.6	268.64	409.83	460.8	412.42	234.16	379.76	410.1	337.34	293.02	422.03	281.76	359.08	247.75	343.25	297.65	228.74	412.84	295.87	320.45	224.79	340.52	264.48	-	cds chromosome:v2.1:C7:39904981:39906285:-1 gene:Bo7g104000 gene_biotype:protein_coding transcript_biotype:protein_coding	K19765|1|7e-42|169|bna:106445830|heat shock factor-binding protein 1	GO:0043231//intracellular membrane-bounded organelle;GO:0044444//cytoplasmic part	GO:0005515//protein binding	GO:0010286//heat acclimation;GO:0009791//post-embryonic development	gi|922523532|ref|XP_013595640.1|/4.17005e-41/PREDICTED: heat shock factor-binding protein 1-like isoform X2 [Brassica oleracea var. oleracea]	330.417	427.683	341.34	350.797	296.197	289.88	276.597	343.053
Bo1g037680	Bo1g037680.1	342.8	390.35	275.08	303.06	357.15	449.43	45.05	323.74	348.89	354.38	294.04	419.35	305.91	305.56	266.13	249.05	313.24	266.92	393.98	424.45	326.76	250.38	364.59	287.75	-	cds chromosome:v2.1:C1:11518350:11522030:-1 gene:Bo1g037680 gene_biotype:protein_coding transcript_biotype:protein_coding	K09487|1|0.0|1372|bna:106376022|heat shock protein 90kDa beta	GO:0005911//cell-cell junction;GO:0009536//plastid;GO:0005576//extracellular region;GO:0031090//organelle membrane	GO:0032550;GO:0005515//protein binding	GO:0009642//response to light intensity;GO:0006007//glucose catabolic process;GO:0015031//protein transport;GO:0000302//response to reactive oxygen species;GO:0006996//organelle organization;GO:0006970//response to osmotic stress;GO:0009933//meristem structural organization;GO:0010038//response to metal ion;GO:0006498;GO:0033554//cellular response to stress;GO:0010073//meristem maintenance;GO:004…	gi|922416264|ref|XP_013599404.1|/0/PREDICTED: endoplasmin homolog [Brassica oleracea var. oleracea]	336.077	369.88	239.227	355.923	292.533	276.403	300.907	381.73
Bo2g158510	Bo2g158510.1	342.74	313.7	328.29	261.54	319.53	403.03	70.99	355.34	279.87	262.67	147.73	205.97	100.75	203.21	161.76	180.08	181.27	117.46	216.05	129.15	91.34	142.81	181.52	156.43	-	cds chromosome:v2.1:C2:49289567:49292136:1 gene:Bo2g158510 gene_biotype:protein_coding transcript_biotype:protein_coding	-	GO:0009536//plastid	-	GO:0009072//aromatic amino acid family metabolic process;GO:0007568//aging	gi|922429514|ref|XP_013620804.1|/0/PREDICTED: putative esterase YitV [Brassica oleracea var. oleracea]	328.243	328.033	235.4	205.457	155.24	159.603	160.253	145.513
Bo3g040070	Bo3g040070.1	342.26	486.23	324.47	435.1	496.08	578.98	253.3	422.9	393.28	485.79	388.33	370.33	410.8	365.84	292.45	265.14	428.89	288.82	388.7	420.77	394.02	354.86	345.6	313.53	-	cds chromosome:v2.1:C3:16219458:16219913:-1 gene:Bo3g040070 gene_biotype:protein_coding transcript_biotype:protein_coding	K11252|1|3e-52|204|bna:106437471|histone H2B	GO:0031981//nuclear lumen;GO:0000785//chromatin	GO:0003676//nucleic acid binding;GO:0046983//protein dimerization activity	GO:0034728//nucleosome organization	gi|685285892|ref|XP_009133865.1|/1.51312e-51/PREDICTED: histone H2B.3 [Brassica rapa]	384.32	503.387	356.493	414.817	356.363	327.617	337.997	401.163
Bo8g083030	Bo8g083030.1	341.44	491.3	304.84	433.12	441.05	444.09	129.54	337.54	359.83	358.02	292.15	344.77	357.93	378.35	291.1	344.8	381.68	374.21	446.56	520.98	427.02	309.66	410.63	384.92	-	cds chromosome:v2.1:C8:28756024:28756440:1 gene:Bo8g083030 gene_biotype:protein_coding transcript_biotype:protein_coding	K11252|1|2e-41|168|bna:106382797|histone H2B	GO:0000785//chromatin;GO:0043231//intracellular membrane-bounded organelle	GO:0003676//nucleic acid binding;GO:0046983//protein dimerization activity	GO:0034728//nucleosome organization	gi|923605674|ref|XP_013742587.1|/9.32248e-41/PREDICTED: histone H2B.8-like [Brassica napus]	379.193	439.42	275.637	331.647	342.46	366.897	368.403	464.853
Bo8g084760	Bo8g084760.1	341.32	482.08	802.88	343.09	143.36	243.34	19.27	443.33	398.21	245.9	171.58	147.56	417.51	385.53	493.18	324.16	223.44	335.68	126.81	209.08	174.43	360.47	910.73	406.36	-	cds chromosome:v2.1:C8:29184885:29186366:-1 gene:Bo8g084760 gene_biotype:protein_coding transcript_biotype:protein_coding	-	-	-	-	gi|565468816|ref|XP_006292211.1|/1.83918e-23/hypothetical protein CARUB_v10018417mg [Capsella rubella]	542.093	243.263	286.937	188.347	432.073	294.427	559.187	170.107
Bo1g009820	Bo1g009820.1	339.81	612.15	419.61	620.96	385.35	665.99	161.17	285.08	322.7	569.25	481.8	341.53	551.08	334.65	465.19	259.97	541.53	436.7	410.32	600.89	548.53	419.26	338.12	460.3	-	cds chromosome:v2.1:C1:3175997:3176576:1 gene:Bo1g009820 gene_biotype:protein_coding transcript_biotype:protein_coding	-	-	-	-	gi|674849353|emb|CDY71936.1|/5.24844e-36/BnaCnng75200D, partial [Brassica napus]	457.19	557.433	256.317	464.193	450.307	412.733	405.893	519.913
Bo2g037680	Bo2g037680.1	339.64	354.52	264.79	349.97	394.92	252.2	433.28	395.98	331.5	311.28	361.56	282.45	314.04	361.18	315.8	290.17	358.78	286.6	302.03	302.81	300.39	313.4	244.95	281.49	-	cds chromosome:v2.1:C2:10360835:10363360:-1 gene:Bo2g037680 gene_biotype:protein_coding transcript_biotype:protein_coding	K13456|1|6e-08|57.8|vra:106774344|RPM1-interacting protein 4	GO:0043231//intracellular membrane-bounded organelle;GO:0016020//membrane	-	GO:0010035//response to inorganic substance;GO:0016192//vesicle-mediated transport	gi|922424287|ref|XP_013618220.1|/3.28639e-24/PREDICTED: uncharacterized protein LOC106324782 [Brassica oleracea var. oleracea]	319.65	332.363	386.92	318.43	330.34	311.85	279.947	301.743
Bo3g039220	Bo3g039220.1	339.01	312.18	373.71	349.75	413.66	358.68	155.14	381.5	223.29	345.31	330.92	393.01	275.49	316.88	276.05	348.2	291.69	284.7	496.18	316.92	310.08	310.76	382.25	322.65	-	cds chromosome:v2.1:C3:15634132:15634703:-1 gene:Bo3g039220 gene_biotype:protein_coding transcript_biotype:protein_coding description:unknown protein; FUNCTIONS IN: molecular_function unknown; INVOLVED IN: biological_process unknown; LOCATED IN: endomembrane system; EXPRESSED IN: 24 plant structures; EXPRESSED DURING: 15 growth stages; Has 4 Blast hits to 4 proteins in 2 species: /.../ - 0; Bacte…	-	-	-	-	gi|567166456|ref|XP_006397827.1|/2.50165e-06/hypothetical protein EUTSA_v10001740mg, partial [Eutrema salsugineum]	341.633	374.03	253.31	356.413	289.473	308.197	338.553	374.393
Bo3g024290	Bo3g024290.1	337.92	339.75	212.1	412.4	440.36	424.65	254.97	322.69	303.13	387.59	391.85	428.23	344.96	322.7	236.27	266.57	392.91	273.73	373.57	313.26	350.48	238.05	242.5	231.35	-	cds chromosome:v2.1:C3:9030793:9032409:1 gene:Bo3g024290 gene_biotype:protein_coding transcript_biotype:protein_coding description:Pleckstrin homology (PH) domain superfamily protein [Source:TAIR;Acc:AT2G30060](projected from arabidopsis_thaliana,AT2G30060)	K15306|1|6e-81|300|bna:106387888|Ran-binding protein 1	GO:0043231//intracellular membrane-bounded organelle	GO:0017016//Ras GTPase binding	GO:0006810//transport	gi|922431961|ref|XP_013622081.1|/6.26953e-83/PREDICTED: ran-binding protein 1 homolog b-like [Brassica oleracea var. oleracea]	296.59	425.803	293.597	402.557	301.31	311.07	237.3	345.77
Bo3g185450	Bo3g185450.1	337.48	357.07	279.08	249.68	282.09	321.89	42.91	384.62	436.11	285.82	227.13	377.19	357.48	316.46	307.68	269.62	290.4	275.81	319.64	343.19	264.49	255.06	516.91	349.99	-	cds chromosome:v2.1:C3:64753805:64754510:-1 gene:Bo3g185450 gene_biotype:protein_coding transcript_biotype:protein_coding	K00940|1|3e-83|306|bna:106418549|nucleoside-diphosphate kinase [EC:2.7.4.6]	GO:0005911//cell-cell junction;GO:0009536//plastid;GO:0042579//microbody;GO:0005576//extracellular region;GO:0031090//organelle membrane	GO:0032550;GO:0043169//cation binding;GO:0016776//phosphotransferase activity, phosphate group as acceptor	GO:0009209;GO:0009152//purine ribonucleotide biosynthetic process;GO:0006970//response to osmotic stress;GO:0010038//response to metal ion;GO:0009132//nucleoside diphosphate metabolic process	gi|922434272|ref|XP_013623162.1|/1.67532e-82/PREDICTED: nucleoside diphosphate kinase 1-like [Brassica oleracea var. oleracea]	324.543	284.553	287.88	296.713	327.207	278.61	373.987	309.107
Bo3g084060	Bo3g084060.1	336.69	406.93	265.49	392.33	493.5	533.71	180.41	371.84	372.01	368.3	403.72	540.14	432.57	360.66	476.85	458.93	460.35	476.47	636.75	553.47	388.1	311.82	459.74	412.42	-	cds chromosome:v2.1:C3:31351199:31352828:-1 gene:Bo3g084060 gene_biotype:protein_coding transcript_biotype:protein_coding	K02932|1|8e-159|560|bna:106390803|large subunit ribosomal protein L5e	GO:0030529//intracellular ribonucleoprotein complex	GO:0019843//rRNA binding;GO:0005198//structural molecule activity	GO:0010467//gene expression	gi|922453723|ref|XP_013629388.1|/1.33438e-158/PREDICTED: 60S ribosomal protein L5-1 [Brassica oleracea var. oleracea]	336.37	473.18	308.087	437.387	423.36	465.25	394.66	526.107
Bo3g139830	Bo3g139830.1	335.12	197.17	398.09	192.42	386.69	227.81	515.42	328.86	267.14	214.01	226.35	241.9	310.07	223.59	328.76	368.36	310.64	355.92	257.17	291.95	303.44	406.74	182.94	343.05	-	cds chromosome:v2.1:C3:50497396:50498005:-1 gene:Bo3g139830 gene_biotype:protein_coding transcript_biotype:protein_coding	-	-	-	GO:0009628//response to abiotic stimulus;GO:0009814//defense response, incompatible interaction	gi|922435176|ref|XP_013623442.1|/9.54977e-30/PREDICTED: uncharacterized protein LOC106329345 [Brassica oleracea var. oleracea]	310.127	268.973	370.473	227.42	287.473	344.973	310.91	284.187
Bo4g074260	Bo4g074260.1	334.74	472.41	338.3	511.61	443.04	586.33	44.23	348.48	357.26	415.43	366.18	502.91	358.32	441.16	344.81	399.04	367.19	354.12	532.28	438.17	339.94	259.41	401.13	319.7	-	cds chromosome:v2.1:C4:15891859:15892568:-1 gene:Bo4g074260 gene_biotype:protein_coding transcript_biotype:protein_coding	K02943|1|2e-27|121|bna:106390152|large subunit ribosomal protein LP2	GO:0005840//ribosome;GO:0031981//nuclear lumen;GO:0009536//plastid;GO:0016020//membrane	GO:0005198//structural molecule activity	GO:0006412//translation;GO:0009451//RNA modification;GO:0006950//response to stress	gi|922466610|ref|XP_013633659.1|/1.97095e-27/PREDICTED: 60S acidic ribosomal protein P2-2-like [Brassica oleracea var. oleracea]	381.817	513.66	249.99	428.173	381.43	373.45	326.747	436.797
Bo6g050790	Bo6g050790.1	333.81	340.32	440.66	212.47	207.56	204.93	6.02	214.9	421.84	181.78	152.88	145.38	411.13	376.54	351.69	181.39	125.62	247.44	190.91	185.88	163.1	277.81	244.77	310.52	-	cds chromosome:v2.1:C6:13875401:13877345:-1 gene:Bo6g050790 gene_biotype:protein_coding transcript_biotype:protein_coding	K21026|1|2e-28|127|sot:102592229|acetylajmaline esterase [EC:3.1.1.80]	GO:0005911//cell-cell junction;GO:0031090//organelle membrane;GO:0043231//intracellular membrane-bounded organelle	GO:0016787//hydrolase activity	GO:0044238//primary metabolic process	gi|922507805|ref|XP_013590475.1|/0/PREDICTED: inactive GDSL esterase/lipase-like protein 23 [Brassica oleracea var. oleracea]	371.597	208.32	214.253	160.013	379.787	184.817	277.7	179.963
Bo2g024980	Bo2g024980.1	333.5	322.11	359.87	388.32	363.59	397.99	40.88	234.95	260.75	305.57	214.07	246.39	212	295.3	167.19	234.75	166.3	160.89	191.17	125.34	157.13	167.67	179.4	170.43	-	cds chromosome:v2.1:C2:7324155:7326309:-1 gene:Bo2g024980 gene_biotype:protein_coding transcript_biotype:protein_coding	K01366|1|0.0|693|bna:106431716|cathepsin H [EC:3.4.22.16]	GO:0043231//intracellular membrane-bounded organelle;GO:0044444//cytoplasmic part	GO:0070011//peptidase activity, acting on L-amino acid peptides	GO:0006007//glucose catabolic process;GO:0006996//organelle organization;GO:0010038//response to metal ion;GO:0009725//response to hormone;GO:0009746;GO:0044767//single-organism developmental process;GO:0019538//protein metabolic process;GO:0006970//response to osmotic stress;GO:0042743//hydrogen peroxide metabolic process;GO:0070838//divalent metal ion transport;GO:0042044//fluid transport	gi|922430579|ref|XP_013621354.1|/0/PREDICTED: thiol protease aleurain-like [Brassica oleracea var. oleracea]	338.493	383.3	178.86	255.343	224.83	187.313	172.5	157.88
Bo2g093360	Bo2g093360.1	333.4	377.57	472.85	626.95	532.49	526.89	212.47	345.37	315.72	535.53	502.52	486.05	397.4	346.53	497.87	530.57	538.59	660.29	380.8	540.08	596.23	464.85	412.52	449.53	-	cds chromosome:v2.1:C2:25834124:25835562:1 gene:Bo2g093360 gene_biotype:protein_coding transcript_biotype:protein_coding	K06630|1|4e-143|508|bna:106418419|14-3-3 protein epsilon	GO:0043231//intracellular membrane-bounded organelle;GO:0031090//organelle membrane;GO:0044444//cytoplasmic part	GO:0051219//phosphoprotein binding;GO:0016817//hydrolase activity, acting on acid anhydrides	GO:0006351//transcription, DNA-templated;GO:0003006//developmental process involved in reproduction;GO:0048827//phyllome development;GO:0043401//steroid hormone mediated signaling pathway;GO:0009887//organ morphogenesis	gi|685274521|ref|XP_009128290.1|/1.76814e-142/PREDICTED: 14-3-3-like protein GF14 omega [Brassica rapa]	394.607	562.11	291.187	508.033	413.933	576.483	442.3	505.703
Bo3g001360	Bo3g001360.1	332.28	148.02	160.76	98.29	132.88	151.88	68.93	142.63	218.87	231.03	152.81	484.19	279.82	197.75	817.02	146.8	470.39	240.69	86.52	154.41	248.68	206.89	272.15	156.07	ATFER1	cds chromosome:v2.1:C3:167099:168526:1 gene:Bo3g001360 gene_biotype:protein_coding transcript_biotype:protein_coding gene_symbol:ATFER1 description:ferretin 1 [Source:TAIR;Acc:AT5G01600](projected from arabidopsis_thaliana,AT5G01600)	K00522|1|4e-122|437|bna:106433816|ferritin heavy chain [EC:1.16.3.2]	GO:0009532//plastid stroma;GO:0009534//chloroplast thylakoid	GO:0016724;GO:0005506//iron ion binding	GO:0048827//phyllome development;GO:0051707//response to other organism;GO:0010038//response to metal ion;GO:0044710;GO:0000302//response to reactive oxygen species;GO:0000041//transition metal ion transport;GO:0006875//cellular metal ion homeostasis;GO:0009791//post-embryonic development;GO:0044237//cellular metabolic process	gi|922451419|ref|XP_013628626.1|/7.37212e-122/PREDICTED: ferritin-1, chloroplastic [Brassica oleracea var. oleracea]	213.687	127.683	143.477	289.343	431.53	285.96	211.703	163.203
Bo2g064250	Bo2g064250.1	331.9	309.97	254.94	331.86	406.65	333.59	209.92	316.52	356.6	295.09	262.46	412.98	268.38	349.66	324.89	345.3	313.2	297.87	596.74	359.88	278.41	219.72	297.78	272.56	-	cds chromosome:v2.1:C2:18912289:18913301:1 gene:Bo2g064250 gene_biotype:protein_coding transcript_biotype:protein_coding	K02915|1|1e-48|192|bna:106406857|large subunit ribosomal protein L34e	GO:0031090//organelle membrane;GO:0015934//large ribosomal subunit	GO:0005198//structural molecule activity	GO:0010467//gene expression;GO:0022613//ribonucleoprotein complex biogenesis	gi|685336442|ref|XP_009105516.1|/5.98588e-48/PREDICTED: 60S ribosomal protein L34-2 [Brassica rapa]	298.937	357.367	294.347	323.51	314.31	318.79	263.353	411.677
Bo9g151470	Bo9g151470.1	331.29	364.12	346	353.09	324.58	293.67	90.01	500.22	522.55	377.35	212.73	647.67	279.73	283.75	221.46	539.78	412.15	360.99	570.76	466.55	434.26	296.16	489.48	450.81	-	cds chromosome:v2.1:C9:44913532:44916912:1 gene:Bo9g151470 gene_biotype:protein_coding transcript_biotype:protein_coding	K00695|1|0.0|1590|bna:106376588|sucrose synthase [EC:2.4.1.13]	GO:0043231//intracellular membrane-bounded organelle;GO:0005911//cell-cell junction;GO:0044444//cytoplasmic part;GO:0016020//membrane	GO:0035251//UDP-glucosyltransferase activity	GO:0005984//disaccharide metabolic process;GO:0010038//response to metal ion;GO:0009746;GO:0009627//systemic acquired resistance;GO:0034285;GO:0042743//hydrogen peroxide metabolic process;GO:0009247//glycolipid biosynthetic process	gi|922566775|ref|XP_013611684.1|/0/PREDICTED: sucrose synthase 1-like [Brassica oleracea var. oleracea]	347.137	323.78	370.927	412.583	261.647	437.64	412.15	490.523
Bo8g079660	Bo8g079660.1	331.13	524.57	331.67	573.77	594.06	378.27	1699.98	310.76	239.52	487.73	707.66	305.22	418.55	312.9	343.97	167.42	402.05	272.66	185.87	350.61	450.09	455.21	146.99	265.46	CEJ1	cds chromosome:v2.1:C8:26530272:26530760:1 gene:Bo8g079660 gene_biotype:protein_coding transcript_biotype:protein_coding gene_symbol:CEJ1 description:cooperatively regulated by ethylene and jasmonate 1 [Source:TAIR;Acc:AT3G50260](projected from arabidopsis_thaliana,AT3G50260)	K09286|1|3e-51|201|eus:EUTSA_v10004985mg|EREBP-like factor	GO:0043231//intracellular membrane-bounded organelle	GO:0003676//nucleic acid binding;GO:0001071//nucleic acid binding transcription factor activity	GO:0006952//defense response;GO:0051707//response to other organism;GO:0010243//response to organonitrogen compound;GO:0008219//cell death;GO:0009755//hormone-mediated signaling pathway;GO:0006972//hyperosmotic response;GO:0002252;GO:0006351//transcription, DNA-templated	gi|923764468|ref|XP_013677898.1|/2.48004e-77/PREDICTED: ethylene-responsive transcription factor ERF011-like [Brassica napus]	395.79	515.367	750.087	500.203	358.473	280.71	289.22	328.857
Bo8g117320	Bo8g117320.1	330.97	381.2	227.76	354.68	442.38	541.99	155.48	212.21	269.68	332.9	315.3	310	465.38	333.36	325.81	309.33	431.16	325.29	563.84	549.95	429.07	224.93	361.29	270.24	-	cds chromosome:v2.1:C8:41227344:41228415:1 gene:Bo8g117320 gene_biotype:protein_coding transcript_biotype:protein_coding	K02885|1|9e-96|350|bna:106415971|large subunit ribosomal protein L19e	GO:0031981//nuclear lumen;GO:0015934//large ribosomal subunit;GO:0005911//cell-cell junction;GO:0016020//membrane	GO:0005198//structural molecule activity	GO:0006007//glucose catabolic process;GO:0009451//RNA modification;GO:0010038//response to metal ion;GO:0022613//ribonucleoprotein complex biogenesis;GO:0006970//response to osmotic stress;GO:0003006//developmental process involved in reproduction;GO:0010467//gene expression	gi|922548106|ref|XP_013602000.1|/1.71855e-96/PREDICTED: 60S ribosomal protein L19-1-like [Brassica oleracea var. oleracea]	313.31	446.35	212.457	319.4	374.85	355.26	285.487	514.287
Bo07559s010	Bo07559s010.1	330.55	130.57	149.07	205.47	377.59	137.46	99.2	380.79	329.48	350.99	234.67	386.94	242.28	316.76	147.64	254.21	321.73	179.97	320.97	207.36	276.54	167.86	278.25	139.51	-	cds scaffold:v2.1:Scaffold07559:340:585:-1 gene:Bo07559s010 gene_biotype:protein_coding transcript_biotype:protein_coding	-	GO:0044444//cytoplasmic part;GO:0043231//intracellular membrane-bounded organelle	GO:0016803	GO:0009725//response to hormone;GO:0006950//response to stress	gi|674956339|emb|CDX77049.1|/3.80492e-42/BnaC04g38440D [Brassica napus]	203.397	240.173	269.823	324.2	235.56	251.97	195.207	268.29
Bo07665s010	Bo07665s010.1	327.92	488.55	860.45	606.76	370.28	441.74	8.08	235.7	196.31	610.23	373.67	303.14	237.61	265.22	458.22	511.88	281.2	587.82	291.96	252.33	274.15	338.26	381.78	438.16	-	cds scaffold:v2.1:Scaffold07665:173:574:1 gene:Bo07665s010 gene_biotype:protein_coding transcript_biotype:protein_coding	K02883|1|2e-21|101|zma:103646289|large subunit ribosomal protein L18e;K11855|2|2e-17|88.6|bvg:104906049|ubiquitin carboxyl-terminal hydrolase 36/42 [EC:3.4.19.12]	-	-	-	gi|922574818|ref|XP_013615739.1|/1.67164e-42/PREDICTED: lipid transfer protein EARLI 1-like [Brassica oleracea var. oleracea]	558.973	472.927	146.697	429.013	320.35	460.3	386.067	272.813
Bo2g006640	Bo2g006640.1	327.75	364.42	232.27	224.06	345.15	269.58	180.65	344.13	245.82	181.25	274.72	212.39	195.18	309.16	192.27	164.67	230.61	181.97	473.38	240.21	192.82	177.24	215.85	221.11	-	cds chromosome:v2.1:C2:983717:984661:-1 gene:Bo2g006640 gene_biotype:protein_coding transcript_biotype:protein_coding	K07213|1|3e-37|154|bna:106422608|copper chaperone	GO:0016020//membrane;GO:0043231//intracellular membrane-bounded organelle;GO:0044427	GO:0046914//transition metal ion binding;GO:0000975//regulatory region DNA binding;GO:0016279//protein-lysine N-methyltransferase activity;GO:1901981//phosphatidylinositol phosphate binding	GO:0009908//flower development;GO:0006351//transcription, DNA-templated;GO:0016458//gene silencing;GO:0006305;GO:0006812//cation transport;GO:0006468//protein phosphorylation;GO:0007165//signal transduction;GO:0009887//organ morphogenesis;GO:0034968//histone lysine methylation;GO:0006260//DNA replication	gi|922446496|ref|XP_013627129.1|/1.7814e-36/PREDICTED: copper transport protein ATX1-like [Brassica oleracea var. oleracea]	308.147	279.597	256.867	222.787	232.203	192.417	204.733	302.137
Bo3g035400	Bo3g035400.1	327.64	369.88	212.19	419.21	456.18	358.13	196.04	352.5	309.57	230.38	323.39	314.15	437.8	365.1	357.65	318.79	469.17	389.65	435.13	408.49	380.61	372.9	389.77	380.2	CAM2	cds chromosome:v2.1:C3:13718348:13718891:1 gene:Bo3g035400 gene_biotype:protein_coding transcript_biotype:protein_coding gene_symbol:CAM2 description:calmodulin 2 [Source:TAIR;Acc:AT2G41110](projected from arabidopsis_thaliana,AT2G41110)	K02183|1|2e-80|298|bna:106406020|calmodulin	GO:0043231//intracellular membrane-bounded organelle;GO:0044444//cytoplasmic part;GO:0031090//organelle membrane	GO:0046872//metal ion binding	GO:0016192//vesicle-mediated transport;GO:0009856//pollination;GO:0019932//second-messenger-mediated signaling;GO:0009057//macromolecule catabolic process	gi|923844945|ref|XP_013702056.1|/7.75456e-80/PREDICTED: calmodulin-2/4-like [Brassica napus]	303.237	411.173	286.037	289.307	386.85	392.537	380.957	408.077
Bo8g066990	Bo8g066990.1	326.86	335.58	301.04	329.95	365.57	415.53	329.58	248.11	263.67	378.38	279.66	312.17	375.18	368.78	319.22	304.61	390.49	392.55	389.39	387.26	413.38	289.58	187.8	296.55	-	cds chromosome:v2.1:C8:21585536:21586476:1 gene:Bo8g066990 gene_biotype:protein_coding transcript_biotype:protein_coding	K00799|1|1e-128|459|bna:106415537|glutathione S-transferase [EC:2.5.1.18]	GO:0044424	GO:0016765//transferase activity, transferring alkyl or aryl (other than methyl) groups	GO:0014070//response to organic cyclic compound;GO:0009404//toxin metabolic process;GO:0006950//response to stress	gi|685349679|ref|XP_009110423.1|/6.68585e-128/PREDICTED: glutathione S-transferase U26 [Brassica rapa]	321.16	370.35	280.453	323.403	354.393	362.55	257.977	396.677
Bo5g127100	Bo5g127100.1	326.41	247.67	446.76	568.04	509.03	291.5	1834.86	263.93	323.26	497.9	554.21	410.07	203.67	158.79	322.65	152.57	245.14	286.36	150.65	165.33	273.62	382.07	77.26	163.7	-	cds chromosome:v2.1:C5:39376576:39377430:-1 gene:Bo5g127100 gene_biotype:protein_coding transcript_biotype:protein_coding	K13783|1|2e-20|100|mdm:103409501|MFS transporter, OPA family, solute carrier family 37 (glycerol-3-phosphate transporter), member 1/2;K01953|2|6e-07|55.5|vcn:VOLCADRAFT_65699|asparagine synthase (glutamine-hydrolysing) [EC:6.3.5.4]	GO:0009536//plastid	-	GO:0034285;GO:0009746	gi|922493405|ref|XP_013585742.1|/2.11318e-145/PREDICTED: stem-specific protein TSJT1 [Brassica oleracea var. oleracea]	340.28	456.19	807.35	487.393	228.37	228.023	207.677	196.533
Bo3g051060	Bo3g051060.1	326.16	463.02	443.88	287.09	176.1	305.5	3.43	223.04	369.46	269.66	106.53	141.9	298.97	397.11	218.6	255.58	198.59	204.56	235.84	221.43	187.13	217.12	263.2	269.29	-	cds chromosome:v2.1:C3:20307015:20308445:-1 gene:Bo3g051060 gene_biotype:protein_coding transcript_biotype:protein_coding	K04125|1|1e-22|107|fve:101303210|gibberellin 2-oxidase [EC:1.14.11.13];K05282|3|4e-22|106|ppp:PHYPADRAFT_32763|gibberellin 20-oxidase [EC:1.14.11.12]	-	-	-	gi|922444717|ref|XP_013626612.1|/0/PREDICTED: probable 2-oxoglutarate-dependent dioxygenase AOP1 [Brassica oleracea var. oleracea]	411.02	256.23	198.643	172.697	304.893	219.577	249.87	214.8
Bo4g060010	Bo4g060010.1	325.34	332.39	255.34	324.48	340.51	351.83	124.48	290.75	312.22	350.23	265.07	323.65	311.85	328.05	251.58	259.09	309.15	248.51	424.89	335.57	318.11	239.91	264.33	257.17	CYP5	cds chromosome:v2.1:C4:13495868:13497106:1 gene:Bo4g060010 gene_biotype:protein_coding transcript_biotype:protein_coding gene_symbol:CYP5 description:cyclophilin 5 [Source:TAIR;Acc:AT2G29960](projected from arabidopsis_thaliana,AT2G29960)	K01802|1|2e-101|368|bna:106377253|peptidylprolyl isomerase [EC:5.2.1.8]	GO:0009536//plastid;GO:0005770//late endosome;GO:0005911//cell-cell junction;GO:0044431//Golgi apparatus part	GO:0016859//cis-trans isomerase activity	GO:0018208//peptidyl-proline modification;GO:0033554//cellular response to stress;GO:0006605//protein targeting;GO:0022622//root system development;GO:0009814//defense response, incompatible interaction	gi|922460904|ref|XP_013631731.1|/9.74777e-101/PREDICTED: peptidyl-prolyl cis-trans isomerase CYP19-4 [Brassica oleracea var. oleracea]	304.357	338.94	242.483	312.983	297.16	272.25	253.803	359.523
Bo00955s050	Bo00955s050.1	324.89	357.23	305.75	398.16	427.2	464.45	94.81	363.5	346.31	370.98	382.97	459.61	298.36	352	313.72	349.39	363.35	322.16	482.64	360.27	350.8	302.9	503.81	313.4	-	cds scaffold:v2.1:Scaffold00955:34624:35681:-1 gene:Bo00955s050 gene_biotype:protein_coding transcript_biotype:protein_coding	K06630|1|2e-139|495|bna:106352652|14-3-3 protein epsilon	GO:0030312//external encapsulating structure;GO:0009536//plastid;GO:0005911//cell-cell junction;GO:0016020//membrane	GO:0032550;GO:0016817//hydrolase activity, acting on acid anhydrides;GO:0051219//phosphoprotein binding	GO:0048827//phyllome development;GO:0051707//response to other organism;GO:0002119//nematode larval development;GO:0009404//toxin metabolic process;GO:0022622//root system development	gi|922572128|ref|XP_013614383.1|/4.70567e-140/PREDICTED: 14-3-3-like protein GF14 psi [Brassica oleracea var. oleracea]	329.29	429.937	268.207	404.52	321.36	344.967	373.37	397.903
Bo3g175820	Bo3g175820.1	324.62	393.78	557.12	352.96	407.56	369.77	124.73	412.74	321.82	317.6	348.32	358.92	330.62	377.28	477.39	363.61	296.71	451.34	433.79	375.62	363.22	444.47	537.71	469.78	-	cds chromosome:v2.1:C3:61764326:61764598:-1 gene:Bo3g175820 gene_biotype:protein_coding transcript_biotype:protein_coding	-	GO:0005743//mitochondrial inner membrane	-	GO:0006007//glucose catabolic process;GO:0043248//proteasome assembly;GO:0010038//response to metal ion;GO:0019941//modification-dependent protein catabolic process;GO:0045333//cellular respiration;GO:0043094//cellular metabolic compound salvage;GO:0035966//response to topologically incorrect protein	gi|685345825|ref|XP_009109012.1|/4.22937e-46/PREDICTED: uncharacterized protein LOC103834694 [Brassica rapa]	425.173	376.763	286.43	341.613	395.097	370.553	483.987	390.877
Bo7g030990	Bo7g030990.1	324.54	396.23	439.16	415.7	463.67	583.97	72.81	362.12	384.6	462.21	387.35	496.62	376.49	375.13	452.34	461.81	419.16	439.42	657.83	483.02	386.37	329.04	506.64	402.96	-	cds chromosome:v2.1:C7:11549605:11551348:1 gene:Bo7g030990 gene_biotype:protein_coding transcript_biotype:protein_coding	K02932|1|2e-159|562|bna:106406324|large subunit ribosomal protein L5e	GO:0030529//intracellular ribonucleoprotein complex	GO:0019843//rRNA binding;GO:0005198//structural molecule activity	GO:0010467//gene expression	gi|922515975|ref|XP_013593069.1|/2.68868e-159/PREDICTED: 60S ribosomal protein L5-1-like [Brassica oleracea var. oleracea]	386.643	487.78	273.177	448.727	401.32	440.13	412.88	509.073
Bo8g095030	Bo8g095030.1	323.39	804.68	419.39	676.81	487.31	1080.37	20.77	329.84	354.22	637.93	568.67	465.73	594.21	379.37	366.11	323.73	577	408.99	520.18	741.61	482.28	307.75	462.55	431.94	-	cds chromosome:v2.1:C8:32379293:32380148:1 gene:Bo8g095030 gene_biotype:protein_coding transcript_biotype:protein_coding	K02921|1|2e-48|191|bna:106411869|large subunit ribosomal protein L37Ae	GO:0015934//large ribosomal subunit	GO:0005198//structural molecule activity	GO:0010467//gene expression;GO:0022613//ribonucleoprotein complex biogenesis	gi|674891608|emb|CDY41182.1|/1.35601e-47/BnaA09g38330D [Brassica napus]	515.82	748.163	234.943	557.443	446.563	436.573	400.747	581.357
Bo8g082080	Bo8g082080.1	321.68	368.16	473.02	413.47	461.83	525.11	55.06	310.36	425.02	444.83	341.46	432.56	393.16	343.56	535.88	493.44	423.43	576.77	651.82	455.39	413.19	382.24	607.51	467.75	UBQ1	cds chromosome:v2.1:C8:28102318:28103344:1 gene:Bo8g082080 gene_biotype:protein_coding transcript_biotype:protein_coding gene_symbol:UBQ1 description:ubiquitin extension protein 1 [Source:TAIR;Acc:AT3G52590](projected from arabidopsis_thaliana,AT3G52590)	K02927|1|7e-69|259|atr:18441265|large subunit ribosomal protein L40e	GO:0031981//nuclear lumen;GO:0015934//large ribosomal subunit	GO:0005198//structural molecule activity	GO:0032446//protein modification by small protein conjugation;GO:0003006//developmental process involved in reproduction;GO:0010467//gene expression	gi|821324966|ref|NP_001295699.1|/4.01814e-68/ubiquitin-60S ribosomal protein L40-like [Jatropha curcas]	387.62	466.803	263.48	406.283	424.2	497.88	485.833	506.8
Bo1g123520	Bo1g123520.1	320.86	76.5	143.44	198.37	268.09	162.03	18.62	239.21	259.32	232.06	82.7	419.55	448.88	317.57	475.4	325.44	496.15	379.38	493.71	268.29	365.57	461.33	405.98	418.71	-	cds chromosome:v2.1:C1:36888286:36890079:-1 gene:Bo1g123520 gene_biotype:protein_coding transcript_biotype:protein_coding	K20285|1|1e-63|245|bna:106415866|Rab9 effector protein with kelch motifs;K15450|4|8e-19|96.3|zma:103633227|tRNA wybutosine-synthesizing protein 3 [EC:2.1.1.282]	-	-	-	gi|922418628|ref|XP_013609641.1|/0/PREDICTED: nitrile-specifier protein 2-like [Brassica oleracea var. oleracea]	180.267	209.497	172.383	244.77	413.95	400.323	428.673	375.857
Bo2g023380	Bo2g023380.1	319.42	219.68	186	281.53	381.37	305.11	130.49	309.83	293.45	278.79	261.78	259.2	220.12	226.2	189.81	255.66	250	187.49	393.39	308	260.02	169.85	208.87	178.21	-	cds chromosome:v2.1:C2:6012160:6013139:1 gene:Bo2g023380 gene_biotype:protein_coding transcript_biotype:protein_coding	K13416|1|6e-39|160|thj:104804408|brassinosteroid insensitive 1-associated receptor kinase 1 [EC:2.7.10.1 2.7.11.1];K13418|3|2e-38|158|sbi:SORBI_07g004750|somatic embryogenesis receptor kinase 1 [EC:2.7.10.1 2.7.11.1]	-	-	GO:0006007//glucose catabolic process;GO:0006996//organelle organization;GO:0010038//response to metal ion;GO:0033554//cellular response to stress;GO:0006970//response to osmotic stress;GO:0042743//hydrogen peroxide metabolic process;GO:0007154//cell communication;GO:0042044//fluid transport;GO:0009814//defense response, incompatible interaction	gi|922424778|ref|XP_013618469.1|/1.1464e-75/PREDICTED: somatic embryogenesis receptor kinase 1-like [Brassica oleracea var. oleracea]	241.7	322.67	244.59	266.59	212.043	231.05	185.643	320.47
Bo17633s010	Bo17633s010.1	319.28	54.6	35.58	75.05	182.2	70.54	659.48	296.15	280.46	92.95	344.71	213.32	332.25	249.08	204.42	190.39	321.41	174.93	351.37	312.76	262.86	256.29	85.87	172.16	-	cds scaffold:v2.1:Scaffold17633:184:348:1 gene:Bo17633s010 gene_biotype:protein_coding transcript_biotype:protein_coding	K12869|1|5e-08|53.5|eus:EUTSA_v10027664mg|crooked neck	-	-	-	gi|567192897|ref|XP_006405310.1|/3.25506e-07/hypothetical protein EUTSA_v10027664mg [Eutrema salsugineum]	136.487	109.263	412.03	216.993	261.917	228.91	171.44	308.997
Bo4g149770	Bo4g149770.1	318.04	120.19	375.3	106.02	168.1	71.61	46.13	262.63	261.9	120.92	141.04	163.38	99.33	244.68	252.9	179.76	149.51	158.26	179.96	129.1	97.9	147.87	376.93	290.1	-	cds chromosome:v2.1:C4:40696994:40697380:-1 gene:Bo4g149770 gene_biotype:protein_coding transcript_biotype:protein_coding	-	-	-	-	gi|922471511|ref|XP_013635155.1|/3.95559e-07/PREDICTED: vegetative cell wall protein gp1-like [Brassica oleracea var. oleracea]	271.177	115.243	190.22	141.78	198.97	162.51	271.633	135.653
Bo8g079100	Bo8g079100.1	317.18	405.63	549.61	389.3	374.97	308.64	209.17	344.8	260.3	374.2	312.89	262.19	316.51	348.19	434.88	450.82	353.47	494.48	282.73	366.91	342.42	406.49	357.55	438.96	-	cds chromosome:v2.1:C8:26127538:26128130:1 gene:Bo8g079100 gene_biotype:protein_coding transcript_biotype:protein_coding	-	-	-	-	gi|297816234|ref|XP_002876000.1|/3.48549e-24/predicted protein [Arabidopsis lyrata subsp. lyrata]	424.14	357.637	271.423	316.427	366.527	432.923	401	330.687
Bo7g078580	Bo7g078580.1	316.82	320.47	430.23	357.35	360.42	313.24	226.5	254.11	328.21	312.41	321.44	257.62	348.94	382.39	453.59	370.51	356.84	370.59	247.43	318.85	354.56	444.34	364.4	368.89	-	cds chromosome:v2.1:C7:29867341:29868057:1 gene:Bo7g078580 gene_biotype:protein_coding transcript_biotype:protein_coding	K11275|1|5e-19|95.1|pda:103715045|histone H1/5	GO:0009536//plastid;GO:0000785//chromatin	GO:0003676//nucleic acid binding	GO:0045165//cell fate commitment;GO:0006351//transcription, DNA-templated;GO:0034728//nucleosome organization	gi|922517794|ref|XP_013593661.1|/1.08512e-65/PREDICTED: HMG-Y-related protein A-like [Brassica oleracea var. oleracea]	355.84	343.67	269.607	297.157	394.973	365.98	392.543	306.947
Bo5g155120	Bo5g155120.1	316.51	349.96	399.16	342.74	293.71	243.22	375.36	320.46	275.4	322.95	299.18	268.65	278.2	309.64	366.88	360.8	278.87	341.56	289.6	310.53	282.17	361.82	287.06	359.18	-	cds chromosome:v2.1:C5:46700857:46702082:1 gene:Bo5g155120 gene_biotype:protein_coding transcript_biotype:protein_coding	K09338|1|2e-137|489|bna:106434312|homeobox-leucine zipper protein	GO:0043231//intracellular membrane-bounded organelle	GO:0001071//nucleic acid binding transcription factor activity;GO:0042802//identical protein binding;GO:0003677//DNA binding	GO:0006351//transcription, DNA-templated;GO:0003006//developmental process involved in reproduction;GO:0015698//inorganic anion transport;GO:0006970//response to osmotic stress;GO:0009606//tropism;GO:0009887//organ morphogenesis;GO:0009416//response to light stimulus;GO:0010035//response to inorganic substance;GO:0006787	gi|922492386|ref|XP_013585413.1|/5.22244e-142/PREDICTED: homeobox-leucine zipper protein HAT5 [Brassica oleracea var. oleracea]	355.21	293.223	323.74	296.927	318.24	327.077	336.02	294.1
Bo3g039050	Bo3g039050.1	316.09	282.12	390	369.59	506.99	81.88	82.78	357.47	337.12	452.25	541.19	412.13	25.49	341.35	43.44	352.03	12.64	39.31	268.64	4.01	14.81	31.74	8	23.32	-	cds chromosome:v2.1:C3:15513989:15515515:1 gene:Bo3g039050 gene_biotype:protein_coding transcript_biotype:protein_coding	K09872|1|3e-165|581|bna:106429621|aquaporin PIP	GO:0009536//plastid;GO:0031225//anchored component of membrane	GO:0005372//water transmembrane transporter activity	GO:0006007//glucose catabolic process;GO:0006996//organelle organization;GO:0010038//response to metal ion;GO:0015669;GO:0006970//response to osmotic stress;GO:0008104//protein localization;GO:0042044//fluid transport	gi|922442926|ref|XP_013626082.1|/1.476e-164/PREDICTED: aquaporin PIP1-2-like isoform X1 [Brassica oleracea var. oleracea]	329.403	319.487	259.123	468.523	136.76	134.66	21.02	95.82
Bo1g037090	Bo1g037090.1	315.96	277.82	399.45	254.61	305.12	211.91	12.44	429.21	572.12	175.82	159.27	219.83	316.39	329.07	392.7	433.41	248.88	326.68	448.56	336.22	301.13	492.53	520.56	535.1	-	cds chromosome:v2.1:C1:11040432:11040992:-1 gene:Bo1g037090 gene_biotype:protein_coding transcript_biotype:protein_coding	K14440|1|1e-49|196|ats:F775_09946|SWI/SNF-related matrix-associated actin-dependent regulator of chromatin subfamily A-like protein 1 [EC:3.6.4.12];K19027|2|2e-21|102|smo:SELMODRAFT_443317|zinc finger FYVE domain-containing protein 26;K01870|3|3e-10|65.5|eus:EUTSA_v10003524mg|isoleucyl-tRNA synthetase [EC:6.1.1.5]	-	-	-	gi|922413236|ref|XP_013584770.1|/2.80425e-93/PREDICTED: dirigent protein 6-like [Brassica oleracea var. oleracea]	331.077	257.213	337.923	184.973	346.053	336.323	516.063	361.97
Bo8g002730	Bo8g002730.1	314.24	424.54	350.44	360.08	406.14	403.26	14.21	315.31	343.87	379.83	230.54	345.39	93.27	381.2	120.21	261.59	86.47	104.96	391.92	70.98	92.26	62.33	74.76	82.68	-	cds chromosome:v2.1:C8:437996:439095:-1 gene:Bo8g002730 gene_biotype:protein_coding transcript_biotype:protein_coding description:HAD superfamily, subfamily IIIB acid phosphatase [Source:TAIR;Acc:AT1G04040](projected from arabidopsis_thaliana,AT1G04040)	K20728|1|4e-35|149|thj:104814965|vegetative storage protein 2;K02866|2|6e-34|145|dosa:Os03t0332533-01|large subunit ribosomal protein L10e	GO:0005618//cell wall;GO:0043231//intracellular membrane-bounded organelle;GO:0005911//cell-cell junction;GO:0031090//organelle membrane	GO:0016791//phosphatase activity	GO:0065008//regulation of biological quality;GO:0051273;GO:0043479;GO:0045229//external encapsulating structure organization;GO:0048588//developmental cell growth;GO:0009826//unidimensional cell growth;GO:0042546//cell wall biogenesis	gi|922545973|ref|XP_013600775.1|/6.52804e-135/PREDICTED: acid phosphatase 1-like [Brassica oleracea var. oleracea]	363.073	389.827	224.463	318.587	198.227	151.007	73.2567	185.053
Bo5g068200	Bo5g068200.1	313.98	391.59	386.49	326.47	298.88	323.49	247.51	413.49	415.58	287.61	315.39	314.1	326.21	299.27	272.68	255.78	234.06	249.51	339.32	284.11	242.41	303.85	499.68	330.56	-	cds chromosome:v2.1:C5:21540890:21541689:-1 gene:Bo5g068200 gene_biotype:protein_coding transcript_biotype:protein_coding	K08762|1|1e-39|162|bna:106367157|diazepam-binding inhibitor (GABA receptor modulator, acyl-CoA-binding protein)	GO:0044444//cytoplasmic part;GO:0016020//membrane	GO:0043168//anion binding;GO:0005543//phospholipid binding	GO:0009642//response to light intensity;GO:0000097//sulfur amino acid biosynthetic process;GO:0006996//organelle organization;GO:0009409//response to cold;GO:0006970//response to osmotic stress;GO:0010876//lipid localization;GO:0070838//divalent metal ion transport;GO:0032958//inositol phosphate biosynthetic process	gi|922487012|ref|XP_013583838.1|/7.18522e-41/PREDICTED: acyl-CoA-binding protein-like [Brassica oleracea var. oleracea]	364.02	316.28	358.86	305.7	299.387	246.45	378.03	288.613
Bo3g158680	Bo3g158680.1	313.53	261.09	311.62	245.86	248.95	164.18	248.31	288.39	246.35	114.44	171.69	182.18	324.09	325.06	420.04	332.49	320.6	331.44	217.52	275.48	283.65	409.07	539.35	411.43	-	cds chromosome:v2.1:C3:56624946:56626013:1 gene:Bo3g158680 gene_biotype:protein_coding transcript_biotype:protein_coding	-	-	-	-	-	295.413	219.663	261.017	156.103	356.397	328.177	453.283	258.883
Bo3g154340	Bo3g154340.1	312.18	294.69	407.13	299.55	333.47	245.97	102.95	373.12	404.79	254.6	197.87	265.63	345.43	300.61	345.07	324.83	263.9	346.54	352.58	289.03	396.04	450.99	376.09	442.21	-	cds chromosome:v2.1:C3:55459263:55459820:1 gene:Bo3g154340 gene_biotype:protein_coding transcript_biotype:protein_coding	K14440|1|6e-49|194|ats:F775_09946|SWI/SNF-related matrix-associated actin-dependent regulator of chromatin subfamily A-like protein 1 [EC:3.6.4.12];K19027|2|1e-21|103|smo:SELMODRAFT_443317|zinc finger FYVE domain-containing protein 26;K01870|3|1e-08|60.5|eus:EUTSA_v10003524mg|isoleucyl-tRNA synthetase [EC:6.1.1.5]	-	-	-	gi|922444788|ref|XP_013626633.1|/7.51548e-91/PREDICTED: dirigent protein 6-like [Brassica oleracea var. oleracea]	338	292.997	293.62	239.367	330.37	311.757	423.097	345.883
Bo7g078660	Bo7g078660.1	311.87	304.43	195.68	260.34	312.91	254.15	685.32	394.37	192.91	257.29	374.28	158.92	247.59	332.96	197.61	210.19	238.92	175.79	327.07	293.8	279.11	229.11	182.71	192.42	-	cds chromosome:v2.1:C7:29925292:29926263:-1 gene:Bo7g078660 gene_biotype:protein_coding transcript_biotype:protein_coding	K07766|1|8e-93|339|bna:106411459|diphosphoinositol-polyphosphate diphosphatase [EC:3.6.1.52]	-	GO:0003824//catalytic activity	-	gi|922517532|ref|XP_013593575.1|/1.30337e-92/PREDICTED: nudix hydrolase 17, mitochondrial [Brassica oleracea var. oleracea]	270.66	275.8	424.2	263.497	259.387	208.3	201.413	299.993
Bo3g055180	Bo3g055180.1	311.87	357.3	233.27	356.89	387.93	329.79	279.73	309.51	231.04	301.52	273.49	317.74	282.85	284.5	172.35	214.19	258.11	202.62	282.3	244.57	248.42	192.44	223.25	213.42	-	cds chromosome:v2.1:C3:21774777:21775402:1 gene:Bo3g055180 gene_biotype:protein_coding transcript_biotype:protein_coding	K02152|1|8e-30|129|bna:106388664|V-type H+-transporting ATPase subunit G	GO:0043234//protein complex;GO:0005774//vacuolar membrane	GO:0019829//cation-transporting ATPase activity	GO:0015988//energy coupled proton transmembrane transport, against electrochemical gradient;GO:0006006//glucose metabolic process	gi|922440857|ref|XP_013625405.1|/4.72125e-29/PREDICTED: V-type proton ATPase subunit G1-like [Brassica oleracea var. oleracea]	300.813	358.203	273.427	297.583	246.567	224.973	209.703	258.43
Bo4g074250	Bo4g074250.1	311.63	334.07	205.39	373.74	426.07	433.04	199.13	355.6	321.05	286.54	316.7	354.57	215.61	286.47	173.41	191.26	234.25	159.88	330.9	302.54	233.24	186.18	259.45	185.59	-	cds chromosome:v2.1:C4:15890344:15891157:1 gene:Bo4g074250 gene_biotype:protein_coding transcript_biotype:protein_coding	-	GO:0005746//mitochondrial respiratory chain;GO:0030964//NADH dehydrogenase complex;GO:0031981//nuclear lumen	GO:0046914//transition metal ion binding	GO:0071704//organic substance metabolic process;GO:0044238//primary metabolic process;GO:0044237//cellular metabolic process	gi|922467154|ref|XP_013633838.1|/6.54486e-26/PREDICTED: uncharacterized protein At2g27730, mitochondrial-like [Brassica oleracea var. oleracea]	283.697	410.95	291.927	319.27	225.163	195.13	210.407	288.893
Bo5g008580	Bo5g008580.1	311.18	331.63	440.46	258.65	268.69	250.32	118.73	344.08	355.46	261.04	251.77	376.55	236.82	266.87	585.39	438.96	401.05	557.77	256.62	288.87	383.31	609.54	837.82	548.12	-	cds chromosome:v2.1:C5:2934356:2935750:1 gene:Bo5g008580 gene_biotype:protein_coding transcript_biotype:protein_coding	K00434|1|5e-145|514|bna:106346377|L-ascorbate peroxidase [EC:1.11.1.11]	-	GO:0016209//antioxidant activity;GO:0046906//tetrapyrrole binding	GO:0044710;GO:0006950//response to stress	gi|922493772|ref|XP_013585864.1|/1.20913e-145/PREDICTED: L-ascorbate peroxidase 1, cytosolic-like [Brassica oleracea var. oleracea]	361.09	259.22	272.757	296.453	363.027	465.927	665.16	309.6
Bo7g008350	Bo7g008350.1	310.94	327.37	321.39	380.76	335.79	366.87	315.58	412.31	318.36	405.17	593.46	369.29	201.73	327.5	218.72	407.67	300.96	270.15	292.12	229.9	267.87	217.94	188.85	218.46	-	cds chromosome:v2.1:C7:2417707:2423133:-1 gene:Bo7g008350 gene_biotype:protein_coding transcript_biotype:protein_coding	K01535|1|0.0|1659|bna:106357639|H+-transporting ATPase [EC:3.6.3.6]	GO:0005911//cell-cell junction;GO:0043231//intracellular membrane-bounded organelle;GO:0031224//intrinsic component of membrane	GO:0032550;GO:0019829//cation-transporting ATPase activity;GO:0046872//metal ion binding	GO:0015988//energy coupled proton transmembrane transport, against electrochemical gradient;GO:0009152//purine ribonucleotide biosynthetic process;GO:0010118//stomatal movement;GO:0006464//cellular protein modification process;GO:0009154//purine ribonucleotide catabolic process;GO:0006950//response to stress;GO:0009725//response to hormone	gi|922532407|ref|XP_013597841.1|/0/PREDICTED: ATPase 1, plasma membrane-type [Brassica oleracea var. oleracea]	319.9	361.14	348.75	455.973	249.317	326.26	208.417	263.297
Bo5g139400	Bo5g139400.1	310.92	412.82	375.45	221.62	194.03	218.75	6.84	168.74	295.28	227.53	205.31	150.51	366	283.03	237.07	138.15	240.63	222.5	175.6	124.68	175.44	209.17	198.65	200.95	-	cds chromosome:v2.1:C5:43347261:43350451:1 gene:Bo5g139400 gene_biotype:protein_coding transcript_biotype:protein_coding	K01188|1|0.0|1073|bna:106452829|beta-glucosidase [EC:3.2.1.21]	GO:0009536//plastid;GO:0042579//microbody;GO:0005911//cell-cell junction	GO:0046914//transition metal ion binding;GO:0019899//enzyme binding;GO:0015926//glucosidase activity	GO:0006952//defense response;GO:0006996//organelle organization;GO:0044238//primary metabolic process;GO:0009409//response to cold;GO:0009608//response to symbiont;GO:0006970//response to osmotic stress	gi|922488445|ref|XP_013584267.1|/0/PREDICTED: beta-glucosidase 23-like [Brassica oleracea var. oleracea]	366.397	211.467	156.953	194.45	295.367	200.427	202.923	158.573
Bo7g065210	Bo7g065210.1	310.92	272.94	336.11	299.35	329.47	338.42	225.82	286.59	236.85	342.97	525.82	224.79	194.04	247.25	233.82	317.06	199.72	223.99	319.03	225.56	237.5	265.16	163.54	230.94	-	cds chromosome:v2.1:C7:24825489:24826590:-1 gene:Bo7g065210 gene_biotype:protein_coding transcript_biotype:protein_coding description:Protein of unknown function, DUF599 [Source:TAIR;Acc:AT5G43180](projected from arabidopsis_thaliana,AT5G43180)	-	-	-	-	gi|922525809|ref|XP_013596236.1|/1.15052e-107/PREDICTED: uncharacterized protein LOC106304375 isoform X2 [Brassica oleracea var. oleracea]	306.657	322.413	249.753	364.527	225.037	246.923	219.88	260.697
Bo4g039790	Bo4g039790.1	309.78	332.17	358.21	375.45	443.84	439.25	205.1	275.23	330.2	338.04	341.71	442.31	340.65	332.81	407.08	412.27	299.64	362.9	488.67	413.4	289.04	290.47	439.66	348.18	-	cds chromosome:v2.1:C4:9056795:9057627:1 gene:Bo4g039790 gene_biotype:protein_coding transcript_biotype:protein_coding	K02882|1|2e-101|368|bna:106396210|large subunit ribosomal protein L18Ae	GO:0031090//organelle membrane;GO:0015934//large ribosomal subunit	GO:0005198//structural molecule activity	GO:0071555//cell wall organization;GO:0010467//gene expression;GO:0022613//ribonucleoprotein complex biogenesis	gi|922473126|ref|XP_013635661.1|/9.4849e-101/PREDICTED: 60S ribosomal protein L18a-2-like isoform X2 [Brassica oleracea var. oleracea]	333.387	419.513	270.177	374.02	360.18	358.27	359.437	397.037
Bo6g098530	Bo6g098530.1	309.23	230.4	153.08	231.29	283.57	209.71	539.84	386.7	499.01	222.64	225.03	583.05	344.47	287.16	201.06	246.42	298.57	212.97	264.02	348.25	351.9	235.62	289.2	249.56	-	cds chromosome:v2.1:C6:30975578:30976984:1 gene:Bo6g098530 gene_biotype:protein_coding transcript_biotype:protein_coding	-	-	-	-	gi|922514898|ref|XP_013592707.1|/4.04542e-63/PREDICTED: histidine-rich glycoprotein isoform X1 [Brassica oleracea var. oleracea]	230.903	241.523	475.183	343.573	277.563	252.653	258.127	321.39
Bo6g099590	Bo6g099590.1	308.41	480.01	269.13	377.11	427.78	307.59	231.04	432.77	363.06	285.56	275.68	459.63	358.76	218.68	276.24	411.4	293.99	291.4	329.12	327.71	330.59	286.79	343.78	319.49	-	cds chromosome:v2.1:C6:31706084:31708902:1 gene:Bo6g099590 gene_biotype:protein_coding transcript_biotype:protein_coding	K00031|1|0.0|804|brp:103831074|isocitrate dehydrogenase [EC:1.1.1.42]	GO:0005911//cell-cell junction;GO:0016020//membrane;GO:0005576//extracellular region;GO:0009532//plastid stroma	GO:0046914//transition metal ion binding;GO:0000166//nucleotide binding;GO:0004448//isocitrate dehydrogenase activity	GO:0072350//tricarboxylic acid metabolic process;GO:0006007//glucose catabolic process;GO:0035966//response to topologically incorrect protein;GO:0043094//cellular metabolic compound salvage;GO:0006996//organelle organization;GO:0006970//response to osmotic stress;GO:0010038//response to metal ion;GO:0019941//modification-dependent protein catabolic process;GO:0046496//nicotinamide nucleotide met…	gi|922515300|ref|XP_013592834.1|/0/PREDICTED: cytosolic isocitrate dehydrogenase [NADP]-like [Brassica oleracea var. oleracea]	352.517	370.827	342.29	340.29	284.56	332.263	316.687	329.14
Bo3g031520	Bo3g031520.1	307.89	285.07	489.73	226.1	177.96	194.27	254.54	395.61	422.44	208.41	129.96	190.26	304.66	459.33	333.28	335.15	325.66	404.59	292.55	323.1	273.82	249.62	594.34	415.23	-	cds chromosome:v2.1:C3:11690256:11691953:-1 gene:Bo3g031520 gene_biotype:protein_coding transcript_biotype:protein_coding	K00430|1|0.0|634|bna:106441062|peroxidase [EC:1.11.1.7]	GO:0044444//cytoplasmic part	GO:0046906//tetrapyrrole binding;GO:0016209//antioxidant activity;GO:0043169//cation binding;GO:0003824//catalytic activity	GO:0006952//defense response;GO:0044710	gi|922433872|ref|XP_013623029.1|/0/PREDICTED: peroxidase 21 [Brassica oleracea var. oleracea]	360.897	199.443	357.53	176.21	365.757	355.133	419.73	296.49
Bo8g101480	Bo8g101480.1	307.72	309.17	262.4	321.75	399.02	449.43	71.91	328.88	374.76	316.42	235.07	388.44	327.94	307.41	221.34	278.64	290.68	242.79	397.37	286.45	301.54	256.16	306.39	269.11	MGP1	cds chromosome:v2.1:C8:35640490:35642434:1 gene:Bo8g101480 gene_biotype:protein_coding transcript_biotype:protein_coding gene_symbol:MGP1 description:copper ion binding;cobalt ion binding;zinc ion binding [Source:TAIR;Acc:AT2G21870](projected from arabidopsis_thaliana,AT2G21870)	-	GO:0005743//mitochondrial inner membrane;GO:0031981//nuclear lumen;GO:0009536//plastid	GO:0046914//transition metal ion binding	GO:0043248//proteasome assembly;GO:0048229//gametophyte development;GO:0019941//modification-dependent protein catabolic process;GO:0043094//cellular metabolic compound salvage;GO:0035966//response to topologically incorrect protein	gi|922545009|ref|XP_013600294.1|/5.65451e-129/PREDICTED: probable ATP synthase 24 kDa subunit, mitochondrial [Brassica oleracea var. oleracea]	293.097	390.067	258.517	313.31	285.563	270.703	277.22	328.453
Bo2g024240	Bo2g024240.1	307.01	296.87	286.74	371.08	394.39	466.43	53.88	282.65	370.71	378.1	321.13	432.25	258.71	298.26	203.65	310.92	273.36	248.03	519.32	363.19	279.93	182.83	298.64	191.32	-	cds chromosome:v2.1:C2:6623475:6625018:1 gene:Bo2g024240 gene_biotype:protein_coding transcript_biotype:protein_coding	K11276|1|3e-25|116|jcu:105637357|nucleophosmin 1	GO:0043231//intracellular membrane-bounded organelle;GO:0044446;GO:0044444//cytoplasmic part	-	GO:0006351//transcription, DNA-templated;GO:0007275//multicellular organism development	gi|922419701|ref|XP_013614745.1|/9.34772e-80/PREDICTED: histone deacetylase HDT2-like [Brassica oleracea var. oleracea]	296.873	410.633	235.747	377.16	253.54	277.437	224.263	387.48
Bo7g116590	Bo7g116590.1	306.89	280.49	394.33	258.23	352.09	279.24	16.38	416.12	296.87	327.19	186.65	420.94	203.13	255.94	185.81	244.71	182.01	176.02	290.35	214.41	176.37	198.31	253	262.19	-	cds chromosome:v2.1:C7:46566638:46567772:1 gene:Bo7g116590 gene_biotype:protein_coding transcript_biotype:protein_coding	K00588|1|1e-139|496|bna:106436705|caffeoyl-CoA O-methyltransferase [EC:2.1.1.104]	GO:0044444//cytoplasmic part	GO:0008171//O-methyltransferase activity	GO:0006575//cellular modified amino acid metabolic process;GO:0000097//sulfur amino acid biosynthetic process;GO:0010038//response to metal ion;GO:0009813//flavonoid biosynthetic process;GO:0006595//polyamine metabolic process;GO:0006950//response to stress	gi|922522795|ref|XP_013595398.1|/5.24306e-139/PREDICTED: caffeoyl-CoA O-methyltransferase 1 [Brassica oleracea var. oleracea]	327.237	296.52	243.123	311.593	214.96	200.913	237.833	227.043
Bo4g034990	Bo4g034990.1	306.49	418.35	300.76	508.64	520.76	527.04	151.34	364.64	410.31	366.45	412.33	405.81	409.17	359.91	432.92	444.1	492.32	437.38	587.26	525.38	426.57	317.81	473.84	376.93	-	cds chromosome:v2.1:C4:7628054:7628964:-1 gene:Bo4g034990 gene_biotype:protein_coding transcript_biotype:protein_coding	K02927|1|7e-69|259|atr:18441265|large subunit ribosomal protein L40e	GO:0031981//nuclear lumen;GO:0015934//large ribosomal subunit	GO:0005198//structural molecule activity	GO:0032446//protein modification by small protein conjugation;GO:0003006//developmental process involved in reproduction;GO:0010467//gene expression	gi|821324966|ref|NP_001295699.1|/4.01814e-68/ubiquitin-60S ribosomal protein L40-like [Jatropha curcas]	341.867	518.813	308.763	394.863	400.667	457.933	389.527	513.07
Bo2g014090	Bo2g014090.1	306.3	204.73	376.34	175.51	232.54	210.19	42.98	370.65	417.54	242.4	202.51	393.62	344.61	357.61	446.71	596.83	302.58	495.2	321.6	331.07	357.48	459.6	692.8	575.62	-	cds chromosome:v2.1:C2:4567010:4570435:1 gene:Bo2g014090 gene_biotype:protein_coding transcript_biotype:protein_coding	K00549|1|0.0|1475|bna:106380770|5-methyltetrahydropteroyltriglutamate--homocysteine methyltransferase [EC:2.1.1.14]	GO:0009532//plastid stroma;GO:0042579//microbody;GO:0005911//cell-cell junction;GO:0031090//organelle membrane;GO:0005576//extracellular region	GO:0008172//S-methyltransferase activity;GO:0046914//transition metal ion binding	GO:0000097//sulfur amino acid biosynthetic process;GO:0010038//response to metal ion;GO:0006970//response to osmotic stress	gi|922426937|ref|XP_013619511.1|/0/PREDICTED: 5-methyltetrahydropteroyltriglutamate--homocysteine methyltransferase 1-like [Brassica oleracea var. oleracea]	295.79	206.08	277.057	279.51	382.977	464.87	576.007	336.717
Bo8g067510	Bo8g067510.1	305.2	339.14	285.41	378.99	488.39	502.67	144.49	343.73	421.37	433.55	290.86	444.82	440.75	364.64	417.31	353.89	478.22	384.13	585.31	473.96	410.73	316.11	414.62	318.45	-	cds chromosome:v2.1:C8:21881706:21882543:-1 gene:Bo8g067510 gene_biotype:protein_coding transcript_biotype:protein_coding	K01527|1|3e-64|244|bna:106387644|nascent polypeptide-associated complex subunit beta	-	-	-	gi|922543809|ref|XP_013599674.1|/1.24727e-63/PREDICTED: transcription factor BTF3 homolog 4-like [Brassica oleracea var. oleracea]	309.917	456.683	303.197	389.743	407.567	405.413	349.727	490
Bo1g039430	Bo1g039430.1	304.8	433.67	297.13	423.86	353.43	441.33	75.18	270.21	321.02	364.74	283.56	309.61	338.62	299.52	384.04	296.53	371.09	397.62	477.34	397.78	279.05	357.46	311.32	332.12	-	cds chromosome:v2.1:C1:11989066:11989497:-1 gene:Bo1g039430 gene_biotype:protein_coding transcript_biotype:protein_coding description:secE/sec61-gamma protein transport protein [Source:TAIR;Acc:AT4G24920](projected from arabidopsis_thaliana,AT4G24920)	K07342|1|5e-24|110|bna:106410336|protein transport protein SEC61 subunit gamma and related proteins	GO:0031224//intrinsic component of membrane;GO:0043231//intracellular membrane-bounded organelle;GO:0031090//organelle membrane	GO:0008320//protein transmembrane transporter activity	GO:0009642//response to light intensity;GO:0044267//cellular protein metabolic process;GO:0000302//response to reactive oxygen species;GO:0033554//cellular response to stress;GO:0006886//intracellular protein transport;GO:0009814//defense response, incompatible interaction	gi|15234793|ref|NP_194222.1|/3.01814e-23/transport protein sec61 subunit gamma-1 [Arabidopsis thaliana]	345.2	406.207	222.137	319.303	340.727	355.08	333.633	384.723
Bo1g006260	Bo1g006260.1	303.69	329.44	375.16	74.07	100.3	63.38	871.06	284.65	319.49	83.94	198.89	71.13	220.94	204.66	321.9	79.69	83.95	84.85	65.57	59.2	103.59	561.55	313.34	351.6	-	cds chromosome:v2.1:C1:1864048:1864831:1 gene:Bo1g006260 gene_biotype:protein_coding transcript_biotype:protein_coding description:SEC14 cytosolic factor family protein / phosphoglyceride transfer family protein [Source:TAIR;Acc:AT4G35750](projected from arabidopsis_thaliana,AT4G35750)	K18470|1|2e-72|272|vvi:100250620|Rho GTPase-activating protein 1	GO:0044424	-	-	gi|922415925|ref|XP_013597625.1|/2.15369e-103/PREDICTED: ganglioside-induced differentiation-associated protein 2-like [Brassica oleracea var. oleracea]	336.097	79.25	491.733	117.987	249.167	82.83	408.83	76.12
Bo4g031090	Bo4g031090.1	303.59	273.27	418.99	296.69	255.13	260.3	46.86	432.38	421.72	346.25	241.39	437.02	338.56	373.5	406.02	530.75	309.31	480.82	327.69	315.93	334.64	445.22	566.47	616.09	-	cds chromosome:v2.1:C4:7052798:7053970:1 gene:Bo4g031090 gene_biotype:protein_coding transcript_biotype:protein_coding	K00789|1|0.0|763|bna:106375834|S-adenosylmethionine synthetase [EC:2.5.1.6]	GO:0005911//cell-cell junction;GO:0044444//cytoplasmic part;GO:0016020//membrane	GO:0032550;GO:0046914//transition metal ion binding;GO:0016765//transferase activity, transferring alkyl or aryl (other than methyl) groups	GO:0006575//cellular modified amino acid metabolic process;GO:0006996//organelle organization;GO:0010038//response to metal ion;GO:0009108//coenzyme biosynthetic process;GO:0006970//response to osmotic stress;GO:0006595//polyamine metabolic process;GO:0006725//cellular aromatic compound metabolic process;GO:0070838//divalent metal ion transport	gi|297827187|ref|XP_002881476.1|/0/hypothetical protein ARALYDRAFT_902809 [Arabidopsis lyrata subsp. lyrata]	331.95	270.707	300.32	341.553	372.693	440.293	542.593	326.087
Bo8g076830	Bo8g076830.1	303.57	373.74	289.31	343.59	283.85	399.91	28.61	249.58	300.67	341.08	242.73	273.65	374.89	380.39	214.48	235.46	283.81	287.61	332.59	357.87	327.07	230.99	175.77	186.32	-	cds chromosome:v2.1:C8:24901795:24903467:1 gene:Bo8g076830 gene_biotype:protein_coding transcript_biotype:protein_coding description:Cysteine proteinases superfamily protein [Source:TAIR;Acc:AT3G48340](projected from arabidopsis_thaliana,AT3G48340)	K16292|1|0.0|698|bna:106428928|KDEL-tailed cysteine endopeptidase [EC:3.4.22.-]	GO:0031982//vesicle;GO:0043231//intracellular membrane-bounded organelle	GO:0016628//oxidoreductase activity, acting on the CH-CH group of donors, NAD or NADP as acceptor;GO:0070011//peptidase activity, acting on L-amino acid peptides	GO:0044710;GO:0019538//protein metabolic process	gi|922549023|ref|XP_013602486.1|/0/PREDICTED: KDEL-tailed cysteine endopeptidase CEP2 [Brassica oleracea var. oleracea]	322.207	342.45	192.953	285.82	323.253	268.96	197.693	339.177
Bo3g023640	Bo3g023640.1	303.3	403.16	322.93	512.73	445.24	651.22	68.35	267.57	305.21	462.6	309.91	465.84	327.79	342.59	357.47	362.72	376.51	363.01	527.99	438.08	361.63	231.4	383.66	315.88	-	cds chromosome:v2.1:C3:8611697:8612442:-1 gene:Bo3g023640 gene_biotype:protein_coding transcript_biotype:protein_coding	K02969|1|2e-65|248|bna:106405973|small subunit ribosomal protein S20e	GO:0030312//external encapsulating structure;GO:0015935//small ribosomal subunit;GO:0031981//nuclear lumen;GO:0009536//plastid;GO:0005911//cell-cell junction	GO:0003676//nucleic acid binding;GO:0005198//structural molecule activity	GO:0009451//RNA modification;GO:0010467//gene expression	gi|567180722|ref|XP_006401962.1|/9.10236e-65/hypothetical protein EUTSA_v10015032mg [Eutrema salsugineum]	343.13	536.397	213.71	412.783	342.617	367.413	310.313	442.567
Bo9g139560	Bo9g139560.1	303.08	366.28	348.6	361.34	366.55	346.71	70.17	314.64	315.54	368.86	247.23	283.44	426.28	316.45	429.83	363.63	349.83	412.01	452.6	412.98	353.35	360.41	542.68	495.3	-	cds chromosome:v2.1:C9:42488243:42488818:-1 gene:Bo9g139560 gene_biotype:protein_coding transcript_biotype:protein_coding	K02902|1|1e-21|102|zma:101027259|large subunit ribosomal protein L28	GO:0005746//mitochondrial respiratory chain	GO:0003824//catalytic activity	-	gi|922560819|ref|XP_013608690.1|/4.49815e-27/PREDICTED: uncharacterized protein LOC106315493 [Brassica oleracea var. oleracea]	339.32	358.2	233.45	299.843	390.853	375.157	466.13	406.31
Bo5g015170	Bo5g015170.1	302.86	338.97	217.5	216.95	248.99	174.33	243.69	251.15	264.63	203.44	202.26	201.25	226.65	309.72	148.71	94.8	116.51	78.17	94.79	78.87	98.56	227.64	164.46	145.4	-	cds chromosome:v2.1:C5:4964121:4965851:-1 gene:Bo5g015170 gene_biotype:protein_coding transcript_biotype:protein_coding	K14491|1|5e-11|69.7|gmx:100776075|two-component response regulator ARR-B family	GO:0009536//plastid	GO:0001071//nucleic acid binding transcription factor activity;GO:0003676//nucleic acid binding;GO:0004812//aminoacyl-tRNA ligase activity	GO:0006351//transcription, DNA-templated;GO:0048364//root development;GO:0030001//metal ion transport;GO:0006418//tRNA aminoacylation for protein translation;GO:0009267//cellular response to starvation	gi|922490688|ref|XP_013584906.1|/5.49796e-162/PREDICTED: two-component response regulator-like APRR2 isoform X1 [Brassica oleracea var. oleracea]	286.443	213.423	253.157	202.317	228.36	96.4933	179.167	90.74
Bo9g010520	Bo9g010520.1	302.67	375.55	350.78	383.46	440.25	563.71	97.05	263.65	328.89	412.6	331.43	440.04	322.33	340.66	324.82	350.17	353.16	365.33	574.54	409.58	336.68	238.58	328.54	297.63	-	cds chromosome:v2.1:C9:3118806:3119820:1 gene:Bo9g010520 gene_biotype:protein_coding transcript_biotype:protein_coding	K02883|1|5e-101|367|brp:103837163|large subunit ribosomal protein L18e	GO:0009536//plastid;GO:0015934//large ribosomal subunit;GO:0031090//organelle membrane	GO:0005488//binding;GO:0005198//structural molecule activity	GO:0006221//pyrimidine nucleotide biosynthetic process;GO:0010467//gene expression	gi|922422466|ref|XP_013617155.1|/2.40603e-100/PREDICTED: 60S ribosomal protein L18-2-like [Brassica oleracea var. oleracea]	343	462.473	229.863	394.69	329.27	356.22	288.25	440.267
Bo2g036550	Bo2g036550.1	301.48	256.94	272.6	644.95	668.65	581.22	7.54	129.61	124.82	162.24	61.29	223.92	295.91	387.35	483.37	312.33	434.94	382.62	84.27	125.13	110.31	39.58	36.74	42.63	-	cds chromosome:v2.1:C2:10258259:10259221:1 gene:Bo2g036550 gene_biotype:protein_coding transcript_biotype:protein_coding	K05953|1|0.0|639|bna:106379260|nicotianamine synthase [EC:2.5.1.43]	-	GO:0016765//transferase activity, transferring alkyl or aryl (other than methyl) groups	GO:0034614//cellular response to reactive oxygen species;GO:0048229//gametophyte development;GO:0010039//response to iron ion;GO:0010232//vascular transport;GO:0018130;GO:0009723//response to ethylene;GO:0000904//cell morphogenesis involved in differentiation	gi|922426073|ref|XP_013619108.1|/0/PREDICTED: nicotianamine synthase 2 [Brassica oleracea var. oleracea]	277.007	631.607	87.3233	149.15	388.877	376.63	39.65	106.57
Bo4g122870	Bo4g122870.1	301.45	416.17	313.31	417.68	446.75	576.89	55.64	308.09	388.76	439.4	352.54	439.13	329.93	341.84	350.25	352.22	428.3	377.75	595.28	447.61	376.21	254.35	390.24	296.84	-	cds chromosome:v2.1:C4:31770130:31771268:1 gene:Bo4g122870 gene_biotype:protein_coding transcript_biotype:protein_coding	K02896|1|3e-59|227|bna:106411823|large subunit ribosomal protein L24e	GO:0031981//nuclear lumen;GO:0009536//plastid;GO:0015934//large ribosomal subunit;GO:0016020//membrane	GO:0005198//structural molecule activity	GO:0009451//RNA modification;GO:0022613//ribonucleoprotein complex biogenesis;GO:0009755//hormone-mediated signaling pathway;GO:0048438//floral whorl development;GO:0010467//gene expression	gi|685305687|ref|XP_009143573.1|/1.51158e-58/PREDICTED: 60S ribosomal protein L24-1 [Brassica rapa]	343.643	480.44	250.83	410.357	340.673	386.09	313.81	473.033
Bo4g161230	Bo4g161230.1	301	359.86	226.77	357.13	327.41	332.14	113.05	287.12	296.12	338.03	304.3	348.7	350.66	339.76	233.35	196.99	360.65	227.35	382.79	439.48	390.38	285.15	233.34	293.23	-	cds chromosome:v2.1:C4:43619958:43621475:1 gene:Bo4g161230 gene_biotype:protein_coding transcript_biotype:protein_coding	K02183|1|2e-81|301|bna:106445444|calmodulin	GO:0044444//cytoplasmic part;GO:0031090//organelle membrane;GO:0043231//intracellular membrane-bounded organelle	GO:0046872//metal ion binding	-	gi|922461111|ref|XP_013631799.1|/2.90965e-81/PREDICTED: calmodulin-like [Brassica oleracea var. oleracea]	295.877	338.893	232.097	330.343	307.923	261.663	270.573	404.217
Bo8g108560	Bo8g108560.1	300.91	300.19	346.77	255.23	215.31	220.8	283.24	318.37	291.64	270.36	318.91	238.25	355.25	299.51	394.59	303.78	308.22	339.09	227.16	307.1	310.22	403.63	360.16	407.29	-	cds chromosome:v2.1:C8:38751462:38754202:1 gene:Bo8g108560 gene_biotype:protein_coding transcript_biotype:protein_coding	K08245|1|0.0|974|bna:106415098|phytepsin [EC:3.4.23.40]	GO:0043231//intracellular membrane-bounded organelle;GO:0005911//cell-cell junction;GO:0044444//cytoplasmic part	GO:0004175//endopeptidase activity	GO:0006007//glucose catabolic process;GO:0048731//system development;GO:0006996//organelle organization;GO:0010038//response to metal ion;GO:0006605//protein targeting;GO:0019538//protein metabolic process;GO:0006970//response to osmotic stress;GO:0042044//fluid transport	gi|922552635|ref|XP_013604310.1|/0/PREDICTED: aspartic proteinase A1 [Brassica oleracea var. oleracea]	315.957	230.447	297.75	275.84	349.783	317.03	390.36	281.493
Bo9g181840	Bo9g181840.1	300.77	406.03	226.26	446.1	346.92	380.23	390.68	348.13	329.66	373.17	373.61	345.21	371.3	312	220.48	230.42	365.71	243.44	447.97	347.33	349.55	249.25	240.14	250.95	-	cds chromosome:v2.1:C9:53843585:53845156:-1 gene:Bo9g181840 gene_biotype:protein_coding transcript_biotype:protein_coding description:Family of unknown function (DUF662) [Source:TAIR;Acc:AT5G03660](projected from arabidopsis_thaliana,AT5G03660)	K19748|1|2e-32|139|eus:EUTSA_v10017323mg|RAB6-interacting golgin;K00850|3|2e-11|68.9|brp:103868514|6-phosphofructokinase 1 [EC:2.7.1.11]	GO:0005911//cell-cell junction;GO:0016020//membrane;GO:0043231//intracellular membrane-bounded organelle	-	GO:0009725//response to hormone	gi|685380016|ref|XP_009122685.1|/2.28904e-77/PREDICTED: myosin-9 [Brassica rapa]	311.02	391.083	356.157	363.997	301.26	279.857	246.78	381.617
Bo4g116780	Bo4g116780.1	300.47	210.57	247.81	267.68	341.62	214.21	447.42	230.8	268.77	269.73	253.86	250.7	202.46	270.76	191.27	249.48	177.92	191.01	338.18	202.97	214.73	275.27	148.54	205.31	UBC14	cds chromosome:v2.1:C4:29818034:29819570:-1 gene:Bo4g116780 gene_biotype:protein_coding transcript_biotype:protein_coding gene_symbol:UBC14 description:ubiquitin-conjugating enzyme 14 [Source:TAIR;Acc:AT3G55380](projected from arabidopsis_thaliana,AT3G55380)	K10575|1|3e-86|317|bna:106445353|ubiquitin-conjugating enzyme E2 G1 [EC:2.3.2.23]	GO:0043231//intracellular membrane-bounded organelle	GO:0019787//ubiquitin-like protein transferase activity	GO:0019941//modification-dependent protein catabolic process;GO:0032446//protein modification by small protein conjugation	gi|922466507|ref|XP_013633621.1|/2.44213e-86/PREDICTED: ubiquitin-conjugating enzyme E2 14 [Brassica oleracea var. oleracea]	252.95	274.503	315.663	258.097	221.497	206.137	209.707	251.96
Bo3g024930	Bo3g024930.1	298.95	345.51	236.97	234.99	257.87	399.8	26.09	283.56	311.42	281.74	227.08	313.3	259.1	272.87	241.23	266.15	277.89	264.1	341.85	397.62	289.09	217.1	333.1	260.69	-	cds chromosome:v2.1:C3:9387798:9390521:-1 gene:Bo3g024930 gene_biotype:protein_coding transcript_biotype:protein_coding	K09490|1|0.0|1203|bna:106437759|heat shock 70kDa protein 5	GO:0044432;GO:0043234//protein complex;GO:0030312//external encapsulating structure;GO:0031981//nuclear lumen;GO:0009536//plastid;GO:0005911//cell-cell junction;GO:0031090//organelle membrane	GO:0032550	GO:0043161//proteasome-mediated ubiquitin-dependent protein catabolic process;GO:0010038//response to metal ion;GO:0000741//karyogamy;GO:0033554//cellular response to stress	gi|922452572|ref|XP_013628993.1|/0/PREDICTED: mediator of RNA polymerase II transcription subunit 37f-like [Brassica oleracea var. oleracea]	293.81	297.553	207.023	274.04	257.733	269.38	270.297	342.853
Bo7g117000	Bo7g117000.1	298.8	301.18	345.77	333.55	327.35	298.95	118.68	286.86	320.04	283.85	253.08	296.69	352.67	321.65	302.33	320	280.73	312.6	315.02	296.21	336.18	316.6	329.64	342.26	-	cds chromosome:v2.1:C7:46750987:46752109:1 gene:Bo7g117000 gene_biotype:protein_coding transcript_biotype:protein_coding	K03965|1|2e-66|250|bna:106428765|NADH dehydrogenase (ubiquinone) 1 beta subcomplex subunit 9	-	-	-	gi|685294871|ref|XP_009138321.1|/1.432e-65/PREDICTED: NADH dehydrogenase [ubiquinone] 1 beta subcomplex subunit 9 [Brassica rapa]	315.25	319.95	241.86	277.873	325.55	304.443	329.5	315.803
Bo3g169150	Bo3g169150.1	298.53	309.82	333.49	304	269.27	305.49	260.4	281.41	329.34	313.42	298.21	293	367.18	349.23	377.06	384.36	386.72	383.76	267.66	330.76	357.99	390.49	357.16	413.64	-	cds chromosome:v2.1:C3:59747120:59749907:-1 gene:Bo3g169150 gene_biotype:protein_coding transcript_biotype:protein_coding	K13126|1|0.0|1056|bna:106361048|polyadenylate-binding protein	-	GO:0036094//small molecule binding;GO:0003676//nucleic acid binding	-	gi|922452725|ref|XP_013629044.1|/0/PREDICTED: polyadenylate-binding protein 2 [Brassica oleracea var. oleracea]	313.947	292.92	290.383	301.543	364.49	384.947	387.097	318.803
Bo8g082600	Bo8g082600.1	298.34	157.89	103.08	135.1	385.5	247.78	168.3	458.03	266.51	340.49	330.82	381.77	129.42	137.01	40.55	86.78	133.8	48.55	255.33	174.71	150.85	52.83	110.09	98.12	-	cds chromosome:v2.1:C8:28490810:28491058:-1 gene:Bo8g082600 gene_biotype:protein_coding transcript_biotype:protein_coding	-	-	-	-	gi|922551054|ref|XP_013603516.1|/8.78687e-23/PREDICTED: uncharacterized protein LOC106310838 [Brassica oleracea var. oleracea]	186.437	256.127	297.613	351.027	102.327	89.71	87.0133	193.63
Bo9g010500	Bo9g010500.1	297.73	306.03	197.83	394.21	395.72	344.61	248.25	271.71	281.23	347.62	363.94	300.85	297.97	316.36	210.39	197.84	320.29	223.64	337.75	332.3	295.06	213.62	195.79	176.4	emb1644	cds chromosome:v2.1:C9:3099142:3100604:1 gene:Bo9g010500 gene_biotype:protein_coding transcript_biotype:protein_coding gene_symbol:emb1644 description:Small nuclear ribonucleoprotein family protein [Source:TAIR;Acc:AT5G27720](projected from arabidopsis_thaliana,AT5G27720)	K12623|1|9e-47|185|bna:106407389|U6 snRNA-associated Sm-like protein LSm4	GO:0030529//intracellular ribonucleoprotein complex;GO:0043231//intracellular membrane-bounded organelle	-	GO:0003006//developmental process involved in reproduction	gi|922413791|ref|XP_013587313.1|/5.62719e-46/PREDICTED: sm-like protein LSM4 [Brassica oleracea var. oleracea]	267.197	378.18	267.063	337.47	274.907	247.257	195.27	321.703
Bo2g161640	Bo2g161640.1	297.71	378.03	242.23	311.71	249.4	409	54.32	276.07	263.33	314.11	289.37	288.17	293.7	264.2	208.38	225.07	280.73	237.22	304.01	400.66	312.26	206.83	267.18	248.94	-	cds chromosome:v2.1:C2:50931684:50934267:-1 gene:Bo2g161640 gene_biotype:protein_coding transcript_biotype:protein_coding	K08054|1|0.0|842|bna:106382750|calnexin	GO:0005618//cell wall;GO:0009536//plastid;GO:0005911//cell-cell junction;GO:0031090//organelle membrane	GO:0046872//metal ion binding;GO:0005515//protein binding	GO:0009642//response to light intensity;GO:0044267//cellular protein metabolic process;GO:0000302//response to reactive oxygen species;GO:0033554//cellular response to stress;GO:0009814//defense response, incompatible interaction	gi|922429642|ref|XP_013620873.1|/0/PREDICTED: calnexin homolog 1-like [Brassica oleracea var. oleracea]	305.99	323.37	197.907	297.217	255.427	247.673	240.983	338.977
Bo5g020810	Bo5g020810.1	297.21	279.15	513.03	433.96	373.16	408.71	1770.36	202.02	222.63	488.15	621.12	266.36	307.72	239.44	368.59	294.33	388.73	347.88	327.46	286.16	311.86	467.94	241.27	255.76	-	cds chromosome:v2.1:C5:7221148:7222026:1 gene:Bo5g020810 gene_biotype:protein_coding transcript_biotype:protein_coding	K14611|1|1e-56|219|mus:103986044|solute carrier family 23 (nucleobase transporter), member 1/2;K08234|2|2e-10|66.2|cvr:CHLNCDRAFT_141766|glyoxylase I family protein	-	GO:0003824//catalytic activity	-	gi|922486906|ref|XP_013583805.1|/1.83646e-98/PREDICTED: uncharacterized protein LOC106292708 [Brassica oleracea var. oleracea]	363.13	405.277	731.67	458.543	305.25	343.647	321.657	308.493
Bo9g150060	Bo9g150060.1	296.36	272.36	304.98	284.86	280.99	347.61	161.73	254.58	256.84	311.82	307.83	259.87	319.82	212.29	329.87	269.09	349.6	301.78	364.2	370.22	388	345.64	282.15	319.86	-	cds chromosome:v2.1:C9:44653348:44655587:-1 gene:Bo9g150060 gene_biotype:protein_coding transcript_biotype:protein_coding	K13418|1|2e-64|246|sbi:SORBI_07g004750|somatic embryogenesis receptor kinase 1 [EC:2.7.10.1 2.7.11.1]	-	-	GO:0006007//glucose catabolic process;GO:0006996//organelle organization;GO:0010038//response to metal ion;GO:0033554//cellular response to stress;GO:0006970//response to osmotic stress;GO:0042743//hydrogen peroxide metabolic process;GO:0007154//cell communication;GO:0042044//fluid transport;GO:0009814//defense response, incompatible interaction	gi|922570033|ref|XP_013613344.1|/4.02187e-117/PREDICTED: somatic embryogenesis receptor kinase 2-like [Brassica oleracea var. oleracea]	291.233	304.487	224.383	293.173	287.327	306.823	315.883	374.14
Bo01661s010	Bo01661s010.1	296.35	229.51	352.62	139.94	162.35	94.59	110.33	161.44	144.47	120.64	92.42	97.53	172.78	217.42	215.18	274.96	172.44	192.26	112.86	183.2	244.58	183.41	199.06	208.27	-	cds scaffold:v2.1:Scaffold01661:341:1273:-1 gene:Bo01661s010 gene_biotype:protein_coding transcript_biotype:protein_coding	-	-	-	-	gi|947068966|gb|KRH17857.1|/2.43284e-18/hypothetical protein GLYMA_13G022200 [Glycine max]	292.827	132.293	138.747	103.53	201.793	213.22	196.913	180.213
Bo6g049550	Bo6g049550.1	296.24	383.41	389.29	319.84	351.3	431.11	84.39	284.83	332.03	349.53	363.15	373.6	320.82	307.68	391.62	399.78	353.13	363.07	547.07	474.54	347.6	292.91	470.95	350.66	-	cds chromosome:v2.1:C6:13614383:13615498:-1 gene:Bo6g049550 gene_biotype:protein_coding transcript_biotype:protein_coding	K02940|1|3e-98|358|bna:106389950|large subunit ribosomal protein L9e	GO:0031981//nuclear lumen;GO:0009526//plastid envelope;GO:0015934//large ribosomal subunit;GO:0005911//cell-cell junction;GO:0031090//organelle membrane	GO:0003723//RNA binding;GO:0005198//structural molecule activity	GO:0003002//regionalization;GO:0010467//gene expression	gi|922500288|ref|XP_013587936.1|/3.20509e-98/PREDICTED: 60S ribosomal protein L9-1 [Brassica oleracea var. oleracea]	356.313	367.417	233.75	362.093	340.04	371.993	371.507	456.403
Bo6g122300	Bo6g122300.1	295.63	357.59	231.95	244.18	254.23	344.3	90.67	351.38	242.39	305.53	281.67	272.43	254	264.4	261.93	162.19	311.26	237.7	245.77	301.72	266.12	199.3	271.16	288.54	-	cds chromosome:v2.1:C6:39042324:39043295:-1 gene:Bo6g122300 gene_biotype:protein_coding transcript_biotype:protein_coding	-	GO:0044424	-	-	gi|922501478|ref|XP_013588306.1|/1.00105e-138/PREDICTED: pathogen-related protein-like [Brassica oleracea var. oleracea]	295.057	280.903	228.147	286.543	260.11	237.05	253	271.203
Bo4g030440	Bo4g030440.1	295.19	338.71	249.01	383.41	392.7	375.01	112.96	285.33	330.38	261.1	225.81	325.5	340.37	330.06	247.84	293.76	329.89	288.06	345.01	320.9	288.26	199.66	315.02	250.24	-	cds chromosome:v2.1:C4:6578576:6578887:1 gene:Bo4g030440 gene_biotype:protein_coding transcript_biotype:protein_coding	K11254|1|9e-40|162|ppp:PHYPADRAFT_152862|histone H4	-	-	-	gi|976922550|gb|KVI06931.1|/4.99423e-39/Histone core [Cynara cardunculus var. scolymus]	294.303	383.707	242.89	270.803	306.09	303.903	254.973	318.057
Bo3g036420	Bo3g036420.1	295.17	125.92	321.24	212.62	105.76	139.06	29.33	400.78	313.83	186.56	82.42	196.42	226.2	358.53	307.69	374.59	289.87	356.87	190.59	316.15	199.04	282.67	369.93	413.63	-	cds chromosome:v2.1:C3:14412509:14416317:1 gene:Bo3g036420 gene_biotype:protein_coding transcript_biotype:protein_coding	K05747|1|5e-31|138|sind:105179491|Wiskott-Aldrich syndrome protein	-	-	-	gi|922456031|ref|XP_013630143.1|/2.80336e-144/PREDICTED: extensin-2-like [Brassica oleracea var. oleracea]	247.443	152.48	247.98	155.133	297.473	340.443	355.41	235.26
Bo2g023680	Bo2g023680.1	295.14	291.62	218.44	311.4	274.78	292.22	261.26	273.47	263.2	303.8	366.83	297.67	344	272.44	247.98	232.25	317.27	246.25	280.25	330.38	344.86	244.57	226.39	237.71	-	cds chromosome:v2.1:C2:6242831:6244771:-1 gene:Bo2g023680 gene_biotype:protein_coding transcript_biotype:protein_coding	K09503|1|0.0|720|bna:106384821|DnaJ homolog subfamily A member 2	-	GO:0043169//cation binding;GO:0005515//protein binding;GO:0032550	GO:0006950//response to stress;GO:0044267//cellular protein metabolic process	gi|922430337|ref|XP_013621229.1|/0/PREDICTED: chaperone protein dnaJ 3 [Brassica oleracea var. oleracea]	268.4	292.8	265.977	322.767	288.14	265.257	236.223	318.497
Bo5g148380	Bo5g148380.1	295.03	222.37	222.16	197.58	235.1	212.54	14.75	188.91	231.47	206.88	175.7	363.67	177.61	251.14	257.46	322.72	197.06	235.45	207.84	241.35	208.46	226.15	352.66	279.18	-	cds chromosome:v2.1:C5:45692261:45694298:-1 gene:Bo5g148380 gene_biotype:protein_coding transcript_biotype:protein_coding	K00134|1|2e-171|602|bna:106429798|glyceraldehyde 3-phosphate dehydrogenase [EC:1.2.1.12]	-	-	-	gi|922479495|ref|XP_013637814.1|/3.6712e-171/PREDICTED: glyceraldehyde-3-phosphate dehydrogenase, cytosolic [Brassica oleracea var. oleracea]	246.52	215.073	145.043	248.75	228.737	251.743	285.997	219.217
Bo3g036190	Bo3g036190.1	294.49	296.42	266.36	288.81	335.66	308.84	275.98	289.91	284.97	259.68	242.46	287.25	164.58	241.15	153.34	263.02	169.92	148.89	300.81	190.18	160.25	150.23	142.21	160.63	-	cds chromosome:v2.1:C3:14217174:14218180:1 gene:Bo3g036190 gene_biotype:protein_coding transcript_biotype:protein_coding	K03627|1|3e-74|276|bna:106428094|putative transcription factor	GO:0031981//nuclear lumen	GO:0003712//transcription cofactor activity;GO:0003677//DNA binding	GO:0009642//response to light intensity;GO:0009725//response to hormone;GO:0000302//response to reactive oxygen species;GO:0006351//transcription, DNA-templated	gi|685285282|ref|XP_009133549.1|/1.8355e-73/PREDICTED: multiprotein-bridging factor 1a [Brassica rapa]	285.757	311.103	283.62	263.13	186.357	193.943	151.023	217.08
Bo7g014140	Bo7g014140.1	294.42	268.45	333.57	283.11	305.95	269.07	909.15	250.79	224.8	266.87	369.17	212.99	295.31	280.84	263.64	199.88	342.5	284.68	271.86	247.34	335.89	323.33	147.66	223.53	-	cds chromosome:v2.1:C7:4773622:4775526:-1 gene:Bo7g014140 gene_biotype:protein_coding transcript_biotype:protein_coding	-	GO:0016020//membrane;GO:0009536//plastid	GO:0016671//oxidoreductase activity, acting on a sulfur group of donors, disulfide as acceptor	GO:0044710	gi|922516293|ref|XP_013593176.1|/5.99005e-67/PREDICTED: uncharacterized protein LOC106301348 [Brassica oleracea var. oleracea]	298.813	286.043	461.58	283.01	279.93	275.687	231.507	285.03
Bo11622s010	Bo11622s010.1	293.68	444.87	343.57	332.45	265.36	275.57	19.09	270.24	320.12	246.79	175.46	241.24	127.34	264.76	94.71	246.34	74.19	91.05	194.72	97.68	91.7	69.71	90.07	69.5	-	cds scaffold:v2.1:Scaffold11622:167:418:1 gene:Bo11622s010 gene_biotype:protein_coding transcript_biotype:protein_coding	K01237|1|5e-43|173|brp:103868606|myrosinase [EC:3.2.1.147]	-	GO:0016798//hydrolase activity, acting on glycosyl bonds	GO:0044238//primary metabolic process	gi|923914521|ref|XP_013726841.1|/2.00578e-43/PREDICTED: myrosinase 4-like [Brassica napus]	360.707	291.127	203.15	221.163	162.27	137.193	76.4267	128.033
Bo6g027630	Bo6g027630.1	293.51	406.89	327.07	353.18	374.39	318.68	244.59	262.65	257.66	304.29	286.05	199.82	318.33	317.01	309.41	231.15	347.15	294.92	344.41	308.35	311.02	388.43	279.26	303.55	-	cds chromosome:v2.1:C6:6184956:6185932:-1 gene:Bo6g027630 gene_biotype:protein_coding transcript_biotype:protein_coding	-	GO:0005911//cell-cell junction;GO:0009536//plastid	-	-	gi|922505660|ref|XP_013589792.1|/9.0573e-94/PREDICTED: jacalin-related lectin 15-like [Brassica oleracea var. oleracea]	342.49	348.75	254.967	263.387	314.917	291.073	323.747	321.26
Bo2g108850	Bo2g108850.1	293.5	219.49	305.63	641.92	884.74	580.82	35.57	710.62	757.73	716.36	369.69	1701.86	645.06	712.57	324.89	755.41	750.16	592.11	1203.25	270.97	942.45	597.16	571.66	815.31	-	cds chromosome:v2.1:C2:32336363:32338034:-1 gene:Bo2g108850 gene_biotype:protein_coding transcript_biotype:protein_coding	K01365|1|3e-86|319|bna:106439437|cathepsin L [EC:3.4.22.15];K16290|3|2e-85|317|smo:SELMODRAFT_184826|xylem cysteine proteinase [EC:3.4.22.-];K16292|4|3e-84|313|smo:SELMODRAFT_428615|KDEL-tailed cysteine endopeptidase [EC:3.4.22.-]	GO:0030312//external encapsulating structure	GO:0070011//peptidase activity, acting on L-amino acid peptides	GO:0019538//protein metabolic process	gi|922425479|ref|XP_013618816.1|/0/PREDICTED: probable cysteine proteinase At4g11320 [Brassica oleracea var. oleracea]	272.873	702.493	501.307	929.303	560.84	699.227	661.377	805.557
Bo1g001100	Bo1g001100.1	292.71	187.72	303.06	312.13	315.85	287.13	1462.62	296.98	298.03	297.89	417.88	233.59	204.73	195.01	254.19	146.03	277.87	215.53	152.26	145.06	253.13	395.9	144.8	182.68	-	cds chromosome:v2.1:C1:46852:50484:1 gene:Bo1g001100 gene_biotype:protein_coding transcript_biotype:protein_coding	K17535|1|5e-158|558|mdm:103444978|serine/threonine-protein kinase TNNI3K [EC:2.7.11.1];K04365|2|3e-134|479|mdm:103419723|B-Raf proto-oncogene serine/threonine-protein kinase [EC:2.7.11.1];K04424|5|7e-59|229|pda:103709593|sterile alpha motif and leucine zipper containing kinase AZK [EC:2.7.11.25]	-	GO:0004672//protein kinase activity;GO:0043168//anion binding	GO:0006796//phosphate-containing compound metabolic process	gi|922417365|ref|XP_013604089.1|/0/PREDICTED: serine/threonine-protein kinase CTR1-like isoform X1 [Brassica oleracea var. oleracea]	261.163	305.037	685.877	316.453	217.977	213.143	241.127	183.483
Bo3g153170	Bo3g153170.1	292.54	328.43	446.81	370.76	275.72	288.45	48.34	269.83	239.84	291.89	225.83	261.7	319.77	268.52	392.96	371.62	281.46	396.1	380.8	295.2	285.03	346.1	478.5	432.42	-	cds chromosome:v2.1:C3:54419550:54420400:1 gene:Bo3g153170 gene_biotype:protein_coding transcript_biotype:protein_coding	K02266|1|1e-52|204|bna:106389763|cytochrome c oxidase subunit 6a	GO:0005746//mitochondrial respiratory chain	GO:0015002//heme-copper terminal oxidase activity	-	gi|922454534|ref|XP_013629653.1|/8.9383e-52/PREDICTED: cytochrome c oxidase subunit 6a, mitochondrial [Brassica oleracea var. oleracea]	355.927	311.643	186.003	259.807	327.083	349.727	419.007	320.343
Bo5g038910	Bo5g038910.1	291.56	277.67	223.03	368.18	370.66	367.39	205.67	353.97	425.01	411.21	202.83	399.7	423.76	201.52	358.65	220.97	395.66	400.96	389.33	437.25	435.54	339.61	461.6	421.01	-	cds chromosome:v2.1:C5:12401792:12402566:1 gene:Bo5g038910 gene_biotype:protein_coding transcript_biotype:protein_coding	K08738|1|8e-62|235|bna:106429776|cytochrome c	GO:0031090//organelle membrane;GO:0043231//intracellular membrane-bounded organelle;GO:0044444//cytoplasmic part	GO:0046906//tetrapyrrole binding;GO:0046914//transition metal ion binding	GO:0044699;GO:0006006//glucose metabolic process	gi|685362536|ref|XP_009115594.1|/4.67765e-61/PREDICTED: cytochrome c [Brassica rapa]	264.087	368.743	328.217	337.913	327.977	339.197	407.407	420.707
Bo7g080210	Bo7g080210.1	290.35	132.98	232.49	221.76	380.69	243.12	15.18	405.37	337.78	262.54	121.93	329.27	62.74	182.78	79.51	430.83	96.09	176.08	445.32	100.53	111.9	80.29	80.69	128.25	-	cds chromosome:v2.1:C7:30568624:30569185:1 gene:Bo7g080210 gene_biotype:protein_coding transcript_biotype:protein_coding	-	GO:0005618//cell wall;GO:0005911//cell-cell junction;GO:0016020//membrane	GO:0004857//enzyme inhibitor activity	GO:0060918//auxin transport;GO:0000097//sulfur amino acid biosynthetic process;GO:0043479;GO:0032535//regulation of cellular component size;GO:0045229//external encapsulating structure organization;GO:0048588//developmental cell growth;GO:0010073//meristem maintenance;GO:0005976//polysaccharide metabolic process;GO:0009826//unidimensional cell growth;GO:0006950//response to stress	gi|922522974|ref|XP_013595460.1|/6.15452e-29/PREDICTED: defensin-like protein 1 [Brassica oleracea var. oleracea]	218.607	281.857	252.777	237.913	108.343	234.333	96.41	219.25
Bo2g025260	Bo2g025260.1	290.28	337.9	333.73	333.81	352.81	348.18	189.85	334.36	275.95	356.36	292.99	407.1	307.06	311.73	322.01	348.52	296.59	380.41	352.7	376.98	366.66	353.08	447.43	400.26	ADF1	cds chromosome:v2.1:C2:7569616:7570684:-1 gene:Bo2g025260 gene_biotype:protein_coding transcript_biotype:protein_coding gene_symbol:ADF1 description:actin depolymerizing factor 1 [Source:TAIR;Acc:AT3G46010](projected from arabidopsis_thaliana,AT3G46010)	K05765|1|1e-75|281|bna:106357791|cofilin	GO:0005856//cytoskeleton;GO:0009536//plastid	GO:0008092//cytoskeletal protein binding	GO:0002218//activation of innate immune response;GO:0008154//actin polymerization or depolymerization	gi|922419798|ref|XP_013615121.1|/7.5299e-75/PREDICTED: actin-depolymerizing factor 4 [Brassica oleracea var. oleracea]	320.637	344.933	266.72	352.15	313.6	341.84	400.257	365.447
Bo7g003460	Bo7g003460.1	287.94	216.39	519.53	267.67	196.43	172.3	55.35	291.27	317.3	312.39	211.87	225.08	278.17	247.78	459.85	386.45	243.53	385.53	131.73	225.8	255.9	518.68	412.63	533.4	-	cds chromosome:v2.1:C7:442137:443593:1 gene:Bo7g003460 gene_biotype:protein_coding transcript_biotype:protein_coding	K13065|1|0.0|878|bna:106380692|shikimate O-hydroxycinnamoyltransferase [EC:2.3.1.133]	GO:0044444//cytoplasmic part	GO:0005488//binding;GO:0050737	GO:0009626//plant-type hypersensitive response;GO:0009813//flavonoid biosynthetic process;GO:0048878//chemical homeostasis;GO:0006605//protein targeting	gi|922534021|ref|XP_013598307.1|/0/PREDICTED: shikimate O-hydroxycinnamoyltransferase [Brassica oleracea var. oleracea]	341.287	212.133	221.307	249.78	328.6	338.503	488.237	204.477
Bo9g010140	Bo9g010140.1	287.48	622.46	353.37	571.07	420.74	799.28	30.63	316.28	478.39	617.52	385.05	479.48	404.24	337.19	352.49	363.07	469.83	398.94	636.79	557.76	389.97	258.27	407.34	313.6	-	cds chromosome:v2.1:C9:2917728:2918730:1 gene:Bo9g010140 gene_biotype:protein_coding transcript_biotype:protein_coding	K02974|1|1e-63|241|bna:106427359|small subunit ribosomal protein S24e	-	-	-	gi|685267740|ref|XP_009124973.1|/6.52796e-63/PREDICTED: 40S ribosomal protein S24-1 [Brassica rapa]	421.103	597.03	275.1	494.017	364.64	410.613	326.403	528.173
Bo8g110940	Bo8g110940.1	287.42	425.77	342.71	422.48	396.74	587.5	93.82	259.94	362.6	410.99	333.07	404.94	273.12	291.6	292.48	332.85	354.75	281.66	548.91	427.82	303.45	223.48	428.82	229.86	-	cds chromosome:v2.1:C8:39551875:39552574:1 gene:Bo8g110940 gene_biotype:protein_coding transcript_biotype:protein_coding	K02889|1|5e-92|336|bna:106418724|large subunit ribosomal protein L21e	GO:0015934//large ribosomal subunit	GO:0005198//structural molecule activity	GO:0010467//gene expression	gi|922544403|ref|XP_013599978.1|/2.35692e-91/PREDICTED: 60S ribosomal protein L21-1-like [Brassica oleracea var. oleracea]	351.967	468.907	238.787	383	285.733	323.087	294.053	426.727
Bo8g074830	Bo8g074830.1	287.37	225.93	269.74	254.13	327.23	228.42	77.4	295.17	305.68	243.45	220.57	328.57	331.13	305.8	379.11	394.49	370.36	430.01	413.59	396.7	354.75	344.6	401.67	428.22	-	cds chromosome:v2.1:C8:24035437:24036512:1 gene:Bo8g074830 gene_biotype:protein_coding transcript_biotype:protein_coding	K07937|1|9e-100|362|bna:106415308|ADP-ribosylation factor 1	GO:0005911//cell-cell junction;GO:0016020//membrane	GO:0032550;GO:0005515//protein binding;GO:0001071//nucleic acid binding transcription factor activity;GO:0003676//nucleic acid binding;GO:0060229//lipase activator activity	GO:0010260//organ senescence;GO:0006305;GO:0015031//protein transport;GO:0030422//production of siRNA involved in RNA interference;GO:0006342//chromatin silencing;GO:0010038//response to metal ion;GO:0006006//glucose metabolic process;GO:0006498;GO:0035195//gene silencing by miRNA;GO:0009725//response to hormone;GO:0045087//innate immune response;GO:0035556//intracellular signal transduction	gi|922543423|ref|XP_013599474.1|/1.66953e-100/PREDICTED: ADP-ribosylation factor 1-like isoform X2 [Brassica oleracea var. oleracea]	261.013	269.927	226.083	264.197	338.68	398.287	391.497	388.347
Bo5g004170	Bo5g004170.1	287.36	429.5	518.51	455.31	354.59	355.52	5.59	268.26	269.58	422.05	277.34	291.62	292.67	338.26	378.35	422.64	304.97	426.56	330.86	275.72	332.97	304.25	338.25	356.67	FLA9	cds chromosome:v2.1:C5:1083065:1083817:-1 gene:Bo5g004170 gene_biotype:protein_coding transcript_biotype:protein_coding gene_symbol:FLA9 description:FASCICLIN-like arabinoogalactan 9 [Source:TAIR;Acc:AT1G03870](projected from arabidopsis_thaliana,AT1G03870)	K19519|1|2e-15|83.6|atr:105420786|transforming growth factor-beta-induced protein	GO:0031225//anchored component of membrane	-	-	gi|922480822|ref|XP_013638266.1|/2.09137e-97/PREDICTED: fasciclin-like arabinogalactan protein 9 [Brassica oleracea var. oleracea]	411.79	388.473	181.143	330.337	336.427	384.723	333.057	313.183
Bo8g075000	Bo8g075000.1	286.78	315.93	337.23	314.05	245.5	228.34	819.13	231.75	231.56	288.65	418.45	238.57	201.35	191.97	216.85	113.2	207.37	168.39	101.92	122.52	187.67	270.75	106.79	164.76	ATTPS9	cds chromosome:v2.1:C8:24141451:24144439:1 gene:Bo8g075000 gene_biotype:protein_coding transcript_biotype:protein_coding gene_symbol:ATTPS9 description:trehalose-phosphatase/synthase 9 [Source:TAIR;Acc:AT1G23870](projected from arabidopsis_thaliana,AT1G23870)	K16055|1|0.0|1704|bna:106415110|trehalose 6-phosphate synthase/phosphatase [EC:2.4.1.15 3.1.3.12]	GO:0043231//intracellular membrane-bounded organelle	GO:0035251//UDP-glucosyltransferase activity;GO:0019203//carbohydrate phosphatase activity	GO:0005991//trehalose metabolic process;GO:0009746;GO:0034285	gi|922552934|ref|XP_013604470.1|/0/PREDICTED: probable alpha,alpha-trehalose-phosphate synthase [UDP-forming] 9 [Brassica oleracea var. oleracea]	313.313	262.63	427.48	315.223	203.39	162.987	180.767	137.37
Bo8g052640	Bo8g052640.1	286.54	392.17	268.79	367.79	398.56	510.36	74.27	308.66	285.32	394.47	375.92	439.84	375.17	315.17	281.09	276.67	355.09	306.16	591.11	420.49	346.37	210.09	311.5	263.03	-	cds chromosome:v2.1:C8:17398141:17399070:-1 gene:Bo8g052640 gene_biotype:protein_coding transcript_biotype:protein_coding	K02875|1|3e-69|260|bna:106415541|large subunit ribosomal protein L14e	GO:0031981//nuclear lumen;GO:0009536//plastid;GO:0015934//large ribosomal subunit;GO:0005911//cell-cell junction;GO:0031090//organelle membrane	GO:0005198//structural molecule activity	GO:0009451//RNA modification;GO:0022613//ribonucleoprotein complex biogenesis;GO:0010467//gene expression	gi|685260978|ref|XP_009143066.1|/1.76761e-68/PREDICTED: 60S ribosomal protein L14-2 [Brassica rapa]	315.833	425.57	222.75	403.41	323.81	312.64	261.54	452.657
Bo8g095950	Bo8g095950.1	283.52	281.33	251.07	375.4	301.54	341.81	69.06	301.67	319.23	347.52	261.09	334.3	260.1	302.29	192.42	238.08	293.16	223.3	408.7	266.4	239.77	175.3	211.86	197.28	-	cds chromosome:v2.1:C8:32884342:32886346:1 gene:Bo8g095950 gene_biotype:protein_coding transcript_biotype:protein_coding	K13034|1|0.0|683|bna:106415710|L-3-cyanoalanine synthase/ cysteine synthase [EC:2.5.1.47 4.4.1.9]	GO:0009536//plastid	GO:0046914//transition metal ion binding;GO:0016835//carbon-oxygen lyase activity;GO:0016846//carbon-sulfur lyase activity;GO:0043168//anion binding	GO:0006563//L-serine metabolic process;GO:0006007//glucose catabolic process;GO:0006090//pyruvate metabolic process;GO:0042743//hydrogen peroxide metabolic process;GO:0048468//cell development;GO:0006996//organelle organization;GO:0006970//response to osmotic stress;GO:0019758;GO:0008104//protein localization;GO:0010038//response to metal ion;GO:0009746;GO:0009683//indoleacetic acid metabolic pro…	gi|922553184|ref|XP_013604593.1|/0/PREDICTED: bifunctional L-3-cyanoalanine synthase/cysteine synthase C1, mitochondrial [Brassica oleracea var. oleracea]	271.973	339.583	229.987	314.303	251.603	251.513	194.813	304.957
Bo4g120450	Bo4g120450.1	283.39	382.62	320.63	321.7	306.25	339.54	168.79	233.66	271.33	270.13	231.68	255.39	194.18	250.72	242.19	177.46	235.43	238.53	314.22	131.38	214.21	139.46	89.09	84.56	-	cds chromosome:v2.1:C4:31386295:31387512:1 gene:Bo4g120450 gene_biotype:protein_coding transcript_biotype:protein_coding	-	GO:0005911//cell-cell junction;GO:0016020//membrane;GO:0044424	-	GO:0006950//response to stress	gi|922468146|ref|XP_013634147.1|/5.32658e-88/PREDICTED: universal stress protein A-like protein [Brassica oleracea var. oleracea]	328.88	322.497	224.593	252.4	229.03	217.14	104.37	219.937
Bo1g014340	Bo1g014340.1	283.3	312.87	328.15	230.86	234.01	183.63	215.32	206.9	295.17	195.49	168.95	140.23	262.5	324.69	221.37	216.59	211.61	222.05	167.18	97.69	170.36	306.19	105.87	217.34	-	cds chromosome:v2.1:C1:4599628:4600684:1 gene:Bo1g014340 gene_biotype:protein_coding transcript_biotype:protein_coding	K08235|1|4e-141|501|bna:106390181|xyloglucan:xyloglucosyl transferase [EC:2.4.1.207]	GO:0005618//cell wall;GO:0043231//intracellular membrane-bounded organelle;GO:0005576//extracellular region;GO:0016020//membrane	GO:0016798//hydrolase activity, acting on glycosyl bonds;GO:0016758//transferase activity, transferring hexosyl groups	GO:0044042//glucan metabolic process;GO:0044767//single-organism developmental process;GO:0010476//gibberellin mediated signaling pathway;GO:0009827//plant-type cell wall modification	gi|674964178|emb|CDX68640.1|/1.62985e-140/BnaC01g08130D [Brassica napus]	308.107	216.167	239.13	168.223	269.52	216.75	209.8	145.077
Bo3g165550	Bo3g165550.1	283.06	193.11	283.36	181.24	155.47	135.35	150.27	351.9	306.64	167.96	115.14	187.35	182.33	321.45	213.28	429.42	218.2	296.12	214.31	279.64	244.34	307.49	359.68	358.84	-	cds chromosome:v2.1:C3:58222550:58224124:1 gene:Bo3g165550 gene_biotype:protein_coding transcript_biotype:protein_coding	K00512|1|2e-121|437|vvi:109124179|steroid 17alpha-monooxygenase / 17alpha-hydroxyprogesterone deacetylase [EC:1.14.14.19 1.14.14.32];K20770|2|2e-112|407|tcc:TCM_016064|(+)-delta-cadinene 8-hydroxylase [EC:1.14.-.-];K20618|5|6e-90|332|nnu:104592508|cytochrome P450 family 76 subfamily A	GO:0005911//cell-cell junction;GO:0031090//organelle membrane;GO:0030312//external encapsulating structure;GO:0009536//plastid	GO:0046906//tetrapyrrole binding;GO:0046914//transition metal ion binding;GO:0016491//oxidoreductase activity	GO:0044710	gi|922453458|ref|XP_013629300.1|/0/PREDICTED: geraniol 8-hydroxylase-like [Brassica oleracea var. oleracea]	253.177	157.353	269.603	156.817	239.02	314.58	342.003	246.097
Bo4g188210	Bo4g188210.1	282.25	586.16	374.02	449.9	417.72	680.22	111.59	198.76	436.91	450.77	443.14	426.39	427.46	305.36	481.85	266	415.74	437.24	632.74	531.78	387.83	339.76	470.08	402.18	-	cds chromosome:v2.1:C4:50541294:50542074:1 gene:Bo4g188210 gene_biotype:protein_coding transcript_biotype:protein_coding	K02893|1|1e-52|205|bna:106395928|large subunit ribosomal protein L23Ae	GO:0030312//external encapsulating structure;GO:0031981//nuclear lumen;GO:0015934//large ribosomal subunit;GO:0005911//cell-cell junction	GO:0003676//nucleic acid binding;GO:0005198//structural molecule activity;GO:0036094//small molecule binding	GO:0009642//response to light intensity;GO:0009451//RNA modification;GO:0022613//ribonucleoprotein complex biogenesis;GO:0010467//gene expression;GO:0006950//response to stress	gi|923761118|ref|XP_013677131.1|/5.14463e-52/PREDICTED: 60S ribosomal protein L23a-1-like [Brassica napus]	414.143	515.947	249.087	440.1	404.89	372.993	404.007	517.45
Bo7g108920	Bo7g108920.1	281.28	1527.4	400.62	883.67	301.87	754.17	13.68	638.79	401.63	961.02	644.4	254.64	703.82	583.47	479.96	280.43	468.7	636.32	441.24	929.94	1219.64	1215.89	749.48	1077.05	-	cds chromosome:v2.1:C7:43008877:43011815:1 gene:Bo7g108920 gene_biotype:protein_coding transcript_biotype:protein_coding	K00815|1|0.0|821|bna:106443733|tyrosine aminotransferase [EC:2.6.1.5]	-	-	-	gi|674860367|emb|CDY69520.1|/0/BnaCnng63960D [Brassica napus]	736.433	646.57	351.367	620.02	589.083	461.817	1014.14	863.607
Bo9g091080	Bo9g091080.1	280.62	306.1	261.59	330.67	336.64	340.8	148.34	256.37	241.87	309.18	284.9	316.69	299.17	299.26	235.53	272.84	268.65	254.42	345.81	259.03	252.16	231.81	240.13	261.07	-	cds chromosome:v2.1:C9:28059318:28060754:1 gene:Bo9g091080 gene_biotype:protein_coding transcript_biotype:protein_coding	K02150|1|1e-124|446|bna:106439661|V-type H+-transporting ATPase subunit E	GO:0000325//plant-type vacuole;GO:0005840//ribosome;GO:0016469//proton-transporting two-sector ATPase complex;GO:0031090//organelle membrane	GO:0019829//cation-transporting ATPase activity	GO:0015988//energy coupled proton transmembrane transport, against electrochemical gradient;GO:0003006//developmental process involved in reproduction;GO:0042546//cell wall biogenesis;GO:0006007//glucose catabolic process;GO:0006754//ATP biosynthetic process;GO:0006996//organelle organization;GO:0006970//response to osmotic stress;GO:0010038//response to metal ion;GO:0070838//divalent metal ion t…	gi|922560779|ref|XP_013608667.1|/3.78884e-124/PREDICTED: V-type proton ATPase subunit E1-like [Brassica oleracea var. oleracea]	282.77	336.037	215.527	303.59	277.987	265.303	244.337	285.667
Bo2g043370	Bo2g043370.1	280.22	223.85	209.35	306.43	381.46	415.64	112.48	286.11	285.24	273.84	287.64	372.72	293.71	250.3	186.78	234.59	277.86	222.89	422.98	321.14	343.63	192.25	204.77	214.8	-	cds chromosome:v2.1:C2:11847332:11847526:1 gene:Bo2g043370 gene_biotype:protein_coding transcript_biotype:protein_coding	-	-	-	-	gi|685272144|ref|XP_009127136.1|/7.51939e-11/PREDICTED: UPF0329 protein ECU05_1680/ECU11_0050 [Brassica rapa]	237.807	367.843	227.943	311.4	243.597	245.113	203.94	362.583
Bo7g042350	Bo7g042350.1	279.83	288.31	257.74	322.3	241.83	214.25	146.03	221.89	34.76	207.89	199.26	48.61	163.32	174.94	155.28	225.9	169.28	177.95	59.2	176.46	195.99	155.21	101.61	127.27	-	cds chromosome:v2.1:C7:15811184:15812764:-1 gene:Bo7g042350 gene_biotype:protein_coding transcript_biotype:protein_coding description:FAD-binding Berberine family protein [Source:TAIR;Acc:AT1G30720](projected from arabidopsis_thaliana,AT1G30720)	-	GO:0044424	GO:0000166//nucleotide binding;GO:0016616//oxidoreductase activity, acting on the CH-OH group of donors, NAD or NADP as acceptor	GO:0044710	gi|922523130|ref|XP_013595510.1|/0/PREDICTED: reticuline oxidase-like protein [Brassica oleracea var. oleracea]	275.293	259.46	134.227	151.92	164.513	191.043	128.03	143.883
Bo5g118890	Bo5g118890.1	279.51	80.58	196	162.17	274.27	181.02	179.13	387.3	231.08	175.51	195.96	273.66	141.52	119.51	206.85	268.48	136.94	204.17	204.33	237.53	173.22	266.53	309.77	328.18	-	cds chromosome:v2.1:C5:36553014:36553304:-1 gene:Bo5g118890 gene_biotype:protein_coding transcript_biotype:protein_coding description:Bifunctional inhibitor/lipid-transfer protein/seed storage 2S albumin superfamily protein [Source:TAIR;Acc:AT3G18280](projected from arabidopsis_thaliana,AT3G18280)	-	-	GO:0005488//binding	GO:0009626//plant-type hypersensitive response;GO:0009813//flavonoid biosynthetic process;GO:0006605//protein targeting;GO:0010876//lipid localization	gi|685310631|ref|XP_009145909.1|/1.38962e-36/PREDICTED: non-specific lipid-transfer protein 2 [Brassica rapa]	185.363	205.82	265.837	215.043	155.96	203.197	301.493	205.027
Bo4g197210	Bo4g197210.1	279.37	526.59	313.58	379.56	414.14	322.47	1687.64	324.7	280.81	412.7	632.61	431.06	341.99	190.27	343.31	171.21	412.77	336	529.13	267.96	387.15	356.09	200.01	254.83	-	cds chromosome:v2.1:C4:53257320:53257721:1 gene:Bo4g197210 gene_biotype:protein_coding transcript_biotype:protein_coding	K10840|1|2e-70|264|bna:106453235|centrin-2;K16465|3|3e-45|180|jcu:105642812|centrin-1	GO:0043231//intracellular membrane-bounded organelle	GO:0046872//metal ion binding	GO:0042743//hydrogen peroxide metabolic process;GO:0000904//cell morphogenesis involved in differentiation	gi|922461096|ref|XP_013631794.1|/1.45091e-70/PREDICTED: calcium-binding protein KIC-like [Brassica oleracea var. oleracea]	373.18	372.057	764.383	492.123	291.857	306.66	270.31	394.747
Bo1g047930	Bo1g047930.1	279.26	364.25	287.48	312.4	365.81	466.16	122.39	256.26	293.06	383.53	350.65	337.75	303.8	305.12	279.92	362.12	334.65	290.86	557.43	348.49	310.91	201.11	296.82	223.99	-	cds chromosome:v2.1:C1:13642574:13643492:-1 gene:Bo1g047930 gene_biotype:protein_coding transcript_biotype:protein_coding	K02875|1|6e-68|256|bna:106415541|large subunit ribosomal protein L14e	GO:0031981//nuclear lumen;GO:0009536//plastid;GO:0015934//large ribosomal subunit;GO:0005911//cell-cell junction;GO:0031090//organelle membrane	GO:0005198//structural molecule activity	GO:0009451//RNA modification;GO:0022613//ribonucleoprotein complex biogenesis;GO:0010467//gene expression	gi|922412854|ref|XP_013583256.1|/2.30856e-68/PREDICTED: 60S ribosomal protein L14-2-like [Brassica oleracea var. oleracea]	310.33	381.457	223.903	357.31	296.28	329.21	240.64	405.61
Bo3g030160	Bo3g030160.1	279.22	216.75	188.18	362.04	423.51	388.12	23.38	268.62	238.75	307.76	291.04	406.03	285.2	257.49	295.75	406.25	411.51	397.21	286.8	348.66	278.39	189.39	360.23	260.01	-	cds chromosome:v2.1:C3:11422019:11424571:-1 gene:Bo3g030160 gene_biotype:protein_coding transcript_biotype:protein_coding	K01689|1|0.0|879|bna:106437895|enolase [EC:4.2.1.11]	GO:0043234//protein complex;GO:0031967;GO:0009536//plastid;GO:0005911//cell-cell junction;GO:0005576//extracellular region;GO:0016020//membrane	GO:0003676//nucleic acid binding;GO:0046914//transition metal ion binding;GO:0016836//hydro-lyase activity	GO:0009314//response to radiation;GO:0006007//glucose catabolic process;GO:0010038//response to metal ion;GO:0009725//response to hormone;GO:0006970//response to osmotic stress;GO:0043094//cellular metabolic compound salvage	gi|922457144|ref|XP_013630506.1|/0/PREDICTED: bifunctional enolase 2/transcriptional activator-like [Brassica oleracea var. oleracea]	228.05	391.223	176.917	334.943	279.48	404.99	269.877	304.617
Bo3g031850	Bo3g031850.1	279.1	360.17	247.36	305.37	383.22	478.42	32.66	290.03	322.43	296.22	285.31	380.42	305.36	291.7	293.89	318.39	296.17	284.06	528.37	354.7	303.99	222.12	331.76	257.04	-	cds chromosome:v2.1:C3:11905230:11906072:-1 gene:Bo3g031850 gene_biotype:protein_coding transcript_biotype:protein_coding	K02920|1|3e-56|217|bna:106392890|large subunit ribosomal protein L36e	GO:0031090//organelle membrane;GO:0015934//large ribosomal subunit	GO:0005198//structural molecule activity	GO:0010467//gene expression	gi|922441298|ref|XP_013625552.1|/5.91725e-56/PREDICTED: 60S ribosomal protein L36-2-like [Brassica oleracea var. oleracea]	295.543	389.003	215.04	320.65	296.983	299.54	270.307	395.687
Bo4g116720	Bo4g116720.1	278.91	462.45	411.55	468.86	400.4	505.61	127.61	301.33	286.25	357.64	379.74	385.19	319.73	286.87	355.97	338.66	376.05	376.23	333.29	325.31	349.5	302.01	350.32	316.76	-	cds chromosome:v2.1:C4:29774873:29776952:-1 gene:Bo4g116720 gene_biotype:protein_coding transcript_biotype:protein_coding	K01803|1|7e-130|463|bna:106357589|triosephosphate isomerase (TIM) [EC:5.3.1.1]	GO:0005911//cell-cell junction;GO:0005576//extracellular region;GO:0009532//plastid stroma;GO:0031090//organelle membrane;GO:0030312//external encapsulating structure	GO:0046914//transition metal ion binding;GO:0016861//intramolecular oxidoreductase activity, interconverting aldoses and ketoses	GO:0006007//glucose catabolic process;GO:0035966//response to topologically incorrect protein;GO:0043094//cellular metabolic compound salvage;GO:0006511//ubiquitin-dependent protein catabolic process;GO:0006996//organelle organization;GO:0006970//response to osmotic stress;GO:0045333//cellular respiration;GO:0010038//response to metal ion;GO:0000097//sulfur amino acid biosynthetic process;GO:0042…	gi|922476089|ref|XP_013636628.1|/1.25458e-129/PREDICTED: triosephosphate isomerase, cytosolic [Brassica oleracea var. oleracea]	384.303	458.29	238.397	374.19	320.857	363.647	323.03	336.033
Bo9g139360	Bo9g139360.1	278.52	266.61	250.13	242.66	247.28	242.79	286.25	235.25	233.9	254.92	285.87	266.08	256.95	217.47	278.78	232.38	284.49	257.02	243.03	279.64	302.77	277.75	214.8	237.6	ORP3C	cds chromosome:v2.1:C9:42380520:42383014:1 gene:Bo9g139360 gene_biotype:protein_coding transcript_biotype:protein_coding gene_symbol:ORP3C description:OSBP(oxysterol binding protein)-related protein 3C [Source:TAIR;Acc:AT5G59420](projected from arabidopsis_thaliana,AT5G59420)	K20174|1|0.0|815|adu:107476837|oxysterol-binding protein-related protein 1/2	GO:0044444//cytoplasmic part	GO:0032934//sterol binding	GO:0009642//response to light intensity;GO:0006952//defense response;GO:0006629//lipid metabolic process;GO:0000302//response to reactive oxygen species;GO:0009696//salicylic acid metabolic process;GO:0009608//response to symbiont;GO:0007165//signal transduction;GO:0009072//aromatic amino acid family metabolic process	gi|922568491|ref|XP_013612536.1|/0/PREDICTED: oxysterol-binding protein-related protein 3C [Brassica oleracea var. oleracea]	265.087	244.243	251.8	268.957	251.067	257.963	243.383	275.147
Bo6g076550	Bo6g076550.1	278.27	335.19	304.03	413.55	461.71	503.65	29.98	256.37	291.34	354.27	298.88	333.64	193.07	265.3	211.02	248.13	250.09	241.77	567.57	235.51	203.86	141.87	254.64	163.84	-	cds chromosome:v2.1:C6:22421083:22422044:-1 gene:Bo6g076550 gene_biotype:protein_coding transcript_biotype:protein_coding	K02923|1|2e-37|154|brp:103862937|large subunit ribosomal protein L38e	GO:0015934//large ribosomal subunit	GO:0005198//structural molecule activity	GO:0010467//gene expression;GO:0022613//ribonucleoprotein complex biogenesis;GO:0009451//RNA modification	gi|674935101|emb|CDX98380.1|/1.39889e-52/BnaC06g17410D [Brassica napus]	305.83	459.637	192.563	328.93	223.13	246.663	186.783	335.647
Bo4g186700	Bo4g186700.1	277.67	365.65	213.11	359.82	348.97	462.11	27.71	237.02	357.52	328.56	306.15	421.44	313.18	327.17	235.27	204.47	323.97	217.14	340.86	398.58	288.07	166.27	275.9	201.07	-	cds chromosome:v2.1:C4:49632303:49632803:-1 gene:Bo4g186700 gene_biotype:protein_coding transcript_biotype:protein_coding	K02870|1|8e-80|296|bna:106433960|large subunit ribosomal protein L12e	GO:0031981//nuclear lumen;GO:0009536//plastid;GO:0015934//large ribosomal subunit;GO:0005911//cell-cell junction	GO:0046914//transition metal ion binding;GO:0005198//structural molecule activity	GO:0009451//RNA modification;GO:0022613//ribonucleoprotein complex biogenesis;GO:0010467//gene expression;GO:0006950//response to stress	gi|922461254|ref|XP_013631840.1|/1.6583e-79/PREDICTED: 60S ribosomal protein L12-2-like [Brassica oleracea var. oleracea]	285.477	390.3	207.417	352.05	291.873	248.527	214.413	342.503
Bo3g007060	Bo3g007060.1	276.35	347.34	181.47	349.19	316.27	330.82	204.64	261.47	306.87	319.74	333.93	296.49	340.02	284.72	245.25	246.74	339.43	257.19	347.43	375.89	350.46	268.54	248.93	262.93	-	cds chromosome:v2.1:C3:2497985:2499871:1 gene:Bo3g007060 gene_biotype:protein_coding transcript_biotype:protein_coding	-	GO:0044424	-	GO:0006605//protein targeting	gi|922451742|ref|XP_013628724.1|/1.81571e-98/PREDICTED: coiled-coil domain-containing protein 25-like [Brassica oleracea var. oleracea]	268.387	332.093	257.66	316.72	289.997	281.12	260.133	357.927
Bo7g114570	Bo7g114570.1	276.34	284.96	178.82	322.65	277.1	241.75	239.33	173.84	200.25	233.7	211.54	188.73	162.92	209.2	165.35	137.36	260.93	195.62	216.37	195.02	180.86	144.97	100.19	123.61	-	cds chromosome:v2.1:C7:45553238:45554639:1 gene:Bo7g114570 gene_biotype:protein_coding transcript_biotype:protein_coding	-	-	-	-	gi|922533095|ref|XP_013598031.1|/2.36524e-133/PREDICTED: putative glutamine amidotransferase YLR126C [Brassica oleracea var. oleracea]	246.707	280.5	204.473	211.323	179.157	197.97	122.923	197.417
Bo2g010110	Bo2g010110.1	275.95	266.15	229.84	342.47	363.84	263.51	320.23	208.47	240.86	254.15	244.91	228.44	314.32	311.04	221.17	161.52	247.75	181.1	190.18	166.25	214.16	190.98	56.12	124.82	-	cds chromosome:v2.1:C2:2274683:2275600:-1 gene:Bo2g010110 gene_biotype:protein_coding transcript_biotype:protein_coding description:Cystathionine beta-synthase (CBS) family protein [Source:TAIR;Acc:AT5G10860](projected from arabidopsis_thaliana,AT5G10860)	-	-	-	-	gi|922424535|ref|XP_013618347.1|/2.91423e-111/PREDICTED: CBS domain-containing protein CBSX3, mitochondrial [Brassica oleracea var. oleracea]	257.313	323.273	256.52	242.5	282.177	196.79	123.973	190.197
Bo2g012800	Bo2g012800.1	275.61	371.62	256.64	310.03	294.42	206.84	45.39	218.13	180.91	323.28	262.65	181.44	253.7	180.49	255.38	202.19	305.82	255.42	280.78	189.1	281.45	232.19	146	212.59	-	cds chromosome:v2.1:C2:3812730:3813314:1 gene:Bo2g012800 gene_biotype:protein_coding transcript_biotype:protein_coding	K09060|1|1e-09|63.5|mus:103972809|plant G-box-binding factor	GO:0043231//intracellular membrane-bounded organelle	GO:0001071//nucleic acid binding transcription factor activity;GO:0003677//DNA binding	GO:0019932//second-messenger-mediated signaling;GO:0006351//transcription, DNA-templated;GO:0009605//response to external stimulus	gi|922425155|ref|XP_013618656.1|/1.30427e-91/PREDICTED: basic leucine zipper 43-like [Brassica oleracea var. oleracea]	301.29	270.43	148.143	255.79	229.857	254.477	196.927	250.443
Bo7g056220	Bo7g056220.1	275.5	287.26	232.23	286.5	351.34	348.72	154.98	275.66	341.98	295.26	255.98	341.21	305.9	281.78	302.71	293.17	312.83	281.32	336.57	332.66	299.82	206	263.49	248.59	-	cds chromosome:v2.1:C7:20475630:20476070:-1 gene:Bo7g056220 gene_biotype:protein_coding transcript_biotype:protein_coding	K02900|1|1e-83|308|bna:106371255|large subunit ribosomal protein L27Ae	GO:0031981//nuclear lumen;GO:0015934//large ribosomal subunit;GO:0005911//cell-cell junction	GO:0005198//structural molecule activity	GO:0009791//post-embryonic development;GO:0010467//gene expression	gi|922518741|ref|XP_013593977.1|/7.57347e-83/PREDICTED: 60S ribosomal protein L27a-2 [Brassica oleracea var. oleracea]	264.997	328.853	257.54	297.483	296.797	295.773	239.36	323.017
Bo2g024740	Bo2g024740.1	275.49	190.21	150.11	188	165.94	113.28	21.35	154.96	131.88	39.36	66.21	37.96	240.18	149.97	176.7	83.98	150.67	103.03	33.92	97.43	61.12	122.74	105.27	111.32	-	cds chromosome:v2.1:C2:7068971:7069471:-1 gene:Bo2g024740 gene_biotype:protein_coding transcript_biotype:protein_coding	-	GO:0043231//intracellular membrane-bounded organelle	-	-	gi|922420907|ref|XP_013616332.1|/2.09776e-74/PREDICTED: uncharacterized protein LOC106322751 [Brassica oleracea var. oleracea]	205.27	155.74	102.73	47.8433	188.95	112.56	113.11	64.1567
Bo8g089590	Bo8g089590.1	275.32	422.89	170.22	395.32	407.21	180.98	92.31	326.58	357.06	125.43	261.11	343.31	339.89	364	281.78	277.75	401.47	268.7	610.93	440.84	339.34	220.98	300.39	244.95	-	cds chromosome:v2.1:C8:29728671:29729917:1 gene:Bo8g089590 gene_biotype:protein_coding transcript_biotype:protein_coding	K02893|1|8e-54|209|bna:106411675|large subunit ribosomal protein L23Ae	GO:0030529//intracellular ribonucleoprotein complex	-	-	gi|687569154|ref|NP_001288915.1|/3.56277e-53/60S ribosomal protein L23a-2-like [Brassica rapa]	289.477	327.837	258.65	243.283	328.557	315.973	255.44	463.703
Bo1g122910	Bo1g122910.1	274.91	269.96	205.58	328.27	344.15	259.3	155.04	280.89	215.25	256.03	203.91	311.46	248.56	255.65	225.99	237.82	264.4	263.36	318.27	272.35	256.55	234.1	209.78	246.71	-	cds chromosome:v2.1:C1:36495451:36496479:1 gene:Bo1g122910 gene_biotype:protein_coding transcript_biotype:protein_coding	K00847|1|8e-14|77.0|bna:106428977|fructokinase [EC:2.7.1.4]	GO:0016020//membrane;GO:0044424	-	GO:0009607//response to biotic stimulus;GO:0006950//response to stress;GO:0006605//protein targeting	gi|923816697|ref|XP_013692704.1|/4.94385e-81/PREDICTED: universal stress protein YxiE-like [Brassica napus]	250.15	310.573	217.06	257.133	243.4	255.193	230.197	282.39
Bo8g011340	Bo8g011340.1	274.02	147.32	272.88	170.09	211.87	233.79	1122.93	220.48	211.62	113.64	960.87	164.5	102.98	134.65	153.17	166.01	157.42	136.86	171.52	151.26	110.39	265.8	219.92	173.8	-	cds chromosome:v2.1:C8:2244085:2245040:-1 gene:Bo8g011340 gene_biotype:protein_coding transcript_biotype:protein_coding	K00430|1|1e-66|251|bna:106423840|peroxidase [EC:1.11.1.7]	-	GO:0003824//catalytic activity;GO:0016209//antioxidant activity;GO:0043169//cation binding;GO:0046906//tetrapyrrole binding	GO:0044710;GO:0006950//response to stress	gi|922551521|ref|XP_013603753.1|/6.41507e-66/PREDICTED: peroxidase 10 [Brassica oleracea var. oleracea]	231.407	205.25	518.343	413.003	130.267	153.43	219.84	144.39
Bo5g004420	Bo5g004420.1	272.93	333.43	376.38	418.37	445.91	505.67	66.37	302.5	356.02	420.63	323.95	408.65	341.26	319.52	444.44	418.8	357.7	449.86	533.56	451.78	360.35	347.47	487.91	390.28	-	cds chromosome:v2.1:C5:1236091:1236975:-1 gene:Bo5g004420 gene_biotype:protein_coding transcript_biotype:protein_coding	K02958|1|2e-82|304|bna:106424317|small subunit ribosomal protein S15e	GO:0015935//small ribosomal subunit;GO:0031981//nuclear lumen;GO:0009532//plastid stroma;GO:0005911//cell-cell junction;GO:0031090//organelle membrane	GO:0003676//nucleic acid binding;GO:0005198//structural molecule activity	GO:0009451//RNA modification;GO:0006351//transcription, DNA-templated	gi|685369642|ref|XP_009118657.1|/1.07051e-81/PREDICTED: 40S ribosomal protein S15-1 [Brassica rapa]	327.58	456.65	241.63	384.41	368.407	408.787	408.553	448.563
Bo3g012060	Bo3g012060.1	272.81	334.84	274.66	316.94	325.2	276.73	327.56	248.12	262.41	251.49	276.88	249.02	277.84	254.79	220.13	248.84	263.79	217.4	228.45	242.89	247.28	218.57	210.1	209.21	-	cds chromosome:v2.1:C3:3967499:3967816:1 gene:Bo3g012060 gene_biotype:protein_coding transcript_biotype:protein_coding	-	GO:0044464	GO:0046914//transition metal ion binding;GO:0001071//nucleic acid binding transcription factor activity	GO:0000087//mitotic M phase;GO:0006351//transcription, DNA-templated	gi|922434831|ref|XP_013623339.1|/1.59187e-56/PREDICTED: uncharacterized protein LOC106329258 [Brassica oleracea var. oleracea]	294.103	306.29	279.363	259.13	250.92	243.343	212.627	239.54
Bo3g060770	Bo3g060770.1	272.78	423.55	227.63	431.89	521.43	614.68	14.38	309.92	368.16	359.59	247.91	524.62	310.34	318.78	264.92	259.18	369.83	265.83	663.4	407.53	303.12	166.27	242.43	256	-	cds chromosome:v2.1:C3:23158296:23158569:-1 gene:Bo3g060770 gene_biotype:protein_coding transcript_biotype:protein_coding description:Ribosomal L29e protein family [Source:TAIR;Acc:AT3G06680](projected from arabidopsis_thaliana,AT3G06680)	K02905|1|2e-30|131|bna:106385693|large subunit ribosomal protein L29e	GO:0015934//large ribosomal subunit;GO:0031981//nuclear lumen	GO:0005198//structural molecule activity	GO:0043094//cellular metabolic compound salvage;GO:0010467//gene expression;GO:0022613//ribonucleoprotein complex biogenesis;GO:0009451//RNA modification	gi|685287948|ref|XP_009134922.1|/1.24403e-29/PREDICTED: 60S ribosomal protein L29-2 [Brassica rapa]	307.987	522.667	230.82	377.373	298.013	298.28	221.567	458.017
Bo26671s010	Bo26671s010.1	272.77	217.53	204.03	112.46	307.05	185.74	311.8	244.98	177.12	88.86	155.36	170.75	184.39	142.43	127.12	108.46	153.84	82.39	129.83	119.49	124.34	123.19	80.95	117.86	-	cds scaffold:v2.1:Scaffold26671:31:156:-1 gene:Bo26671s010 gene_biotype:protein_coding transcript_biotype:protein_coding	-	GO:0044424	GO:0005488//binding	GO:0009642//response to light intensity;GO:0006007//glucose catabolic process;GO:0006996//organelle organization;GO:0010038//response to metal ion;GO:0006970//response to osmotic stress;GO:0042743//hydrogen peroxide metabolic process;GO:0008104//protein localization;GO:0042044//fluid transport	gi|922454093|ref|XP_013629510.1|/5.49519e-17/PREDICTED: protein EARLY RESPONSIVE TO DEHYDRATION 15-like [Brassica oleracea var. oleracea]	231.443	201.75	244.633	138.323	151.313	114.897	107.333	124.553
Bo9g152030	Bo9g152030.1	272.77	335.21	307.49	371.19	375.11	503.59	146.52	229.54	327.46	373.05	314.14	380.73	331.24	319.96	368.44	313.16	395.32	361.1	379.67	459.22	368.76	252.07	391.98	299.44	-	cds chromosome:v2.1:C9:45285391:45286745:1 gene:Bo9g152030 gene_biotype:protein_coding transcript_biotype:protein_coding	K02995|1|4e-90|331|bna:106439493|small subunit ribosomal protein S8e	GO:0030529//intracellular ribonucleoprotein complex	GO:0005198//structural molecule activity	GO:0010467//gene expression	gi|922556591|ref|XP_013606393.1|/1.73108e-89/PREDICTED: 40S ribosomal protein S8-1 [Brassica oleracea var. oleracea]	305.157	416.63	234.507	355.973	339.88	356.527	314.497	402.55
Bo6g077430	Bo6g077430.1	272.76	332.15	435.15	359.81	395.79	434.26	88.73	256.49	313.87	374.83	317.37	349.34	317.09	324.63	401.05	375.26	350.39	414.79	583.61	381.08	348.27	323.04	430.94	379.36	-	cds chromosome:v2.1:C6:22983776:22984487:-1 gene:Bo6g077430 gene_biotype:protein_coding transcript_biotype:protein_coding	K02978|1|3e-36|150|adu:107472469|small subunit ribosomal protein S27e	GO:0030529//intracellular ribonucleoprotein complex	GO:0043169//cation binding;GO:0005198//structural molecule activity	GO:0010467//gene expression	gi|534471916|gb|AGU28439.1|/2.00454e-35/ribosomal protein S27 [Sinapis alba]	346.687	396.62	219.697	347.18	347.59	380.147	377.78	437.653
Bo3g039510	Bo3g039510.1	272.58	354.17	296.46	352.16	295.92	374.89	45.38	252.74	322.85	335.18	280.12	330.48	201.82	261.67	308.69	305.99	329.42	315.01	333.17	379.75	303.18	205.94	373.56	273.25	-	cds chromosome:v2.1:C3:15816420:15816893:1 gene:Bo3g039510 gene_biotype:protein_coding transcript_biotype:protein_coding	K02977|1|4e-71|267|bna:106438314|small subunit ribosomal protein S27Ae	GO:0043231//intracellular membrane-bounded organelle;GO:0015935//small ribosomal subunit	GO:0005198//structural molecule activity	GO:0019941//modification-dependent protein catabolic process;GO:0016567//protein ubiquitination;GO:0010467//gene expression	gi|685285769|ref|XP_009133797.1|/1.51653e-70/PREDICTED: ubiquitin-40S ribosomal protein S27a-3-like [Brassica rapa]	307.737	340.99	206.99	315.26	257.393	316.807	284.25	338.7
Bo8g115670	Bo8g115670.1	271.91	301.16	272.08	332.68	428.44	368.09	143.49	255.46	354.82	344.36	304.52	399.43	454.57	330.51	492.4	413.86	532.98	523.22	579.05	658.59	503.39	397.15	531.72	417.49	-	cds chromosome:v2.1:C8:40876687:40877645:1 gene:Bo8g115670 gene_biotype:protein_coding transcript_biotype:protein_coding	K02958|1|2e-82|304|bna:106424317|small subunit ribosomal protein S15e	GO:0015935//small ribosomal subunit;GO:0031981//nuclear lumen;GO:0009532//plastid stroma;GO:0005911//cell-cell junction;GO:0031090//organelle membrane	GO:0003676//nucleic acid binding;GO:0005198//structural molecule activity	GO:0009451//RNA modification;GO:0006351//transcription, DNA-templated	gi|685369642|ref|XP_009118657.1|/1.07051e-81/PREDICTED: 40S ribosomal protein S15-1 [Brassica rapa]	281.717	376.403	251.257	349.437	425.827	490.02	448.787	580.343
Bo5g146890	Bo5g146890.1	271.11	340.31	267.98	361.85	383.37	424.18	161.85	237.92	294.18	352.1	320	364.37	291.14	291.51	307.82	326.44	319.67	294.54	523.58	378.4	266.86	233.69	322.94	243.19	-	cds chromosome:v2.1:C5:45430035:45431266:-1 gene:Bo5g146890 gene_biotype:protein_coding transcript_biotype:protein_coding	K02974|1|1e-63|241|bna:106427359|small subunit ribosomal protein S24e	-	-	-	gi|685267740|ref|XP_009124973.1|/6.52796e-63/PREDICTED: 40S ribosomal protein S24-1 [Brassica rapa]	293.133	389.8	231.317	345.49	296.823	313.55	266.607	389.613
Bo8g104650	Bo8g104650.1	270.23	933.55	237.28	393.01	293.75	105.94	442.96	116.6	183.74	1.03	7.71	1.15	164.93	221.69	64.38	28.64	48.11	72.26	1.62	33.03	1.24	279.78	204.74	178.23	-	cds chromosome:v2.1:C8:36715924:36717347:1 gene:Bo8g104650 gene_biotype:protein_coding transcript_biotype:protein_coding	K13248|1|3e-141|501|brp:103842736|pyridoxal phosphate phosphatase PHOSPHO2 [EC:3.1.3.74]	-	GO:0042578//phosphoric ester hydrolase activity	GO:0006796//phosphate-containing compound metabolic process	gi|922550419|ref|XP_013603193.1|/4.46479e-145/PREDICTED: inorganic pyrophosphatase 2-like isoform X1 [Brassica oleracea var. oleracea]	480.353	264.233	247.767	3.29667	150.333	49.67	220.917	11.9633
Bo7g107070	Bo7g107070.1	270.16	176.85	184.93	192.89	220.36	172.81	624.32	175.88	172.01	160.05	276.31	157.52	243.37	240.56	185.05	115.26	217.88	178.79	152.02	204.5	200.86	171.21	121.4	153.57	-	cds chromosome:v2.1:C7:41787053:41788653:1 gene:Bo7g107070 gene_biotype:protein_coding transcript_biotype:protein_coding	-	GO:0005911//cell-cell junction;GO:0009536//plastid;GO:0031225//anchored component of membrane;GO:0005874//microtubule	GO:0046914//transition metal ion binding;GO:0043168//anion binding;GO:0015631//tubulin binding	GO:0032026//response to magnesium ion;GO:0009651//response to salt stress;GO:0010039//response to iron ion;GO:0009826//unidimensional cell growth;GO:0071322//cellular response to carbohydrate stimulus;GO:0046688//response to copper ion;GO:0019048//modulation by virus of host morphology or physiology;GO:0070838//divalent metal ion transport;GO:0006498;GO:0030865//cortical cytoskeleton organization…	gi|922543254|ref|XP_013599379.1|/1.07402e-49/PREDICTED: plasma membrane-associated cation-binding protein 1-like [Brassica oleracea var. oleracea]	210.647	195.353	324.07	197.96	222.993	170.643	148.727	185.793
Bo4g030810	Bo4g030810.1	269.69	317.58	639.03	587.25	499.4	516	165.31	292.63	232.46	629.95	462.96	398.15	419.85	227.75	633.48	661.66	447.62	662.59	344.86	356.29	450.12	657.43	417.18	521.6	-	cds chromosome:v2.1:C4:6844543:6845670:-1 gene:Bo4g030810 gene_biotype:protein_coding transcript_biotype:protein_coding description:Aquaporin PIP2-3 [Source:Projected from Arabidopsis thaliana (AT2G37180) UniProtKB/Swiss-Prot;Acc:P30302]	K09872|1|1e-154|546|bna:106396224|aquaporin PIP	GO:0005911//cell-cell junction;GO:0031224//intrinsic component of membrane;GO:0009536//plastid	GO:0005372//water transmembrane transporter activity	GO:0009725//response to hormone;GO:0044763;GO:0006950//response to stress;GO:0042044//fluid transport	gi|922477051|ref|XP_013636971.1|/5.28172e-154/PREDICTED: aquaporin PIP2-2-like [Brassica oleracea var. oleracea]	408.767	534.217	230.133	497.02	427.027	590.623	532.07	383.757
Bo8g112750	Bo8g112750.1	269.07	179.32	243.25	221.74	312.72	289.81	69.55	335.9	331.1	235.54	261.4	433.8	229.79	329.53	271.57	484.31	230.95	286.6	362.96	239.19	241.84	190.59	304.76	248.86	-	cds chromosome:v2.1:C8:39999045:40000489:-1 gene:Bo8g112750 gene_biotype:protein_coding transcript_biotype:protein_coding	K03231|1|0.0|877|bna:106430493|elongation factor 1-alpha	GO:0031981//nuclear lumen;GO:0005911//cell-cell junction;GO:0009536//plastid;GO:0031090//organelle membrane	GO:0032550;GO:0005515//protein binding;GO:0017111//nucleoside-triphosphatase activity;GO:0008135//translation factor activity, RNA binding	GO:0006412//translation;GO:0010038//response to metal ion;GO:0009154//purine ribonucleotide catabolic process	gi|922494876|ref|XP_013586115.1|/0/PREDICTED: elongation factor 1-alpha 1-like [Brassica oleracea var. oleracea]	230.547	274.757	245.517	310.247	276.963	333.953	248.07	281.33
Bo7g092760	Bo7g092760.1	268.89	173.73	212.51	231.7	324.23	174.83	2909.33	210.68	154.54	195.18	702.03	152.09	218.18	152.08	152.27	53.24	158.6	89.75	126.03	90.96	181.41	366.25	38.63	130.16	-	cds chromosome:v2.1:C7:35468496:35468924:-1 gene:Bo7g092760 gene_biotype:protein_coding transcript_biotype:protein_coding	K09060|1|1e-06|52.8|sita:101784853|plant G-box-binding factor	GO:0043231//intracellular membrane-bounded organelle	GO:0001071//nucleic acid binding transcription factor activity;GO:0046983//protein dimerization activity;GO:0003677//DNA binding	GO:0006351//transcription, DNA-templated;GO:0009900;GO:0006984//ER-nucleus signaling pathway;GO:0009756//carbohydrate mediated signaling;GO:0051707//response to other organism;GO:0006970//response to osmotic stress;GO:0006520//cellular amino acid metabolic process;GO:0033554//cellular response to stress;GO:0001678//cellular glucose homeostasis	gi|922522546|ref|XP_013595315.1|/3.69841e-74/PREDICTED: basic leucine zipper 1-like [Brassica oleracea var. oleracea]	218.377	243.587	1091.52	349.767	174.177	100.53	178.347	132.8
Bo2g165560	Bo2g165560.1	268.67	313.19	244.02	296.61	296.9	293.23	465.55	293.97	273.87	312.62	369.72	318.05	309.31	308.44	225.86	199.34	246.85	192.81	279.77	293.88	251.08	233.69	226.37	227.62	-	cds chromosome:v2.1:C2:51542573:51543289:-1 gene:Bo2g165560 gene_biotype:protein_coding transcript_biotype:protein_coding	K09419|1|1e-17|90.1|vra:106779753|heat shock transcription factor, other eukaryote	-	-	-	gi|922424032|ref|XP_013618084.1|/4.11077e-102/PREDICTED: heat stress transcription factor B-4b-like [Brassica oleracea var. oleracea]	275.293	295.58	344.463	333.463	281.203	213	229.227	274.91
Bo01156s030	Bo01156s030.1	268.12	311.86	225.02	292.1	306.76	354.23	97.87	269	290.68	339.02	316.84	340.75	310.31	303.87	248.02	265.61	279.62	207.21	357.76	361.4	290.5	191.12	301.51	235.78	-	cds scaffold:v2.1:Scaffold01156:15888:16388:-1 gene:Bo01156s030 gene_biotype:protein_coding transcript_biotype:protein_coding description:Ribosomal protein L11 family protein [Source:TAIR;Acc:AT3G53430](projected from arabidopsis_thaliana,AT3G53430)	K02870|1|2e-80|298|bna:106433960|large subunit ribosomal protein L12e	GO:0043231//intracellular membrane-bounded organelle;GO:0015934//large ribosomal subunit	GO:0005488//binding;GO:0005198//structural molecule activity	GO:0010467//gene expression;GO:0022613//ribonucleoprotein complex biogenesis;GO:0009451//RNA modification	gi|923605648|ref|XP_013742581.1|/7.44379e-80/PREDICTED: 60S ribosomal protein L12-2-like [Brassica napus]	268.333	317.697	219.183	332.203	287.4	250.813	242.803	336.553
Bo4g098860	Bo4g098860.1	267.08	325.95	252.99	370.28	367.63	408.32	104.12	252.45	308.75	355.31	298.94	324.52	272.5	257.63	220.51	250.47	267.03	214.44	345.34	348.98	256.86	193.96	293.69	244.23	-	cds chromosome:v2.1:C4:24866909:24867382:-1 gene:Bo4g098860 gene_biotype:protein_coding transcript_biotype:protein_coding description:Ubiquitin-40S ribosomal protein S27a-3 [Source:Projected from Arabidopsis thaliana (AT3G62250) UniProtKB/Swiss-Prot;Acc:P59233]	K02977|1|6e-71|266|bna:106396774|small subunit ribosomal protein S27Ae	GO:0043231//intracellular membrane-bounded organelle;GO:0015935//small ribosomal subunit	GO:0005198//structural molecule activity	GO:0019941//modification-dependent protein catabolic process;GO:0016567//protein ubiquitination;GO:0010467//gene expression	gi|685333536|ref|XP_009104378.1|/2.58681e-70/PREDICTED: ubiquitin-40S ribosomal protein S27a-3 [Brassica rapa]	282.007	382.077	221.773	326.257	250.213	243.98	243.96	317.06
Bo9g172120	Bo9g172120.1	266.54	271.63	306.81	313.84	164.73	238.35	3.2	285.86	239.84	296.69	167.02	174.73	356.5	353.82	508.07	412.63	492.68	579.38	174.84	392.22	437.33	369.48	247.54	409.83	-	cds chromosome:v2.1:C9:50854527:50854958:1 gene:Bo9g172120 gene_biotype:protein_coding transcript_biotype:protein_coding	-	-	-	-	-	281.66	238.973	176.3	212.813	406.13	494.897	342.283	334.797
Bo01487s010	Bo01487s010.1	265.77	21.96	19.86	38.8	290.64	35.82	295.13	198.49	81.98	45.86	31.67	85.61	23.02	28.92	8.81	46.85	15.57	11.49	37.36	11.91	18.33	3.23	8.52	6.64	-	cds scaffold:v2.1:Scaffold01487:1706:2683:-1 gene:Bo01487s010 gene_biotype:protein_coding transcript_biotype:protein_coding	-	-	GO:0005488//binding	GO:0000097//sulfur amino acid biosynthetic process;GO:0009683//indoleacetic acid metabolic process;GO:0019758	gi|923638696|ref|XP_013640478.1|/6.82253e-12/PREDICTED: glycine-rich protein 3-like [Brassica napus]	102.53	121.753	191.867	54.38	20.25	24.6367	6.13	22.5333
Bo4g166750	Bo4g166750.1	265.21	352.55	189.33	365.3	350.61	351.01	129.05	285.42	279.49	368.11	288.92	294.35	409.6	347.55	225.45	242.01	406.29	238.74	458.43	435.65	409.49	252.09	251.01	233.53	-	cds chromosome:v2.1:C4:44795003:44795314:-1 gene:Bo4g166750 gene_biotype:protein_coding transcript_biotype:protein_coding description:Histone superfamily protein [Source:Projected from Arabidopsis thaliana (AT1G07820) TAIR;Acc:AT1G07820]	K11254|1|9e-40|162|ppp:PHYPADRAFT_152862|histone H4	-	-	-	gi|976922550|gb|KVI06931.1|/4.99423e-39/Histone core [Cynara cardunculus var. scolymus]	269.03	355.64	231.32	317.127	327.533	295.68	245.543	434.523
Bo9g172100	Bo9g172100.1	264.99	6.06	23.47	41.92	153.39	28.37	401.75	202.55	195.52	19.98	6.28	13.03	11.59	157.53	6.86	10.65	9.73	9.17	130.14	6.02	7.97	7.96	5.9	8.38	-	cds chromosome:v2.1:C9:50843385:50844188:1 gene:Bo9g172100 gene_biotype:protein_coding transcript_biotype:protein_coding	K06630|1|6e-30|129|bna:106414076|14-3-3 protein epsilon	GO:0009536//plastid;GO:0016020//membrane;GO:0030312//external encapsulating structure	GO:0051219//phosphoprotein binding	GO:0006007//glucose catabolic process;GO:0048827//phyllome development;GO:0006796//phosphate-containing compound metabolic process;GO:0006970//response to osmotic stress;GO:0043401//steroid hormone mediated signaling pathway;GO:0008104//protein localization;GO:0010038//response to metal ion;GO:0009404//toxin metabolic process;GO:0006952//defense response	gi|674936203|emb|CDX97014.1|/2.03489e-32/BnaC09g46110D [Brassica napus]	98.1733	74.56	266.607	13.0967	58.66	9.85	7.41333	48.0433
Bo4g033430	Bo4g033430.1	264.65	310.48	235.82	219.66	211.38	243.93	19.88	341.6	409.82	201.77	226.22	287.51	274.11	242.84	223.83	210.96	203.62	210.85	251.55	231.11	222.77	265.72	497.06	317.54	-	cds chromosome:v2.1:C4:7293510:7296113:1 gene:Bo4g033430 gene_biotype:protein_coding transcript_biotype:protein_coding	K01689|1|0.0|879|brp:103867274|enolase [EC:4.2.1.11]	GO:0031967;GO:0009536//plastid;GO:0005911//cell-cell junction;GO:0005576//extracellular region;GO:0016020//membrane	GO:0003676//nucleic acid binding;GO:0046914//transition metal ion binding;GO:0016836//hydro-lyase activity	GO:0009314//response to radiation;GO:0006007//glucose catabolic process;GO:0010038//response to metal ion;GO:0009725//response to hormone;GO:0006970//response to osmotic stress;GO:0043094//cellular metabolic compound salvage	gi|922458390|ref|XP_013630922.1|/0/PREDICTED: bifunctional enolase 2/transcriptional activator-like [Brassica oleracea var. oleracea]	270.317	224.99	257.1	238.5	246.927	208.477	360.107	235.143
Bo9g066800	Bo9g066800.1	264.49	352.51	472.39	371.88	248.78	299.02	3.25	245.07	233.53	272.44	184.08	200.67	416.78	357.55	670.24	459.88	337.7	608.21	199.88	297.72	290.81	526.01	312.36	668.79	-	cds chromosome:v2.1:C9:20021885:20022277:-1 gene:Bo9g066800 gene_biotype:protein_coding transcript_biotype:protein_coding	K02883|1|7e-21|99.8|zma:103646289|large subunit ribosomal protein L18e;K11855|2|5e-13|73.6|bvg:104906049|ubiquitin carboxyl-terminal hydrolase 36/42 [EC:3.4.19.12]	-	GO:0005488//binding	GO:0010876//lipid localization	gi|922564290|ref|XP_013610415.1|/5.99204e-48/PREDICTED: 14 kDa proline-rich protein DC2.15-like [Brassica oleracea var. oleracea]	363.13	306.56	160.617	219.063	481.523	468.597	502.387	262.803
Bo7g109170	Bo7g109170.1	263.99	287.3	377.36	143.54	108.88	104.77	510.01	111.19	122.46	157.37	268.38	81.98	184.67	129.01	108.16	47.82	123.83	118.61	100.85	90.6	132.66	176.71	46.27	102.76	-	cds chromosome:v2.1:C7:43155558:43155905:1 gene:Bo7g109170 gene_biotype:protein_coding transcript_biotype:protein_coding	-	-	-	GO:0009743//response to carbohydrate	gi|922524587|ref|XP_013595965.1|/1.36153e-31/PREDICTED: uncharacterized protein LOC106304117 [Brassica oleracea var. oleracea]	309.55	119.063	247.887	169.243	140.613	96.7533	108.58	108.037
Bo6g051320	Bo6g051320.1	263.61	372.09	148.89	301.5	264.18	266.45	93.12	296.82	321.2	130.8	133.15	192.18	150.36	254.55	167.39	225.39	225.69	191.21	330.38	222.65	156.05	187.47	273.23	193.29	-	cds chromosome:v2.1:C6:14267622:14268828:-1 gene:Bo6g051320 gene_biotype:protein_coding transcript_biotype:protein_coding description:S-adenosyl-L-methionine-dependent methyltransferases superfamily protein [Source:TAIR;Acc:AT1G55450](projected from arabidopsis_thaliana,AT1G55450)	K08869|1|9e-17|88.6|apro:F751_5669|aarF domain-containing kinase;K13459|2|4e-08|59.7|rcu:8280711|disease resistance protein RPS2	GO:0044444//cytoplasmic part	GO:0016741	GO:0006970//response to osmotic stress;GO:0009755//hormone-mediated signaling pathway;GO:0008152//metabolic process	gi|922501020|ref|XP_013588148.1|/7.12831e-163/PREDICTED: putative methyltransferase DDB_G0268948 [Brassica oleracea var. oleracea]	261.53	277.377	237.047	152.043	190.767	214.097	217.997	236.36
Bo9g064300	Bo9g064300.1	263.47	309.51	249.55	248.79	266.3	282.22	143.81	279.01	239.35	235.41	189.53	202.47	16.03	199.41	44.65	124.42	39.05	44.08	274.4	102.04	131.51	45.81	209.25	23.88	-	cds chromosome:v2.1:C9:19426883:19427696:1 gene:Bo9g064300 gene_biotype:protein_coding transcript_biotype:protein_coding	-	GO:0044424	GO:0005319//lipid transporter activity;GO:0008289//lipid binding;GO:0008324//cation transmembrane transporter activity	GO:0042742//defense response to bacterium;GO:0006869//lipid transport;GO:0014070//response to organic cyclic compound	gi|922564344|ref|XP_013610441.1|/1.44692e-73/PREDICTED: accelerated cell death 11-like [Brassica oleracea var. oleracea]	274.177	265.77	220.723	209.137	86.6967	69.1833	92.98	169.317
Bo3g184420	Bo3g184420.1	263.19	213.37	302.55	239.84	209.48	248.25	70.79	229.99	262.02	221.67	156.51	262.19	248.47	253.34	268.97	259.17	217.92	261.19	152.2	180.5	189.59	253.95	309.67	273.82	-	cds chromosome:v2.1:C3:63938073:63939766:1 gene:Bo3g184420 gene_biotype:protein_coding transcript_biotype:protein_coding	K21026|1|1e-25|118|sbi:SORBI_02g040940|acetylajmaline esterase [EC:3.1.1.80]	GO:0005911//cell-cell junction;GO:0000325//plant-type vacuole	GO:0016788//hydrolase activity, acting on ester bonds	GO:0006886//intracellular protein transport;GO:0006996//organelle organization;GO:0044238//primary metabolic process	gi|922431379|ref|XP_013621780.1|/0/PREDICTED: inactive GDSL esterase/lipase-like protein 25 [Brassica oleracea var. oleracea]	259.703	232.523	187.6	213.457	256.927	246.093	279.147	174.097
Bo3g019720	Bo3g019720.1	262.73	146.71	96.63	219.53	349.35	302.99	158.12	370.53	282.42	185.96	235.2	470.27	283.04	352.19	196.98	271.82	326.29	209.53	596.54	301.73	269.46	158.2	162.44	160.46	-	cds chromosome:v2.1:C3:6818400:6819336:1 gene:Bo3g019720 gene_biotype:protein_coding transcript_biotype:protein_coding	K02910|1|2e-49|194|bna:106444343|large subunit ribosomal protein L31e	GO:0005911//cell-cell junction;GO:0015934//large ribosomal subunit;GO:0016020//membrane;GO:0030312//external encapsulating structure;GO:0009536//plastid	GO:0005198//structural molecule activity	GO:0010467//gene expression;GO:0022613//ribonucleoprotein complex biogenesis	gi|922450378|ref|XP_013628294.1|/1.21004e-48/PREDICTED: 60S ribosomal protein L31-3-like [Brassica oleracea var. oleracea]	168.69	290.623	270.357	297.143	277.403	269.213	160.367	389.243
Bo9g169510	Bo9g169510.1	262.73	238.08	290.08	260.46	355.38	245.21	80.07	265.91	290.11	258.9	198.44	326.34	310.26	276.27	300.21	343.38	292.17	322.04	275.17	268.63	279.8	283.88	269.47	317.97	TUB6	cds chromosome:v2.1:C9:49970226:49972308:1 gene:Bo9g169510 gene_biotype:protein_coding transcript_biotype:protein_coding gene_symbol:TUB6 description:beta-6 tubulin [Source:TAIR;Acc:AT5G12250](projected from arabidopsis_thaliana,AT5G12250)	K07375|1|0.0|856|bna:106430885|tubulin beta	GO:0032991//macromolecular complex;GO:0015630//microtubule cytoskeleton;GO:0016020//membrane	GO:0005198//structural molecule activity;GO:0017111//nucleoside-triphosphatase activity;GO:0032550	GO:0043623//cellular protein complex assembly;GO:0042044//fluid transport;GO:0003006//developmental process involved in reproduction;GO:0006996//organelle organization;GO:0016129;GO:0006970//response to osmotic stress;GO:0010476//gibberellin mediated signaling pathway;GO:0009154//purine ribonucleotide catabolic process;GO:0051603//proteolysis involved in cellular protein catabolic process;GO:0043…	gi|674936369|emb|CDX97180.1|/0/BnaC09g44450D [Brassica napus]	263.63	287.017	212.03	261.227	295.58	319.197	290.44	274.533
Bo2g166470	Bo2g166470.1	262.65	187.08	112.92	167.8	215.19	177.7	9.07	78.74	137.11	87.78	73.39	28.47	62.71	15.33	55.51	81.83	57.84	50.71	17.58	29.99	47.27	46.57	17.29	35.04	-	cds chromosome:v2.1:C2:52230011:52231020:1 gene:Bo2g166470 gene_biotype:protein_coding transcript_biotype:protein_coding description:elicitor peptide 2 precursor [Source:Projected from Arabidopsis thaliana (AT5G64890) TAIR;Acc:AT5G64890]	-	-	GO:0005488//binding	GO:0009725//response to hormone;GO:0006952//defense response	gi|922426766|ref|XP_013619427.1|/3.72356e-42/PREDICTED: elicitor peptide 1-like [Brassica oleracea var. oleracea]	187.55	186.897	74.9733	63.2133	44.5167	63.46	32.9667	31.6133
Bo8g108850	Bo8g108850.1	262.09	226.47	191.01	153.49	298.57	42.28	172.71	238.75	274.19	159.89	114.75	243.02	205.83	250.48	219.45	266.04	180.4	176.08	209.63	156.88	274.43	173.93	191.84	218.51	ATPMEPCRA	cds chromosome:v2.1:C8:38866675:38869123:-1 gene:Bo8g108850 gene_biotype:protein_coding transcript_biotype:protein_coding gene_symbol:ATPMEPCRA description:methylesterase PCR A [Source:TAIR;Acc:AT1G11580](projected from arabidopsis_thaliana,AT1G11580)	K01051|1|0.0|1070|bna:106416267|pectinesterase [EC:3.1.1.11]	GO:0005618//cell wall;GO:0044444//cytoplasmic part;GO:0031090//organelle membrane	GO:0030234//enzyme regulator activity;GO:0052689//carboxylic ester hydrolase activity	GO:0044092//negative regulation of molecular function;GO:0009664//plant-type cell wall organization;GO:0000272//polysaccharide catabolic process	gi|922543966|ref|XP_013599747.1|/0/PREDICTED: pectinesterase/pectinesterase inhibitor 18 [Brassica oleracea var. oleracea]	226.523	164.78	228.55	172.553	225.253	207.507	194.76	213.647
Bo8g082370	Bo8g082370.1	262.03	176.24	237.19	168.18	219.75	264.48	21.52	286.9	312.89	266.45	203.68	349.52	241.8	278.82	275.76	337.42	223.77	312.21	260.41	278.05	266.42	267.63	557.83	415.39	-	cds chromosome:v2.1:C8:28322313:28323901:-1 gene:Bo8g082370 gene_biotype:protein_coding transcript_biotype:protein_coding	K01623|1|0.0|709|bna:106367923|fructose-bisphosphate aldolase, class I [EC:4.1.2.13]	-	GO:0016832//aldehyde-lyase activity	GO:0006007//glucose catabolic process	gi|922555310|ref|XP_013605738.1|/0/PREDICTED: fructose-bisphosphate aldolase, cytoplasmic isozyme-like [Brassica oleracea var. oleracea]	225.153	217.47	207.103	273.217	265.46	291.133	413.617	268.293
Bo1g057540	Bo1g057540.1	261.97	251.59	206.46	230.75	279.43	247.52	206.77	244.98	220.68	248.51	220.9	336.79	243.38	237.3	236.56	215.67	295.45	232.53	297	284.01	262.72	224.37	236.76	236.06	-	cds chromosome:v2.1:C1:17448942:17450337:-1 gene:Bo1g057540 gene_biotype:protein_coding transcript_biotype:protein_coding	K08967|1|3e-115|414|bna:106372737|1,2-dihydroxy-3-keto-5-methylthiopentene dioxygenase [EC:1.13.11.53 1.13.11.54]	GO:0043231//intracellular membrane-bounded organelle;GO:0044444//cytoplasmic part	GO:0046914//transition metal ion binding;GO:0016702//oxidoreductase activity, acting on single donors with incorporation of molecular oxygen, incorporation of two atoms of oxygen	GO:0050794//regulation of cellular process;GO:0044710	gi|685262016|ref|XP_009148394.1|/1.4525e-114/PREDICTED: 1,2-dihydroxy-3-keto-5-methylthiopentene dioxygenase 2 [Brassica rapa]	240.007	252.567	224.143	268.733	239.08	247.883	232.397	281.243
Bo4g173310	Bo4g173310.1	261.94	325.36	385.49	342.9	350.82	377.35	314.39	259.49	307.14	375.58	351.04	294.24	352.15	339.97	344.16	352.17	382.25	346.15	283.63	368.3	427.35	426.22	309.55	334.06	-	cds chromosome:v2.1:C4:45989377:45990261:1 gene:Bo4g173310 gene_biotype:protein_coding transcript_biotype:protein_coding	K11275|1|1e-26|120|bna:106348386|histone H1/5	GO:0031981//nuclear lumen;GO:0000785//chromatin	GO:0003676//nucleic acid binding	GO:0034728//nucleosome organization	gi|922461212|ref|XP_013631826.1|/6.37879e-26/PREDICTED: histone H1.2 [Brassica oleracea var. oleracea]	324.263	357.023	293.673	340.287	345.427	360.19	356.61	359.76
Bo9g173630	Bo9g173630.1	261.61	298.56	349.39	321.78	315.74	95.25	198.35	291.54	243.61	177.77	29.17	142.52	195.88	284.73	209.92	267.75	193.87	248.94	212.24	104.06	171.48	257.65	144.3	219.99	-	cds chromosome:v2.1:C9:51167286:51167777:-1 gene:Bo9g173630 gene_biotype:protein_coding transcript_biotype:protein_coding description:FUNCTIONS IN: molecular_function unknown; INVOLVED IN: biological_process unknown; LOCATED IN: cellular_component unknown; BEST Arabidopsis thaliana protein match is: precursor of peptide 1 (TAIR:AT5G64900.1); Has 19 Blast hits to 19 proteins in 2 s /.../: Archae -…	-	-	-	-	gi|674911597|emb|CDY21619.1|/5.19212e-20/BnaC09g46730D [Brassica napus]	303.187	244.257	244.5	116.487	230.177	236.853	207.313	162.593
Bo8g071060	Bo8g071060.1	261.49	332.65	293.09	210.69	214.12	273.54	27.64	237.86	265.99	271.94	224.81	228.38	448.39	277.3	389.57	283.73	350.36	371.57	286.2	504.15	398.87	352.05	490.1	372.57	-	cds chromosome:v2.1:C8:23494755:23497336:1 gene:Bo8g071060 gene_biotype:protein_coding transcript_biotype:protein_coding	K09580|1|0.0|962|bna:106431998|protein disulfide-isomerase A1 [EC:5.3.4.1]	GO:0005618//cell wall;GO:0000323//lytic vacuole;GO:0000322//storage vacuole;GO:0009536//plastid	GO:0005488//binding;GO:0015036//disulfide oxidoreductase activity	GO:0012501//programmed cell death;GO:0010038//response to metal ion;GO:0033554//cellular response to stress;GO:0019725//cellular homeostasis;GO:0006970//response to osmotic stress;GO:0009791//post-embryonic development;GO:0018904;GO:0009814//defense response, incompatible interaction	gi|922554742|ref|XP_013605424.1|/0/PREDICTED: protein disulfide isomerase-like 1-1 [Brassica oleracea var. oleracea]	295.743	232.783	177.163	241.71	371.753	335.22	404.907	396.407
Bo4g056240	Bo4g056240.1	260.87	302.48	224.05	270.37	321.42	295.54	146.6	303.82	315.31	188.81	214.35	327.68	334.89	381.06	326.14	312.65	391.11	351.25	317.22	370.11	344.18	309.47	269.01	271.9	-	cds chromosome:v2.1:C4:12768337:12769214:-1 gene:Bo4g056240 gene_biotype:protein_coding transcript_biotype:protein_coding	K11275|1|5e-28|125|bna:106415530|histone H1/5	GO:0031981//nuclear lumen;GO:0000785//chromatin	GO:0003676//nucleic acid binding	GO:0034728//nucleosome organization	gi|922459466|ref|XP_013631255.1|/2.58975e-27/PREDICTED: histone H1.2-like [Brassica oleracea var. oleracea]	262.467	295.777	255.243	243.613	347.363	351.67	283.46	343.837
Bo7g066960	Bo7g066960.1	260.49	137.94	226	313.97	417.29	337.52	38.85	241.58	259.05	421.31	261.05	380.05	307.51	257.13	286.37	283.99	320	311.04	272.72	251.56	416.71	238.49	116.26	221.34	-	cds chromosome:v2.1:C7:25741444:25743177:1 gene:Bo7g066960 gene_biotype:protein_coding transcript_biotype:protein_coding	K02866|1|2e-36|153|dosa:Os03t0332533-01|large subunit ribosomal protein L10e;K20728|3|4e-35|149|thj:104814965|vegetative storage protein 2	GO:0009536//plastid;GO:0005911//cell-cell junction	GO:0016791//phosphatase activity	GO:0000097//sulfur amino acid biosynthetic process;GO:0009683//indoleacetic acid metabolic process;GO:0006873//cellular ion homeostasis;GO:0019758;GO:0030001//metal ion transport	gi|922516257|ref|XP_013593163.1|/6.43712e-159/PREDICTED: acid phosphatase 1 [Brassica oleracea var. oleracea]	208.143	356.26	179.827	354.137	283.67	305.01	192.03	313.663
Bo3g083960	Bo3g083960.1	260.35	378.72	253.54	266.88	285.32	425.33	96.88	256.53	241.83	375.24	305.31	365.6	304.48	244.65	211.92	197.18	341.07	246.63	279.02	345.67	297.54	233.17	314.4	251.18	-	cds chromosome:v2.1:C3:31295091:31297920:1 gene:Bo3g083960 gene_biotype:protein_coding transcript_biotype:protein_coding description:rotamase FKBP 1 [Source:Projected from Arabidopsis thaliana (AT3G25230) TAIR;Acc:AT3G25230]	K09571|1|0.0|997|bna:106435922|FK506-binding protein 4/5 [EC:5.2.1.8]	-	-	-	gi|922456269|ref|XP_013630210.1|/0/PREDICTED: peptidyl-prolyl cis-trans isomerase FKBP62 [Brassica oleracea var. oleracea]	297.537	325.843	198.413	348.717	253.683	261.627	266.25	307.41
Bo8g112960	Bo8g112960.1	260.17	359.51	319.96	186.26	234.7	291.22	266.34	284.74	191.85	234.54	152.35	305.15	325.17	282.89	540.16	101.04	217.73	230.04	115.25	196.22	212.69	308.13	259.81	259.71	-	cds chromosome:v2.1:C8:40077571:40077738:1 gene:Bo8g112960 gene_biotype:protein_coding transcript_biotype:protein_coding	-	-	-	-	gi|674872243|emb|CDY61962.1|/1.59985e-24/BnaCnng38850D, partial [Brassica napus]	313.213	237.393	247.643	230.68	382.74	182.937	275.883	174.72
Bo6g067100	Bo6g067100.1	259.37	368.07	278.83	406.03	448.01	681.68	30.35	295.96	314.54	493.95	328.82	405.6	283.68	302.97	317.05	334.65	488.79	433.53	621.64	555.19	486.75	267.94	515.97	361.58	-	cds chromosome:v2.1:C6:18491102:18492171:-1 gene:Bo6g067100 gene_biotype:protein_coding transcript_biotype:protein_coding	K02896|1|3e-59|227|bna:106411823|large subunit ribosomal protein L24e	GO:0031981//nuclear lumen;GO:0009536//plastid;GO:0015934//large ribosomal subunit;GO:0016020//membrane	GO:0005198//structural molecule activity	GO:0009451//RNA modification;GO:0022613//ribonucleoprotein complex biogenesis;GO:0009755//hormone-mediated signaling pathway;GO:0048438//floral whorl development;GO:0010467//gene expression	gi|685305687|ref|XP_009143573.1|/1.51158e-58/PREDICTED: 60S ribosomal protein L24-1 [Brassica rapa]	302.09	511.907	213.617	409.457	301.233	418.99	381.83	554.527
Bo5g139410	Bo5g139410.1	258.73	112.34	163.72	94.69	123.63	98.56	0.1	107.71	197.05	98.62	59.71	83.44	141.35	288.42	27.93	76.27	64.24	31.47	86.26	1.4	68.31	55.73	25.4	52.38	-	cds chromosome:v2.1:C5:43352558:43355722:1 gene:Bo5g139410 gene_biotype:protein_coding transcript_biotype:protein_coding	K01188|1|0.0|1097|bna:106452829|beta-glucosidase [EC:3.2.1.21]	GO:0009536//plastid;GO:0042579//microbody;GO:0005911//cell-cell junction	GO:0046914//transition metal ion binding;GO:0019899//enzyme binding;GO:0015926//glucosidase activity	GO:0006952//defense response;GO:0006996//organelle organization;GO:0044238//primary metabolic process;GO:0009409//response to cold;GO:0009608//response to symbiont;GO:0006970//response to osmotic stress	gi|922488793|ref|XP_013584364.1|/0/PREDICTED: beta-glucosidase 23-like [Brassica oleracea var. oleracea]	178.263	105.627	101.62	80.59	152.567	57.3267	44.5033	51.99
Bo9g111430	Bo9g111430.1	258.63	210.62	219.56	236.01	325.14	271.23	154.53	281.16	276.25	251.33	311.51	274.15	279.91	254.18	248.17	234.91	286.95	240.38	292.41	291.92	280.12	291.44	279.11	282.24	-	cds chromosome:v2.1:C9:36141059:36141797:1 gene:Bo9g111430 gene_biotype:protein_coding transcript_biotype:protein_coding	K10534|1|4e-18|90.5|ccp:CHC_T00003369001|nitrate reductase (NAD(P)H) [EC:1.7.1.1 1.7.1.2 1.7.1.3]	GO:0031224//intrinsic component of membrane;GO:0031090//organelle membrane;GO:0009534//chloroplast thylakoid	GO:0043169//cation binding;GO:0046906//tetrapyrrole binding	GO:0016104//triterpenoid biosynthetic process;GO:0006091//generation of precursor metabolites and energy;GO:0006694//steroid biosynthetic process	gi|674912947|emb|CDY20247.1|/2.01772e-72/BnaC09g29920D [Brassica napus]	229.603	277.46	237.313	278.997	260.753	254.08	284.263	288.15
Bo3g062460	Bo3g062460.1	258.44	294.46	489.64	308.95	294.35	276.83	282.79	267.45	276.23	296.76	294.77	260.3	193.3	285.09	303.61	378.5	167.03	267.38	295.22	198.13	176.43	283.57	285.1	270.11	-	cds chromosome:v2.1:C3:24000496:24001589:-1 gene:Bo3g062460 gene_biotype:protein_coding transcript_biotype:protein_coding	K06689|1|4e-85|313|bna:106353005|ubiquitin-conjugating enzyme E2 D [EC:2.3.2.23]	GO:0044424	GO:0019787//ubiquitin-like protein transferase activity	GO:0006511//ubiquitin-dependent protein catabolic process;GO:0043248//proteasome assembly;GO:0006281//DNA repair;GO:0032446//protein modification by small protein conjugation;GO:0001558//regulation of cell growth;GO:0006261//DNA-dependent DNA replication;GO:0009062//fatty acid catabolic process;GO:0009408//response to heat;GO:0009404//toxin metabolic process;GO:0035966//response to topologically …	gi|685288287|ref|XP_009135093.1|/1.78992e-84/PREDICTED: ubiquitin-conjugating enzyme E2 11 [Brassica rapa]	347.513	293.377	275.49	283.943	260.667	270.97	279.593	223.26
Bo1g117590	Bo1g117590.1	257.54	329.91	231.74	275.87	268.05	285.91	53.39	251.15	247.24	262.41	224.95	236.5	238.26	224.16	187.05	190.71	234.06	176.17	194.75	232.95	221.11	178.28	266.1	200.74	-	cds chromosome:v2.1:C1:35316568:35316959:-1 gene:Bo1g117590 gene_biotype:protein_coding transcript_biotype:protein_coding description:Complex I subunit NDUFS6 [Source:Projected from Arabidopsis thaliana (AT1G49140) TAIR;Acc:AT1G49140]	K03966|1|6e-60|229|bna:106390298|NADH dehydrogenase (ubiquinone) 1 beta subcomplex subunit 10	GO:0030964//NADH dehydrogenase complex;GO:0005746//mitochondrial respiratory chain	-	GO:0043094//cellular metabolic compound salvage	gi|922409162|ref|XP_013620085.1|/1.53349e-59/PREDICTED: NADH dehydrogenase [ubiquinone] 1 beta subcomplex subunit 10-B [Brassica oleracea var. oleracea]	273.063	276.61	183.927	241.287	216.49	200.313	215.04	216.27
Bo2g133640	Bo2g133640.1	257.26	254.52	276.77	244.73	196.98	204.02	318.51	136.65	139.83	188.39	139.49	99.95	261.94	145.71	161.93	99.4	215.9	138.1	143.75	229.97	247.88	196.45	125.02	138.71	-	cds chromosome:v2.1:C2:41559372:41559893:-1 gene:Bo2g133640 gene_biotype:protein_coding transcript_biotype:protein_coding	-	-	-	-	gi|685340605|ref|XP_009107097.1|/6.98869e-26/PREDICTED: sarcoplasmic reticulum histidine-rich calcium-binding protein-like [Brassica rapa]	262.85	215.243	198.33	142.61	189.86	151.133	153.393	207.2
Bo8g061410	Bo8g061410.1	256.77	187.51	156.09	263.88	289.55	145.27	35.19	260.16	291.42	258.73	146.27	378.35	231.34	257.45	188.55	198.4	277.05	195	410.73	200.6	210.93	167.13	220.57	207.95	ATGLX1	cds chromosome:v2.1:C8:20082156:20083689:1 gene:Bo8g061410 gene_biotype:protein_coding transcript_biotype:protein_coding gene_symbol:ATGLX1 description:glyoxalase I homolog [Source:TAIR;Acc:AT1G11840](projected from arabidopsis_thaliana,AT1G11840)	K01759|1|8e-163|573|bna:106413871|lactoylglutathione lyase [EC:4.4.1.5]	GO:0009526//plastid envelope;GO:0042579//microbody;GO:0016020//membrane	GO:0043169//cation binding;GO:0016846//carbon-sulfur lyase activity	GO:0006007//glucose catabolic process;GO:0000097//sulfur amino acid biosynthetic process;GO:0010038//response to metal ion;GO:0006089//lactate metabolic process;GO:0006970//response to osmotic stress	gi|922548339|ref|XP_013602125.1|/1.36893e-162/PREDICTED: putative lactoylglutathione lyase [Brassica oleracea var. oleracea]	200.123	232.9	195.59	261.117	225.78	223.483	198.55	274.087
Bo5g156430	Bo5g156430.1	256.38	190.21	327.92	305.88	274.27	295.22	55.77	295.31	285.93	384.05	320.89	338.77	214.99	240.14	236.19	426.9	213.77	277.88	261.46	253.61	280.28	248.12	262.68	304.5	MTO1	cds chromosome:v2.1:C5:46856535:46859082:1 gene:Bo5g156430 gene_biotype:protein_coding transcript_biotype:protein_coding gene_symbol:MTO1 description:Pyridoxal phosphate (PLP)-dependent transferases superfamily protein [Source:TAIR;Acc:AT3G01120](projected from arabidopsis_thaliana,AT3G01120)	K01739|1|0.0|976|bna:106453252|cystathionine gamma-synthase [EC:2.5.1.48]	GO:0009532//plastid stroma	GO:0016765//transferase activity, transferring alkyl or aryl (other than methyl) groups;GO:0043168//anion binding	GO:0000097//sulfur amino acid biosynthetic process	gi|922497894|ref|XP_013587155.1|/0/PREDICTED: cystathionine gamma-synthase 1, chloroplastic-like [Brassica oleracea var. oleracea]	258.17	291.79	212.337	347.903	230.44	306.183	271.767	265.117
Bo8g091410	Bo8g091410.1	256.14	126.05	170.87	166.23	263.56	194.88	278.86	264.87	260.18	232.25	285.14	315.74	93.61	118.01	65.64	184.63	109.01	78.36	252.32	101.62	140.14	76.77	79.82	69.2	-	cds chromosome:v2.1:C8:30937172:30938374:1 gene:Bo8g091410 gene_biotype:protein_coding transcript_biotype:protein_coding	K14492|1|7e-116|417|bna:106412097|two-component response regulator ARR-A family	GO:0043231//intracellular membrane-bounded organelle	GO:0005488//binding;GO:0004871//signal transducer activity	GO:0048511//rhythmic process;GO:0010476//gibberellin mediated signaling pathway;GO:0006351//transcription, DNA-templated;GO:0003006//developmental process involved in reproduction	gi|922545127|ref|XP_013600356.1|/1.23784e-117/PREDICTED: two-component response regulator ARR9 [Brassica oleracea var. oleracea]	184.353	208.223	267.97	277.71	92.42	124	75.2633	164.693
Bo4g030910	Bo4g030910.1	255.83	309.67	200.82	156.43	128.3	134.7	67.85	338.06	280.91	141.71	131.98	170.13	236.66	242.81	163.22	181.56	174.99	181.17	174.52	308.62	266.66	262.7	348.95	339.52	-	cds chromosome:v2.1:C4:6915244:6918008:1 gene:Bo4g030910 gene_biotype:protein_coding transcript_biotype:protein_coding	K10775|1|0.0|1353|bna:106388514|phenylalanine ammonia-lyase [EC:4.3.1.24]	GO:0044424	GO:0016841//ammonia-lyase activity	GO:0009411//response to UV;GO:0006575//cellular modified amino acid metabolic process;GO:0006558//L-phenylalanine metabolic process;GO:0009813//flavonoid biosynthetic process;GO:0009414//response to water deprivation;GO:0048229//gametophyte development;GO:0009696//salicylic acid metabolic process;GO:0009808//lignin metabolic process;GO:0006595//polyamine metabolic process	gi|922475649|ref|XP_013636479.1|/0/PREDICTED: phenylalanine ammonia-lyase 1 [Brassica oleracea var. oleracea]	255.44	139.81	228.94	147.94	214.23	179.24	317.057	249.933
Bo8g093170	Bo8g093170.1	255.75	130.69	365.56	219.14	137.74	177.05	13.94	300.9	318.6	251.54	127.57	187.99	152.2	416.23	214	335.86	193.37	288.48	150.89	159.55	176.14	191.26	202.26	230.19	-	cds chromosome:v2.1:C8:31944014:31946689:1 gene:Bo8g093170 gene_biotype:protein_coding transcript_biotype:protein_coding	-	-	-	-	gi|922543993|ref|XP_013599762.1|/3.3578e-72/PREDICTED: extensin-2-like [Brassica oleracea var. oleracea]	250.667	177.977	211.147	189.033	260.81	272.57	207.903	162.193
Bo2g011780	Bo2g011780.1	254.55	318.15	909.74	442.13	393.89	199.74	87.01	412.09	250.24	372.17	211.29	282.68	536.96	496.33	1285.23	940.8	359.07	1133.3	322.17	368.89	499.25	2271.16	1422	1784.77	-	cds chromosome:v2.1:C2:3220363:3220602:-1 gene:Bo2g011780 gene_biotype:protein_coding transcript_biotype:protein_coding	-	-	-	-	gi|923749174|ref|XP_013673760.1|/1.32761e-10/PREDICTED: uncharacterized protein LOC106378123 [Brassica napus]	494.147	345.253	249.78	288.713	772.84	811.057	1825.98	396.77
Bo7g058070	Bo7g058070.1	254.37	454.51	170.95	107.38	146.39	68.29	491.08	271.84	213.52	26.83	184.01	92.31	10.99	272	3.25	179.49	2.75	2.05	158.23	0.17	0.36	0	0.18	0.56	-	cds chromosome:v2.1:C7:21327602:21328589:-1 gene:Bo7g058070 gene_biotype:protein_coding transcript_biotype:protein_coding	K01626|1|4e-12|72.0|bna:106434205|3-deoxy-7-phosphoheptulonate synthase [EC:2.5.1.54];K03083|2|2e-08|59.7|jcu:105629753|glycogen synthase kinase 3 beta [EC:2.7.11.26]	GO:0043231//intracellular membrane-bounded organelle	-	GO:0009626//plant-type hypersensitive response;GO:0009627//systemic acquired resistance;GO:0006605//protein targeting;GO:0009696//salicylic acid metabolic process;GO:0042743//hydrogen peroxide metabolic process;GO:0031347//regulation of defense response	gi|922528436|ref|XP_013596856.1|/6.81231e-89/PREDICTED: uncharacterized protein LOC106305022 [Brassica oleracea var. oleracea]	293.277	107.353	325.48	101.05	95.4133	61.43	0.246667	52.92
Bo3g096460	Bo3g096460.1	254.03	239.72	242.3	193.03	198.12	118.21	848.96	154.29	219.03	137.41	339.33	129.73	154.93	171.65	173.42	93.38	147.59	123.14	106.09	62.31	134.08	226.1	50.35	116.79	-	cds chromosome:v2.1:C3:34854947:34856143:1 gene:Bo3g096460 gene_biotype:protein_coding transcript_biotype:protein_coding	K00860|1|3e-155|548|bna:106443891|adenylylsulfate kinase [EC:2.7.1.25]	GO:0009536//plastid	GO:0016301//kinase activity;GO:0032550	GO:0007276//gamete generation;GO:0044272//sulfur compound biosynthetic process;GO:0006796//phosphate-containing compound metabolic process	gi|922451940|ref|XP_013628784.1|/6.32407e-157/PREDICTED: adenylyl-sulfate kinase 4, chloroplastic [Brassica oleracea var. oleracea]	245.35	169.787	407.427	202.157	166.667	121.37	131.08	100.827
Bo6g103820	Bo6g103820.1	253.84	381.37	363.69	414.89	439.8	477.68	131.04	294.55	293.38	368.7	298.2	428.99	339.56	200.03	361.71	401.37	212.38	285.91	525.05	451.64	370.63	243.13	423.15	338.87	-	cds chromosome:v2.1:C6:32580118:32581380:1 gene:Bo6g103820 gene_biotype:protein_coding transcript_biotype:protein_coding	K02880|1|3e-85|314|bna:106405829|large subunit ribosomal protein L17e	GO:0031981//nuclear lumen;GO:0015934//large ribosomal subunit;GO:0005911//cell-cell junction	GO:0005198//structural molecule activity	GO:0009451//RNA modification;GO:0010467//gene expression	gi|922513800|ref|XP_013592363.1|/1.17786e-84/PREDICTED: 60S ribosomal protein L17-2 [Brassica oleracea var. oleracea]	332.967	444.123	239.657	365.297	300.433	299.887	335.05	449.107
Bo7g056190	Bo7g056190.1	253.8	325.41	150.11	333.7	368.48	416.83	84.57	248.17	277.51	299.64	261.01	328.56	240.49	302.05	170.49	172.7	250.69	167.69	382.31	304.28	229.83	138.92	222.95	157.39	-	cds chromosome:v2.1:C7:20455476:20455946:-1 gene:Bo7g056190 gene_biotype:protein_coding transcript_biotype:protein_coding	K02977|1|8e-71|266|brp:103840761|small subunit ribosomal protein S27Ae	GO:0005911//cell-cell junction;GO:0016020//membrane;GO:0043231//intracellular membrane-bounded organelle;GO:0015935//small ribosomal subunit	GO:0005198//structural molecule activity	GO:0016458//gene silencing;GO:0009664//plant-type cell wall organization;GO:0016567//protein ubiquitination;GO:0034968//histone lysine methylation;GO:0009117//nucleotide metabolic process	gi|685330451|ref|XP_009103181.1|/3.39076e-70/PREDICTED: ubiquitin-40S ribosomal protein S27a-1 [Brassica rapa]	243.107	373.003	203.417	296.403	237.677	197.027	173.087	305.473
Bo7g019950	Bo7g019950.1	252.93	430.44	230.08	157.47	141.92	99.89	54.28	888.29	537.32	101.85	39.75	181.27	266.47	227.41	156.4	530.24	785.22	408.81	1044.99	752.45	594.75	257.18	445.89	464.26	-	cds chromosome:v2.1:C7:7159915:7160677:-1 gene:Bo7g019950 gene_biotype:protein_coding transcript_biotype:protein_coding	-	GO:0030312//external encapsulating structure;GO:0005911//cell-cell junction;GO:0044444//cytoplasmic part;GO:0016020//membrane	GO:0046906//tetrapyrrole binding;GO:0022892//substrate-specific transporter activity;GO:0046914//transition metal ion binding	GO:0015669;GO:0009627//systemic acquired resistance;GO:0042743//hydrogen peroxide metabolic process	gi|922526733|ref|XP_013596458.1|/2.13134e-86/PREDICTED: non-symbiotic hemoglobin 1 [Brassica oleracea var. oleracea]	304.483	133.093	493.297	107.623	216.76	574.757	389.11	797.397
Bo5g007710	Bo5g007710.1	252.8	197.24	156.59	220.69	345.37	219.69	229.99	230.85	301.05	204.4	222.09	268.98	304.44	364.42	161.18	214.71	244.19	175.95	241.72	294.14	237.12	160.76	164.03	177.05	-	cds chromosome:v2.1:C5:2493138:2493962:-1 gene:Bo5g007710 gene_biotype:protein_coding transcript_biotype:protein_coding description:winged-helix DNA-binding transcription factor family protein [Source:TAIR;Acc:AT1G06760](projected from arabidopsis_thaliana,AT1G06760)	K11275|1|6e-26|118|bna:106399610|histone H1/5	GO:0031981//nuclear lumen;GO:0000785//chromatin	GO:0003676//nucleic acid binding	GO:0034728//nucleosome organization	gi|923824759|ref|XP_013695515.1|/2.7433e-25/PREDICTED: histone H1.1-like [Brassica napus]	202.21	261.917	253.963	231.823	276.68	211.617	167.28	257.66
Bo3g101590	Bo3g101590.1	252.42	373.14	308.55	437.97	451.31	527.5	44.81	260.34	250.1	449.36	334.8	403.65	357.73	227.76	295.17	293.41	371.01	329.23	418.42	368.26	392.4	236	361.46	249.88	RPS28	cds chromosome:v2.1:C3:36468608:36469274:1 gene:Bo3g101590 gene_biotype:protein_coding transcript_biotype:protein_coding gene_symbol:RPS28 description:ribosomal protein S28 [Source:TAIR;Acc:AT5G64140](projected from arabidopsis_thaliana,AT5G64140)	K02979|1|3e-25|114|crb:CARUB_v10002294mg|small subunit ribosomal protein S28e	-	-	-	gi|674888915|emb|CDY43793.1|/1.71933e-34/BnaA06g23290D [Brassica napus]	311.37	472.26	185.083	395.937	293.553	331.217	282.447	393.027
Bo3g110950	Bo3g110950.1	252.41	167.2	302.42	258.68	223.63	218.78	28.18	260.17	245.26	256.77	135.42	250.03	241.2	299.39	288.08	392.94	283.35	386.93	194.8	217.98	263.52	322.13	283.75	360.57	-	cds chromosome:v2.1:C3:39612688:39613896:1 gene:Bo3g110950 gene_biotype:protein_coding transcript_biotype:protein_coding	K19519|1|3e-32|140|atr:105420786|transforming growth factor-beta-induced protein	GO:0031090//organelle membrane;GO:0031225//anchored component of membrane	-	GO:0006996//organelle organization;GO:0016129;GO:0006637//acyl-CoA metabolic process;GO:0048588//developmental cell growth;GO:0006970//response to osmotic stress;GO:0070838//divalent metal ion transport	gi|922455894|ref|XP_013630100.1|/0/PREDICTED: fasciclin-like arabinogalactan protein 2 [Brassica oleracea var. oleracea]	240.677	233.697	177.87	214.073	276.223	354.407	322.15	225.433
Bo9g151590	Bo9g151590.1	252.35	264.62	266.41	144.83	146.08	239.14	47.16	299.72	246.25	201.42	265.15	137.3	228.06	201.37	190.03	164.62	184.73	184.96	267.26	276.92	251.78	208.6	248.1	230.6	-	cds chromosome:v2.1:C9:45031057:45031910:1 gene:Bo9g151590 gene_biotype:protein_coding transcript_biotype:protein_coding	-	-	-	GO:0006996//organelle organization;GO:0009626//plant-type hypersensitive response;GO:0009813//flavonoid biosynthetic process;GO:0009746;GO:0006605//protein targeting;GO:0006970//response to osmotic stress;GO:0070838//divalent metal ion transport;GO:0042044//fluid transport	gi|922556087|ref|XP_013606131.1|/5.01268e-131/PREDICTED: uncharacterized protein LOC106312966 [Brassica oleracea var. oleracea]	261.127	176.683	197.71	201.29	206.487	178.103	229.1	265.32
Bo3g172390	Bo3g172390.1	252.11	283.33	324.8	323.54	269.63	312.6	76.48	218.94	235.17	277.52	232.87	233.77	463.26	276.23	500.96	300.87	537.17	437.23	271.77	473.37	406.9	605.65	382.69	587.63	-	cds chromosome:v2.1:C3:60624390:60625187:1 gene:Bo3g172390 gene_biotype:protein_coding transcript_biotype:protein_coding	K00417|1|1e-64|245|bna:106389998|ubiquinol-cytochrome c reductase subunit 7	GO:0005746//mitochondrial respiratory chain	GO:0015078//hydrogen ion transmembrane transporter activity	GO:0006007//glucose catabolic process;GO:0043248//proteasome assembly;GO:0010038//response to metal ion;GO:0019941//modification-dependent protein catabolic process;GO:0022904//respiratory electron transport chain;GO:0043094//cellular metabolic compound salvage;GO:0035966//response to topologically incorrect protein	gi|922450936|ref|XP_013628463.1|/5.91938e-64/PREDICTED: cytochrome b-c1 complex subunit 7-1 [Brassica oleracea var. oleracea]	286.747	301.923	176.863	248.053	413.483	425.09	525.323	384.013
Bo9g166010	Bo9g166010.1	251.78	364.05	917.09	691.61	421.67	317.96	45.8	308.42	168.76	381.9	258.93	223.59	297.33	431.05	842.58	617.66	361.12	848.95	306.11	356.98	319.6	892.19	613.6	839.06	-	cds chromosome:v2.1:C9:49123319:49123543:1 gene:Bo9g166010 gene_biotype:protein_coding transcript_biotype:protein_coding	-	-	-	-	gi|685377638|ref|XP_009121675.1|/1.68179e-34/PREDICTED: uncharacterized protein LOC103846494 [Brassica rapa]	510.973	477.08	174.327	288.14	523.653	609.243	781.617	327.563
Bo6g076760	Bo6g076760.1	251.74	206.44	215.63	209.87	235.49	234.4	86.72	276.9	267.74	233.63	170.8	285.84	210.94	246.65	202.51	277.58	215.75	227.92	255.9	238.26	220.04	212.53	222.23	221.69	-	cds chromosome:v2.1:C6:22583153:22586034:1 gene:Bo6g076760 gene_biotype:protein_coding transcript_biotype:protein_coding	K00297|1|0.0|1208|bna:106405655|methylenetetrahydrofolate reductase (NADPH) [EC:1.5.1.20]	GO:0044444//cytoplasmic part	GO:0016646//oxidoreductase activity, acting on the CH-NH group of donors, NAD or NADP as acceptor	GO:0006730//one-carbon metabolic process;GO:0000097//sulfur amino acid biosynthetic process	gi|922511935|ref|XP_013591733.1|/0/PREDICTED: methylenetetrahydrofolate reductase 1 [Brassica oleracea var. oleracea]	224.603	226.587	210.453	230.09	220.033	240.417	218.817	238.067
Bo2g041750	Bo2g041750.1	251.64	308.55	269.87	335.29	302.21	322.48	94.65	274.64	294.37	342.16	196.32	310.07	259.17	272.72	245.99	242.52	253.04	274.07	302.56	265.14	250.19	220.5	242.78	243.13	-	cds chromosome:v2.1:C2:11316257:11317637:-1 gene:Bo2g041750 gene_biotype:protein_coding transcript_biotype:protein_coding	K03809|1|1e-105|382|bna:106397335|NAD(P)H dehydrogenase (quinone) [EC:1.6.5.2]	GO:0043231//intracellular membrane-bounded organelle;GO:0005911//cell-cell junction;GO:0044444//cytoplasmic part;GO:0031090//organelle membrane	GO:0032553//ribonucleotide binding;GO:0016651//oxidoreductase activity, acting on NAD(P)H	GO:0010038//response to metal ion;GO:0009725//response to hormone;GO:0044710;GO:0006351//transcription, DNA-templated;GO:0006950//response to stress	gi|922424303|ref|XP_013618229.1|/5.19187e-105/PREDICTED: NAD(P)H dehydrogenase (quinone) FQR1-like [Brassica oleracea var. oleracea]	276.687	319.993	221.22	282.85	259.293	256.543	235.47	272.63
Bo9g135070	Bo9g135070.1	251.27	133.95	230.98	170.16	281.6	281.48	179.59	231.8	307.43	193.61	251.3	303.42	206.87	279.18	269.36	329.83	227.93	259.89	406.47	282.65	211.17	179.53	251.02	215.12	-	cds chromosome:v2.1:C9:41388633:41389891:1 gene:Bo9g135070 gene_biotype:protein_coding transcript_biotype:protein_coding	K02987|1|2e-137|489|bna:106376284|small subunit ribosomal protein S4e	-	-	-	gi|922556440|ref|XP_013606318.1|/8.62823e-137/PREDICTED: 40S ribosomal protein S4-2 [Brassica oleracea var. oleracea]	205.4	244.413	239.607	249.443	251.803	272.55	215.223	300.097
Bo8g017980	Bo8g017980.1	250.77	250.65	162.38	257.77	285.74	219.75	109.13	232.01	239.35	272.84	237.75	288.28	245.62	249.4	160.38	163.13	248.06	170.98	242.91	241.43	234.55	170.44	192.5	166.92	SDH5	cds chromosome:v2.1:C8:4100598:4102176:1 gene:Bo8g017980 gene_biotype:protein_coding transcript_biotype:protein_coding gene_symbol:SDH5 description:succinate dehydrogenase 5 [Source:TAIR;Acc:AT1G47420](projected from arabidopsis_thaliana,AT1G47420)	-	GO:0005746//mitochondrial respiratory chain	-	GO:0043248//proteasome assembly;GO:0019941//modification-dependent protein catabolic process;GO:0043094//cellular metabolic compound salvage;GO:0035966//response to topologically incorrect protein	gi|922548112|ref|XP_013602003.1|/1.7115e-130/PREDICTED: succinate dehydrogenase subunit 5, mitochondrial-like isoform X2 [Brassica oleracea var. oleracea]	221.267	254.42	193.497	266.29	218.467	194.057	176.62	239.63
Bo6g073340	Bo6g073340.1	250.72	356.72	199.38	235.32	195.06	168.12	574.58	193.33	172.44	154.16	223.4	132.52	189.7	182.05	179.36	97.42	216.01	152.92	193.54	200.01	187.45	174.88	91.8	135.47	-	cds chromosome:v2.1:C6:21505585:21506819:-1 gene:Bo6g073340 gene_biotype:protein_coding transcript_biotype:protein_coding	K08341|1|1e-63|242|bna:106432122|GABA(A) receptor-associated protein	GO:0005773//vacuole	GO:0015631//tubulin binding	GO:0033554//cellular response to stress;GO:0044248	gi|922502751|ref|XP_013588712.1|/4.32448e-63/PREDICTED: autophagy-related protein 8e-like [Brassica oleracea var. oleracea]	268.94	199.5	313.45	170.027	183.703	155.45	134.05	193.667
Bo4g157460	Bo4g157460.1	250.57	153.15	166.55	176.54	373.92	231.15	103.78	267.38	288	167.29	165.83	372.41	211.74	356.25	292.2	356.55	213.6	251.16	526.28	256.31	198.58	173.83	234.36	224.56	-	cds chromosome:v2.1:C4:42971814:42972266:1 gene:Bo4g157460 gene_biotype:protein_coding transcript_biotype:protein_coding	K02924|1|2e-28|124|crb:CARUB_v10024445mg|large subunit ribosomal protein L39e	GO:0015934//large ribosomal subunit	GO:0005198//structural molecule activity	GO:0010467//gene expression	gi|674871831|emb|CDY62505.1|/9.66418e-30/BnaC04g56360D [Brassica napus]	190.09	260.537	219.72	235.177	286.73	273.77	210.917	327.057
Bo3g084070	Bo3g084070.1	250.35	280	261	271.14	322	388.65	77.23	286.32	287.25	350.22	261.68	336.76	265.21	297.03	254.58	291.07	274.22	252.24	445.01	312.04	251.5	200.32	364.38	242.47	-	cds chromosome:v2.1:C3:31356493:31358165:-1 gene:Bo3g084070 gene_biotype:protein_coding transcript_biotype:protein_coding	K02932|1|6e-147|521|bna:106390803|large subunit ribosomal protein L5e	GO:0031981//nuclear lumen;GO:0009536//plastid;GO:0016020//membrane;GO:0015934//large ribosomal subunit	GO:0046914//transition metal ion binding;GO:0005198//structural molecule activity;GO:0019843//rRNA binding	GO:0010467//gene expression;GO:0022613//ribonucleoprotein complex biogenesis;GO:0006007//glucose catabolic process;GO:0003002//regionalization;GO:0006970//response to osmotic stress;GO:0065003;GO:0010038//response to metal ion;GO:0009887//organ morphogenesis;GO:0009451//RNA modification;GO:0051169//nuclear transport;GO:0006221//pyrimidine nucleotide biosynthetic process	gi|674918123|emb|CDY15088.1|/1.92797e-158/BnaC03g44490D [Brassica napus]	263.783	327.263	216.933	316.22	272.273	272.51	269.057	336.183
Bo8g104610	Bo8g104610.1	250.28	224.99	249.13	269.13	367.4	392.48	209.61	197.93	225.79	322.5	273.76	300.19	346.05	304.57	304.23	365.77	350.36	311.15	466.79	401.86	367.66	249.07	290.2	261.19	-	cds chromosome:v2.1:C8:36698073:36698892:1 gene:Bo8g104610 gene_biotype:protein_coding transcript_biotype:protein_coding	K01527|1|3e-63|241|bna:106369038|nascent polypeptide-associated complex subunit beta	-	-	-	gi|922548323|ref|XP_013602116.1|/5.47152e-64/PREDICTED: transcription factor BTF3 homolog 4-like [Brassica oleracea var. oleracea]	241.467	343.003	211.11	298.817	318.283	342.427	266.82	412.103
Bo1g141360	Bo1g141360.1	249.73	297.91	236.23	253.57	291.5	283.03	127.02	304.75	273.62	268.02	222.69	263.89	292.71	262.62	219.54	239.44	274.77	215.3	270.77	233.53	251.32	234.38	312.21	267.06	-	cds chromosome:v2.1:C1:40520256:40521536:-1 gene:Bo1g141360 gene_biotype:protein_coding transcript_biotype:protein_coding	K04564|1|9e-121|433|bna:106434588|superoxide dismutase, Fe-Mn family [EC:1.15.1.1]	GO:0043231//intracellular membrane-bounded organelle	GO:0046914//transition metal ion binding;GO:0016209//antioxidant activity;GO:0003824//catalytic activity	GO:0003006//developmental process involved in reproduction;GO:0006007//glucose catabolic process;GO:0035966//response to topologically incorrect protein;GO:0043094//cellular metabolic compound salvage;GO:0006996//organelle organization;GO:0006970//response to osmotic stress;GO:0045333//cellular respiration;GO:0010038//response to metal ion;GO:0006801//superoxide metabolic process;GO:0019941//modi…	gi|922407907|ref|XP_013617540.1|/7.70837e-125/PREDICTED: superoxide dismutase [Mn] 1, mitochondrial [Brassica oleracea var. oleracea]	261.29	276.033	235.13	251.533	258.29	243.17	271.217	251.873
Bo2g166530	Bo2g166530.1	249.53	287.96	219.56	222.77	203.99	303.07	58.36	260.29	275.63	253.87	167.61	234.64	280.89	290.42	190.43	160	242.22	185.14	309.85	259.82	237.34	182.44	256.2	216.32	ANNAT2	cds chromosome:v2.1:C2:52272616:52275200:1 gene:Bo2g166530 gene_biotype:protein_coding transcript_biotype:protein_coding gene_symbol:ANNAT2 description:annexin 2 [Source:TAIR;Acc:AT5G65020](projected from arabidopsis_thaliana,AT5G65020)	K17095|1|3e-137|489|pop:POPTR_0007s05490g|annexin A7/11	GO:0009536//plastid;GO:0005576//extracellular region	GO:0046872//metal ion binding;GO:0005543//phospholipid binding	GO:0016129;GO:0006637//acyl-CoA metabolic process;GO:0006970//response to osmotic stress;GO:0008643//carbohydrate transport	gi|922428318|ref|XP_013620183.1|/7.18057e-178/PREDICTED: annexin D2 [Brassica oleracea var. oleracea]	252.35	243.277	198.093	218.707	253.913	195.787	218.32	269.003
Bo6g018190	Bo6g018190.1	249.52	335.06	296.49	558.57	498.71	381.96	382.09	202.77	196.75	670.72	782.78	288.19	475.3	333.81	344.45	243.47	618.42	368.38	511.68	364.21	561.91	331.82	198.72	296.97	-	cds chromosome:v2.1:C6:3662114:3662450:-1 gene:Bo6g018190 gene_biotype:protein_coding transcript_biotype:protein_coding	-	-	-	GO:0030001//metal ion transport	gi|922508834|ref|XP_013590779.1|/2.82833e-29/PREDICTED: uncharacterized protein LOC106299198 [Brassica oleracea var. oleracea]	293.69	479.747	260.537	580.563	384.52	410.09	275.837	479.267
Bo7g114290	Bo7g114290.1	249.48	190.37	235.73	253.22	240.05	267.48	22.95	187.06	184.15	219.31	189.86	205.9	190.38	278.21	108.03	227.52	85.27	87.33	126.8	96.61	119.97	187.49	210.29	176.86	-	cds chromosome:v2.1:C7:45347413:45351446:1 gene:Bo7g114290 gene_biotype:protein_coding transcript_biotype:protein_coding	K01535|1|0.0|996|bna:106441026|H+-transporting ATPase [EC:3.6.3.6]	-	-	-	gi|922517894|ref|XP_013593695.1|/0/PREDICTED: ATPase 2, plasma membrane-type-like isoform X2 [Brassica oleracea var. oleracea]	225.193	253.583	131.387	205.023	192.207	133.373	191.547	114.46
[truncated: 49,975 more rows]
