# Supplementary material for: Early Responses of Brassica oleracea Roots to Zinc Supply Under Sufficient and Sub-Optimal Phosphorus Supply
Source: Front Plant Sci. 2020 Jan 9;10:1645. doi: 10.3389/fpls.2019.01645 (PMC6962232; doi:10.3389/fpls.2019.01645)
Supplement: Supplementary file 4 [file Table_3.xlsx]

## Sheet: Summary
Table S3 Collection of all differentially expressed genes (DEGs) in two Brassica oleracea accessions (the C6 and the F103) grown in hydroponics at Low P and High P each with High Zn or Low Zn treatments for two weeks (n=3 for each accession and each treatment). All DEGs were calculated for each accession comparing three other treatments to the Low P & Low Zn treatment: Low P & Low Zn VS Low P & H…
C6						F103
LowP & LowZn VS LowP & HighZn		LowP & LowZn VS HighP & LowZn		LowP & LowZn VS HighP & HighZn		LowP & LowZn VS LowP & HighZn		LowP & LowZn VS HighP & LowZn		LowP & LowZn VS HighP & HighZn
Gene identifyer of down-regulated genes	Gene identifyer of up-regulated genes	Gene identifyer of down-regulated genes	Gene identifyer of up-regulated genes	Gene identifyer of down-regulated genes	Gene identifyer of up-regulated genes	Gene identifyer of down-regulated genes	Gene identifyer of up-regulated genes	Gene identifyer of down-regulated genes	Gene identifyer of up-regulated genes	Gene identifyer of down-regulated genes	Gene identifyer of up-regulated genes
Bo9g086880	Bo4g145710	Bo9g036730	Bo9g096970	Bo5g043440	Bo2g099050	Bo3g039050	Bo4g144130	Bo9g181910	Bo13999s010	Bo9g181910	Bo4g111320
Bo5g043430	Bo5g017150	Bo5g043440	Bo5g017310	Bo9g181910	Bo4g145710	Bo7g114220	Bo3g162790	Bo17227s010	Bo8g076650	Bo1g097920	Bo8g076650
Bo8g100690	Bo7g117940	Bo00629s230	Bo3g042740	Bo8g100690	Bo3g042740	Bo6g022110	Bo9g181910	Bo8g109030	Bo01589s010	Bo2g036550	Bo4g187850
Bo8g108470	Bo5g126380	Bo9g181910	Bo4g182430	Bo8g108470	Bo3g169090	Bo1g097920	Bo4g195380	Bo7g116340	Bo2g151670	Bo8g109030	Bo01589s010
Bo1g097920	Bo9g117230	Bo3g027470	Bo1g097930	Bo4g195380	Bo4g182430	Bo17227s010	Bo1g059420	Bo9g013870	Bo6g048170	Bo8g104650	Bo6g122470
Bo1g107010	Bo6g108930	Bo8g100690	Bo1g097920	Bo7g114220	Bo9g117230	Bo2g036550	Bo4g144090	Bo3g002390	Bo6g087680	Bo5g155090	Bo5g137790
Bo2g018120	Bo4g021590	Bo8g108470	Bo4g027140	Bo2g094630	Bo5g057190	Bo3g098000	Bo3g007630	Bo3g107660	Bo4g140790	Bo3g002390	Bo3g036780
Bo4g144090	Bo4g133190	Bo4g195380	Bo2g092580	Bo1g097920	Bo1g009940	Bo7g116340	Bo03370s010	Bo6g120500	Bo6g094680	Bo24234s010	Bo8g117500
Bo3g055540	Bo1g009940	Bo7g055990	Bo4g120590	Bo2g018120	Bo4g027140	Bo4g137620	Bo8g117500	Bo4g169240	Bo9g043610	Bo4g198730	Bo7g019960
Bo2g018130	Bo5g034330	Bo1g152100	Bo5g155090	Bo4g144090	Bo3g065190	Bo5g155090	Bo9g110920	Bo2g007440	Bo5g048510	Bo9g043560	Bo1g098030
Bo2g096070	Bo2g028980	Bo6g077280	Bo00578s090	Bo8g109170	Bo8g094910	Bo04756s020	Bo8g102640	Bo5g039280		Bo6g120500	Bo9g055720
Bo6g052550	Bo2g096220	Bo8g109030	Bo1g006780	Bo1g152100	Bo3g031430	Bo1g006780	Bo4g017370	Bo6g068290		Bo3g057040	Bo2g151670
Bo5g045210	Bo8g094910	Bo2g018130	Bo09471s010	Bo8g109030	Bo3g152610	Bo4g078460	Bo3g062440	Bo6g116560		Bo7g082690	Bo9g028750
Bo9g043560	Bo9g018140	Bo9g118770	Bo9g020200	Bo2g018130	Bo4g125910	Bo2g037660	Bo2g079210	Bo02800s010		Bo07687s010	Bo7g082240
Bo3g007630	Bo3g152610	Bo7g116340	Bo9g043560	Bo9g184830	Bo1g056690	Bo9g043560	Bo1g059400	Bo9g059170		Bo9g110920	Bo9g004460
Bo9g148100	Bo7g116340	Bo9g013870	Bo3g175620	Bo8g104650	Bo15161s010	Bo3g107660	Bo2g095550	Bo4g017370		Bo5g039280	Bo5g009420
Bo9g010340	Bo7g092760	Bo3g002390	Bo5g008780	Bo00854s060	Bo6g116490	Bo3g057040	Bo7g038910	Bo3g041850		Bo3g035870	Bo4g055150
Bo3g035870	Bo1g056690	Bo24234s010	Bo3g035870	Bo7g116340	Bo4g174840	Bo4g169240	Bo2g051220	Bo6g068280		Bo6g068290	Bo6g087680
Bo2g116410	Bo6g095510	Bo5g027600	Bo8g100510	Bo9g013870	Bo2g037660	Bo07687s010	Bo1g078620	Bo7g116330		Bo6g116560	Bo08570s010
Bo5g025690	Bo6g116490	Bo4g026850	Bo1g095840	Bo3g002390	Bo00285s430	Bo05586s010	Bo7g096840	Bo1g039750		Bo1g095840	Bo5g082670
Bo1g095840	Bo1g008360	Bo6g120500	Bo01495s010	Bo24234s010	Bo5g008780	Bo3g035870	Bo4g193000	Bo5g115440		Bo9g059170	Bo04862s010
Bo9g004460	Bo3g048280	Bo6g106390	Bo5g009420	Bo9g043560	Bo2g146400	Bo3g173550	Bo1g033110	Bo6g120510		Bo4g017370	Bo3g100600
Bo5g139810	Bo00285s430	Bo27781s010	Bo5g132290	Bo6g120500	Bo4g106230	Bo6g116560	Bo00967s010	Bo2g018680		Bo6g024870	Bo6g048110
Bo9g085800	Bo3g020990	Bo5g039280	Bo7g084220	Bo9g010340	Bo2g108850	Bo5g139410	Bo19109s010	Bo4g021500		Bo7g039050	Bo8g068270
Bo08879s010	Bo7g110140	Bo6g068290	Bo6g087680	Bo3g001530	Bo7g111600	Bo1g016930	Bo6g116550	Bo4g195920		Bo3g041850	Bo1g073610
Bo5g045270	Bo6g103850	Bo6g030780	Bo5g008330	Bo7g019960	Bo3g027740	Bo1g095840	Bo01651s010	Bo2g083760		Bo6g068280	Bo4g055140
Bo10502s010	Bo1g053030	Bo4g187910	Bo4g140790	Bo5g039280	Bo00686s020	Bo6g024870	Bo8g067410	Bo32297s010		Bo08879s010	Bo9g018550
Bo4g074360	Bo4g106230	Bo1g007780	Bo4g112600	Bo8g070440	Bo3g173550	Bo9g029460	Bo01196s010	Bo9g024050		Bo5g007410	Bo2g023880
Bo8g105250	Bo00686s020	Bo00891s060	Bo4g182210	Bo3g035870	Bo8g095480	Bo7g116330	Bo7g008340	Bo4g195910		Bo8g107480	Bo19109s010
Bo7g058090	Bo8g095480	Bo9g059170	Bo1g097950	Bo6g068290	Bo2g136120	Bo08879s010	Bo5g122600	Bo01284s010		Bo1g039750	Bo6g116550
Bo6g117970	Bo5g123570	Bo4g025090	Bo6g116480	Bo6g030780	Bo9g028750	Bo5g007410	Bo8g106460	Bo9g172100		Bo2g140610	Bo1g016990
Bo9g022280	Bo3g134320	Bo3g037570	Bo1g158950	Bo6g106490	Bo01495s010	Bo1g065170	Bo8g110990	Bo6g087670		Bo6g120510	Bo9g120390
Bo2g140610	Bo2g136120	Bo4g017370	Bo7g047020	Bo4g187910	Bo5g009420	Bo01097s050	Bo3g083970	Bo9g059110		Bo2g018680	Bo3g170650
Bo4g140790	Bo5g010550	Bo2g158580	Bo3g004160	Bo1g007780	Bo7g043560	Bo7g106670	Bo2g017650	Bo1g051020		Bo4g140790	Bo00790s030
Bo30259s010	Bo1g103650	Bo3g054390	Bo1g008000	Bo3g169290	Bo5g132290	Bo8g107480	Bo9g021520	Bo3g015330		Bo1g057100	Bo6g110880
Bo7g091120	Bo3g036120	Bo5g139810	Bo1g019650	Bo2g024740	Bo7g084220	Bo2g080490	Bo3g183930	Bo3g014030		Bo1g054940	Bo3g107060
Bo1g097950	Bo4g181990	Bo3g041850	Bo1g097850	Bo1g095840	Bo6g087680	Bo2g140610	Bo1g040510	Bo1g051430		Bo02742s010	Bo9g020360
Bo2g002790	Bo1g013200	Bo1g007900	Bo9g123330	Bo9g059170	Bo9g152260	Bo5g115440	Bo7g021240	Bo5g020000		Bo7g091120	Bo5g027070
Bo1g053110	Bo7g043560	Bo6g068280	Bo4g059940	Bo4g025090	Bo2g079330	Bo4g140790	Bo1g119170	Bo8g018050		Bo1g097950	Bo7g109980
Bo1g097850	Bo8g106270	Bo6g108400	Bo3g083910	Bo3g037570	Bo9g183500	Bo7g084440	Bo01968s010	Bo3g054440		Bo4g195920	Bo7g064210
Bo3g061880	Bo01253s020	Bo7g116330	Bo7g106040	Bo4g017370	Bo2g037620	Bo4g182210	Bo3g130080	Bo8g067410		Bo7g089150	Bo9g088320
Bo01628s010	Bo9g113900	Bo2g038930	Bo1g016130	Bo3g054390	Bo4g153990	Bo7g091120	Bo3g066750	Bo5g122600		Bo9g024050	Bo9g020460
Bo00875s080	Bo9g152260	Bo2g079210	Bo3g035880	Bo5g139810	Bo4g112600	Bo5g137870	Bo24335s010	Bo3g134470		Bo4g195910	Bo1g039700
Bo6g077230	Bo9g183500	Bo03378s010	Bo07227s010	Bo3g041850	Bo1g006240	Bo1g097950	Bo20493s010	Bo6g033030		Bo4g020880	Bo3g135780
Bo7g005310	Bo5g153870	Bo9g152260	Bo9g175350	Bo1g007900	Bo2g001160	Bo6g116480	Bo3g027560	Bo21742s010		Bo1g097850	Bo3g027560
Bo9g135250	Bo2g080490	Bo01551s010	Bo07246s010	Bo6g068280	Bo2g026760	Bo2g127290	Bo1g021980	Bo9g184990		Bo2g055670	Bo13157s010
Bo1g036960	Bo5g003250	Bo9g178800	Bo5g008770	Bo7g116330	Bo6g116480	Bo4g157440	Bo4g192980	Bo2g017860		Bo01284s010	Bo4g192980
Bo8g038200	Bo03142s010	Bo5g137730	Bo1g097910	Bo08879s010	Bo09470s010	Bo7g089150	Bo9g140840	Bo7g098790		Bo6g087670	Bo4g198690
Bo1g097910	Bo8g116120	Bo1g039750	Bo3g149440	Bo2g038930	Bo3g004160	Bo3g153830	Bo8g082180	Bo01281s010		Bo9g059110	Bo6g121090
Bo3g090120	Bo1g006240	Bo8g112610	Bo8g058190	Bo2g079210	Bo1g019650	Bo7g010150	Bo8g068450	Bo1g119170		Bo1g036960	Bo9g140840
Bo01967s010	Bo4g151130	Bo6g120510	Bo2g080620	Bo03378s010	Bo9g123330	Bo26484s010		Bo3g130080		Bo1g051020	Bo4g031120
Bo9g073180	Bo2g020750	Bo2g018680	Bo5g057300	Bo01551s010	Bo18400s010	Bo4g012760		Bo2g161510		Bo1g097910	Bo8g068450
Bo7g104040	Bo09470s010	Bo1g054940	Bo5g002390	Bo00616s020	Bo3g083910	Bo1g097850		Bo9g022340		Bo5g141700	Bo7g019950
Bo4g045690	Bo3g042350	Bo4g194880	Bo13163s010	Bo5g137730	Bo5g133060	Bo1g028320		Bo2g023140		Bo3g014030
Bo8g058540	Bo9g032660	Bo4g195920	Bo4g120550	Bo1g039750	Bo7g106040	Bo4g059940		Bo7g116320		Bo5g020000
Bo6g091450	Bo8g114550	Bo7g079990	Bo4g166770	Bo2g140610	Bo1g016130	Bo4g188290		Bo4g122760		Bo8g018050
Bo7g084450	Bo3g151380	Bo9g024050	Bo4g013480	Bo8g112610	Bo1g002840	Bo2g023740				Bo8g058160
Bo9g043540	Bo7g103820	Bo4g195910	Bo2g068030	Bo00285s040	Bo07227s010	Bo9g172100				Bo7g084450
Bo4g045850	Bo6g003390	Bo2g136660	Bo5g003400	Bo4g140430	Bo9g175350	Bo4g197110				Bo9g043610
Bo7g104030	Bo5g155180	Bo3g064190	Bo7g084450	Bo1g005570	Bo07246s010	Bo1g037040				Bo9g043540
Bo6g091440	Bo18400s010	Bo1g047850	Bo00613s100	Bo7g088780	Bo7g054550	Bo3g083910				Bo8g067410
Bo7g022890	Bo1g079050	Bo8g065380	Bo9g043610	Bo6g120510	Bo8g112690	Bo1g093170				Bo4g045850
Bo5g038820	Bo1g002840	Bo10324s010	Bo6g110880	Bo2g018680	Bo5g008770	Bo2g005390				Bo2g096110
Bo6g018600	Bo9g175350	Bo8g065960	Bo9g043540	Bo4g140790	Bo3g053350	Bo4g154540				Bo5g122600
Bo00954s010	Bo9g069740	Bo7g115980	Bo1g021870	Bo00958s020	Bo5g057300	Bo1g097910				Bo3g134470
Bo1g095850	Bo1g053420	Bo2g055670	Bo2g052760	Bo2g005410	Bo5g002390	Bo8g058190				Bo6g033030
Bo6g099170	Bo8g106450	Bo01284s010	Bo01028s040	Bo6g033300	Bo1g004730	Bo5g141700				Bo1g095850
Bo6g109000	Bo1g087840	Bo6g087670	Bo8g108410	Bo1g054940	Bo3g093960	Bo3g045750				Bo1g014570
Bo7g005200	Bo3g032460	Bo4g026840	Bo10635s010	Bo02742s010	Bo5g009130	Bo2g050690				Bo9g184990
Bo2g124420	Bo2g105250	Bo6g106410	Bo1g008510	Bo1g094490	Bo4g166770	Bo5g002390				Bo2g017860
Bo9g097590	Bo3g002240	Bo1g036960	Bo1g095850	Bo7g091120	Bo2g068030	Bo07964s010				Bo5g140000
Bo5g055780	Bo2g167710	Bo1g051020	Bo4g122700	Bo4g194880	Bo5g003400	Bo7g058070				Bo7g098790
Bo01968s010	Bo00802s110	Bo3g057000	Bo01168s020	Bo1g097950	Bo00613s100	Bo7g107650				Bo1g119170
Bo3g068510	Bo5g009130	Bo01967s010	Bo5g052310	Bo4g195920	Bo6g110880	Bo5g020000				Bo01968s010
Bo9g160120	Bo9g175410	Bo3g014030	Bo09057s010	Bo3g027060	Bo1g021870	Bo6g080720				Bo3g130080
Bo1g108400	Bo5g020510	Bo7g038870	Bo8g117260	Bo8g100160	Bo5g064420	Bo12026s010				Bo9g154190
Bo5g111190	Bo5g003290	Bo1g051430	Bo00796s010	Bo7g089150	Bo3g003070	Bo7g084450				Bo9g056010
Bo4g194400	Bo3g066100	Bo4g045500	Bo01941s010	Bo32297s010	Bo3g154350	Bo9g043610				Bo2g161510
Bo8g027310	Bo4g147130	Bo8g018050	Bo2g129800	Bo9g024050	Bo2g064160	Bo2g089970				Bo9g160120
Bo03321s010	Bo3g066850	Bo03350s010	Bo5g036350	Bo4g195910	Bo2g052760	Bo9g043540				Bo9g022340
Bo9g165850	Bo7g092700	Bo6g010780	Bo01158s010	Bo4g020880	Bo1g021930	Bo7g103950				Bo2g023140
Bo3g100790	Bo3g184480	Bo8g091330	Bo10947s010	Bo2g136660	Bo01028s040	Bo4g045850				Bo1g006260
Bo5g125020	Bo8g106460	Bo4g186980	Bo01726s020	Bo3g064190	Bo8g108410	Bo13090s010				Bo1g005360
Bo8g118060	Bo2g064160	Bo8g067410	Bo01209s030	Bo8g065380	Bo6g067490	Bo1g021870				Bo5g024020
	Bo3g060690	Bo01196s010	Bo4g186370	Bo1g097850	Bo5g013460	Bo7g009620
	Bo3g018310	Bo7g063500	Bo7g109980	Bo8g065960	Bo4g122700	Bo04185s010
	Bo8g090360	Bo27276s010	Bo2g136970	Bo7g115980	Bo9g181410	Bo3g184780
	Bo7g104820	Bo9g078300	Bo2g155240	Bo5g030250	Bo9g161750	Bo3g184170
	Bo3g169220	Bo8g056930	Bo1g039700	Bo2g055670	Bo00796s010	Bo11842s010
	Bo3g100760	Bo1g087980	Bo6g121750	Bo01284s010	Bo9g002210	Bo5g076370
	Bo00796s010	Bo7g088610	Bo6g106530	Bo9g172100	Bo4g100070	Bo1g119270
	Bo3g082110	Bo5g122600	Bo8g117920	Bo6g087670	Bo6g105100	Bo10635s010
	Bo6g105100	Bo1g150440	Bo3g176020	Bo2g005390	Bo7g106050	Bo4g050830
	Bo7g119000	Bo7g104150	Bo3g017600	Bo2g119320	Bo8g050600	Bo1g008510
	Bo5g009890	Bo3g058580	Bo9g059480	Bo1g036960	Bo7g109980	Bo1g095850
	Bo5g021570	Bo02619s010	Bo4g052670	Bo1g051020	Bo8g100590	Bo6g039670
	Bo2g160950	Bo3g134470	Bo3g048390	Bo3g015330	Bo2g155240	Bo6g095460
	Bo9g048690	Bo1g037360		Bo3g013540	Bo4g025690	Bo09057s010
	Bo01254s010	Bo6g033030		Bo6g116550	Bo01254s010	Bo23473s010
	Bo7g067720	Bo21742s010		Bo1g097910	Bo1g039700	Bo8g106410
	Bo7g106200	Bo4g012520		Bo01967s010	Bo4g061470	Bo4g030260
	Bo1g105680	Bo2g056320		Bo3g014030	Bo5g023550	Bo4g050960
	Bo5g132610	Bo9g184990		Bo7g038870	Bo6g121750	Bo6g077270
	Bo1g039700	Bo2g017860		Bo1g051430	Bo4g068130	Bo5g140000
	Bo1g123690	Bo1g101850		Bo8g018050	Bo5g007350	Bo03833s010
	Bo7g077700	Bo6g106340		Bo03350s010	Bo6g106530	Bo4g026600
	Bo4g030200	Bo6g103990		Bo3g054440	Bo5g045140	Bo3g167180
	Bo1g003510	Bo7g065380		Bo7g084450	Bo00629s130	Bo2g136970
	Bo5g021580	Bo5g055780		Bo00616s090	Bo8g117920	Bo4g197290
	Bo7g109370	Bo7g098790		Bo4g186980	Bo2g091100	Bo1g071000
	Bo06753s010	Bo1g119170		Bo9g043540	Bo7g106790	Bo9g154190
	Bo8g110790	Bo18023s010		Bo5g021050	Bo7g115930	Bo9g018860
	Bo2g042260	Bo8g092420		Bo8g067410	Bo4g186960	Bo17086s010
	Bo4g192980	Bo01968s010		Bo4g045850	Bo7g106800	Bo1g138850
	Bo5g045140	Bo3g130080		Bo01196s010	Bo8g076240	Bo2g108910
	Bo5g042850	Bo7g099430		Bo7g022890	Bo4g052670	Bo00626s040
	Bo00629s130	Bo7g025330		Bo9g078300	Bo2g118100	Bo8g117920
	Bo3g143190	Bo2g161510		Bo2g096110		Bo7g106790
	Bo4g186960	Bo9g022340		Bo1g087980		Bo8g106920
	Bo8g076240	Bo1g108400		Bo5g122600		Bo1g138310
	Bo6g031000	Bo2g023140		Bo1g150440		Bo3g017600
	Bo02661s010	Bo6g121090		Bo3g058580		Bo4g120310
	Bo8g068450	Bo1g006260		Bo3g083970		Bo2g118100
	Bo4g052670	Bo5g008900		Bo6g018600
	Bo2g118100	Bo4g098550		Bo3g134470
	Bo1g005680	Bo7g079980		Bo6g121360
		Bo8g068450		Bo1g037360
		Bo03321s010		Bo1g095850
		Bo9g044090		Bo21742s010
		Bo31048s010		Bo4g012520
		Bo8g082280		Bo2g056320
				Bo00616s030
				Bo9g184990
				Bo3g024850
				Bo2g017860
				Bo00854s030
				Bo5g140000
				Bo9g097590
				Bo6g103990
				Bo7g065380
				Bo7g098790
				Bo6g122360
				Bo1g119170
				Bo18023s010
				Bo8g092420
				Bo01968s010
				Bo3g130080
				Bo7g099430
				Bo7g025330
				Bo2g161510
				Bo9g160120
				Bo9g022340
				Bo1g108400
				Bo2g023140
				Bo7g116320
				Bo5g008900
				Bo4g098550
				Bo6g067810
				Bo7g079980
				Bo8g068450
				Bo1g041830
				Bo7g077880
				Bo5g024020
				Bo8g082280

## Sheet: VennComparison
DEGs found in both C6 and F103:		C6												F103
		Low P and Low Zn			High P and Low Zn			low P and high Zn			high P and high Zn			low P and low Zn			high P and low Zn			high P and high Zn			low P and high Zn
group	Gene Id	C6LP_LZn2_129_FPKM	C6LP_LZn2_2_FPKM	C6LP_LZn2_39_FPKM	C6NP_LZn6_115_FPKM	C6NP_LZn6_93_FPKM	C6NP_LZn6_97_FPKM	C6LP_NZn17_113_FPKM	C6LP_NZn17_16_FPKM	C6LP_NZn17_5_FPKM	C6NP_NZn29_121_FPKM	C6NP_NZn29_29_FPKM	C6NP_NZn29_6_FPKM	F103LP_LZn12_138_FPKM	F103LP_LZn12_142_FPKM	F103LP_LZn12_156_FPKM	F103NP_LZn26_151_FPKM	F103NP_LZn26_178_FPKM	F103NP_LZn26_37_FPKM	F103NP_NZn31_155_FPKM	F103NP_NZn31_65_FPKM	F103NP_NZn31_98_FPKM	F103LP_NZn9_116_FPKM	F103LP_NZn9_120_FPKM	F103LP_NZn9_137_FPKM
down in response to higher Zn or Zn and P (Zn responsive)	Bo08879s010	144.12	65.04	174.56	44.78	111.49	240.5	13.87	5.13	9.18	9.57	1.29	3.44	1.29	60.68	3.41	99.45	2.72	7.02	4.19	0	3.35	0	0	3.41
	Bo2g140610	616.78	301.47	924	1333.18	1182.74	906.65	16.07	50.09	19.34	99.87	85.14	59.25	587.03	565.11	1380.98	1266.38	761.12	1693.53	46.36	397.73	111.6	211.99	110.17	173.08
	Bo4g045850	50.05	26.08	63.37	83.28	82.04	54.27	2.13	4.61	2.93	1.75	2.84	1.53	48.88	69.1	110.97	124.25	52	112.34	3.31	30.06	10.06	24.65	12.8	13.48
	Bo7g091120	65.65	3.11	2.83	53.88	72.06	30.08	0.55	0	0	0	0.57	0	81.93	21.52	137.86	37.49	120.44	99.86	1.57	16.84	2.2	3.42	1.67	2.8
down in response to higher P or P and Zn (P responsive)	Bo01284s010	70.9	147.59	50.69	24.56	9.13	17.52	3.38	95.68	107.48	0.77	0.2	1.91	5.61	39.63	6.46	1.62	1.87	1.43	0.57	1.71	0.59	40.35	85.93	32.89
	Bo1g039750	82.95	146.61	87.79	25.44	14.28	19.91	9.07	93.41	90	13.76	11.11	12.39	33.76	56.57	50.77	3.58	14.51	7.17	4.88	2.05	6.97	52.34	59.64	54.12
	Bo1g051020	39.92	73.93	50.53	9.19	6.26	7.36	10.11	41.09	61.73	5.88	4.98	3.89	26.74	28.06	17.16	2.88	3.81	3.11	3.46	3.87	3.23	32.88	54.87	42.7
	Bo2g017860	1958.09	2934.27	877.82	435.57	485.65	261.31	194.09	1376.81	1138.68	170.17	173.97	32.45	1583.89	1284.65	1072.9	107.01	202.88	132.22	109.49	176.97	220.56	2289.54	1511.5	1485.48
	Bo2g018680	159.88	479.45	130.82	64.25	32.8	43.53	69.12	323.69	338.47	3.45	1.57	7.97	124.54	171.59	113.87	3.03	19.05	20.09	1.73	6.48	4.43	329.21	421.82	256
	Bo2g023140	123.99	305.7	64.64	6.36	6.83	5.95	21.32	186.54	168.28	3.31	2.89	5.11	45.16	87.8	24.85	2.45	3.79	1.85	5.66	4.42	3.41	100.57	178.46	99
	Bo2g161510	17.13	29.46	19.74	4.7	2.61	3.89	3.41	16.86	16	2.2	1.79	2.15	40.91	46.17	47.11	3.25	7.42	6.48	2.38	7.93	8.24	68.36	59.99	55.65
	Bo3g002390	40.75	61.63	62.03	6.4	4.04	3.88	15.39	72.67	95.69	3.53	3.74	1.94	31.88	33.62	26.29	3.7	3.05	9.12	3.47	1.55	3.23	73.37	70.08	79.73
	Bo3g014030	563.7	896.41	439.08	108.94	86.75	92.22	541.29	804.68	713.05	25.49	21.71	50.53	463.49	451.2	359.27	19.01	50.52	42.24	23.93	35.78	43.17	952.49	1012.06	821.04
	Bo3g041850	124.63	213.28	107.44	28.71	31.88	33.2	123.67	165.36	168.05	20.56	29.83	29.92	112.61	102.86	78.88	14.3	23.7	19.08	27.65	22.29	25.85	160.69	193.61	146.8
	Bo3g134470	223.51	246.56	206.74	50.49	44.42	62.63	120.01	337.77	323.63	43.13	32.57	71.62	127.31	201.85	94.4	33	17.68	18.93	44.56	17.4	15.06	240.64	356.69	266.97
	Bo4g195910	71.14	109.9	51.99	16.53	12.99	16.31	30.51	56.28	65.45	13.63	15.37	10.07	71.49	71.76	52.74	9.73	17.9	15.56	10.38	14.88	13.56	78.23	76.3	64.7
	Bo4g195920	74.32	155.56	52.63	0.33	0.22	0.75	25.55	63.52	47.91	0.43	0.58	0	27.23	72.35	15.02	0.11	0.32	0.11	0	1.07	0.56	52.32	45.47	36.27
	Bo5g039280	97.4	188.67	65.82	13.54	8.26	12.9	41.35	128.58	138.77	7.55	7.52	6.81	31.69	68.54	18.8	3.84	4.23	2.9	11.46	3.16	2.35	68.24	111.9	64.74
	Bo6g068280	175.56	258.29	149.41	27.83	33.19	24.01	184.5	263.01	81.65	8.45	71.42	24.35	201.8	294.42	369.31	97.57	98.75	80.77	46.9	34.72	42.39	482.36	281.38	318.18
	Bo6g068290	143.13	221.69	123.31	18.93	32.58	19.4	143.12	190.92	64.4	8.69	47.25	22.25	170.77	220.78	268.37	68.01	76.07	57.88	30.75	24.68	38.87	382.49	211.75	258.56
	Bo6g087670	147.36	73.92	225.63	53.18	47.06	45.23	1.05	119.05	164.96	48.12	36.7	30.21	127.49	111.96	116.32	35.73	33.6	36.81	18.92	9.13	13.91	92.84	88.62	98.67
	Bo6g120500	22.91	75.91	49.7	4.51	1.3	3.62	4.82	33.74	35.37	4.67	6.29	1.5	50.92	64.62	47.22	3.38	3.44	6.14	4.22	10.22	10	79.87	63.06	76.97
	Bo6g120510	14.38	49.57	33.09	3.81	2.13	3.12	4.41	25.54	21.54	4.36	3.66	2.08	35.49	41.2	37.21	4.41	3.65	3.72	5.75	8.04	6.64	58.79	43.29	53.18
	Bo7g098790	37.82	45.36	41.97	1.47	2.94	3.29	0.6	31.3	58.37	2.95	1.77	3.97	47.38	42.3	32.52	0.3	2.06	2.51	0.32	2.29	1.15	72.44	88.69	62.14
	Bo8g018050	208.73	231.06	106.05	7.49	8.79	7.02	152.31	196.93	180.78	5.92	5.27	15.97	64.88	136.12	69.89	6.21	9.45	4.01	4.88	3.97	9.02	213.62	271.43	181.62
	Bo8g109030	345.62	566.76	250.21	20.45	19.01	19.98	390.7	285.12	260.56	12.1	41.96	12.33	143.25	250.65	107.88	9.81	15.17	17.45	26.87	36.83	24.48	207.72	197.88	208.08
	Bo9g022340	73.61	119.76	58.63	5.17	4.84	7.52	13.01	88.64	105.66	3.5	2.77	2.22	35.99	50.23	28.13	3.21	5.66	4.02	3.3	4.12	5.75	75.31	154.95	78.35
	Bo9g024050	227.75	336.78	206.54	34.19	28.16	33.4	58.01	241.97	319	32.17	16.87	36.1	141.4	190.92	129.99	24.07	42.97	35.44	34.53	35.93	29.92	267.63	448.24	274.9
	Bo9g059170	93.89	154.29	170.94	34.29	15.65	18.57	11.82	108.14	104.54	29.92	10.12	14.97	29.84	143.78	77.98	14.74	4.36	3.54	10.47	7.07	8	160.66	298.58	94.92
	Bo9g184990	59.66	108.97	50.79	6.18	4.88	5.65	21.6	127.73	91.21	4.54	3.79	2.91	37.61	44.54	35.1	4.2	9.33	6.81	4.14	6.78	6.73	77.36	84.68	70.97
up in response to higher P or P and Zn (P responsive)	Bo6g087680	27.56	1.6	36.41	41.14	95.65	84.33	0.14	84.43	43.76	407.68	77.75	445.8	34.05	30.19	28.2	204.13	160.59	69.36	218.24	64.64	78.48	5.44	60.05	19.9
DEGs unique to C6:		C6												F103
		low P and low Zn			high P and low Zn			low P and high Zn			high P and high Zn			low P and low Zn			high P and low Zn			high P and high Zn			low P and high Zn
group	Gene Id	C6LP_LZn2_129_FPKM	C6LP_LZn2_2_FPKM	C6LP_LZn2_39_FPKM	C6NP_LZn6_115_FPKM	C6NP_LZn6_93_FPKM	C6NP_LZn6_97_FPKM	C6LP_NZn17_113_FPKM	C6LP_NZn17_16_FPKM	C6LP_NZn17_5_FPKM	C6NP_NZn29_121_FPKM	C6NP_NZn29_29_FPKM	C6NP_NZn29_6_FPKM	F103LP_LZn12_138_FPKM	F103LP_LZn12_142_FPKM	F103LP_LZn12_156_FPKM	F103NP_LZn26_151_FPKM	F103NP_LZn26_178_FPKM	F103NP_LZn26_37_FPKM	F103NP_NZn31_155_FPKM	F103NP_NZn31_65_FPKM	F103NP_NZn31_98_FPKM	F103LP_NZn9_116_FPKM	F103LP_NZn9_120_FPKM	F103LP_NZn9_137_FPKM
down in response to higher either P or Zn or both	Bo01967s010	11.44	73.33	47.71	13.66	8.49	3.23	1.53	2.28	5.81	0.59	1.91	1.25	0.78	2.08	1.36	1.48	2.56	2.63	1.11	0.63	0.91	1.51	1.25	0.82
	Bo01968s010	0	0.001	126.73	0	0	0	0.01	0	0	0	6.04	0	6.32	0.22	110.16	138.32	0	70.72	0	6.88	0	82.25	172.88	131.29
	Bo1g036960	0	0.001	50.33	0	0	0	0	0	0	0	0	0	0	0	29.49	18.34	0	22.12	0	0	0	41.68	25.42	19.49
	Bo1g108400	10.31	86.02	38.74	18.6	8.28	2.95	2.63	2.14	4.54	1.23	3.62	1.35	2.54	2.31	1.47	1.43	3.44	3.45	2.45	1.53	1.45	4.08	1.19	2
	Bo2g018130	20.62	38.9	82.01	19.74	11.71	8.89	0.53	3.68	5.48	9.29	6.57	3.97	16.97	14.06	15.16	3.91	5.39	5.45	2.03	1.4	2.79	23.04	2.43	3.52
	Bo5g139810	0	0.001	52.84	0	0	0	0	0	0	0	0	0	0	0	0.02	0	0	0	0	0	0	0	0	0
	Bo8g100690	60.83	114.69	141.86	32.91	17.93	48.13	0.87	12.99	11.64	46.12	30.03	6.82	183.55	42.29	119.64	22.5	105.08	86.75	44.64	75.54	102.04	157.42	152.12	175.91
	Bo8g108470	0	0.001	38.13	0	0	0	0	0	0	0	0	0	0	0	0	0	0	0	0	0	0	0	0.03	0
up in response to higher either P or Zn or both	Bo00796s010	20.04	19.77	15.14	125.28	123.98	104.32	352.4	34.27	22.15	107.78	217.61	114.26	43.47	21.07	18.18	22.45	56.52	61.43	97.12	64.85	78.14	34.32	22.36	25.1
	Bo1g039700	2.74	1.32	4.32	36.84	30.79	208.83	30.71	95.27	74.06	84.71	180.94	119.23	49.58	9.56	70.48	19.63	113.23	126.99	58.24	174.37	190.74	15.12	75.3	75.82
	Bo4g052670	0.48	0.93	0	6.87	13.38	14.74	42.69	4.41	0.47	5.29	53.51	24.32	4.83	6.79	2.08	8.07	1.4	7.12	7.08	25.14	20.78	33.41	7.54	13.6
	Bo9g175350	0	0.001	0	0	0	15.69	1.54	0	37.93	0	0	27.45	0	0.01	0	0	0	0	0	0	0.94	0	0	0
down in response to higher Zn or Zn and P (Zn responsive)	Bo2g018120	12.2	22.56	35.28	12.46	5.31	3.79	0.24	1.19	2.45	4.04	3.39	2.24	10.29	8.87	7.97	1.86	2.5	2.06	0.23	0.09	1.48	10.96	0.78	2.34
	Bo4g144090	7.29	49.62	16.48	9.86	3.48	14.66	0	0	3.43	1.81	5.56	0	8.38	0	4.05	1.9	0	0	1.63	21.54	3.23	28.88	7.68	45.58
	Bo6g018600	8.62	12.06	31.34	1.59	0.8	8.45	0.8	0.79	0	3.88	0	0.77	0	0	0	0	0	0.82	0.76	0	0	0.83	0	2.44
	Bo7g022890	15.67	21.1	62.67	24.57	8.01	29.97	0	0	0.77	19.42	0	0	0	0	0.84	0	0	0	0	0	0	0	0	0.81
	Bo9g010340	5.42	31.58	20.09	7.13	2.6	4.04	1.06	0.41	1.12	4.98	0.73	1.08	2.44	1.31	3.29	0.87	1.09	1.38	1.52	1.26	2.44	3.97	0.33	2.2
	Bo9g097590	13.6	134.86	42.95	45.75	21.1	25.28	0.24	11.68	12.15	45.89	2.01	4.58	6.06	18.74	2.43	9.43	3.34	2	9.65	12.14	6.58	5.94	75.79	12.27
	Bo9g160120	959.35	665.73	875.25	2251.2	1812.49	1289.92	9.87	179.29	97.54	327.99	196.8	136.76	810.28	719.72	899.48	876.81	727.56	1058.7	154.68	385.66	198.58	421.3	174.53	299.48
up in response to higher Zn or Zn and P (Zn responsive)	Bo00285s430	0.27	0.78	0.85	0.82	0.27	0	95.73	0.81	0.53	0	36.43	0.53	0.53	0.27	0.86	0	0	0	0.26	0	1.92	0.85	0	0
	Bo00629s130	0.95	0.93	0	1.12	6.34	0	106.44	20.01	21.51	5.18	41.16	22.36	14.55	26.29	4.25	12.2	0.47	4.56	21.27	7.21	15.78	19.51	8.02	8.04
	Bo00686s020	1.32	0.86	0	0.58	2.91	0	55.94	22.86	26.32	1.91	25.75	19.78	5.12	5.85	14.77	6.25	23.76	25.56	5.58	26.06	43.7	24.95	20.3	29.17
	Bo01254s010	0.83	2.55	0	12.19	13.84	5.5	157.7	35.2	9.75	8.42	40.2	18.05	1.48	19.13	0	0.32	2.42	0.58	13.62	0	0.82	0.59	0	0
	Bo09470s010	4.32	4.7	2.42	3.69	4.55	4.84	186.58	4.19	3.19	9.53	62.1	3.08	7.27	5	5.95	1.54	6.92	2.29	6.21	10.03	8.63	8.37	4.1	2.62
	Bo18400s010	0	0.001	0	1.66	8.39	1.61	5.04	15.75	6.43	2.44	5.18	20.19	16.34	13.96	11.44	13.66	11.88	18.08	12.8	18.47	11.73	9.57	12.76	19.62
	Bo1g002840	16.71	29.36	19.3	53.91	65.57	66.94	303.09	37.05	22.29	63.15	200.55	67.85	43.88	21.96	72.04	46.38	70.4	68.27	36.43	62.14	47.76	84.55	49.51	48.39
	Bo1g006240	5.08	3.8	7.13	3.43	4.04	3.88	1741.04	2.85	1.11	4.48	167.33	2.78	1.12	2.26	2.42	1.17	2.72	1.78	3.85	0	2.88	5.98	0	1.17
	Bo1g009940	0.6	4.99	1.6	12.43	13.1	8.91	285.56	8.16	4.03	8.4	48.14	4.71	0.3	3.86	0.18	2.79	0	0	16.82	0	1.3	0	1.82	0.06
	Bo1g056690	2.59	0.45	0.56	1.25	1.3	0.54	396.84	2.54	4.34	1.02	47.45	1.05	1.2	4.43	2.32	6.39	13.23	11.72	7.36	3.28	14.23	9.73	0.74	2.23
	Bo2g064160	3.54	2.44	2.13	2.56	12.94	5.96	334.37	126.25	163.65	23.09	194.77	184.24	54.92	127.11	48.86	90.57	53.74	50.43	166.21	52.5	52.19	37.57	41.97	37.35
	Bo2g118100	0.86	0.41	0.45	0	1.76	0.84	12.33	19.98	15.59	4.69	23.06	36.81	1.28	37.43	0.46	9.4	0	0	9.22	0.42	0	0	0	0
	Bo2g136120	0	0.001	0	0.35	1.41	0	11.98	3.82	4.04	1.02	13.74	6.43	0.68	10.32	0	0	0	0	4.02	0	0	0	0	0
	Bo3g152610	8.1	7.01	9.22	11.1	16.33	15.99	192.73	7.33	4.9	15.14	83.92	15.88	16.52	7.41	15.73	4.26	11.71	7.41	5.63	4.9	11.33	29.16	4.31	10.03
	Bo4g106230	0.24	0.79	0	0.37	0.06	0.12	135	0.31	0	0.3	30.48	0.43	0	0.06	0.06	0	0.06	0.06	0.06	0	0.13	0.07	0.13	0.2
	Bo4g145710	0	0.001	0	0.34	9.75	0.67	13.95	1.38	11.68	1.35	8.59	16.41	0.34	12.94	0.37	0	0	0	8.29	0	0	0	0	0
	Bo4g186960	1.69	2.38	0.69	1.05	0.13	0.51	816.74	1.18	0.32	1.68	122.04	0.9	0.13	0.39	0.28	0	0.88	0.82	1.52	0.38	2.26	0.28	0.14	0.14
	Bo5g009130	10.32	18.71	10.43	5.92	4.42	2.68	3717.28	7.88	5.75	13.45	189.13	15.74	2.41	3.17	2.73	2.53	7.05	5.29	3.94	3.75	5.25	5.58	3.98	3.08
	Bo5g045140	1.62	0.001	0.17	1.32	1.16	1.92	272.02	1.65	1.73	1.61	29.28	3.52	2.59	1.46	1.92	1.01	1.89	2.05	4.13	0.48	1.16	3.45	4.72	2.37
	Bo6g105100	1.09	2.3	1.6	13.01	16.03	7	162.28	30.97	12.31	8.6	41.05	22.58	0.57	15.97	0.7	1.79	0.99	0.46	17.41	0.85	0.25	1.15	0	0
	Bo6g116490	0.56	0.53	1.17	10.68	3.97	4.36	46.19	2.77	2.18	22.25	106.3	40.38	2.21	1.67	2.38	2.31	4.29	7.57	10.81	19.02	20.4	4.71	4.03	3.46
	Bo7g043560	1.82	2.11	0	14.17	16.82	0	155.13	34	11.86	18.51	54.01	26.2	0.9	18.64	0	0.94	0.22	0	16	1.78	0	0.96	0	0
	Bo8g076240	10.93	8.01	9.5	13.06	13.41	11.84	2995.57	16.52	10.3	8.46	315.42	14.78	7.86	14.53	21.7	9.1	20.28	15.83	24.05	16.23	28.37	21.82	4.39	9.81
	Bo8g094910	5.96	5.05	3.17	6.46	5.72	4.28	857.51	7	2.59	3.59	219.32	4.28	0.55	2.4	1.05	0.96	1.36	2.83	3.47	2.89	6.9	1.36	2.03	2.61
	Bo8g095480	0	0.001	0	0	2.39	0.75	9.16	12.49	8.72	2.7	7.09	13.22	17.3	3.22	7.67	2.83	16.64	5.58	6.56	14.24	10.71	3.39	12.06	12.42
	Bo9g117230	4.96	3.39	3.01	4.79	4.84	3.56	1361.63	3.56	4.75	4.8	74.32	5.42	3.4	3.41	3.9	2.18	2.55	1.27	3.65	2.59	4.38	2.1	0.91	0.92
	Bo9g183500	10.56	6.55	8.93	17.31	41.65	35.15	1040.24	34.28	24.26	30.74	62.55	68.92	3.29	8.26	5.02	13.83	19.08	9.37	26.92	15.32	13.75	7.18	16.89	8.09
down in response to higher P or P and Zn (P responsive)	Bo01196s010	8.68	40.69	15.07	0	0.19	0.09	9.08	15.57	34.02	0	0.1	0	4.78	6.37	3.17	0.38	0.09	0	0	0.09	0.38	22.32	41.06	20.15
	Bo01551s010	30.84	39.4	32.3	7.64	7.39	7.68	7.87	34.31	48.28	7.63	5.05	7.11	20.45	20.37	17.84	8.78	3.94	6.86	10.33	5.8	6.57	42.37	72.38	40.86
	Bo03350s010	163.73	157.62	212.37	70.65	69.17	47.64	46.68	100.75	59.87	58.74	56.11	41.3	69.79	112.92	135.05	177.36	85.57	125.58	67.87	92.55	119.99	91.7	116.39	126.67
	Bo03378s010	55.45	65.23	40.41	14.19	22.65	7.71	17.83	23.5	23.61	11.91	14.26	12.22	25.96	37.15	25.73	27.32	24.45	23.44	17.73	24.85	44.88	17.46	19.79	20.86
	Bo18023s010	0	0.001	71.68	0	0	0.52	0	8.85	12.92	0	0	0	1.55	15.08	69.96	42.12	0	62.14	0	0	17.86	65.75	22.71	55.98
	Bo1g007780	14.42	24.4	15.72	2.79	2.61	2.01	0.31	14.04	12.32	1.42	0.64	0.5	18.52	15.35	11.95	2.77	2.07	1.39	1.39	2.9	2.61	18.65	34.02	14.27
	Bo1g007900	21734.1	16060.5	18686.1	6925.9	6345.68	6341.97	32576	24953.2	16632.9	5760.33	4262.9	5804.14	11809.5	12993	8576.64	7157.37	7080.11	6573.24	7843.57	10085.6	11123	17365.5	10806.9	14796.2
	Bo1g039750	82.95	146.61	87.79	25.44	14.28	19.91	9.07	93.41	90	13.76	11.11	12.39	33.76	56.57	50.77	3.58	14.51	7.17	4.88	2.05	6.97	52.34	59.64	54.12
	Bo1g051430	122.09	149.79	114.67	60.48	45.62	26.68	182.41	75.42	121.2	27.44	68.35	17.02	136.69	70.65	70.99	13.03	23.14	22.15	19.3	19.85	48.1	251.33	66.9	91.2
	Bo1g054940	4432.33	4870.6	7413.53	1723.35	738.44	992.11	3280.78	5671.68	3420.66	447.86	325.36	344.59	1716.91	2123.71	1626.38	767.74	524.04	777.6	462.9	538.13	710.95	3270.18	2787.34	2764.05
	Bo1g087980	49.84	61.45	43.62	10.75	10.74	13.67	19.22	63.42	84.55	6.91	15.51	15.68	26.44	25.98	27.35	5.65	7.29	6.81	12.42	3.93	7.59	46.69	78.68	50.19
	Bo1g119170	43.68	63.15	50	8.41	3.6	6.45	97.73	65.39	64.95	2.75	8.64	4.28	19.75	31.97	24.42	2.33	5.22	4.03	2.29	2.26	2.83	85.57	109.53	65.52
	Bo1g150440	27.16	48.92	28.72	4.66	2.98	4.84	11.64	37.09	34.75	4.08	4.25	2.12	8.81	16.65	8.85	2.21	2.08	2.23	2.84	2.11	2.84	18.35	33.33	19.64
	Bo1g152100	100.04	94.99	102.8	27.19	23.46	15.73	117.59	67.38	88.72	26.83	42.04	22.32	61.51	71.44	106.15	22.08	53.94	39.21	16.36	20.9	34.87	203.52	51.76	113.42
	Bo21742s010	100.94	173.5	139.21	33.58	24.84	23.54	14.02	86.51	81.81	25.87	16.3	19.87	56.34	143.25	77.65	8.13	19.95	12.94	24.92	25.69	56.19	173.83	193.98	132.75
	Bo24234s010	4.44	12.7	132.54	7.57	0	0	7.1	50.8	22.99	0	0	0	0.08	21.79	173.59	62.01	0	77.21	0	12.94	2.27	109.78	93.07	97.33
	Bo2g038930	150.8	85.53	130.62	32.85	50.99	20.47	0	201.38	86.71	39.47	7.72	57.03	37.71	35.19	20.73	45.44	23.13	31.21	46.7	71.48	33.14	22.13	66.9	31.33
	Bo2g055670	792.45	632.47	1518.53	122.87	59.56	107.41	0.72	249.83	411.57	274.2	50.18	131.88	324.22	441.33	421.17	148.96	132.78	266.5	108.4	95.47	126.82	273.88	522	388.12
	Bo2g056320	21.83	29.51	13.14	0	1.08	1.84	7.65	32.86	31.26	0.62	2.56	0.62	8.1	13.73	6.71	1.93	0.6	0.6	1.02	0	0.64	17.26	24.01	24.08
	Bo2g079210	36.22	54.29	17.95	2.15	4.46	1.81	6.03	139.96	160.01	2.4	0.9	7.48	7.33	23.2	6.32	2.68	1.66	1.8	3.82	1.44	2.51	28.11	373.57	66.01
	Bo2g136660	53.46	143.77	63.88	31.26	10.96	9.43	19.86	67.48	56.98	9.22	10.44	18.3	26.67	30.59	9.28	7.71	6.24	12.07	14.59	10.64	9.65	26.07	81.03	30.8
	Bo3g037570	19.01	26.55	8.14	0.46	0.15	0.15	2.01	24.55	39.73	0.45	0.32	0	0.44	8.01	0.16	0	0	0	0.15	0	0.15	0.64	48.37	3.29
	Bo3g054390	74.15	64.01	89.09	15.94	28.65	29.2	4.78	45.38	8	31.25	9.82	24.69	41.25	11.68	57.58	12.14	15.77	31.22	30.71	108.5	44.68	48.88	68.35	103.72
	Bo3g058580	77.05	111.08	238.62	23.29	23.2	28.06	7.11	62.9	63.02	30.04	19.93	3.66	2.53	23.71	3.09	27.3	1.14	3.02	14.51	6.79	3.28	3.59	4.74	3.69
	Bo3g064190	21.89	100.84	35.97	6.63	2.27	8.06	1.04	16.69	37.36	4.94	2.72	3.45	1.47	6.47	2.08	0.86	0.27	0.77	2.61	3.52	5.66	7.44	12.06	9.98
	Bo3g134470	223.51	246.56	206.74	50.49	44.42	62.63	120.01	337.77	323.63	43.13	32.57	71.62	127.31	201.85	94.4	33	17.68	18.93	44.56	17.4	15.06	240.64	356.69	266.97
	Bo4g012520	5.32	14.72	23.58	0	0.45	0.44	0	7.39	5.43	0	0.23	0	3.53	1.77	2.14	0.23	0	0	0	0	0	4.7	20.46	6.22
	Bo4g017370	16.33	49.53	13.76	0.09	0	0	0.92	13.29	12.45	0	0.09	0	12.83	7.67	4.35	0	0	0	0	0.26	0.09	37.09	73.17	34.77
	Bo4g025090	30.36	46.48	26.02	9.01	5.77	8.86	4.37	32.16	36.85	8.83	5.54	7.28	34.95	27.35	20.17	4.3	6.66	5	9.77	8.22	6.53	36.43	37.56	31.02
	Bo4g098550	3.1	19.92	0.92	0	0.06	0.05	0.39	6.97	5.32	0	0.06	0	0.54	3.21	0.93	0	0	0.06	0.05	0	0	2.54	8.28	2.99
	Bo4g186980	75.45	117.25	207.43	49.3	33.54	56.48	374.03	39.77	43.74	29.67	75.26	21.08	63.16	27.54	58.54	31.26	70.24	96.92	57.03	31.39	137.59	151.93	101.12	106.75
	Bo4g187910	47.28	49.54	52.1	9.57	8.13	10.24	15.81	56.76	75.28	10.29	8.91	8.53	37.31	53.48	39.71	19.81	11.92	16.94	12.41	13.35	10.79	59.13	127.63	75.05
	Bo4g194880	91.52	129.44	93.97	19.46	14.67	19.68	84.26	53.08	57.41	14.98	22.62	12.74	68.95	61.35	59.23	13.67	23.71	26.57	11.94	27.09	25.08	73.98	75.54	66.71
	Bo4g195380	20.96	35.71	16.2	1.33	0.74	1.43	3.88	37.88	53.33	0.72	1.84	1	9.58	8.43	5.93	0.61	0.7	0.31	0.28	0.28	1.63	24.7	95.72	29.51
	Bo5g008900	23.81	24.39	26.73	3.33	7.26	4.17	23.35	19.06	21.79	3.4	4.95	3.45	36.79	17.83	27.64	3.62	7.94	9.04	4.63	16.38	7.96	47.77	38.53	45.56
	Bo5g043440	58.33	86.55	64.3	11.24	10.79	7.63	38.1	66.16	52.77	6.06	4.67	8.74	17.69	32.77	10.72	5.2	8.57	4.66	5.41	9.24	9.64	31.79	55.83	35.78
	Bo5g122600	29.18	51.29	38.47	1.07	0.65	0.86	15.82	45.64	54.57	0	0.33	0.54	13.43	22.61	11.59	0.11	0.54	0.11	0.51	0.55	0.86	49.44	126.75	60.69
	Bo5g137730	16.87	25.1	21.09	0.8	0.36	0.52	6.12	17.92	20.74	0.44	0.18	0.6	8.83	12.3	9.89	0.27	0.76	1.38	0.6	1.55	0.9	33.72	40.98	27.39
	Bo6g030780	47.13	102.81	67.98	30.11	13.39	18.37	0.47	64.16	87.58	31.67	7.97	13	5.95	96.78	2.59	23.55	2.22	1.45	34.82	0.9	2.35	7.31	134.81	17.79
	Bo6g103990	13.73	20.9	20.64	1.28	1.08	1.65	14.69	12.56	11.57	1.25	1.11	1.87	7.14	10.97	10.81	0.88	0.41	1.11	0.62	1.44	1.72	12.53	10.88	15.09
	Bo7g025330	43.89	70.55	28.72	11.46	14.55	16.09	9.19	63.06	29.92	15.55	13.82	5.35	28.51	33.46	16.04	22.63	19.51	14.64	22.61	24.3	13.78	21.43	17	21.48
	Bo7g038870	4.79	9.41	2.81	0	0	0	2.58	3.43	0	0	0.02	0	3.9	1.92	4.19	2.15	0	0	0	0	0	0	2.52	0.01
	Bo7g065380	158.27	240.22	315.24	87.4	67.62	90.77	41.96	166.57	218.06	83.92	63.61	66.31	151.4	187.06	208.11	112.84	65.35	126.66	92.51	67.84	91.04	255.93	292.67	246.53
	Bo7g079980	32.87	118.54	55.26	20.41	10.44	12.98	59.91	21.27	24	14.67	26.31	8.7	137.03	47.46	102.95	18.43	44.11	39.33	21.5	62.17	48.36	137.96	197.49	120.21
	Bo7g099430	14.78	53.4	49.6	12.04	3.37	11.54	0.07	12.6	42.15	9.17	6.86	5.15	5.64	3.73	2.77	3.43	0.97	0.9	1.61	0.77	1.61	4.71	30.4	7.6
	Bo7g115980	17.36	17.38	14.52	1.42	2.06	1.59	6.97	25.43	21.7	0.88	1.85	1.87	5.6	11.57	5.21	0.92	0.78	0.7	1.22	1	0.74	9.98	21.33	12.96
	Bo7g116330	1233	228.21	123.62	39.3	204.29	33.22	4955.27	67.53	1646.46	112.21	27.53	236.6	19.78	471.66	2.67	142.7	0.89	0	620.89	2.84	0.94	1.33	0.67	2.21
	Bo8g065380	78.84	145.28	70.61	45.38	32.58	22.65	18.26	67.1	63.25	37.04	28.01	23.44	61.26	42.24	47.98	11.58	25.85	28.93	6.1	26.57	30.74	63.83	58.27	67.84
	Bo8g065960	245.23	340.06	303.23	127.22	97.8	56.85	156.49	196.03	178.87	65.17	71.92	38.16	243.39	213.85	195.74	93.89	131.28	142.83	76.53	111.87	131.09	397.06	246.17	284.21
	Bo8g067410	41.43	79.69	44.95	17.6	9.18	15.08	4.11	75.81	83.42	0.44	0.87	0.61	24.95	33.5	15.04	0.91	3.39	3.77	0.13	0.86	0.74	64.77	152.1	54.71
	Bo8g082280	25.91	53.13	29.83	3.7	4.9	6.21	15.72	22.71	28.24	4.35	5.63	3.67	10.83	12.67	9.49	3.89	3.21	4.26	4.83	5.4	6.47	31.25	31.23	26.16
	Bo8g092420	8.61	13.64	17.05	0	1.04	0.99	1.56	8.69	14.38	0	0	0	11.09	6.58	3.26	0	0.49	0.53	0.99	0.99	2.07	17.71	27.81	21.04
	Bo8g112610	25.83	43.83	57.02	5.12	2.07	5.96	0	53.15	66.45	4.01	4.79	3.98	16.12	14.68	24.43	3.69	3.42	5.84	0.99	2.97	5.17	29.52	9.97	39.46
	Bo9g013870	37.03	184.24	39.85	42.96	21.28	22.47	46.92	26.23	42.56	16.2	18.79	33.11	92.32	87.89	120.28	30.8	21.16	29.74	17.15	31.98	49.19	243.61	245.67	181.31
	Bo9g078300	19.08	31.79	27.83	2.67	2.12	2.96	15.08	28.6	29.04	2.25	3.37	0.93	10.9	16.43	16.2	1.18	2.37	3.37	1.29	2.59	2.31	34.84	48.15	32.19
	Bo9g181910	130.7	141.33	176.74	11.62	8.74	11.36	80.64	125.65	175.61	1.03	1.63	3.52	73.92	74.21	69.43	9.31	1.49	8.86	4.5	3.07	3.07	225.63	272.71	254.33
up in response to higher P or P and Zn (P responsive)	Bo00613s100	0	0.001	0	10.52	13.49	13.29	0	6.39	3.07	8.04	16.36	12.31	5.54	0	3.8	1.49	0	0.02	5.51	11.03	0	3.71	0	2.75
	Bo01028s040	0	0.001	0	9.1	12.94	3.12	1.17	2.07	1.12	7.28	17.28	34	0	1.08	0.78	6.18	1.84	4.25	11.78	2.42	1.94	0	0	0.4
	Bo01495s010	4.76	3.54	1.66	13.81	31.45	51.03	0.04	5.99	4.35	45.77	22.5	47.06	4.95	13.43	9.15	7.95	13.59	12.18	7.22	5.22	4.37	1.66	1.4	3.24
	Bo07227s010	85.54	52.34	51.54	125.94	289.31	226.55	5.7	282.71	123.42	427.38	157.17	231.13	68.95	64.12	21.57	80.4	48.65	24.28	219.24	124.19	85.14	40.14	68.55	85.46
	Bo07246s010	0	0.001	0	18.64	36.91	60.81	0	0	9.65	0	0	58.93	0	0	0	0	12.45	0	0.06	0	0	0	0	0
	Bo1g016130	16	13.96	13.87	37.93	59.26	73	0.16	31.36	35.8	60.34	28.53	126.67	21.7	21.79	14.13	29.21	19.45	18.42	40.57	19.11	25.62	10.06	31.3	15
	Bo1g019650	0.51	2.97	1.08	25.47	11.56	23.18	0	0	1.51	29.54	11.88	58.62	6.14	2.06	4.41	3.21	21.32	12.39	14.52	10.56	12.06	1.63	2.66	4.27
	Bo1g021870	22.67	6.95	6.57	20.19	62.07	46.65	0	19.16	22.93	80.27	28.42	118.35	8.72	37.01	45.15	27.49	17.48	18.43	15.3	3.77	8.15	2.51	0.96	4.8
	Bo2g052760	682.26	1806.38	882.3	4606.84	2753.12	3616.16	103.71	2065.42	1454.41	4009.61	3678.45	2651.95	1318.85	1544.95	1876.05	1793.28	4307.18	2526.96	2387.84	3389.35	2735.8	990.71	1651.16	1414.06
	Bo2g068030	3.65	3.94	2.84	12.99	25.63	28.32	0.52	23.18	8.58	33.59	55.68	25.65	3.74	4.16	4.41	19.44	8.31	8.11	33.82	13.7	8.23	4.47	12.46	7.75
	Bo2g155240	0	0.65	0.15	29.63	8.89	23.38	0	0	0.78	40	0.42	2.33	0	0	0	0	0	0	0	0.39	0	0	0.82	0.41
	Bo3g004160	13.63	4.27	3.43	60.63	72.38	13.65	110.7	3.39	5.32	11.74	115.71	8.74	22.5	20.15	25.52	35.12	41.06	46.28	9.52	2.99	19.35	11.09	1.53	2.87
	Bo3g042740	112.66	131.42	96.66	360.75	529.66	344.36	146.01	218.33	139.15	343	554.16	392.34	134.39	167.3	231.52	221.82	388.13	348.6	371.29	392.18	389.47	267.42	143.74	201.67
	Bo3g083910	62.97	46.57	23.83	69.04	150.69	211.32	3.21	63.22	83.52	205.89	117.06	408.25	60.85	67.93	175.05	52.76	208.08	116.96	42.17	43.97	55.99	29.25	9.76	29.19
	Bo4g027140	10.62	11.49	11.02	23.58	36.49	84.77	106.47	46.01	19.79	46.49	95.97	53.53	19.52	11.51	9.65	5.68	18.08	10.52	28.88	22.22	16.11	22.83	34.7	19.62
	Bo4g112600	2.01	0.7	0.3	4.78	14.68	24.58	0.14	1.42	0.55	16.71	11.7	13	0.42	3.3	0.91	3.01	3.04	3.25	3.43	2.29	0.43	0.16	0	0.91
	Bo4g122700	85.54	52.34	51.54	125.94	289.31	226.55	5.7	282.71	123.42	427.38	157.17	231.13	68.95	64.12	21.57	80.4	48.65	24.28	219.24	124.19	85.14	40.14	68.55	85.46
	Bo4g166770	32.21	24.89	25.6	58.16	72.93	120.14	28.5	66.09	37.27	141.51	253.56	134.03	24.51	39.05	20.47	44.44	41.5	28.8	83.93	62.45	76.83	34.77	17.21	23.89
	Bo4g182430	4.94	11.28	7.08	65.42	30.2	37.52	127.58	11.95	5.89	24.16	77.45	16.13	8.04	12.47	8.93	5.01	10.81	8.1	12.36	16.88	23.61	17.38	12.38	6.87
	Bo5g002390	4.06	3.16	0.27	11.34	26.34	17.55	0	13.2	7.54	59.07	32.31	78.05	2.18	10.62	15.01	7.27	4.08	4.69	10.52	2.31	8.51	0.44	0.05	0.82
	Bo5g003400	175.64	45.27	97.82	644.17	610.98	289.36	2.02	380.1	121.25	377.54	51.13	578.03	24.8	179.59	25.02	303.98	85.1	81.29	361.77	43.72	112.61	6.71	117.62	26.71
	Bo5g008770	0	0.001	0	5.87	9.74	2.41	0.2	0.2	0.19	1.88	14.75	17.29	0	0.23	0	1.28	0.48	1.9	4.23	1.3	1.52	0	0.5	0
	Bo5g008780	0.2	0.68	0.21	26.55	66.6	10.21	0.01	2.6	3.16	20.64	79.03	70.19	1.1	0.58	0.51	8.65	3.21	3.1	24.55	5.19	3.3	0.11	0.33	0.1
	Bo5g009420	2.27	1.91	1.2	9.49	8.14	33.17	0	2.01	2.23	10.71	17.03	28.51	2.55	4.55	2.44	10.94	13.99	13.41	65.06	17.24	20.01	3.01	7.66	3.84
	Bo5g057300	1.83	1.17	3.84	144.41	54.46	131.34	0.31	0.31	5.96	190.68	2.56	9.28	270.82	39.57	164.8	36.09	272.25	156.39	52.48	225.71	253.47	178.42	132.47	152.13
	Bo5g132290	11.76	10.48	1.75	32.08	98.66	59.97	0.11	6.88	6.7	133.46	57.29	179.04	2.78	5.42	13.92	3.52	3.48	1.25	12.04	0.61	5.35	0.11	0.34	0.8
	Bo6g106530	8.6	2.21	2.83	10.79	35.47	31.4	0.07	10.53	9.19	43.45	14.33	76.28	1.46	3.38	8.75	7.94	4.17	5.27	4.42	1.81	4.48	0.89	0.72	1.34
	Bo6g110880	3.05	5.96	4.12	24.34	73.86	24.64	3.82	63.25	18.78	122.54	88.6	156.86	6.03	2.92	3.79	52.12	7	9.11	67.88	30.39	29.44	4.73	23.64	9.8
	Bo6g116480	50.74	20.39	2.93	76.28	220.61	125.07	50.52	43.15	44.93	236.29	52.96	497.25	8.65	28.5	38.75	25.66	67.06	30.97	20.99	8.16	23.4	2.58	0.36	1.81
	Bo6g121750	23.95	17.37	22.94	91.29	78.81	102.36	0.58	44.76	67.81	107.65	98.02	117.87	75.87	61.24	45.32	84.19	60.27	55.74	120.48	91.78	119.48	25.97	36.56	43.41
	Bo7g084220	32.25	27.72	31.96	103.94	74.41	156.13	25.01	33.04	45.55	274.73	214.87	121.4	21.88	44.87	19.91	41.68	58.93	59.76	78.59	79.49	77.36	45.48	43.71	42.05
	Bo7g106040	0.51	0.49	0.54	21.31	13.01	11.08	8.59	0.51	0.5	47.37	22.7	31.68	4.85	1.02	4.23	6.2	17.02	14.92	14.76	14.43	29.89	7.39	3.02	4.05
	Bo7g109980	0.34	0.16	1.06	6.31	4.12	38.46	9.25	26.22	2.78	33.45	50.7	78.39	1.62	0.36	2.28	1.86	13.94	11.8	3.83	30.28	26.32	1.18	6.12	3.91
	Bo8g108410	49.28	89.82	50.48	339.56	264.24	344.92	22.09	320.76	133.56	519.43	636.91	268.08	164.68	83.57	247.07	276.74	383	423.09	293.51	365.17	334.95	220.96	173.44	277.06
	Bo8g117920	15.05	3.97	2.79	16.37	35.14	48.39	0	21.88	26	92.16	39.47	101.64	4.45	17.06	38	16.09	21.66	21.84	8.64	4.92	12.3	1.27	1.5	3.54
	Bo9g123330	9.06	4.07	2.92	22.25	41.11	26.12	1.34	9.81	3.82	49.4	17.26	98.83	6.34	5.59	21.45	7.58	21.41	13.14	6.72	2.8	10.21	1.2	0.48	2.09
DEGs unique to F103:		C6												F103
		low P and low Zn			high P and low Zn			low P and high Zn			high P and high Zn			low P and low Zn			high P and low Zn			high P and high Zn			low P and high Zn
group	Gene Id	C6LP_LZn2_129_FPKM	C6LP_LZn2_2_FPKM	C6LP_LZn2_39_FPKM	C6NP_LZn6_115_FPKM	C6NP_LZn6_93_FPKM	C6NP_LZn6_97_FPKM	C6LP_NZn17_113_FPKM	C6LP_NZn17_16_FPKM	C6LP_NZn17_5_FPKM	C6NP_NZn29_121_FPKM	C6NP_NZn29_29_FPKM	C6NP_NZn29_6_FPKM	F103LP_LZn12_138_FPKM	F103LP_LZn12_142_FPKM	F103LP_LZn12_156_FPKM	F103NP_LZn26_151_FPKM	F103NP_LZn26_178_FPKM	F103NP_LZn26_37_FPKM	F103NP_NZn31_155_FPKM	F103NP_NZn31_65_FPKM	F103NP_NZn31_98_FPKM	F103LP_NZn9_116_FPKM	F103LP_NZn9_120_FPKM	F103LP_NZn9_137_FPKM
down in response to higher either P or Zn or both	Bo5g020000	44.77	1.58	0.86	4.42	2.79	7.49	64.83	57.58	59.88	8.66	3.16	1.34	1.63	40.13	0	0.28	0.26	0	1.06	0	0	0	0	0
	Bo6g116560	347.4	148.95	148.87	128.13	187.12	91.52	263.24	165.34	287.34	127.6	67.56	133.19	35.58	393.45	22.11	74.36	11.77	6.49	96.93	6.89	11.4	9.47	59.66	13.22
down in response to higher Zn or Zn and P (Zn responsive)	Bo07687s010	3.71	8.34	0	0	0	3.36	11.51	6.86	11.74	6.05	1.18	3.83	3.15	17.25	0	3.81	1.46	3.32	0	0	0	0	0	0
	Bo1g095840	1075.76	56.66	222.62	3308.67	3622.5	2516.67	1.13	3.64	13.75	13.49	55.41	13.03	2004.98	749.75	2442.16	1177.14	390.2	1694.57	4.61	110.08	6.55	73.23	14.62	22.31
	Bo1g095850	3782.28	285.43	733.55	13401.9	13510.8	12654.2	8	8.94	40.94	69.33	315.08	58.92	7191.18	2768.47	5435.25	3092.44	1890.42	4575.07	20.59	330.76	31.64	151.77	42.8	48.35
	Bo1g097850	540.01	10.09	64.78	1703.66	1649.05	937.61	0	7.96	0	4.73	16.38	3.74	908.97	294.8	1049.21	623.7	81.25	671.52	0	59.76	6.75	35.06	5.13	14.5
	Bo1g097910	3380.89	130.38	591.3	11604.2	13338.5	11475.3	10.08	0	55.56	46.04	241.28	45.35	7872.71	2282.23	6657.67	3791.91	1817.14	6972.14	19.34	422.11	31.89	255.11	64.24	57.53
	Bo1g097920	2644.6	199.28	769.47	8497.27	5774.63	6736.94	5.26	1.71	32.95	47.36	265.03	39.13	3112.66	2010.64	4399.73	2683.88	1305.36	3318.88	15.98	123.02	20.64	55.42	35.7	31.05
	Bo1g097950	2926.19	237.39	712.85	8434.09	5630.05	5978.95	10.76	3.25	26.56	52.58	255.97	26.05	3572.4	2654.3	4242.71	2756.5	1469.78	3530.4	13.41	185.75	28	54.62	49.33	36.27
	Bo2g036550	301.48	256.94	272.6	644.95	668.65	581.22	7.54	129.61	124.82	162.24	61.29	223.92	295.91	387.35	483.37	312.33	434.94	382.62	84.27	125.13	110.31	39.58	36.74	42.63
	Bo3g035870	36.29	27.23	15.18	117.57	133.01	133.13	0.41	2.55	2.34	0.27	1.61	0.4	31.01	24.79	31.28	38.98	78.35	51.35	0.39	10.73	1.09	3.45	4.06	3.94
	Bo3g057040	4.6	0.53	1.22	3.26	5.61	2.1	0.3	0.33	0.45	0.47	0.63	0.76	6.71	3.26	56.87	13.92	13.49	34.32	0.19	1.89	0.19	1.19	0	0.87
	Bo5g007410	2.92	0.07	0.5	3.25	5.36	2.09	0.09	0	0.08	0	0.32	0.07	5.57	1.98	44.82	11.71	15.67	25.62	0.07	2.2	0.22	1.58	0.15	0.88
	Bo5g140000	91.01	61.02	70.9	116.51	125.39	144.98	17.29	26.01	20.27	9.3	29.79	11.15	59.94	92.39	69.29	98.89	70	62.97	14.49	30.49	11.92	10.75	32.91	14.99
	Bo5g141700	10.27	0.49	1.94	8.56	11.54	4.26	0.11	0.24	0.2	0	0.32	0.38	16.63	5.37	78.81	25.51	31.07	50.67	0.18	4.98	0.13	3.01	0.67	2.04
	Bo5g155090	0	0.3	0	18.36	5.91	4.35	0	0	0.2	0	0	0	87.65	14.24	80.65	15.24	57.75	120.86	0	8.18	0.11	0.55	0.86	0.32
	Bo6g024870	17.58	9.72	17.22	7.67	44.23	18.86	16.48	15.88	5.83	0	23.01	19.46	0	34.9	0	14.46	0	0	0	0	0	0	0	0
	Bo7g084450	85.82	20.8	125.86	388.2	388.18	94.75	8.99	4.77	4.63	11.38	11.36	5.98	56.48	74.33	229.63	564.94	70.41	296.12	19.74	21.81	14.48	29.36	14.7	42.12
	Bo7g089150	52.76	3.39	4.87	24.96	54.72	11.12	8.46	7.23	0.97	0	5.44	0.54	22.56	39.98	29.28	25.91	28.27	24.94	2.15	12.71	0.56	4.55	1.71	3.55
	Bo8g107480	62.41	112.8	108.05	104.75	37.55	113.27	0.45	93.66	101.42	121.35	104.96	74.57	1.03	50.16	0.63	42.95	1	1.39	0	0.14	0.3	0	0	0.15
	Bo9g043540	189.53	13.18	40.83	763.23	905.01	621.77	1.31	1.5	3.95	4.32	9.67	4.91	165.51	143.5	148.87	216.75	218.17	246.06	4.91	65.16	22.04	18.16	6.64	5.24
	Bo9g043560	224.38	26.78	43.19	630.33	751.62	532.98	0	1.26	3.66	3.13	7.42	4.08	903.85	368.65	958.77	498.34	1216.71	1585.08	15.04	235.03	68.34	110.64	88.05	42.16
	Bo9g154190	7.13	0.57	0.72	2.15	9.63	2.74	0.09	5.48	6.56	0	0.09	7.34	1.1	21.86	0.36	6.28	0.74	0.72	0.17	0.08	0.35	0.09	0.09	0.18
up in response to higher Zn or Zn and P (Zn responsive)	Bo19109s010	22.69	21.84	22.31	18.57	11.88	2.95	49.37	6.77	10.51	17.43	48.36	2.56	0	0	0	0	0	0.98	13.88	0	1.58	0	23.63	2.47
	Bo3g027560	14.84	4.76	2.6	3.18	2.07	0.72	29.22	14.75	0.66	6.69	12.9	28.73	0	0	0	7.01	0.65	0	15.54	0	0.23	0.24	13.74	0.93
	Bo4g192980	43.07	1.7	1.24	9.49	58.87	5.5	175.26	7.12	96.1	15.02	58.47	88.95	0	0	1.11	0	0	0	55.92	0	2.69	0.51	41.2	2.14
	Bo6g116550	716.22	816.76	1430.84	501.56	445.99	765.1	1737.79	1889.42	573.06	285.07	27.05	273.1	33.67	8.28	36.85	14.97	37.68	62.27	320.64	45.42	62.63	104.16	441.04	126.41
	Bo8g068450	102.36	5.39	65.33	4.42	5.06	1.57	667.76	1369.92	161.23	5.78	2.45	17.65	3.48	8.46	9.65	23.13	16.43	26.37	50.52	124.77	29.6	48.81	33.85	15.77
	Bo8g117500	1.13	3.26	2.38	5.71	1.15	7.2	0	9.69	9.95	5.6	3.56	13.32	0	2.26	0.61	12.92	6.54	5.92	47.84	32.58	5.18	5.98	36.86	12.32
	Bo9g140840	93.22	143.24	128.08	144.41	67.51	147.98	23.22	81.12	90.87	145.09	103.36	100.13	0.71	15.98	2.21	56.48	2.26	1.1	152.26	0.19	4.24	0.35	86.84	7.42
down in response to higher P or P and Zn (P responsive)	Bo6g033030	53.24	14.95	31.9	3.35	11.2	2	120.75	65.83	32.18	5.05	19.28	5.76	28.39	45.09	31.41	3.44	7.62	6.14	5.46	5.98	3.64	64.53	92.12	62.2
	Bo9g059110	11.97	12.57	23.89	5.91	5.19	8.24	6.07	10.77	11.39	6.21	3.8	4.48	72.1	28.75	95.23	10.77	8.29	10.71	6.9	12.18	13.96	150.68	118.57	188.64
up in response to higher P or P and Zn (P responsive)	Bo01589s010	213.35	191.44	166.73	101.5	89.37	83.78	65.79	521.87	483.03	68.75	31.72	303.88	37.51	120.29	29.57	358.73	148.18	93.28	1029.77	252.71	114.19	56	183.26	121.41
	Bo2g151670	120.39	51.64	1.3	87.32	155.58	17.69	0	67.5	86.1	93.11	93.33	9.78	0	0	4.67	94.93	0.88	1.83	67.34	0	0	0	0	0
	Bo8g076650	4.8	1.54	4.41	11.52	21.88	23.31	0.2	8.27	5.67	16.24	13.42	14.69	5.37	11.79	16.07	56.67	43.01	53.05	69.88	55.72	80.57	8.28	5.35	9.55

## Sheet: C6 LL VS LH
C6
LowP & LowZn VS LowP & HighZn
GeneID	Gene Length	Means-Group: LowP & LowZn	Means-Group: LowP & HighZn	log2Ratio (LowP & HighZn / LowP & Low Zn)	Up-Down Reg (LowP & HighZn / LowP & Low Zn)	Probability	Symbol	Description	KEGG Orthology	GO Component	GO Function	GO Process	Blast nr
Bo9g086880	306	12.31	0.143333	-6.42431	Down	0.848797	-	cds chromosome:v2.1:C9:26606457:26607372:-1 gene:Bo9g086880 gene_biotype:protein_coding transcript_biotype:protein_coding	K06627|1|9e-21|99.4|aly:ARALYDRAFT_489392|cyclin A	-	GO:0005488//binding	GO:0048731//system development;GO:0048582;GO:0006261//DNA-dependent DNA replication;GO:0001558//regulation of cell growth;GO:0035966//response to topologically incorrect protein;GO:0006511//ubiquitin-dependent protein catabolic process;GO:0051726//regulation of cell cycle;GO:0000904//cell morphogenesis involved in differentiation;GO:0043623//cellular protein complex assembly;GO:0000086//G2/M tran…	gi|674933824|emb|CDX99502.1|/6.9959e-49/BnaC09g24900D [Brassica napus]
Bo5g043430	1386	21.7533	0.456667	-5.57395	Down	0.873435	-	cds chromosome:v2.1:C5:14576233:14578174:-1 gene:Bo5g043430 gene_biotype:protein_coding transcript_biotype:protein_coding	K19600|1|4e-89|329|cic:CICLE_v10001261mg|tubby-related protein 1	-	-	-	gi|922482928|ref|XP_013638949.1|/0/PREDICTED: tubby-like F-box protein 10 [Brassica oleracea var. oleracea]
Bo8g100690	765	105.793	8.5	-3.63764	Down	0.85806	-	cds chromosome:v2.1:C8:35029993:35031659:-1 gene:Bo8g100690 gene_biotype:protein_coding transcript_biotype:protein_coding	-	-	-	-	gi|674882983|emb|CDY49444.1|/8.9701e-136/BnaA09g42230D [Brassica napus]
Bo8g108470	393	12.7167	0.01	-10.3125	Down	0.88038	-	cds chromosome:v2.1:C8:38684182:38685045:1 gene:Bo8g108470 gene_biotype:protein_coding transcript_biotype:protein_coding	K02987|1|2e-65|248|bna:106422591|small subunit ribosomal protein S4e	GO:0030529//intracellular ribonucleoprotein complex	GO:0003676//nucleic acid binding;GO:0005198//structural molecule activity	GO:0010467//gene expression	gi|922550492|ref|XP_013603232.1|/6.57904e-71/PREDICTED: 40S ribosomal protein S4-1-like [Brassica oleracea var. oleracea]
Bo1g097920	237	1204.45	13.3067	-6.50008	Down	0.971679	-	cds chromosome:v2.1:C1:28449803:28450122:1 gene:Bo1g097920 gene_biotype:protein_coding transcript_biotype:protein_coding	-	-	-	-	gi|674929550|emb|CDY03806.1|/1.72044e-31/BnaC01g29230D [Brassica napus]
Bo1g107010	1758	31.4067	0.943333	-5.05716	Down	0.878758	-	cds chromosome:v2.1:C1:32862481:32864751:1 gene:Bo1g107010 gene_biotype:protein_coding transcript_biotype:protein_coding	K17573|1|9e-15|83.2|sot:102584209|meiosis arrest female protein 1	-	-	-	gi|922406060|ref|XP_013594368.1|/0/PREDICTED: uncharacterized protein LOC106302380 [Brassica oleracea var. oleracea]
Bo2g018120	1365	23.3467	1.29333	-4.17405	Down	0.826591	-	cds chromosome:v2.1:C2:5230143:5231507:1 gene:Bo2g018120 gene_biotype:protein_coding transcript_biotype:protein_coding	-	-	-	-	gi|922422012|ref|XP_013616878.1|/0/PREDICTED: mechanosensitive ion channel protein 9-like [Brassica oleracea var. oleracea]
Bo4g144090	507	24.4633	1.15	-4.41092	Down	0.838944	-	cds chromosome:v2.1:C4:39258845:39259451:1 gene:Bo4g144090 gene_biotype:protein_coding transcript_biotype:protein_coding	K11426|1|2e-31|135|sly:101250545|SET and MYND domain-containing protein;K00384|2|2e-09|62.4|vvi:109124153|thioredoxin reductase (NADPH) [EC:1.8.1.9]	-	-	-	gi|922465322|ref|XP_013633193.1|/1.19945e-80/PREDICTED: germin-like protein subfamily 1 member 11 [Brassica oleracea var. oleracea]
Bo3g055540	1173	86.7633	14.0367	-2.62789	Down	0.806881	-	cds chromosome:v2.1:C3:21960798:21962929:1 gene:Bo3g055540 gene_biotype:protein_coding transcript_biotype:protein_coding	K13379|1|0.0|745|bna:106438923|reversibly glycosylated polypeptide / UDP-arabinopyranose mutase [EC:2.4.1.- 5.4.99.30]	GO:0005840//ribosome;GO:0030312//external encapsulating structure;GO:0031985//Golgi cisterna;GO:0031090//organelle membrane	GO:0005488//binding;GO:0035251//UDP-glucosyltransferase activity;GO:0016759//cellulose synthase activity;GO:0016866//intramolecular transferase activity	GO:0010038//response to metal ion;GO:0030243//cellulose metabolic process;GO:0048229//gametophyte development;GO:0045229//external encapsulating structure organization;GO:0006970//response to osmotic stress;GO:0042546//cell wall biogenesis;GO:0009225//nucleotide-sugar metabolic process	gi|922431676|ref|XP_013621934.1|/0/PREDICTED: UDP-arabinopyranose mutase 1-like [Brassica oleracea var. oleracea]
Bo2g018130	828	47.1767	3.23	-3.86847	Down	0.847385	-	cds chromosome:v2.1:C2:5235131:5236630:1 gene:Bo2g018130 gene_biotype:protein_coding transcript_biotype:protein_coding	-	-	-	-	gi|922422012|ref|XP_013616878.1|/9.32238e-153/PREDICTED: mechanosensitive ion channel protein 9-like [Brassica oleracea var. oleracea]
Bo2g096070	360	7.50667	0.01	-9.55203	Down	0.817711	-	cds chromosome:v2.1:C2:27276994:27277353:-1 gene:Bo2g096070 gene_biotype:protein_coding transcript_biotype:protein_coding	-	-	-	-	-
Bo6g052550	561	8.89333	0.07	-6.98923	Down	0.821939	-	cds chromosome:v2.1:C6:14457248:14457808:-1 gene:Bo6g052550 gene_biotype:protein_coding transcript_biotype:protein_coding	-	-	-	-	gi|923840417|ref|XP_013700723.1|/1.9601e-62/PREDICTED: uncharacterized protein LOC106404555 [Brassica napus]
Bo5g045210	525	39.93	0.956667	-5.38331	Down	0.900418	-	cds chromosome:v2.1:C5:15278937:15279461:1 gene:Bo5g045210 gene_biotype:protein_coding transcript_biotype:protein_coding	-	GO:0043231//intracellular membrane-bounded organelle	-	-	gi|922488976|ref|XP_013584421.1|/4.11022e-82/PREDICTED: uncharacterized protein LOC106293305 [Brassica oleracea var. oleracea]
Bo9g043560	285	98.1167	1.64333	-5.8998	Down	0.941884	-	cds chromosome:v2.1:C9:14159795:14160169:1 gene:Bo9g043560 gene_biotype:protein_coding transcript_biotype:protein_coding	-	-	-	-	gi|922565042|ref|XP_013610791.1|/3.55525e-40/PREDICTED: defensin-like protein 206 [Brassica oleracea var. oleracea]
Bo3g007630	429	15.87	0.09	-7.46216	Down	0.887494	-	cds chromosome:v2.1:C3:2785305:2785827:-1 gene:Bo3g007630 gene_biotype:protein_coding transcript_biotype:protein_coding	K07375|1|3e-42|122|sind:105159347|tubulin beta	GO:0032991//macromolecular complex;GO:0015630//microtubule cytoskeleton	GO:0017111//nucleoside-triphosphatase activity;GO:0032550;GO:0005198//structural molecule activity	GO:0009154//purine ribonucleotide catabolic process;GO:0044763;GO:0043623//cellular protein complex assembly	gi|747056822|ref|XP_011074687.1|/1.51972e-41/PREDICTED: tubulin beta-1 chain [Sesamum indicum]
Bo9g148100	216	162.077	3.39	-5.57925	Down	0.940258	-	cds chromosome:v2.1:C9:43799777:43799992:-1 gene:Bo9g148100 gene_biotype:protein_coding transcript_biotype:protein_coding	-	-	-	-	gi|565453775|ref|XP_006286614.1|/6.71683e-07/hypothetical protein CARUB_v10002371mg [Capsella rubella]
Bo9g010340	2127	19.03	0.863333	-4.46221	Down	0.824299	-	cds chromosome:v2.1:C9:3025667:3035156:1 gene:Bo9g010340 gene_biotype:protein_coding transcript_biotype:protein_coding	K00826|1|2e-49|198|mis:MICPUN_98139|branched-chain amino acid aminotransferase [EC:2.6.1.42];K18482|5|6e-07|57.4|pvu:PHAVU_001G063600g|4-amino-4-deoxychorismate lyase [EC:4.1.3.38]	GO:0009536//plastid	GO:0016740//transferase activity	-	gi|922558810|ref|XP_013607502.1|/1.049e-180/PREDICTED: branched-chain-amino-acid aminotransferase-like protein 2 [Brassica oleracea var. oleracea]
Bo3g035870	1587	26.2333	1.76667	-3.8923	Down	0.820152	-	cds chromosome:v2.1:C3:14033375:14035372:-1 gene:Bo3g035870 gene_biotype:protein_coding transcript_biotype:protein_coding	-	GO:0005911//cell-cell junction	-	-	gi|922433776|ref|XP_013622988.1|/0/PREDICTED: uncharacterized protein LOC106328979 [Brassica oleracea var. oleracea]
Bo2g116410	816	28.4667	0.653333	-5.44531	Down	0.886016	-	cds chromosome:v2.1:C2:35491294:35492109:-1 gene:Bo2g116410 gene_biotype:protein_coding transcript_biotype:protein_coding description:Splicing factor U2af small subunit B [Source:Projected from Arabidopsis thaliana (AT5G42820) UniProtKB/Swiss-Prot;Acc:Q9FMY5]	K12836|1|1e-115|416|bna:106381636|splicing factor U2AF 35 kDa subunit	GO:0043231//intracellular membrane-bounded organelle	GO:0003676//nucleic acid binding;GO:0046872//metal ion binding	GO:0009648//photoperiodism;GO:0048507//meristem development;GO:0032446//protein modification by small protein conjugation;GO:0009756//carbohydrate mediated signaling;GO:0009409//response to cold;GO:0009908//flower development;GO:0010876//lipid localization;GO:0009639//response to red or far red light	gi|923760543|ref|XP_013677013.1|/7.50376e-115/PREDICTED: splicing factor U2af small subunit B-like [Brassica napus]
Bo5g025690	258	14.2533	0.313333	-5.50746	Down	0.838229	-	cds chromosome:v2.1:C5:8941319:8941655:-1 gene:Bo5g025690 gene_biotype:protein_coding transcript_biotype:protein_coding	K03501|1|5e-32|132|bna:106449435|16S rRNA (guanine527-N7)-methyltransferase [EC:2.1.1.170]	GO:0044424	GO:0008173//RNA methyltransferase activity	GO:0000154//rRNA modification	gi|674913953|emb|CDY19234.1|/1.20973e-40/BnaC05g14350D [Brassica napus]
Bo1g095840	687	451.68	6.17333	-6.19311	Down	0.963219	-	cds chromosome:v2.1:C1:28326027:28329130:1 gene:Bo1g095840 gene_biotype:protein_coding transcript_biotype:protein_coding	-	-	-	-	gi|674929541|emb|CDY03797.1|/3.24033e-67/BnaC01g29140D [Brassica napus]
Bo9g004460	186	23.9667	1.13333	-4.40239	Down	0.83755	-	cds chromosome:v2.1:C9:909743:910087:-1 gene:Bo9g004460 gene_biotype:protein_coding transcript_biotype:protein_coding	-	-	-	-	gi|674926106|emb|CDY07101.1|/1.37863e-20/BnaCnng01160D [Brassica napus]
Bo5g139810	426	17.62	0.01	-10.783	Down	0.909173	-	cds chromosome:v2.1:C5:43536285:43537021:-1 gene:Bo5g139810 gene_biotype:protein_coding transcript_biotype:protein_coding	K20456|1|2e-08|58.2|smo:SELMODRAFT_417928|oxysterol-binding protein 1	-	-	-	gi|922574152|ref|XP_013615423.1|/6.17439e-45/PREDICTED: MATE efflux family protein FRD3-like, partial [Brassica oleracea var. oleracea]
Bo9g085800	180	8.35667	0.01	-9.70678	Down	0.832205	-	cds chromosome:v2.1:C9:26494721:26495435:1 gene:Bo9g085800 gene_biotype:protein_coding transcript_biotype:protein_coding	-	-	-	-	gi|674958318|emb|CDX75094.1|/1.2945e-26/BnaC09g25880D [Brassica napus]
Bo08879s010	162	127.907	9.39333	-3.76731	Down	0.866166	-	cds scaffold:v2.1:Scaffold08879:2:245:1 gene:Bo08879s010 gene_biotype:protein_coding transcript_biotype:protein_coding	K17757|1|2e-22|104|bna:106383494|ATP-dependent NAD(P)H-hydrate dehydratase [EC:4.2.1.93]	GO:0009536//plastid	GO:0016772//transferase activity, transferring phosphorus-containing groups;GO:0032550;GO:0016836//hydro-lyase activity	GO:0009648//photoperiodism;GO:0019362	gi|922574881|ref|XP_013615766.1|/4.38055e-22/PREDICTED: ATP-dependent (S)-NAD(P)H-hydrate dehydratase-like [Brassica oleracea var. oleracea]
Bo5g045270	681	27.8133	0.58	-5.58358	Down	0.889669	-	cds chromosome:v2.1:C5:15317078:15318620:1 gene:Bo5g045270 gene_biotype:protein_coding transcript_biotype:protein_coding	K12733|1|6e-11|68.6|ota:Ot03g03370|peptidyl-prolyl cis-trans isomerase-like 1 [EC:5.2.1.8];K10598|3|2e-10|66.6|apro:F751_5697|peptidyl-prolyl cis-trans isomerase-like 2 [EC:5.2.1.8];K12736|4|2e-10|66.6|ats:F775_06552|peptidylprolyl isomerase domain and WD repeat-containing protein 1 [EC:5.2.1.8]	GO:0043231//intracellular membrane-bounded organelle	GO:0016859//cis-trans isomerase activity	GO:0018208//peptidyl-proline modification	gi|922488573|ref|XP_013584303.1|/1.14776e-125/PREDICTED: peptidyl-prolyl cis-trans isomerase CYP23 [Brassica oleracea var. oleracea]
Bo10502s010	186	7.41667	0.01	-9.53463	Down	0.816089	-	cds scaffold:v2.1:Scaffold10502:32:503:1 gene:Bo10502s010 gene_biotype:protein_coding transcript_biotype:protein_coding	K09264|1|4e-24|110|crb:CARUB_v10003771mg|MADS-box transcription factor, plant	-	-	-	gi|923807831|ref|XP_013689793.1|/5.98007e-24/PREDICTED: agamous-like MADS-box protein AGL11 [Brassica napus]
Bo4g074360	651	51.87	1.52667	-5.08644	Down	0.901295	-	cds chromosome:v2.1:C4:16018392:16019398:1 gene:Bo4g074360 gene_biotype:protein_coding transcript_biotype:protein_coding	K02865|1|4e-107|387|bna:106396506|large subunit ribosomal protein L10Ae	GO:0009536//plastid;GO:0015934//large ribosomal subunit;GO:0005911//cell-cell junction;GO:0016020//membrane	GO:0003676//nucleic acid binding;GO:0005198//structural molecule activity	GO:0003002//regionalization;GO:0044767//single-organism developmental process;GO:0010467//gene expression	gi|685331572|ref|XP_009103604.1|/1.83186e-106/PREDICTED: 60S ribosomal protein L10a-2-like [Brassica rapa]
Bo8g105250	240	7.05333	0.01	-9.46216	Down	0.809281	-	cds chromosome:v2.1:C8:37034848:37035087:1 gene:Bo8g105250 gene_biotype:protein_coding transcript_biotype:protein_coding	-	-	-	-	-
Bo7g058090	1242	20.3267	0.796667	-4.67325	Down	0.836607	-	cds chromosome:v2.1:C7:21379347:21381716:1 gene:Bo7g058090 gene_biotype:protein_coding transcript_biotype:protein_coding	K07466|1|4e-83|309|bna:106394912|replication factor A1	-	-	-	gi|674908222|emb|CDY24890.1|/3.64479e-150/BnaA03g59940D [Brassica napus]
Bo6g117970	504	41.59	4.85	-3.10018	Down	0.807725	-	cds chromosome:v2.1:C6:36705695:36706387:1 gene:Bo6g117970 gene_biotype:protein_coding transcript_biotype:protein_coding	K20416|1|1e-10|66.6|brp:103869868|palmitoyl-[glycerolipid] 7-desaturase [EC:1.14.19.42]	-	-	-	gi|674960503|emb|CDX73003.1|/4.32077e-75/BnaC06g34510D [Brassica napus]
Bo9g022280	855	13.5967	0.546667	-4.63645	Down	0.803612	-	cds chromosome:v2.1:C9:6870887:6871741:-1 gene:Bo9g022280 gene_biotype:protein_coding transcript_biotype:protein_coding description:Bifunctional inhibitor/lipid-transfer protein/seed storage 2S albumin superfamily protein [Source:TAIR;Acc:AT2G10940](projected from arabidopsis_thaliana,AT2G10940)	K02883|1|2e-17|90.5|zma:103646289|large subunit ribosomal protein L18e;K11855|2|9e-13|75.1|bvg:104906049|ubiquitin carboxyl-terminal hydrolase 36/42 [EC:3.4.19.12]	GO:0005911//cell-cell junction;GO:0009534//chloroplast thylakoid;GO:0005576//extracellular region	GO:0005488//binding	GO:0010876//lipid localization	gi|922569534|ref|XP_013613085.1|/9.87949e-44/PREDICTED: 36.4 kDa proline-rich protein [Brassica oleracea var. oleracea]
Bo2g140610	240	614.083	28.5	-4.4294	Down	0.904152	-	cds chromosome:v2.1:C2:45427523:45427762:-1 gene:Bo2g140610 gene_biotype:protein_coding transcript_biotype:protein_coding	-	-	-	-	gi|674848056|emb|CDY72157.1|/5.19652e-23/BnaAnng40130D [Brassica napus]
Bo4g140790	294	65.7833	0.8	-6.36158	Down	0.945198	-	cds chromosome:v2.1:C4:38151162:38151534:1 gene:Bo4g140790 gene_biotype:protein_coding transcript_biotype:protein_coding	-	-	-	-	gi|922473215|ref|XP_013635690.1|/2.51893e-46/PREDICTED: defensin-like protein 206 [Brassica oleracea var. oleracea]
Bo30259s010	204	13.08	0.01	-10.3531	Down	0.883052	-	cds scaffold:v2.1:Scaffold30259:1:204:-1 gene:Bo30259s010 gene_biotype:protein_coding transcript_biotype:protein_coding	K03283|1|1e-32|139|bna:106373632|heat shock 70kDa protein 1/8	GO:0031981//nuclear lumen;GO:0005911//cell-cell junction;GO:0009536//plastid;GO:0005840//ribosome;GO:0005576//extracellular region;GO:0031090//organelle membrane;GO:0030312//external encapsulating structure	GO:0032550;GO:0019899//enzyme binding	GO:0051707//response to other organism;GO:0006007//glucose catabolic process;GO:0010118//stomatal movement;GO:0044267//cellular protein metabolic process;GO:0006970//response to osmotic stress;GO:0010038//response to metal ion;GO:0009845//seed germination;GO:0006952//defense response	gi|923734415|ref|XP_013669234.1|/6.10153e-32/PREDICTED: probable mediator of RNA polymerase II transcription subunit 37e [Brassica napus]
Bo7g091120	228	23.8633	0.19	-6.97265	Down	0.911351	-	cds chromosome:v2.1:C7:35013534:35013761:-1 gene:Bo7g091120 gene_biotype:protein_coding transcript_biotype:protein_coding	-	-	-	-	gi|674861172|emb|CDY69282.1|/4.59058e-24/BnaCnng62820D [Brassica napus]
Bo1g097950	234	1292.14	13.5233	-6.57817	Down	0.973338	-	cds chromosome:v2.1:C1:28470908:28471224:1 gene:Bo1g097950 gene_biotype:protein_coding transcript_biotype:protein_coding	-	-	-	-	gi|922415059|ref|XP_013593698.1|/1.08074e-33/PREDICTED: defensin-like protein 206 [Brassica oleracea var. oleracea]
Bo2g002790	285	41.2833	1.96333	-4.39418	Down	0.865495	-	cds chromosome:v2.1:C2:526009:526526:-1 gene:Bo2g002790 gene_biotype:protein_coding transcript_biotype:protein_coding	K02973|1|7e-44|176|ppp:PHYPADRAFT_199474|small subunit ribosomal protein S23e	GO:0015935//small ribosomal subunit;GO:0031981//nuclear lumen	GO:0005198//structural molecule activity	GO:0010467//gene expression	gi|922421766|ref|XP_013616738.1|/1.18079e-43/PREDICTED: 40S ribosomal protein S23-2, partial [Brassica oleracea var. oleracea]
Bo1g053110	1017	19.79	0.143333	-7.10925	Down	0.900282	-	cds chromosome:v2.1:C1:15116422:15118024:-1 gene:Bo1g053110 gene_biotype:protein_coding transcript_biotype:protein_coding	K13199|1|2e-93|343|bna:106375896|plasminogen activator inhibitor 1 RNA-binding protein	-	-	-	gi|922414845|ref|XP_013592428.1|/2.78004e-94/PREDICTED: plasminogen activator inhibitor 1 RNA-binding protein [Brassica oleracea var. oleracea]
Bo1g097850	234	204.96	2.66	-6.26777	Down	0.961122	-	cds chromosome:v2.1:C1:28370807:28371122:1 gene:Bo1g097850 gene_biotype:protein_coding transcript_biotype:protein_coding	-	-	-	-	gi|922415451|ref|XP_013595413.1|/2.4915e-30/PREDICTED: defensin-like protein 206 [Brassica oleracea var. oleracea]
Bo3g061880	222	21.5733	0.913333	-4.56196	Down	0.836175	-	cds chromosome:v2.1:C3:23718937:23720985:1 gene:Bo3g061880 gene_biotype:protein_coding transcript_biotype:protein_coding	-	-	-	-	gi|674925295|emb|CDY07938.1|/9.64399e-06/BnaC03g35850D [Brassica napus]
Bo01628s010	2181	18.9933	0.323333	-5.87633	Down	0.873166	-	cds scaffold:v2.1:Scaffold01628:4389:7119:1 gene:Bo01628s010 gene_biotype:protein_coding transcript_biotype:protein_coding	K04733|1|0.0|677|vra:106758309|interleukin-1 receptor-associated kinase 4 [EC:2.7.11.1]	-	-	-	gi|922485984|ref|XP_013583489.1|/0/PREDICTED: G-type lectin S-receptor-like serine/threonine-protein kinase At1g11330 [Brassica oleracea var. oleracea]
Bo00875s080	435	17.21	0.29	-5.89105	Down	0.86582	-	cds scaffold:v2.1:Scaffold00875:36477:37984:-1 gene:Bo00875s080 gene_biotype:protein_coding transcript_biotype:protein_coding	K15025|1|2e-41|121|bna:106416889|probable RNA-binding protein EIF1AD	GO:0043231//intracellular membrane-bounded organelle	GO:0008135//translation factor activity, RNA binding	GO:0006605//protein targeting;GO:0006412//translation	gi|674892259|emb|CDY40524.1|/1.0864e-44/BnaC01g19880D [Brassica napus]
Bo6g077230	444	31.9267	0.503333	-5.9871	Down	0.908104	-	cds chromosome:v2.1:C6:22904870:22905394:-1 gene:Bo6g077230 gene_biotype:protein_coding transcript_biotype:protein_coding	-	-	-	-	gi|922513499|ref|XP_013592260.1|/5.25064e-68/PREDICTED: uncharacterized protein LOC106300623 [Brassica oleracea var. oleracea]
Bo7g005310	870	9.79333	0.203333	-5.58988	Down	0.802358	-	cds chromosome:v2.1:C7:1345590:1347688:-1 gene:Bo7g005310 gene_biotype:protein_coding transcript_biotype:protein_coding	K20283|1|1e-11|71.2|pmum:103337674|golgin subfamily A member 4	GO:0043232;GO:0031090//organelle membrane;GO:0009536//plastid	GO:0005488//binding	GO:0006606//protein import into nucleus	gi|674950878|emb|CDX82736.1|/1.58963e-89/BnaC07g01300D [Brassica napus]
Bo9g135250	540	9.12667	0.12	-6.24898	Down	0.81206	-	cds chromosome:v2.1:C9:41496230:41496935:1 gene:Bo9g135250 gene_biotype:protein_coding transcript_biotype:protein_coding	-	-	-	-	gi|922422064|ref|XP_013616911.1|/4.55798e-42/PREDICTED: uncharacterized protein LOC106323312 [Brassica oleracea var. oleracea]
Bo1g036960	351	16.7833	0.01	-10.7128	Down	0.905343	-	cds chromosome:v2.1:C1:10948323:10948673:1 gene:Bo1g036960 gene_biotype:protein_coding transcript_biotype:protein_coding	-	GO:0043231//intracellular membrane-bounded organelle;GO:0030312//external encapsulating structure	-	-	gi|922410247|ref|XP_013625162.1|/1.21899e-56/PREDICTED: uncharacterized protein LOC106331369 [Brassica oleracea var. oleracea]
Bo8g038200	663	17.94	0.603333	-4.89408	Down	0.836131	-	cds chromosome:v2.1:C8:13445376:13446116:1 gene:Bo8g038200 gene_biotype:protein_coding transcript_biotype:protein_coding	K11426|1|3e-52|205|sly:101250545|SET and MYND domain-containing protein;K00384|2|1e-09|63.9|vvi:109124153|thioredoxin reductase (NADPH) [EC:1.8.1.9]	GO:0005773//vacuole;GO:0005576//extracellular region;GO:0016020//membrane	GO:0046914//transition metal ion binding	GO:0006970//response to osmotic stress;GO:0030001//metal ion transport	gi|922554477|ref|XP_013605281.1|/1.15805e-111/PREDICTED: germin-like protein subfamily 1 member 8 [Brassica oleracea var. oleracea]
Bo1g097910	234	1367.52	21.8833	-5.96559	Down	0.958667	-	cds chromosome:v2.1:C1:28423187:28423502:1 gene:Bo1g097910 gene_biotype:protein_coding transcript_biotype:protein_coding	-	-	-	-	gi|922415449|ref|XP_013595402.1|/4.53007e-40/PREDICTED: defensin-like protein 206 [Brassica oleracea var. oleracea]
Bo3g090120	456	85.2267	2.76667	-4.94508	Down	0.909652	-	cds chromosome:v2.1:C3:32867093:32867759:1 gene:Bo3g090120 gene_biotype:protein_coding transcript_biotype:protein_coding	-	GO:0043231//intracellular membrane-bounded organelle	-	GO:0006950//response to stress	gi|922447167|ref|XP_013627333.1|/4.67106e-77/PREDICTED: MLP-like protein 165 [Brassica oleracea var. oleracea]
Bo01967s010	726	44.16	3.20667	-3.78359	Down	0.840488	-	cds scaffold:v2.1:Scaffold01967:43:1108:-1 gene:Bo01967s010 gene_biotype:protein_coding transcript_biotype:protein_coding	K07466|1|3e-65|248|bna:106426043|replication factor A1	-	-	-	gi|922573849|ref|XP_013615260.1|/5.9335e-78/PREDICTED: uncharacterized protein LOC106321552 [Brassica oleracea var. oleracea]
Bo9g073180	306	7.56667	0.01	-9.56351	Down	0.818799	-	cds chromosome:v2.1:C9:22161017:22161322:-1 gene:Bo9g073180 gene_biotype:protein_coding transcript_biotype:protein_coding	-	-	-	-	gi|923909284|ref|XP_013724492.1|/1.9625e-29/PREDICTED: sufE-like protein 1, chloroplastic/mitochondrial [Brassica napus]
Bo7g104040	387	29.7133	0.01	-11.5369	Down	0.943841	-	cds chromosome:v2.1:C7:39931527:39932132:1 gene:Bo7g104040 gene_biotype:protein_coding transcript_biotype:protein_coding	-	-	-	-	gi|922529118|ref|XP_013597024.1|/1.02181e-71/PREDICTED: uncharacterized protein LOC106305200 [Brassica oleracea var. oleracea]
Bo4g045690	471	71.4433	5.42	-3.72043	Down	0.854625	-	cds chromosome:v2.1:C4:10579745:10582775:1 gene:Bo4g045690 gene_biotype:protein_coding transcript_biotype:protein_coding	K10534|1|9e-19|93.2|eus:EUTSA_v10003628mg|nitrate reductase (NAD(P)H) [EC:1.7.1.1 1.7.1.2 1.7.1.3]	GO:0043231//intracellular membrane-bounded organelle	GO:0046906//tetrapyrrole binding;GO:0043169//cation binding	GO:0006694//steroid biosynthetic process;GO:0016104//triterpenoid biosynthetic process;GO:0043446	gi|923798297|ref|XP_013686531.1|/3.50076e-75/PREDICTED: cytochrome b5 isoform B-like isoform X1 [Brassica napus]
Bo8g058540	279	63.7367	6.79333	-3.22993	Down	0.829286	-	cds chromosome:v2.1:C8:18893926:18895105:1 gene:Bo8g058540 gene_biotype:protein_coding transcript_biotype:protein_coding	K01648|1|2e-23|107|crb:CARUB_v10009231mg|ATP citrate (pro-S)-lyase [EC:2.3.3.8]	GO:0043234//protein complex;GO:0044444//cytoplasmic part	GO:0046912//transferase activity, transferring acyl groups, acyl groups converted into alkyl on transfer;GO:0032550	GO:0006084//acetyl-CoA metabolic process;GO:0006605//protein targeting	gi|727605412|ref|XP_010475776.1|/1.50971e-22/PREDICTED: ATP-citrate synthase alpha chain protein 3-like [Camelina sativa]
Bo6g091450	588	72.16	1.51333	-5.5754	Down	0.92666	-	cds chromosome:v2.1:C6:28329226:28329813:1 gene:Bo6g091450 gene_biotype:protein_coding transcript_biotype:protein_coding	K01025|1|3e-83|308|eus:EUTSA_v10018813mg|;K11821|2|4e-81|301|aly:ARALYDRAFT_895283|desulfoglucosinolate sulfotransferase A/B/C [EC:2.8.2.-]	-	GO:0047364//desulfoglucosinolate sulfotransferase activity	GO:0000097//sulfur amino acid biosynthetic process;GO:0009683//indoleacetic acid metabolic process;GO:0019758	gi|923841955|ref|XP_013701137.1|/7.22542e-106/PREDICTED: cytosolic sulfotransferase 18-like [Brassica napus]
Bo7g084450	189	77.4933	6.13	-3.66011	Down	0.852159	-	cds chromosome:v2.1:C7:33194957:33195145:-1 gene:Bo7g084450 gene_biotype:protein_coding transcript_biotype:protein_coding	-	-	-	-	-
Bo9g043540	1773	81.18	2.25333	-5.17099	Down	0.916029	-	cds chromosome:v2.1:C9:14143218:14147555:1 gene:Bo9g043540 gene_biotype:protein_coding transcript_biotype:protein_coding	-	-	-	-	gi|922564758|ref|XP_013610650.1|/3.43937e-25/PREDICTED: defensin-like protein 206 [Brassica oleracea var. oleracea]
Bo4g045850	1029	46.5	3.22333	-3.85061	Down	0.846581	-	cds chromosome:v2.1:C4:10671432:10673376:1 gene:Bo4g045850 gene_biotype:protein_coding transcript_biotype:protein_coding	K14709|1|1e-164|580|bna:106379157|solute carrier family 39 (zinc transporter), member 1/2/3	GO:0031224//intrinsic component of membrane	GO:0046915//transition metal ion transmembrane transporter activity	GO:0010035//response to inorganic substance;GO:0006829//zinc II ion transport;GO:0009267//cellular response to starvation;GO:0048588//developmental cell growth;GO:0015698//inorganic anion transport;GO:0042044//fluid transport	gi|922471514|ref|XP_013635156.1|/5.73746e-164/PREDICTED: zinc transporter 3 [Brassica oleracea var. oleracea]
Bo7g104030	381	36.5933	0.303333	-6.91453	Down	0.933557	-	cds chromosome:v2.1:C7:39926753:39927381:1 gene:Bo7g104030 gene_biotype:protein_coding transcript_biotype:protein_coding	-	-	-	-	gi|922529010|ref|XP_013596997.1|/3.54352e-64/PREDICTED: uncharacterized protein LOC106305177 [Brassica oleracea var. oleracea]
Bo6g091440	426	41.9067	3.21	-3.70653	Down	0.837233	-	cds chromosome:v2.1:C6:28328760:28329185:1 gene:Bo6g091440 gene_biotype:protein_coding transcript_biotype:protein_coding	K01025|1|3e-41|167|eus:EUTSA_v10018813mg|;K11821|2|7e-39|136|bna:106354325|desulfoglucosinolate sulfotransferase A/B/C [EC:2.8.2.-]	-	-	-	gi|923841955|ref|XP_013701137.1|/2.58179e-71/PREDICTED: cytosolic sulfotransferase 18-like [Brassica napus]
Bo7g022890	168	33.1467	0.263333	-6.97583	Down	0.929937	-	cds chromosome:v2.1:C7:8311114:8311281:-1 gene:Bo7g022890 gene_biotype:protein_coding transcript_biotype:protein_coding	-	-	-	-	-
Bo5g038820	543	41.2833	1.41667	-4.86499	Down	0.884442	-	cds chromosome:v2.1:C5:12348908:12349930:1 gene:Bo5g038820 gene_biotype:protein_coding transcript_biotype:protein_coding	K15730|1|1e-23|110|ats:F775_31652|cytosolic prostaglandin-E synthase [EC:5.3.99.3]	-	-	-	gi|923824066|ref|XP_013695306.1|/3.96915e-46/PREDICTED: uncharacterized protein OsI_027940-like isoform X1 [Brassica napus]
Bo6g018600	168	17.34	0.533333	-5.02292	Down	0.838804	-	cds chromosome:v2.1:C6:4112613:4112780:1 gene:Bo6g018600 gene_biotype:protein_coding transcript_biotype:protein_coding	-	-	-	-	gi|674904911|emb|CDY28096.1|/7.6905e-19/BnaC06g02770D [Brassica napus]
Bo00954s010	243	11.6867	0.333333	-5.13175	Down	0.80673	-	cds scaffold:v2.1:Scaffold00954:1090:2693:-1 gene:Bo00954s010 gene_biotype:protein_coding transcript_biotype:protein_coding	-	GO:0043231//intracellular membrane-bounded organelle	-	-	gi|923814439|ref|XP_013691912.1|/1.78498e-15/PREDICTED: F-box/LRR-repeat protein At1g48400-like isoform X3 [Brassica napus]
Bo1g095850	591	1600.42	19.2933	-6.3742	Down	0.969062	-	cds chromosome:v2.1:C1:28349481:28350877:1 gene:Bo1g095850 gene_biotype:protein_coding transcript_biotype:protein_coding	-	-	-	-	gi|674929542|emb|CDY03798.1|/7.82843e-108/BnaC01g29150D [Brassica napus]
Bo6g099170	267	18.7833	0.01	-10.8752	Down	0.914068	-	cds chromosome:v2.1:C6:31467403:31467956:1 gene:Bo6g099170 gene_biotype:protein_coding transcript_biotype:protein_coding description:unknown protein; BEST Arabidopsis thaliana protein match is: unknown protein (TAIR:AT5G38060.1); Has 49 Blast hits to 49 proteins in 14 species: Archae - 0; Bacteria - 0; Metazoa - 0; Fungi - 0; Plants - 49; Viruses - 0; Other Eukaryotes - 0 (source /.../ BLink). [S…	-	GO:0043231//intracellular membrane-bounded organelle	-	GO:0046474//glycerophospholipid biosynthetic process	gi|922501366|ref|XP_013588271.1|/2.18514e-42/PREDICTED: uncharacterized protein LOC106296635 [Brassica oleracea var. oleracea]
Bo6g109000	915	27.9	0.01	-11.446	Down	0.940325	-	cds chromosome:v2.1:C6:34146436:34148026:1 gene:Bo6g109000 gene_biotype:protein_coding transcript_biotype:protein_coding	K17803|1|3e-10|67.0|ccp:CHC_T00000517001|methyltransferase OMS1, mitochondrial [EC:2.1.1.-];K06127|3|5e-07|56.2|ota:Ot01g04180|2-methoxy-6-polyprenyl-1,4-benzoquinol methylase [EC:2.1.1.201]	-	GO:0016741	-	gi|922515136|ref|XP_013592789.1|/8.70927e-174/PREDICTED: methyltransferase-like protein 7A [Brassica oleracea var. oleracea]
Bo7g005200	324	14.6533	0.13	-6.81657	Down	0.872407	-	cds chromosome:v2.1:C7:1225104:1225529:-1 gene:Bo7g005200 gene_biotype:protein_coding transcript_biotype:protein_coding	K02965|1|9e-29|125|ath:AT5G47320|small subunit ribosomal protein S19;K12741|3|9e-26|115|egr:104419421|heterogeneous nuclear ribonucleoprotein A1/A3	-	GO:0036094//small molecule binding;GO:0097159//organic cyclic compound binding	-	gi|922519880|ref|XP_013594304.1|/8.68049e-55/PREDICTED: glycine-rich RNA-binding protein 2, mitochondrial-like [Brassica oleracea var. oleracea]
Bo2g124420	1032	307.877	61.05	-2.33429	Down	0.804482	-	cds chromosome:v2.1:C2:38381067:38382688:-1 gene:Bo2g124420 gene_biotype:protein_coding transcript_biotype:protein_coding	K20285|1|2e-114|412|bna:106415866|Rab9 effector protein with kelch motifs	GO:0043231//intracellular membrane-bounded organelle	GO:0016787//hydrolase activity;GO:0005488//binding	GO:0048827//phyllome development;GO:0006461//protein complex assembly;GO:0009793//embryo development ending in seed dormancy;GO:0010876//lipid localization;GO:0006281//DNA repair;GO:0006261//DNA-dependent DNA replication;GO:0009639//response to red or far red light;GO:0009908//flower development;GO:0034968//histone lysine methylation;GO:0006952//defense response;GO:0010260//organ senescence;GO:00…	gi|922425008|ref|XP_013618586.1|/0/PREDICTED: epithiospecifier protein-like [Brassica oleracea var. oleracea]
Bo9g097590	900	63.8033	8.02333	-2.99136	Down	0.816211	-	cds chromosome:v2.1:C9:32114309:32115826:-1 gene:Bo9g097590 gene_biotype:protein_coding transcript_biotype:protein_coding	K11165|1|1e-21|104|pper:PRUPE_ppa008500mg|dehydrogenase/reductase SDR family member 7 [EC:1.1.-.-];K04708|3|6e-21|102|spen:107027913|3-dehydrosphinganine reductase [EC:1.1.1.102]	-	GO:0036094//small molecule binding;GO:0003824//catalytic activity	GO:0044710	gi|922564473|ref|XP_013610509.1|/5.31069e-168/PREDICTED: 11-beta-hydroxysteroid dehydrogenase-like 4A [Brassica oleracea var. oleracea]
Bo5g055780	324	1225.26	77.59	-3.98107	Down	0.885673	DYL1	cds chromosome:v2.1:C5:17928093:17928499:-1 gene:Bo5g055780 gene_biotype:protein_coding transcript_biotype:protein_coding gene_symbol:DYL1 description:dormancy-associated protein-like 1 [Source:TAIR;Acc:AT1G28330](projected from arabidopsis_thaliana,AT1G28330)	-	GO:0043231//intracellular membrane-bounded organelle	-	GO:0034285;GO:0009746	gi|685357907|ref|XP_009113675.1|/1.53581e-43/PREDICTED: auxin-repressed 12.5 kDa protein [Brassica rapa]
Bo01968s010	387	42.25	0.01	-12.0447	Down	0.960444	-	cds scaffold:v2.1:Scaffold01968:2966:3434:-1 gene:Bo01968s010 gene_biotype:protein_coding transcript_biotype:protein_coding	K03626|1|3e-48|190|bna:106358210|nascent polypeptide-associated complex subunit alpha	-	-	-	gi|923680547|ref|XP_013653414.1|/1.75511e-47/PREDICTED: nascent polypeptide-associated complex subunit alpha-like protein 4 [Brassica napus]
Bo3g068510	762	184.117	25.9867	-2.82478	Down	0.828202	-	cds chromosome:v2.1:C3:26995096:26996241:1 gene:Bo3g068510 gene_biotype:protein_coding transcript_biotype:protein_coding	K09286|1|6e-108|390|bna:106356387|EREBP-like factor	GO:0043231//intracellular membrane-bounded organelle;GO:0016020//membrane	GO:0003676//nucleic acid binding;GO:0001071//nucleic acid binding transcription factor activity	GO:0000160//phosphorelay signal transduction system;GO:0009725//response to hormone;GO:0009408//response to heat;GO:0006351//transcription, DNA-templated;GO:0009607//response to biotic stimulus	gi|922432445|ref|XP_013622327.1|/5.43648e-109/PREDICTED: ethylene-responsive transcription factor RAP2-3-like [Brassica oleracea var. oleracea]
Bo9g160120	261	833.443	95.5667	-3.1245	Down	0.846441	-	cds chromosome:v2.1:C9:47334714:47335074:1 gene:Bo9g160120 gene_biotype:protein_coding transcript_biotype:protein_coding	-	-	-	-	gi|674916227|emb|CDY16910.1|/3.62324e-45/BnaC09g40370D [Brassica napus]
Bo1g108400	1200	45.0233	3.10333	-3.85878	Down	0.845568	-	cds chromosome:v2.1:C1:33271722:33274079:-1 gene:Bo1g108400 gene_biotype:protein_coding transcript_biotype:protein_coding	K07466|1|3e-87|323|bna:106377909|replication factor A1	-	-	-	gi|674919255|emb|CDY13951.1|/0/BnaC09g38750D [Brassica napus]
Bo5g111190	216	6.82333	0.01	-9.41433	Down	0.804931	-	cds chromosome:v2.1:C5:34326108:34326555:-1 gene:Bo5g111190 gene_biotype:protein_coding transcript_biotype:protein_coding	K11294|1|3e-10|55.1|bna:106382078|nucleolin	GO:0031981//nuclear lumen;GO:0044444//cytoplasmic part	GO:0097159//organic cyclic compound binding	GO:0048827//phyllome development;GO:0009451//RNA modification;GO:0000469//cleavage involved in rRNA processing;GO:0010051//xylem and phloem pattern formation;GO:0006221//pyrimidine nucleotide biosynthetic process;GO:0022622//root system development	gi|674908465|emb|CDY24556.1|/2.00836e-27/BnaC05g32400D [Brassica napus]
Bo4g194400	294	9.72667	0.01	-9.9258	Down	0.85102	-	cds chromosome:v2.1:C4:52359704:52360151:1 gene:Bo4g194400 gene_biotype:protein_coding transcript_biotype:protein_coding	-	-	GO:0016248//channel inhibitor activity;GO:0004866//endopeptidase inhibitor activity	GO:0006952//defense response	gi|922471599|ref|XP_013635185.1|/9.9054e-43/PREDICTED: defensin-like protein 4 [Brassica oleracea var. oleracea]
Bo8g027310	1620	43.17	5.09333	-3.08335	Down	0.808772	-	cds chromosome:v2.1:C8:7931990:7936556:1 gene:Bo8g027310 gene_biotype:protein_coding transcript_biotype:protein_coding	K04733|1|2e-121|437|brp:108870157|interleukin-1 receptor-associated kinase 4 [EC:2.7.11.1]	GO:0016020//membrane	GO:0004672//protein kinase activity;GO:0032550	GO:0006464//cellular protein modification process	gi|685350924|ref|XP_009110936.1|/1.24638e-143/PREDICTED: leucine-rich repeat receptor-like serine/threonine-protein kinase At2g14510 [Brassica rapa]
Bo03321s010	567	27.39	0.513333	-5.73761	Down	0.893197	-	cds scaffold:v2.1:Scaffold03321:303:1033:1 gene:Bo03321s010 gene_biotype:protein_coding transcript_biotype:protein_coding	-	-	-	-	gi|922574369|ref|XP_013615535.1|/3.07689e-111/PREDICTED: uncharacterized protein LOC106321850 [Brassica oleracea var. oleracea]
Bo9g165850	1131	13.7133	0.313333	-5.45174	Down	0.832596	-	cds chromosome:v2.1:C9:49040746:49041876:-1 gene:Bo9g165850 gene_biotype:protein_coding transcript_biotype:protein_coding	K14689|1|1e-171|603|bna:106417924|solute carrier family 30 (zinc transporter), member 2	GO:0000325//plant-type vacuole	GO:0008509//anion transmembrane transporter activity	GO:0009636//response to toxic substance;GO:0010038//response to metal ion;GO:0009267//cellular response to starvation;GO:0000041//transition metal ion transport;GO:0015698//inorganic anion transport	gi|922556942|ref|XP_013606565.1|/4.56962e-173/PREDICTED: metal tolerance protein A2-like isoform X4 [Brassica oleracea var. oleracea]
Bo3g100790	321	9.83	0.01	-9.94105	Down	0.852085	-	cds chromosome:v2.1:C3:35945208:35945880:-1 gene:Bo3g100790 gene_biotype:protein_coding transcript_biotype:protein_coding	-	-	GO:0005488//binding	GO:0009725//response to hormone;GO:0006950//response to stress	gi|922432970|ref|XP_013622601.1|/2.15475e-37/PREDICTED: elicitor peptide 1-like [Brassica oleracea var. oleracea]
Bo5g125020	1629	104.337	16.73	-2.64074	Down	0.810814	-	cds chromosome:v2.1:C5:38466886:38469991:-1 gene:Bo5g125020 gene_biotype:protein_coding transcript_biotype:protein_coding	K20285|1|2e-63|244|bna:106415866|Rab9 effector protein with kelch motifs	GO:0044424	-	GO:0044271//cellular nitrogen compound biosynthetic process;GO:0051707//response to other organism;GO:0019759	gi|922486219|ref|XP_013583566.1|/0/PREDICTED: nitrile-specifier protein 1-like [Brassica oleracea var. oleracea]
Bo8g118060	597	14.5333	0.0666667	-7.76818	Down	0.882813	-	cds chromosome:v2.1:C8:41585120:41586350:1 gene:Bo8g118060 gene_biotype:protein_coding transcript_biotype:protein_coding	K11000|1|3e-60|221|bna:106453588|callose synthase [EC:2.4.1.-]	GO:0043234//protein complex;GO:0016020//membrane	GO:0035251//UDP-glucosyltransferase activity	GO:0052386//cell wall thickening;GO:0006074//(1->3)-beta-D-glucan metabolic process;GO:0009555//pollen development;GO:0042743//hydrogen peroxide metabolic process;GO:0003006//developmental process involved in reproduction;GO:0070646//protein modification by small protein removal	gi|923557008|ref|XP_013738498.1|/4.42518e-98/PREDICTED: callose synthase 2-like isoform X1 [Brassica napus]
Bo4g145710	339	0.01	9.00333	9.81432	Up	0.841631	-	cds chromosome:v2.1:C4:39796742:39798170:1 gene:Bo4g145710 gene_biotype:protein_coding transcript_biotype:protein_coding	K16280|1|7e-12|69.7|eus:EUTSA_v10018670mg|E3 ubiquitin-protein ligase RGLG [EC:2.3.2.27]	-	GO:0046914//transition metal ion binding	-	gi|674933732|emb|CDX99619.1|/6.39578e-18/BnaC04g33760D [Brassica napus]
Bo5g017150	1395	5.14	44.9533	3.12859	Up	0.811836	-	cds chromosome:v2.1:C5:5648265:5650672:-1 gene:Bo5g017150 gene_biotype:protein_coding transcript_biotype:protein_coding	K00485|1|9e-44|179|ats:F775_15499|dimethylaniline monooxygenase (N-oxide forming) [EC:1.14.13.8]	-	GO:0016709//oxidoreductase activity, acting on paired donors, with incorporation or reduction of molecular oxygen, NAD(P)H as one donor, and incorporation of one atom of oxygen;GO:0000166//nucleotide binding	GO:0044710	gi|922481787|ref|XP_013638592.1|/0/PREDICTED: flavin-containing monooxygenase FMO GS-OX-like 2 isoform X2 [Brassica oleracea var. oleracea]
Bo7g117940	486	1.76	100.403	5.83409	Up	0.940866	-	cds chromosome:v2.1:C7:47247680:47248518:1 gene:Bo7g117940 gene_biotype:protein_coding transcript_biotype:protein_coding	K10688|1|4e-80|296|bna:106370036|ubiquitin-conjugating enzyme E2 W [EC:2.3.2.25]	GO:0043231//intracellular membrane-bounded organelle	GO:0016879//ligase activity, forming carbon-nitrogen bonds	GO:0009725//response to hormone;GO:0019941//modification-dependent protein catabolic process	gi|922517923|ref|XP_013593706.1|/2.9526e-83/PREDICTED: probable ubiquitin-conjugating enzyme E2 17 isoform X2 [Brassica oleracea var. oleracea]
Bo5g126380	975	44.2867	238.133	2.42683	Up	0.808113	-	cds chromosome:v2.1:C5:38852342:38853565:-1 gene:Bo5g126380 gene_biotype:protein_coding transcript_biotype:protein_coding	K13051|1|0.0|645|bna:106397932|beta-aspartyl-peptidase (threonine type) [EC:3.4.19.5]	-	GO:0003824//catalytic activity	-	gi|922488621|ref|XP_013584312.1|/0/PREDICTED: probable isoaspartyl peptidase/L-asparaginase 2 [Brassica oleracea var. oleracea]
Bo9g117230	972	3.78667	456.647	6.91401	Up	0.976792	-	cds chromosome:v2.1:C9:37033241:37034298:-1 gene:Bo9g117230 gene_biotype:protein_coding transcript_biotype:protein_coding	-	GO:0009536//plastid	-	GO:0006812//cation transport	gi|922562224|ref|XP_013609426.1|/3.63811e-173/PREDICTED: uncharacterized protein LOC106316103 isoform X1 [Brassica oleracea var. oleracea]
Bo6g108930	813	24.38	201.843	3.04947	Up	0.839585	-	cds chromosome:v2.1:C6:34108053:34109028:1 gene:Bo6g108930 gene_biotype:protein_coding transcript_biotype:protein_coding	K01054|1|1e-21|104|bna:106399005|acylglycerol lipase [EC:3.1.1.23];K12581|2|3e-18|93.2|bna:106383523|CCR4-NOT transcription complex subunit 7/8;K13126|3|2e-12|73.6|fve:101312606|polyadenylate-binding protein;K05941|4|9e-07|55.1|mdm:103435918|glutathione gamma-glutamylcysteinyltransferase [EC:2.3.2.15];K03094|5|1e-06|54.3|lja:Lj2g3v3084320.1|S-phase kinase-associated protein 1	GO:0043231//intracellular membrane-bounded organelle	GO:0003676//nucleic acid binding;GO:0001071//nucleic acid binding transcription factor activity	GO:0006952//defense response;GO:0051707//response to other organism;GO:0016049//cell growth;GO:0009791//post-embryonic development;GO:0006351//transcription, DNA-templated;GO:0010260//organ senescence	gi|922507104|ref|XP_013590272.1|/6.87747e-161/PREDICTED: NAC transcription factor 29 [Brassica oleracea var. oleracea]
Bo4g021590	666	22.98	139.04	2.59705	Up	0.813325	-	cds chromosome:v2.1:C4:3156667:3157332:-1 gene:Bo4g021590 gene_biotype:protein_coding transcript_biotype:protein_coding description:Cysteine/Histidine-rich C1 domain family protein [Source:TAIR;Acc:AT2G44370](projected from arabidopsis_thaliana,AT2G44370)	K16219|1|2e-15|83.2|tcc:TCM_027003|protein N-terminal methyltransferase [EC:2.1.1.244];K17609|2|1e-08|60.8|smo:SELMODRAFT_440252|nucleoredoxin [EC:1.8.1.8];K20393|4|2e-08|60.1|crb:CARUB_v10015327mg|PRA1 family protein 3	-	GO:0016668//oxidoreductase activity, acting on a sulfur group of donors, NAD(P) as acceptor	GO:0015833//peptide transport;GO:0033554//cellular response to stress;GO:0010243//response to organonitrogen compound;GO:0002252;GO:0009814//defense response, incompatible interaction;GO:0046942//carboxylic acid transport;GO:0044710	gi|674915237|emb|CDY17855.1|/1.18681e-111/BnaC04g03640D [Brassica napus]
Bo4g133190	1500	5.15667	45.9333	3.15503	Up	0.813336	-	cds chromosome:v2.1:C4:34177856:34180171:1 gene:Bo4g133190 gene_biotype:protein_coding transcript_biotype:protein_coding	K13606|1|0.0|936|bna:106368659|chlorophyll(ide) b reductase [EC:1.1.1.294]	GO:0009536//plastid	GO:0036094//small molecule binding;GO:0016616//oxidoreductase activity, acting on the CH-OH group of donors, NAD or NADP as acceptor	GO:0044710;GO:0006787;GO:0044257//cellular protein catabolic process	gi|922474361|ref|XP_013636027.1|/0/PREDICTED: probable chlorophyll(ide) b reductase NYC1, chloroplastic [Brassica oleracea var. oleracea]
Bo1g009940	780	2.39667	99.25	5.37197	Up	0.926358	-	cds chromosome:v2.1:C1:3268152:3269182:1 gene:Bo1g009940 gene_biotype:protein_coding transcript_biotype:protein_coding	K17800|1|8e-63|241|ats:F775_21990|LETM1 and EF-hand domain-containing protein 1, mitochondrial;K00517|2|2e-50|200|brp:103873153|	GO:0043231//intracellular membrane-bounded organelle	GO:0046914//transition metal ion binding;GO:0005515//protein binding;GO:0000989//transcription factor activity, transcription factor binding;GO:0008080//N-acetyltransferase activity	GO:0006351//transcription, DNA-templated;GO:0010243//response to organonitrogen compound;GO:0016570//histone modification;GO:0003006//developmental process involved in reproduction;GO:0000302//response to reactive oxygen species;GO:0003002//regionalization;GO:0014070//response to organic cyclic compound;GO:0009725//response to hormone	gi|685256298|ref|XP_009134339.1|/2.808e-132/PREDICTED: BTB/POZ and TAZ domain-containing protein 5-like [Brassica rapa]
Bo5g034330	1419	17.3267	525.84	4.92356	Up	0.924503	-	cds chromosome:v2.1:C5:11063972:11066836:1 gene:Bo5g034330 gene_biotype:protein_coding transcript_biotype:protein_coding description:Thiamin diphosphate-binding fold (THDP-binding) superfamily protein [Source:Projected from Arabidopsis thaliana (AT1G21400) TAIR;Acc:AT1G21400]	K00166|1|0.0|946|bna:106376446|2-oxoisovalerate dehydrogenase E1 component alpha subunit [EC:1.2.4.4]	GO:0043231//intracellular membrane-bounded organelle	GO:0016903//oxidoreductase activity, acting on the aldehyde or oxo group of donors	-	gi|922497752|ref|XP_013587107.1|/0/PREDICTED: 2-oxoisovalerate dehydrogenase subunit alpha 1, mitochondrial [Brassica oleracea var. oleracea]
Bo2g028980	588	33.84	199	2.55597	Up	0.812658	-	cds chromosome:v2.1:C2:8721540:8722604:1 gene:Bo2g028980 gene_biotype:protein_coding transcript_biotype:protein_coding	-	GO:0043231//intracellular membrane-bounded organelle	-	GO:0009414//response to water deprivation;GO:0009247//glycolipid biosynthetic process;GO:0044248;GO:0009267//cellular response to starvation	gi|922424618|ref|XP_013618391.1|/1.91027e-90/PREDICTED: uncharacterized protein LOC106324932 [Brassica oleracea var. oleracea]
Bo2g096220	504	1.49	144.177	6.59638	Up	0.964274	-	cds chromosome:v2.1:C2:27373202:27374020:-1 gene:Bo2g096220 gene_biotype:protein_coding transcript_biotype:protein_coding description:Lactoylglutathione lyase / glyoxalase I family protein [Source:TAIR;Acc:AT1G80160](projected from arabidopsis_thaliana,AT1G80160)	K14611|1|5e-61|233|mus:103986044|solute carrier family 23 (nucleobase transporter), member 1/2;K08234|2|1e-10|66.6|cvr:CHLNCDRAFT_141766|glyoxylase I family protein	-	GO:0003824//catalytic activity	-	gi|922425490|ref|XP_013618822.1|/2.87811e-95/PREDICTED: metallothiol transferase FosB [Brassica oleracea var. oleracea]
Bo8g094910	1713	4.72667	289.033	5.93427	Up	0.95487	-	cds chromosome:v2.1:C8:32334893:32338975:1 gene:Bo8g094910 gene_biotype:protein_coding transcript_biotype:protein_coding	K01188|1|0.0|1191|bna:106412194|beta-glucosidase [EC:3.2.1.21]	-	GO:0016798//hydrolase activity, acting on glycosyl bonds;GO:0043167//ion binding	GO:0009827//plant-type cell wall modification;GO:0009746;GO:0044767//single-organism developmental process;GO:0044238//primary metabolic process;GO:0034285	gi|922545246|ref|XP_013600411.1|/0/PREDICTED: beta-glucosidase 30 [Brassica oleracea var. oleracea]
Bo9g018140	777	10.3533	115.813	3.48363	Up	0.853696	-	cds chromosome:v2.1:C9:5448315:5449969:1 gene:Bo9g018140 gene_biotype:protein_coding transcript_biotype:protein_coding	-	GO:0043231//intracellular membrane-bounded organelle	GO:0001071//nucleic acid binding transcription factor activity	GO:0012501//programmed cell death;GO:0010087//phloem or xylem histogenesis;GO:0044767//single-organism developmental process	gi|727426778|ref|XP_010461940.1|/3.69036e-84/PREDICTED: NAC transcription factor NAM-B2-like [Camelina sativa]
Bo3g152610	810	8.11	68.32	3.07453	Up	0.823547	-	cds chromosome:v2.1:C3:54040498:54041307:-1 gene:Bo3g152610 gene_biotype:protein_coding transcript_biotype:protein_coding	K09286|1|1e-117|423|bna:106361368|EREBP-like factor	-	-	GO:0006351//transcription, DNA-templated	gi|922441413|ref|XP_013625585.1|/1.58526e-133/PREDICTED: ethylene-responsive transcription factor ERF060-like [Brassica oleracea var. oleracea]
Bo7g116340	483	372.447	1854.49	2.31592	Up	0.806494	-	cds chromosome:v2.1:C7:46420637:46421971:1 gene:Bo7g116340 gene_biotype:protein_coding transcript_biotype:protein_coding	K13449|1|3e-85|313|brp:103862255|pathogenesis-related protein 1	-	-	-	gi|922529178|ref|XP_013597039.1|/4.58828e-89/PREDICTED: pathogenesis-related protein 1-like isoform X1 [Brassica oleracea var. oleracea]
Bo7g092760	429	218.377	1091.52	2.32144	Up	0.806236	-	cds chromosome:v2.1:C7:35468496:35468924:-1 gene:Bo7g092760 gene_biotype:protein_coding transcript_biotype:protein_coding	K09060|1|1e-06|52.8|sita:101784853|plant G-box-binding factor	GO:0043231//intracellular membrane-bounded organelle	GO:0001071//nucleic acid binding transcription factor activity;GO:0046983//protein dimerization activity;GO:0003677//DNA binding	GO:0006351//transcription, DNA-templated;GO:0009900;GO:0006984//ER-nucleus signaling pathway;GO:0009756//carbohydrate mediated signaling;GO:0051707//response to other organism;GO:0006970//response to osmotic stress;GO:0006520//cellular amino acid metabolic process;GO:0033554//cellular response to stress;GO:0001678//cellular glucose homeostasis	gi|922522546|ref|XP_013595315.1|/3.69841e-74/PREDICTED: basic leucine zipper 1-like [Brassica oleracea var. oleracea]
Bo1g056690	2649	1.2	134.573	6.80921	Up	0.966718	-	cds chromosome:v2.1:C1:16555774:16561102:1 gene:Bo1g056690 gene_biotype:protein_coding transcript_biotype:protein_coding	K01006|1|0.0|1713|bna:106380628|pyruvate, orthophosphate dikinase [EC:2.7.9.1]	GO:0009532//plastid stroma	GO:0032550;GO:0016781	GO:0006796//phosphate-containing compound metabolic process;GO:0032787//monocarboxylic acid metabolic process	gi|674877126|emb|CDY54967.1|/0/BnaCnng27780D [Brassica napus]
Bo6g095510	819	6.62	476.583	6.16975	Up	0.962891	-	cds chromosome:v2.1:C6:29892262:29893287:-1 gene:Bo6g095510 gene_biotype:protein_coding transcript_biotype:protein_coding	K01054|1|3e-20|99.8|bna:106399005|acylglycerol lipase [EC:3.1.1.23];K12581|2|6e-19|95.5|bna:106383523|CCR4-NOT transcription complex subunit 7/8;K13126|3|1e-11|71.2|fve:101312606|polyadenylate-binding protein;K05941|4|8e-08|58.5|mdm:103435918|glutathione gamma-glutamylcysteinyltransferase [EC:2.3.2.15];K03094|5|2e-06|54.3|lja:Lj2g3v3084320.1|S-phase kinase-associated protein 1	GO:0043231//intracellular membrane-bounded organelle	GO:0003676//nucleic acid binding;GO:0001071//nucleic acid binding transcription factor activity	GO:0006952//defense response;GO:0051707//response to other organism;GO:0016049//cell growth;GO:0009791//post-embryonic development;GO:0006351//transcription, DNA-templated;GO:0010260//organ senescence	gi|922505994|ref|XP_013589912.1|/3.13095e-161/PREDICTED: NAC transcription factor 29-like [Brassica oleracea var. oleracea]
Bo6g116490	222	0.753333	17.0467	4.50006	Up	0.816318	-	cds chromosome:v2.1:C6:36417966:36418187:-1 gene:Bo6g116490 gene_biotype:protein_coding transcript_biotype:protein_coding	-	GO:0005576//extracellular region	GO:0005102//receptor binding	GO:0007154//cell communication	gi|674873718|emb|CDY59939.1|/1.16801e-35/BnaC06g43910D [Brassica napus]
Bo1g008360	3177	19.1567	431.813	4.49449	Up	0.906294	-	cds chromosome:v2.1:C1:2943561:2949049:1 gene:Bo1g008360 gene_biotype:protein_coding transcript_biotype:protein_coding description:lysine-ketoglutarate reductase/saccharopine dehydrogenase bifunctional enzyme [Source:Projected from Arabidopsis thaliana (AT4G33150) TAIR;Acc:AT4G33150]	K14157|1|0.0|1972|bna:106438508|alpha-aminoadipic semialdehyde synthase [EC:1.5.1.8 1.5.1.9]	GO:0043231//intracellular membrane-bounded organelle;GO:0044444//cytoplasmic part	GO:0004753//saccharopine dehydrogenase activity	GO:0009746;GO:0009628//response to abiotic stimulus;GO:0034285;GO:0006554//lysine catabolic process;GO:0042743//hydrogen peroxide metabolic process;GO:0003006//developmental process involved in reproduction;GO:0070646//protein modification by small protein removal	gi|922417174|ref|XP_013603274.1|/0/PREDICTED: alpha-aminoadipic semialdehyde synthase isoform X2 [Brassica oleracea var. oleracea]
Bo3g048280	279	42.8033	223.397	2.38381	Up	0.805226	-	cds chromosome:v2.1:C3:19718968:19719246:1 gene:Bo3g048280 gene_biotype:protein_coding transcript_biotype:protein_coding	-	-	-	GO:0046474//glycerophospholipid biosynthetic process	gi|922442878|ref|XP_013626066.1|/3.35549e-30/PREDICTED: uncharacterized protein LOC106332144 [Brassica oleracea var. oleracea]
Bo00285s430	420	0.633333	32.3567	5.67495	Up	0.900282	-	cds scaffold:v2.1:Scaffold00285:361566:362161:1 gene:Bo00285s430 gene_biotype:protein_coding transcript_biotype:protein_coding	K12198|1|4e-21|100|sita:101765827|charged multivesicular body protein 5	GO:0009536//plastid	-	GO:0006873//cellular ion homeostasis;GO:0030001//metal ion transport	gi|922570166|ref|XP_013613426.1|/1.7964e-68/PREDICTED: light-regulated protein [Brassica oleracea var. oleracea]
Bo3g020990	684	0.113333	8.79	6.27722	Up	0.807888	-	cds chromosome:v2.1:C3:6944800:6945673:-1 gene:Bo3g020990 gene_biotype:protein_coding transcript_biotype:protein_coding	K01501|1|3e-131|468|brp:103856931|nitrilase [EC:3.5.5.1]	-	GO:0016787//hydrolase activity	GO:0008152//metabolic process	gi|922446647|ref|XP_013627177.1|/1.15655e-133/PREDICTED: nitrilase 2-like [Brassica oleracea var. oleracea]
Bo7g110140	1116	2.27667	29.1833	3.68015	Up	0.81651	-	cds chromosome:v2.1:C7:43618241:43619765:1 gene:Bo7g110140 gene_biotype:protein_coding transcript_biotype:protein_coding	K05278|1|2e-47|190|vvi:100267819|flavonol synthase [EC:1.14.11.23];K05277|2|5e-46|186|atr:18424242|leucoanthocyanidin dioxygenase [EC:1.14.11.19]	-	GO:0016491//oxidoreductase activity	-	gi|922516272|ref|XP_013593168.1|/0/PREDICTED: protein SRG1-like isoform X1 [Brassica oleracea var. oleracea]
Bo6g103850	1122	38.4633	511.353	3.73276	Up	0.874744	-	cds chromosome:v2.1:C6:32596567:32598235:1 gene:Bo6g103850 gene_biotype:protein_coding transcript_biotype:protein_coding	K10457|1|1e-11|72.0|cic:CICLE_v10011220mg|kelch-like protein 20;K10454|3|4e-09|63.5|sot:102596403|kelch-like protein 17 (actinfilin);K10450|4|4e-07|57.0|bvg:104905945|kelch-like protein 12;K10446|5|4e-06|53.5|cvr:CHLNCDRAFT_133157|kelch-like protein 8	GO:0044424	-	-	gi|922514134|ref|XP_013592469.1|/0/PREDICTED: F-box/kelch-repeat protein At1g67480 [Brassica oleracea var. oleracea]
Bo1g053030	753	64.8633	338.113	2.38203	Up	0.807401	-	cds chromosome:v2.1:C1:15063981:15065402:1 gene:Bo1g053030 gene_biotype:protein_coding transcript_biotype:protein_coding	K20628|1|3e-33|142|ats:F775_29364|expansin	-	-	GO:0000902//cell morphogenesis;GO:0000003//reproduction;GO:0009827//plant-type cell wall modification	gi|922413549|ref|XP_013586002.1|/3.18931e-138/PREDICTED: expansin-like B1 [Brassica oleracea var. oleracea]
Bo4g106230	1737	0.346667	45.1067	7.02365	Up	0.943845	-	cds chromosome:v2.1:C4:26418365:26422049:-1 gene:Bo4g106230 gene_biotype:protein_coding transcript_biotype:protein_coding	K01188|1|0.0|1142|bna:106445112|beta-glucosidase [EC:3.2.1.21]	-	GO:0016798//hydrolase activity, acting on glycosyl bonds;GO:0043167//ion binding	GO:0009827//plant-type cell wall modification;GO:0009628//response to abiotic stimulus;GO:0009746;GO:0044767//single-organism developmental process;GO:0044238//primary metabolic process;GO:0034285	gi|922461305|ref|XP_013631857.1|/0/PREDICTED: beta-glucosidase 30-like [Brassica oleracea var. oleracea]
Bo00686s020	267	0.73	35.04	5.58496	Up	0.901439	-	cds scaffold:v2.1:Scaffold00686:17791:18057:-1 gene:Bo00686s020 gene_biotype:protein_coding transcript_biotype:protein_coding	K16282|1|3e-07|54.3|bna:106373887|E3 ubiquitin-protein ligase RHA2 [EC:2.3.2.27]	GO:0043231//intracellular membrane-bounded organelle	-	-	gi|674949697|emb|CDX84006.1|/3.38687e-27/BnaC08g16390D [Brassica napus]
Bo8g095480	270	0.01	10.1233	9.98347	Up	0.855535	-	cds chromosome:v2.1:C8:32644110:32644610:1 gene:Bo8g095480 gene_biotype:protein_coding transcript_biotype:protein_coding	K00615|1|7e-23|106|bna:106414846|transketolase [EC:2.2.1.1]	GO:0009532//plastid stroma;GO:0009526//plastid envelope	GO:0016744	GO:0040007//growth;GO:0042546//cell wall biogenesis;GO:0006007//glucose catabolic process;GO:0006090//pyruvate metabolic process;GO:0051273;GO:0042743//hydrogen peroxide metabolic process;GO:0006996//organelle organization;GO:0006970//response to osmotic stress;GO:0008104//protein localization;GO:0010038//response to metal ion;GO:0070838//divalent metal ion transport;GO:0009746;GO:0000097//sulfur…	gi|923875295|ref|XP_013710884.1|/4.27165e-22/PREDICTED: transketolase-1, chloroplastic-like [Brassica napus]
Bo5g123570	255	0.24	10.15	5.4023	Up	0.800346	-	cds chromosome:v2.1:C5:37984695:37985805:1 gene:Bo5g123570 gene_biotype:protein_coding transcript_biotype:protein_coding	-	-	-	-	gi|171921119|gb|ACB59216.1|/1.29931e-34/protein-binding protein [Brassica oleracea]
Bo3g134320	1761	6.23333	58.12	3.22096	Up	0.826304	-	cds chromosome:v2.1:C3:49043578:49047339:-1 gene:Bo3g134320 gene_biotype:protein_coding transcript_biotype:protein_coding	K01953|1|0.0|1139|bna:106352721|asparagine synthase (glutamine-hydrolysing) [EC:6.3.5.4]	GO:0044424	GO:0032550;GO:0016884//carbon-nitrogen ligase activity, with glutamine as amido-N-donor	GO:0009642//response to light intensity;GO:0009746;GO:0009267//cellular response to starvation;GO:0034285;GO:0006529//asparagine biosynthetic process	gi|922431707|ref|XP_013621949.1|/0/PREDICTED: asparagine synthetase [glutamine-hydrolyzing]-like [Brassica oleracea var. oleracea]
Bo2g136120	336	0.01	6.61333	9.36923	Up	0.800512	-	cds chromosome:v2.1:C2:43020350:43020685:-1 gene:Bo2g136120 gene_biotype:protein_coding transcript_biotype:protein_coding	K04733|1|2e-19|95.1|mdm:103400101|interleukin-1 receptor-associated kinase 4 [EC:2.7.11.1];K17609|2|1e-17|89.0|aly:ARALYDRAFT_491618|nucleoredoxin [EC:1.8.1.8]	-	GO:0016301//kinase activity	GO:0048437//floral organ development;GO:0006928//movement of cell or subcellular component;GO:0009607//response to biotic stimulus	gi|674871373|emb|CDY63176.1|/2.18991e-42/BnaC02g47860D, partial [Brassica napus]
Bo5g010550	1164	32.8167	1301.51	5.30961	Up	0.938622	-	cds chromosome:v2.1:C5:3995461:3997494:1 gene:Bo5g010550 gene_biotype:protein_coding transcript_biotype:protein_coding	K00826|1|0.0|772|bna:106350617|branched-chain amino acid aminotransferase [EC:2.6.1.42]	GO:0009536//plastid	GO:0004084//branched-chain-amino-acid transaminase activity	GO:0009746;GO:0006520//cellular amino acid metabolic process;GO:0009404//toxin metabolic process;GO:0034285	gi|922498461|ref|XP_013587344.1|/0/PREDICTED: branched-chain-amino-acid aminotransferase 2, chloroplastic-like isoform X2 [Brassica oleracea var. oleracea]
Bo1g103650	3051	1.01333	17.2833	4.0922	Up	0.801839	-	cds chromosome:v2.1:C1:31604370:31607420:1 gene:Bo1g103650 gene_biotype:protein_coding transcript_biotype:protein_coding	K01537|1|0.0|1801|bna:106453709|Ca2+-transporting ATPase [EC:3.6.3.8]	GO:0031224//intrinsic component of membrane	GO:0032550;GO:0005515//protein binding;GO:0019829//cation-transporting ATPase activity;GO:0043169//cation binding	GO:0072503;GO:0051707//response to other organism;GO:0009152//purine ribonucleotide biosynthetic process;GO:0006816//calcium ion transport	gi|922418018|ref|XP_013607344.1|/0/PREDICTED: putative calcium-transporting ATPase 13, plasma membrane-type [Brassica oleracea var. oleracea]
Bo3g036120	390	0.01	12.8333	10.3257	Up	0.881202	-	cds chromosome:v2.1:C3:14163310:14164440:-1 gene:Bo3g036120 gene_biotype:protein_coding transcript_biotype:protein_coding	K08917|1|1e-07|55.8|eus:EUTSA_v10008533mg|light-harvesting complex II chlorophyll a/b binding protein 6	-	-	-	gi|922431781|ref|XP_013621990.1|/6.3937e-66/PREDICTED: protein COLD-REGULATED 15B, chloroplastic-like [Brassica oleracea var. oleracea]
Bo4g181990	768	1.02667	29.7433	4.85653	Up	0.868842	-	cds chromosome:v2.1:C4:47892605:47893518:1 gene:Bo4g181990 gene_biotype:protein_coding transcript_biotype:protein_coding	K12581|1|4e-14|79.3|bna:106383523|CCR4-NOT transcription complex subunit 7/8;K01054|2|3e-12|73.2|bna:106399005|acylglycerol lipase [EC:3.1.1.23];K13126|3|8e-12|71.6|fve:101312606|polyadenylate-binding protein;K05941|4|1e-07|57.8|mdm:103435918|glutathione gamma-glutamylcysteinyltransferase [EC:2.3.2.15]	GO:0043231//intracellular membrane-bounded organelle	GO:0001071//nucleic acid binding transcription factor activity	GO:0032502//developmental process	gi|922468522|ref|XP_013634266.1|/2.92201e-118/PREDICTED: NAC domain-containing protein 41-like [Brassica oleracea var. oleracea]
Bo1g013200	303	1.52333	22.2267	3.86699	Up	0.809193	-	cds chromosome:v2.1:C1:4497159:4497461:1 gene:Bo1g013200 gene_biotype:protein_coding transcript_biotype:protein_coding	K06228|1|1e-13|75.5|eus:EUTSA_v10011182mg|fused [EC:2.7.11.1];K07874|2|6e-09|60.1|ats:F775_12084|Ras-related protein Rab-1A;K03006|3|4e-06|50.8|adu:107466525|DNA-directed RNA polymerase II subunit RPB1 [EC:2.7.7.6]	-	-	-	gi|923913822|ref|XP_013726542.1|/3.15001e-49/PREDICTED: uncharacterized protein LOC106430300 [Brassica napus]
Bo7g043560	150	1.31333	66.9967	5.67278	Up	0.927604	-	cds chromosome:v2.1:C7:16043777:16043926:1 gene:Bo7g043560 gene_biotype:protein_coding transcript_biotype:protein_coding	-	-	-	-	-
Bo8g106270	1158	12.26	205.52	4.06725	Up	0.884066	-	cds chromosome:v2.1:C8:37534118:37535275:1 gene:Bo8g106270 gene_biotype:protein_coding transcript_biotype:protein_coding	-	-	GO:0003824//catalytic activity	GO:0009064//glutamine family amino acid metabolic process	gi|922544045|ref|XP_013599792.1|/0/PREDICTED: protein NtpR-like [Brassica oleracea var. oleracea]
Bo01253s020	321	0.203333	10.4667	5.68581	Up	0.812296	-	cds scaffold:v2.1:Scaffold01253:8672:9049:1 gene:Bo01253s020 gene_biotype:protein_coding transcript_biotype:protein_coding	-	-	-	-	gi|674238574|gb|KFK31339.1|/9.70246e-38/hypothetical protein AALP_AA6G099200 [Arabis alpina]
Bo9g113900	450	2.95	30.2533	3.35831	Up	0.806435	HGO	cds chromosome:v2.1:C9:36669274:36669986:1 gene:Bo9g113900 gene_biotype:protein_coding transcript_biotype:protein_coding gene_symbol:HGO description:homogentisate 1,2-dioxygenase [Source:TAIR;Acc:AT5G54080](projected from arabidopsis_thaliana,AT5G54080)	K00451|1|1e-35|149|bna:106380944|homogentisate 1,2-dioxygenase [EC:1.13.11.5]	GO:0005737//cytoplasm	GO:0016702//oxidoreductase activity, acting on single donors with incorporation of molecular oxygen, incorporation of two atoms of oxygen	GO:0044238//primary metabolic process;GO:0019439//aromatic compound catabolic process;GO:0072329;GO:1901565;GO:1901361	gi|922429594|ref|XP_013620845.1|/5.81797e-35/PREDICTED: homogentisate 1,2-dioxygenase [Brassica oleracea var. oleracea]
Bo9g152260	996	54.2667	627.633	3.53178	Up	0.86565	-	cds chromosome:v2.1:C9:45444002:45445694:1 gene:Bo9g152260 gene_biotype:protein_coding transcript_biotype:protein_coding	K00430|1|0.0|657|bna:106444070|peroxidase [EC:1.11.1.7]	GO:0043231//intracellular membrane-bounded organelle	GO:0003824//catalytic activity;GO:0016209//antioxidant activity;GO:0043169//cation binding;GO:0046906//tetrapyrrole binding	GO:0044710;GO:0006950//response to stress	gi|922562864|ref|XP_013609734.1|/0/PREDICTED: peroxidase N [Brassica oleracea var. oleracea]
Bo9g183500	273	8.68	366.26	5.39903	Up	0.939982	-	cds chromosome:v2.1:C9:54243291:54243807:-1 gene:Bo9g183500 gene_biotype:protein_coding transcript_biotype:protein_coding	-	-	-	GO:0009062//fatty acid catabolic process	gi|922568390|ref|XP_013612494.1|/3.14385e-33/PREDICTED: uncharacterized protein LOC106318882 [Brassica oleracea var. oleracea]
Bo5g153870	435	20.04	134.637	2.74812	Up	0.818806	WRKY45	cds chromosome:v2.1:C5:46551203:46551720:1 gene:Bo5g153870 gene_biotype:protein_coding transcript_biotype:protein_coding gene_symbol:WRKY45 description:WRKY DNA-binding protein 45 [Source:TAIR;Acc:AT3G01970](projected from arabidopsis_thaliana,AT3G01970)	K18835|1|2e-24|111|atr:18447391|WRKY transcription factor 2;K13424|3|3e-24|111|mtr:MTR_3g031220|WRKY transcription factor 33	GO:0043231//intracellular membrane-bounded organelle	GO:0003677//DNA binding;GO:0001071//nucleic acid binding transcription factor activity	GO:0006351//transcription, DNA-templated	gi|685383500|ref|XP_009124053.1|/2.01525e-72/PREDICTED: probable WRKY transcription factor 45 [Brassica rapa]
Bo2g080490	636	104.48	649.093	2.6352	Up	0.822953	-	cds chromosome:v2.1:C2:22216515:22217150:-1 gene:Bo2g080490 gene_biotype:protein_coding transcript_biotype:protein_coding	-	-	-	-	gi|922426191|ref|XP_013619172.1|/2.00555e-110/PREDICTED: latex serine proteinase inhibitor-like [Brassica oleracea var. oleracea]
Bo5g003250	648	7.94	128.64	4.01806	Up	0.87843	-	cds chromosome:v2.1:C5:666522:669763:-1 gene:Bo5g003250 gene_biotype:protein_coding transcript_biotype:protein_coding	K10661|1|4e-08|58.9|bdi:100827964|E3 ubiquitin-protein ligase MARCH6 [EC:2.3.2.27]	-	GO:0046914//transition metal ion binding	-	gi|922482138|ref|XP_013638706.1|/1.59064e-94/PREDICTED: uncharacterized protein LOC106343898 [Brassica oleracea var. oleracea]
Bo03142s010	426	2.14667	30.78	3.84182	Up	0.828187	-	cds scaffold:v2.1:Scaffold03142:832:1257:-1 gene:Bo03142s010 gene_biotype:protein_coding transcript_biotype:protein_coding	K07426|1|7e-55|212|cam:101499206|cytochrome P450 family 4 subfamily B polypeptide 1 [EC:1.14.14.1];K17873|2|2e-54|211|mtr:MTR_8g042040|11-oxo-beta-amyrin 30-oxidase [EC:1.14.13.173]	-	GO:0046914//transition metal ion binding;GO:0016491//oxidoreductase activity;GO:0046906//tetrapyrrole binding	GO:0044710;GO:0030001//metal ion transport	gi|922574316|ref|XP_013615507.1|/1.36281e-76/PREDICTED: cytochrome P450 72A14-like [Brassica oleracea var. oleracea]
Bo8g116120	2208	23.99	301.073	3.64961	Up	0.868651	MCCA	cds chromosome:v2.1:C8:41080950:41084903:-1 gene:Bo8g116120 gene_biotype:protein_coding transcript_biotype:protein_coding gene_symbol:MCCA description:methylcrotonyl-CoA carboxylase alpha chain, mitochondrial / 3-methylcrotonyl-CoA carboxylase 1 (MCCA) [Source:TAIR;Acc:AT1G03090](projected from arabidopsis_thaliana,AT1G03090)	K01968|1|0.0|1397|bna:106405765|3-methylcrotonyl-CoA carboxylase alpha subunit [EC:6.4.1.4]	GO:0005840//ribosome;GO:0043231//intracellular membrane-bounded organelle	GO:0032550;GO:0046914//transition metal ion binding;GO:0016879//ligase activity, forming carbon-nitrogen bonds;GO:0016421//CoA carboxylase activity	GO:0006551//leucine metabolic process;GO:0009746;GO:0034285	gi|922552842|ref|XP_013604420.1|/0/PREDICTED: methylcrotonoyl-CoA carboxylase subunit alpha, mitochondrial isoform X3 [Brassica oleracea var. oleracea]
Bo1g006240	219	5.33667	581.667	6.76811	Up	0.975144	SEN1	cds chromosome:v2.1:C1:1860184:1860644:-1 gene:Bo1g006240 gene_biotype:protein_coding transcript_biotype:protein_coding gene_symbol:SEN1 description:Rhodanese/Cell cycle control phosphatase superfamily protein [Source:TAIR;Acc:AT4G35770](projected from arabidopsis_thaliana,AT4G35770)	K15692|1|2e-16|85.1|jcu:105629434|E3 ubiquitin-protein ligase RNF13 [EC:2.3.2.27]	GO:0043234//protein complex;GO:0009536//plastid	GO:0004549//tRNA-specific ribonuclease activity;GO:0097159//organic cyclic compound binding	GO:0009725//response to hormone;GO:0009746;GO:0044767//single-organism developmental process;GO:0034285;GO:0000394//RNA splicing, via endonucleolytic cleavage and ligation;GO:0006950//response to stress	gi|922413081|ref|XP_013584152.1|/9.91605e-35/PREDICTED: senescence-associated protein DIN1 isoform X2 [Brassica oleracea var. oleracea]
Bo4g151130	258	45.69	311.98	2.7715	Up	0.826333	ATPSK2	cds chromosome:v2.1:C4:41128762:41129191:1 gene:Bo4g151130 gene_biotype:protein_coding transcript_biotype:protein_coding gene_symbol:ATPSK2 description:phytosulfokine 2 precursor [Source:TAIR;Acc:AT2G22860](projected from arabidopsis_thaliana,AT2G22860)	-	-	-	GO:0048869//cellular developmental process;GO:0009653//anatomical structure morphogenesis	gi|922468922|ref|XP_013634385.1|/1.02648e-31/PREDICTED: phytosulfokines 2 [Brassica oleracea var. oleracea]
Bo2g020750	2454	27.5133	219.903	2.99867	Up	0.838855	-	cds chromosome:v2.1:C2:5592029:5594975:1 gene:Bo2g020750 gene_biotype:protein_coding transcript_biotype:protein_coding	K06617|1|0.0|1538|bna:106425789|raffinose synthase [EC:2.4.1.82]	GO:0005911//cell-cell junction;GO:0009536//plastid	-	GO:0006950//response to stress;GO:0009628//response to abiotic stimulus;GO:0034285;GO:0009746	gi|922429242|ref|XP_013620662.1|/0/PREDICTED: probable galactinol--sucrose galactosyltransferase 6 [Brassica oleracea var. oleracea]
Bo09470s010	384	3.81333	64.6533	4.0836	Up	0.86582	-	cds scaffold:v2.1:Scaffold09470:198:581:1 gene:Bo09470s010 gene_biotype:protein_coding transcript_biotype:protein_coding	K07428|1|6e-35|146|sind:105165490|cytochrome P450 family 4 subfamily X [EC:1.14.14.1];K07426|3|5e-34|143|cam:101499206|cytochrome P450 family 4 subfamily B polypeptide 1 [EC:1.14.14.1];K17873|5|7e-34|142|mtr:MTR_8g042060|11-oxo-beta-amyrin 30-oxidase [EC:1.14.13.173]	-	GO:0046914//transition metal ion binding;GO:0016491//oxidoreductase activity;GO:0046906//tetrapyrrole binding	GO:0044710	gi|923761692|ref|XP_013677247.1|/2.8959e-58/PREDICTED: cytochrome P450 72A15-like [Brassica napus]
Bo3g042350	1224	6.15	51.2733	3.05955	Up	0.81453	PLP2	cds chromosome:v2.1:C3:17361693:17364446:-1 gene:Bo3g042350 gene_biotype:protein_coding transcript_biotype:protein_coding gene_symbol:PLP2 description:phospholipase A 2A [Source:TAIR;Acc:AT2G26560](projected from arabidopsis_thaliana,AT2G26560)	K16815|1|5e-11|70.1|gsl:Gasu_03780|calcium-independent phospholipase A2-gamma	GO:0009536//plastid	GO:0016788//hydrolase activity, acting on ester bonds	GO:0009696//salicylic acid metabolic process;GO:0009642//response to light intensity;GO:0010243//response to organonitrogen compound;GO:0009755//hormone-mediated signaling pathway;GO:0042743//hydrogen peroxide metabolic process;GO:0006605//protein targeting;GO:0006633//fatty acid biosynthetic process;GO:0002252;GO:0001666//response to hypoxia;GO:0010038//response to metal ion;GO:0009626//plant-ty…	gi|922444705|ref|XP_013626608.1|/0/PREDICTED: patatin-like protein 2 [Brassica oleracea var. oleracea]
Bo9g032660	522	0.2	14.94	6.22304	Up	0.862554	-	cds chromosome:v2.1:C9:11339038:11339559:1 gene:Bo9g032660 gene_biotype:protein_coding transcript_biotype:protein_coding	-	-	GO:0005515//protein binding	-	gi|923869326|ref|XP_013709089.1|/1.92882e-92/PREDICTED: zinc finger MYM-type protein 1-like [Brassica napus]
Bo8g114550	1323	24.4533	540.983	4.46748	Up	0.906629	PDS1	cds chromosome:v2.1:C8:40360736:40362134:1 gene:Bo8g114550 gene_biotype:protein_coding transcript_biotype:protein_coding gene_symbol:PDS1 description:phytoene desaturation 1 [Source:TAIR;Acc:AT1G06570](projected from arabidopsis_thaliana,AT1G06570)	K00457|1|0.0|812|brp:103843547|4-hydroxyphenylpyruvate dioxygenase [EC:1.13.11.27]	GO:0009536//plastid	GO:0043169//cation binding;GO:0016702//oxidoreductase activity, acting on single donors with incorporation of molecular oxygen, incorporation of two atoms of oxygen;GO:0005515//protein binding	GO:0006520//cellular amino acid metabolic process;GO:0018130;GO:0016109	gi|922550932|ref|XP_013603448.1|/0/PREDICTED: 4-hydroxyphenylpyruvate dioxygenase [Brassica oleracea var. oleracea]
Bo3g151380	1344	10.3467	127.143	3.61922	Up	0.8605	-	cds chromosome:v2.1:C3:53873199:53875396:1 gene:Bo3g151380 gene_biotype:protein_coding transcript_biotype:protein_coding	K00827|1|0.0|879|brp:103835108|alanine-glyoxylate transaminase / (R)-3-amino-2-methylpropionate-pyruvate transaminase [EC:2.6.1.44 2.6.1.40]	GO:0043231//intracellular membrane-bounded organelle;GO:0031090//organelle membrane	GO:0043168//anion binding;GO:0008483//transaminase activity;GO:0046914//transition metal ion binding	GO:0010038//response to metal ion;GO:0006527//arginine catabolic process	gi|674871185|emb|CDY63451.1|/0/BnaC03g76360D [Brassica napus]
Bo7g103820	2865	1.14667	32.0533	4.80496	Up	0.869122	-	cds chromosome:v2.1:C7:39775416:39780853:-1 gene:Bo7g103820 gene_biotype:protein_coding transcript_biotype:protein_coding	K01006|1|0.0|1846|bna:106400973|pyruvate, orthophosphate dikinase [EC:2.7.9.1]	GO:0009532//plastid stroma	GO:0032550;GO:0016781	GO:0006796//phosphate-containing compound metabolic process;GO:0032787//monocarboxylic acid metabolic process	gi|922534858|ref|XP_013598543.1|/0/PREDICTED: pyruvate, phosphate dikinase 1, chloroplastic-like [Brassica oleracea var. oleracea]
Bo6g003390	1623	2.45	30.89	3.65629	Up	0.819108	-	cds chromosome:v2.1:C6:543264:545522:-1 gene:Bo6g003390 gene_biotype:protein_coding transcript_biotype:protein_coding	K13600|1|0.0|1008|bna:106350863|chlorophyllide a oxygenase [EC:1.14.13.122]	GO:0034357;GO:0009528//plastid inner membrane	GO:0046914//transition metal ion binding;GO:0016703;GO:0051536//iron-sulfur cluster binding	GO:0006351//transcription, DNA-templated;GO:0006779//porphyrin-containing compound biosynthetic process;GO:0048869//cellular developmental process;GO:0009887//organ morphogenesis;GO:0000097//sulfur amino acid biosynthetic process	gi|922512882|ref|XP_013592056.1|/0/PREDICTED: chlorophyllide a oxygenase, chloroplastic-like [Brassica oleracea var. oleracea]
Bo5g155180	1923	104.13	1249.95	3.58541	Up	0.870376	-	cds chromosome:v2.1:C5:46725591:46729977:1 gene:Bo5g155180 gene_biotype:protein_coding transcript_biotype:protein_coding	K10529|1|0.0|1254|brp:103870978|alpha-dioxygenase [EC:1.-.-.-]	-	GO:0046906//tetrapyrrole binding;GO:0016702//oxidoreductase activity, acting on single donors with incorporation of molecular oxygen, incorporation of two atoms of oxygen;GO:0016209//antioxidant activity	GO:0034614//cellular response to reactive oxygen species;GO:0010035//response to inorganic substance;GO:0009725//response to hormone;GO:0009267//cellular response to starvation;GO:0009751//response to salicylic acid;GO:0000041//transition metal ion transport;GO:0009062//fatty acid catabolic process;GO:0015698//inorganic anion transport;GO:0009827//plant-type cell wall modification;GO:0009814//def…	gi|922482925|ref|XP_013638948.1|/0/PREDICTED: alpha-dioxygenase 1 [Brassica oleracea var. oleracea]
Bo18400s010	162	0.01	9.07333	9.82549	Up	0.842652	-	cds scaffold:v2.1:Scaffold18400:203:364:1 gene:Bo18400s010 gene_biotype:protein_coding transcript_biotype:protein_coding	-	-	-	-	-
Bo1g079050	189	0.456667	13.8067	4.91808	Up	0.815625	-	cds chromosome:v2.1:C1:23604039:23604450:-1 gene:Bo1g079050 gene_biotype:protein_coding transcript_biotype:protein_coding	-	-	-	-	gi|674960110|emb|CDX73794.1|/7.30683e-14/BnaC08g22090D [Brassica napus]
Bo1g002840	831	21.79	120.81	2.471	Up	0.803306	-	cds chromosome:v2.1:C1:422859:423689:-1 gene:Bo1g002840 gene_biotype:protein_coding transcript_biotype:protein_coding	K09286|1|2e-101|369|bna:106353394|EREBP-like factor	GO:0043231//intracellular membrane-bounded organelle	GO:0003676//nucleic acid binding;GO:0001071//nucleic acid binding transcription factor activity	GO:0006351//transcription, DNA-templated	gi|922412331|ref|XP_013638280.1|/2.03475e-131/PREDICTED: ethylene-responsive transcription factor ERF060 [Brassica oleracea var. oleracea]
Bo9g175350	294	0.01	13.16	10.3619	Up	0.883642	-	cds chromosome:v2.1:C9:51972665:51973065:1 gene:Bo9g175350 gene_biotype:protein_coding transcript_biotype:protein_coding	K14496|1|8e-46|182|bna:106437562|abscisic acid receptor PYR/PYL family	GO:0043231//intracellular membrane-bounded organelle	GO:0005488//binding	GO:0009738//abscisic acid-activated signaling pathway	gi|922421587|ref|XP_013616654.1|/1.63272e-45/PREDICTED: abscisic acid receptor PYL8-like [Brassica oleracea var. oleracea]
Bo9g069740	1218	33.1233	210.927	2.67082	Up	0.820281	-	cds chromosome:v2.1:C9:20789339:20791766:1 gene:Bo9g069740 gene_biotype:protein_coding transcript_biotype:protein_coding description:Thiolase family protein [Source:TAIR;Acc:AT5G47720](projected from arabidopsis_thaliana,AT5G47720)	K00626|1|0.0|741|bna:106432027|acetyl-CoA C-acetyltransferase [EC:2.3.1.9]	-	GO:0016746//transferase activity, transferring acyl groups	-	gi|922565706|ref|XP_013611123.1|/0/PREDICTED: probable acetyl-CoA acetyltransferase, cytosolic 2 isoform X2 [Brassica oleracea var. oleracea]
Bo1g053420	882	0.243333	10.4	5.41751	Up	0.803195	-	cds chromosome:v2.1:C1:15487984:15489088:1 gene:Bo1g053420 gene_biotype:protein_coding transcript_biotype:protein_coding	K13544|1|2e-140|499|bna:106434995|pheophorbidase [EC:3.1.1.82]	GO:0044444//cytoplasmic part	GO:0052689//carboxylic ester hydrolase activity	-	gi|922411991|ref|XP_013636801.1|/1.00663e-139/PREDICTED: pheophorbidase [Brassica oleracea var. oleracea]
Bo8g106450	555	16.6733	185.35	3.47464	Up	0.859067	-	cds chromosome:v2.1:C8:37622094:37623282:1 gene:Bo8g106450 gene_biotype:protein_coding transcript_biotype:protein_coding	K14006|1|5e-19|94.7|tcc:TCM_045610|protein transport protein SEC23	GO:0044424;GO:0016020//membrane	-	GO:0006950//response to stress	gi|922545736|ref|XP_013600655.1|/1.94586e-91/PREDICTED: protein PLANT CADMIUM RESISTANCE 2 [Brassica oleracea var. oleracea]
Bo1g087840	879	13.06	121.453	3.21718	Up	0.841819	ATBCA6	cds chromosome:v2.1:C1:26146259:26147969:-1 gene:Bo1g087840 gene_biotype:protein_coding transcript_biotype:protein_coding gene_symbol:ATBCA6 description:beta carbonic anhydrase 6 [Source:TAIR;Acc:AT1G58180](projected from arabidopsis_thaliana,AT1G58180)	K01673|1|2e-164|578|bna:106376685|carbonic anhydrase [EC:4.2.1.1]	GO:0009536//plastid	GO:0046914//transition metal ion binding;GO:0016836//hydro-lyase activity	GO:0044699	gi|922411855|ref|XP_013636155.1|/9.60068e-167/PREDICTED: beta carbonic anhydrase 6, mitochondrial isoform X2 [Brassica oleracea var. oleracea]
Bo3g032460	1428	73.0433	620.8	3.0873	Up	0.845096	-	cds chromosome:v2.1:C3:12456132:12458716:1 gene:Bo3g032460 gene_biotype:protein_coding transcript_biotype:protein_coding	K00827|1|0.0|957|bna:106410980|alanine-glyoxylate transaminase / (R)-3-amino-2-methylpropionate-pyruvate transaminase [EC:2.6.1.44 2.6.1.40]	GO:0043231//intracellular membrane-bounded organelle	GO:0043168//anion binding;GO:0008483//transaminase activity	-	gi|922455698|ref|XP_013630039.1|/0/PREDICTED: alanine--glyoxylate aminotransferase 2 homolog 2, mitochondrial isoform X1 [Brassica oleracea var. oleracea]
Bo2g105250	2232	0.76	17.26	4.50529	Up	0.817332	-	cds chromosome:v2.1:C2:31302188:31304745:-1 gene:Bo2g105250 gene_biotype:protein_coding transcript_biotype:protein_coding description:Copper amine oxidase family protein [Source:TAIR;Acc:AT4G12290](projected from arabidopsis_thaliana,AT4G12290)	K00276|1|0.0|1521|bna:106439680|primary-amine oxidase [EC:1.4.3.21]	GO:0043231//intracellular membrane-bounded organelle	GO:0046914//transition metal ion binding;GO:0048037//cofactor binding;GO:0016641//oxidoreductase activity, acting on the CH-NH2 group of donors, oxygen as acceptor	GO:1901564;GO:0044710	gi|922429445|ref|XP_013620769.1|/0/PREDICTED: primary amine oxidase-like [Brassica oleracea var. oleracea]
Bo3g002240	540	27.4667	145.147	2.40176	Up	0.802521	-	cds chromosome:v2.1:C3:566160:566699:1 gene:Bo3g002240 gene_biotype:protein_coding transcript_biotype:protein_coding	-	GO:0043231//intracellular membrane-bounded organelle	-	-	gi|922440391|ref|XP_013625253.1|/3.69424e-76/PREDICTED: uncharacterized protein LOC106331443 [Brassica oleracea var. oleracea]
Bo2g167710	963	11.4867	116.183	3.33837	Up	0.847813	-	cds chromosome:v2.1:C2:52439163:52440234:-1 gene:Bo2g167710 gene_biotype:protein_coding transcript_biotype:protein_coding	K20858|1|1e-173|609|bna:106426375|calcium uniporter protein, mitochondrial	GO:0009536//plastid	-	GO:0010243//response to organonitrogen compound	gi|922426817|ref|XP_013619453.1|/3.82625e-175/PREDICTED: calcium uniporter protein 3, mitochondrial-like [Brassica oleracea var. oleracea]
Bo00802s110	2115	6.45667	93.3333	3.85353	Up	0.865425	-	cds scaffold:v2.1:Scaffold00802:84048:86852:-1 gene:Bo00802s110 gene_biotype:protein_coding transcript_biotype:protein_coding	K06573|1|0.0|680|vra:106763692|solute carrier family 4 (anion exchanger), member 1;K13862|4|4e-31|137|ccp:CHC_T00008463001|solute carrier family 4 (sodium borate transporter), member 11	GO:0031224//intrinsic component of membrane;GO:0043231//intracellular membrane-bounded organelle;GO:0044459;GO:0043673	GO:0015103//inorganic anion transmembrane transporter activity;GO:0015562//efflux transmembrane transporter activity;GO:0015301//anion:anion antiporter activity	GO:0010035//response to inorganic substance;GO:0009267//cellular response to starvation;GO:0000041//transition metal ion transport;GO:0015698//inorganic anion transport	gi|922571197|ref|XP_013613926.1|/0/PREDICTED: boron transporter 1 isoform X1 [Brassica oleracea var. oleracea]
Bo5g009130	1077	13.1533	1243.64	6.56299	Up	0.97284	-	cds chromosome:v2.1:C5:3280191:3282135:-1 gene:Bo5g009130 gene_biotype:protein_coding transcript_biotype:protein_coding	K01620|1|0.0|671|brp:103871606|threonine aldolase [EC:4.1.2.48]	GO:0044424	GO:0043168//anion binding;GO:0016832//aldehyde-lyase activity	GO:0006566//threonine metabolic process;GO:0009746;GO:0034285	gi|922492994|ref|XP_013585611.1|/0/PREDICTED: probable low-specificity L-threonine aldolase 1 [Brassica oleracea var. oleracea]
Bo9g175410	489	0.236667	40.24	7.40963	Up	0.944125	-	cds chromosome:v2.1:C9:52002404:52002980:1 gene:Bo9g175410 gene_biotype:protein_coding transcript_biotype:protein_coding description:unknown protein; FUNCTIONS IN: molecular_function unknown; INVOLVED IN: biological_process unknown; LOCATED IN: mitochondrion; BEST Arabidopsis thaliana protein match is: unknown protein (TAIR:AT1G63060.1); Has 1807 Blast hits to 1807 proteins in 27 /.../ies: Archae…	-	-	-	GO:0044267//cellular protein metabolic process;GO:0000302//response to reactive oxygen species;GO:0009642//response to light intensity	gi|922563303|ref|XP_013609946.1|/9.42413e-77/PREDICTED: uncharacterized protein LOC106316604 [Brassica oleracea var. oleracea]
Bo5g020510	1161	58.9267	1066.91	4.17838	Up	0.89563	-	cds chromosome:v2.1:C5:7073622:7074782:-1 gene:Bo5g020510 gene_biotype:protein_coding transcript_biotype:protein_coding	-	-	GO:0003824//catalytic activity	GO:0009064//glutamine family amino acid metabolic process	gi|922479702|ref|XP_013637887.1|/0/PREDICTED: protein NtpR [Brassica oleracea var. oleracea]
Bo5g003290	2304	35.1033	175.65	2.32302	Up	0.800305	BXL2	cds chromosome:v2.1:C5:687845:691183:1 gene:Bo5g003290 gene_biotype:protein_coding transcript_biotype:protein_coding gene_symbol:BXL2 description:beta-xylosidase 2 [Source:TAIR;Acc:AT1G02640](projected from arabidopsis_thaliana,AT1G02640)	K15920|1|0.0|846|atr:18422386|beta-D-xylosidase 4 [EC:3.2.1.37]	GO:0005618//cell wall	GO:0015926//glucosidase activity	GO:0044238//primary metabolic process;GO:0042221//response to chemical	gi|922495679|ref|XP_013586382.1|/0/PREDICTED: probable beta-D-xylosidase 2 [Brassica oleracea var. oleracea]
Bo3g066100	1176	5.09333	48.3567	3.24703	Up	0.820749	-	cds chromosome:v2.1:C3:25711657:25714128:-1 gene:Bo3g066100 gene_biotype:protein_coding transcript_biotype:protein_coding	K01051|1|0.0|723|bna:106380668|pectinesterase [EC:3.1.1.11]	GO:0030312//external encapsulating structure;GO:0005576//extracellular region;GO:0044424;GO:0016020//membrane	GO:0030234//enzyme regulator activity;GO:0052689//carboxylic ester hydrolase activity	GO:0051707//response to other organism;GO:0009683//indoleacetic acid metabolic process;GO:0006544//glycine metabolic process;GO:0044092//negative regulation of molecular function;GO:0071555//cell wall organization;GO:0006568//tryptophan metabolic process;GO:0000272//polysaccharide catabolic process	gi|922433383|ref|XP_013622811.1|/0/PREDICTED: pectinesterase/pectinesterase inhibitor 3-like [Brassica oleracea var. oleracea]
Bo4g147130	309	4.25333	43.39	3.3507	Up	0.822828	-	cds chromosome:v2.1:C4:40075231:40075539:1 gene:Bo4g147130 gene_biotype:protein_coding transcript_biotype:protein_coding	-	-	-	-	gi|922471980|ref|XP_013635303.1|/1.97002e-35/PREDICTED: uncharacterized protein LOC106341031 [Brassica oleracea var. oleracea]
Bo3g066850	897	3.44667	37.2733	3.43487	Up	0.818069	-	cds chromosome:v2.1:C3:26351888:26352965:1 gene:Bo3g066850 gene_biotype:protein_coding transcript_biotype:protein_coding	K12581|1|4e-19|96.3|bna:106383523|CCR4-NOT transcription complex subunit 7/8;K01054|2|3e-18|93.2|bna:106399005|acylglycerol lipase [EC:3.1.1.23];K13126|3|5e-09|62.8|fve:101312606|polyadenylate-binding protein;K05941|4|7e-06|52.4|mdm:103435918|glutathione gamma-glutamylcysteinyltransferase [EC:2.3.2.15]	GO:0043231//intracellular membrane-bounded organelle	GO:0001071//nucleic acid binding transcription factor activity;GO:0046983//protein dimerization activity	GO:0006984//ER-nucleus signaling pathway;GO:0010260//organ senescence;GO:0009755//hormone-mediated signaling pathway;GO:0006605//protein targeting;GO:1901576;GO:0006972//hyperosmotic response;GO:0009626//plant-type hypersensitive response;GO:0044249//cellular biosynthetic process;GO:0009694//jasmonic acid metabolic process;GO:0009627//systemic acquired resistance	gi|922444672|ref|XP_013626600.1|/2.79931e-169/PREDICTED: NAC domain-containing protein 55-like [Brassica oleracea var. oleracea]
Bo7g092700	2385	32.7867	209.093	2.67297	Up	0.820233	-	cds chromosome:v2.1:C7:35420162:35424327:-1 gene:Bo7g092700 gene_biotype:protein_coding transcript_biotype:protein_coding	K15920|1|0.0|808|cit:102619285|beta-D-xylosidase 4 [EC:3.2.1.37]	GO:0005618//cell wall;GO:0005576//extracellular region	GO:0004553//hydrolase activity, hydrolyzing O-glycosyl compounds	GO:0003006//developmental process involved in reproduction;GO:0044238//primary metabolic process	gi|922532931|ref|XP_013597985.1|/0/PREDICTED: beta-D-xylosidase 1 [Brassica oleracea var. oleracea]
Bo3g184480	1530	123.173	923.053	2.90572	Up	0.836773	ALDH7B4	cds chromosome:v2.1:C3:63975324:63978659:-1 gene:Bo3g184480 gene_biotype:protein_coding transcript_biotype:protein_coding gene_symbol:ALDH7B4 description:aldehyde dehydrogenase 7B4 [Source:TAIR;Acc:AT1G54100](projected from arabidopsis_thaliana,AT1G54100)	K14085|1|0.0|974|bna:106377328|aldehyde dehydrogenase family 7 member A1 [EC:1.2.1.31 1.2.1.8 1.2.1.3]	GO:0044444//cytoplasmic part	GO:0016903//oxidoreductase activity, acting on the aldehyde or oxo group of donors	GO:0000160//phosphorelay signal transduction system;GO:0044710;GO:0009725//response to hormone;GO:0000302//response to reactive oxygen species;GO:0009414//response to water deprivation;GO:0006970//response to osmotic stress;GO:0006787	gi|922457878|ref|XP_013630745.1|/0/PREDICTED: aldehyde dehydrogenase family 7 member A1 [Brassica oleracea var. oleracea]
Bo8g106460	456	40.9267	359.597	3.13527	Up	0.845413	-	cds chromosome:v2.1:C8:37625552:37626442:1 gene:Bo8g106460 gene_biotype:protein_coding transcript_biotype:protein_coding	K14006|1|1e-18|92.4|tcc:TCM_045610|protein transport protein SEC23	GO:0044424;GO:0016020//membrane	-	GO:0006950//response to stress	gi|922545738|ref|XP_013600656.1|/1.35278e-92/PREDICTED: protein PLANT CADMIUM RESISTANCE 2-like [Brassica oleracea var. oleracea]
Bo2g064160	240	2.70333	208.09	6.26632	Up	0.961225	-	cds chromosome:v2.1:C2:18813436:18813918:-1 gene:Bo2g064160 gene_biotype:protein_coding transcript_biotype:protein_coding	-	-	-	-	gi|674874125|emb|CDY59333.1|/1.01652e-10/BnaC05g51040D [Brassica napus]
Bo3g060690	972	0.376667	15.9667	5.40563	Up	0.845232	-	cds chromosome:v2.1:C3:23123835:23125185:-1 gene:Bo3g060690 gene_biotype:protein_coding transcript_biotype:protein_coding	-	GO:0043231//intracellular membrane-bounded organelle	GO:0004672//protein kinase activity	GO:0006468//protein phosphorylation;GO:0006402//mRNA catabolic process;GO:0015992//proton transport	gi|923813817|ref|XP_013691710.1|/2.36363e-164/PREDICTED: uncharacterized protein LOC106395949 isoform X1 [Brassica napus]
Bo3g018310	399	26.3067	264.81	3.33146	Up	0.855841	-	cds chromosome:v2.1:C3:6100628:6101334:-1 gene:Bo3g018310 gene_biotype:protein_coding transcript_biotype:protein_coding	K06700|1|1e-11|69.3|tcc:TCM_021825|proteasome inhibitor subunit 1 (PI31)	-	-	GO:0006950//response to stress	gi|922445100|ref|XP_013626730.1|/2.11198e-53/PREDICTED: uncharacterized protein LOC106332778 [Brassica oleracea var. oleracea]
Bo8g090360	1101	0.13	18.77	7.17377	Up	0.897093	-	cds chromosome:v2.1:C8:30269039:30271691:-1 gene:Bo8g090360 gene_biotype:protein_coding transcript_biotype:protein_coding	K05277|1|2e-60|233|egu:105035842|leucoanthocyanidin dioxygenase [EC:1.14.11.19];K05278|2|4e-60|233|atr:18425281|flavonol synthase [EC:1.14.11.23]	GO:0044424	GO:0046914//transition metal ion binding;GO:0016705//oxidoreductase activity, acting on paired donors, with incorporation or reduction of molecular oxygen	GO:0006865//amino acid transport;GO:0044710	gi|922549991|ref|XP_013602982.1|/0/PREDICTED: probable 2-oxoglutarate/Fe(II)-dependent dioxygenase [Brassica oleracea var. oleracea]
Bo7g104820	753	17.9567	138.78	2.95021	Up	0.829503	-	cds chromosome:v2.1:C7:40343209:40344805:-1 gene:Bo7g104820 gene_biotype:protein_coding transcript_biotype:protein_coding	K20628|1|2e-32|140|ats:F775_29364|expansin	-	-	GO:0000902//cell morphogenesis;GO:0000003//reproduction;GO:0009827//plant-type cell wall modification	gi|922526131|ref|XP_013596310.1|/2.69992e-137/PREDICTED: expansin-like B1 [Brassica oleracea var. oleracea]
Bo3g169220	1755	94.11	673.817	2.83994	Up	0.834074	-	cds chromosome:v2.1:C3:59778911:59781668:-1 gene:Bo3g169220 gene_biotype:protein_coding transcript_biotype:protein_coding	K01969|1|0.0|1150|bna:106361079|3-methylcrotonyl-CoA carboxylase beta subunit [EC:6.4.1.4]	GO:0044429	GO:0046914//transition metal ion binding;GO:0003824//catalytic activity	GO:0006551//leucine metabolic process;GO:0045087//innate immune response;GO:0009791//post-embryonic development	gi|922456374|ref|XP_013630245.1|/0/PREDICTED: methylcrotonoyl-CoA carboxylase beta chain, mitochondrial-like [Brassica oleracea var. oleracea]
Bo3g100760	258	0.01	8.17333	9.67478	Up	0.829341	-	cds chromosome:v2.1:C3:35937174:35937782:1 gene:Bo3g100760 gene_biotype:protein_coding transcript_biotype:protein_coding	-	-	-	-	gi|922432970|ref|XP_013622601.1|/1.21254e-32/PREDICTED: elicitor peptide 1-like [Brassica oleracea var. oleracea]
Bo00796s010	237	18.3167	136.273	2.89527	Up	0.827646	-	cds scaffold:v2.1:Scaffold00796:20538:20774:-1 gene:Bo00796s010 gene_biotype:protein_coding transcript_biotype:protein_coding	-	GO:0005576//extracellular region	GO:0005102//receptor binding	GO:0007154//cell communication	gi|923537404|ref|XP_013719805.1|/9.12254e-33/PREDICTED: CLAVATA3/ESR (CLE)-related protein 1-like [Brassica napus]
Bo3g082110	1638	3.18667	74.2467	4.54221	Up	0.889665	-	cds chromosome:v2.1:C3:30584501:30586921:-1 gene:Bo3g082110 gene_biotype:protein_coding transcript_biotype:protein_coding	K01177|1|0.0|1077|bna:106411687|beta-amylase [EC:3.2.1.2]	GO:0009536//plastid;GO:0016020//membrane	GO:0005102//receptor binding;GO:0032550;GO:0004672//protein kinase activity;GO:0043167//ion binding;GO:0016160//amylase activity	GO:0000226//microtubule cytoskeleton organization;GO:0043479;GO:0065008//regulation of biological quality;GO:0045229//external encapsulating structure organization;GO:0003006//developmental process involved in reproduction;GO:0009826//unidimensional cell growth;GO:0007167//enzyme linked receptor protein signaling pathway;GO:0005982//starch metabolic process;GO:0009933//meristem structural organiz…	gi|922432500|ref|XP_013622356.1|/0/PREDICTED: beta-amylase 1, chloroplastic-like [Brassica oleracea var. oleracea]
Bo6g105100	510	1.66333	68.52	5.36438	Up	0.918436	-	cds chromosome:v2.1:C6:32744457:32745199:1 gene:Bo6g105100 gene_biotype:protein_coding transcript_biotype:protein_coding	K00799|1|3e-09|62.0|bna:106406178|glutathione S-transferase [EC:2.5.1.18]	-	-	-	gi|923794843|ref|XP_013685467.1|/1.50439e-62/PREDICTED: uncharacterized protein LOC106389688 [Brassica napus]
Bo7g119000	810	12.51	135.797	3.44029	Up	0.852078	-	cds chromosome:v2.1:C7:47881998:47882807:1 gene:Bo7g119000 gene_biotype:protein_coding transcript_biotype:protein_coding	K09286|1|2e-100|366|bna:106361368|EREBP-like factor	GO:0043231//intracellular membrane-bounded organelle	GO:0003676//nucleic acid binding;GO:0001071//nucleic acid binding transcription factor activity	GO:0006351//transcription, DNA-templated	gi|922517306|ref|XP_013593499.1|/6.86045e-145/PREDICTED: ethylene-responsive transcription factor ERF060-like [Brassica oleracea var. oleracea]
Bo5g009890	978	0.153333	16.2367	6.72644	Up	0.87989	-	cds chromosome:v2.1:C5:3663254:3664729:1 gene:Bo5g009890 gene_biotype:protein_coding transcript_biotype:protein_coding	K09753|1|3e-67|256|bna:106414831|cinnamoyl-CoA reductase [EC:1.2.1.44]	-	GO:0048037//cofactor binding;GO:0036094//small molecule binding	GO:0008152//metabolic process	gi|922480265|ref|XP_013638076.1|/0/PREDICTED: cinnamoyl-CoA reductase 1-like [Brassica oleracea var. oleracea]
Bo5g021570	1050	0.276667	27.2633	6.62267	Up	0.914142	-	cds chromosome:v2.1:C5:7694340:7695389:-1 gene:Bo5g021570 gene_biotype:protein_coding transcript_biotype:protein_coding	K04733|1|1e-139|497|bna:106414012|interleukin-1 receptor-associated kinase 4 [EC:2.7.11.1]	GO:0031224//intrinsic component of membrane;GO:0005618//cell wall	GO:0032550;GO:0004672//protein kinase activity;GO:0046872//metal ion binding;GO:0001871	GO:0006952//defense response;GO:0006468//protein phosphorylation;GO:0010038//response to metal ion;GO:0010243//response to organonitrogen compound	gi|922489309|ref|XP_013584529.1|/2.32061e-176/PREDICTED: wall-associated receptor kinase-like 2 [Brassica oleracea var. oleracea]
Bo2g160950	648	10.5267	120.467	3.51651	Up	0.855093	-	cds chromosome:v2.1:C2:50403071:50403718:1 gene:Bo2g160950 gene_biotype:protein_coding transcript_biotype:protein_coding	K04733|1|4e-26|118|ats:F775_18549|interleukin-1 receptor-associated kinase 4 [EC:2.7.11.1];K03868|2|2e-13|76.6|gmx:100792815|RING-box protein 1	GO:0009536//plastid	-	-	gi|922423975|ref|XP_013618053.1|/2.06304e-118/PREDICTED: putative GEM-like protein 8 [Brassica oleracea var. oleracea]
Bo9g048690	333	2.31333	37.0633	4.00195	Up	0.844786	-	cds chromosome:v2.1:C9:15198143:15198779:1 gene:Bo9g048690 gene_biotype:protein_coding transcript_biotype:protein_coding	-	-	-	-	gi|674895078|emb|CDY37758.1|/1.1568e-08/BnaA10g05630D [Brassica napus]
Bo01254s010	408	1.13	67.55	5.90156	Up	0.933848	-	cds scaffold:v2.1:Scaffold01254:13730:14913:-1 gene:Bo01254s010 gene_biotype:protein_coding transcript_biotype:protein_coding	K00799|1|5e-09|60.5|bna:106406178|glutathione S-transferase [EC:2.5.1.18]	-	-	-	gi|922573157|ref|XP_013614905.1|/5.31633e-57/PREDICTED: uncharacterized protein LOC106321133 [Brassica oleracea var. oleracea]
Bo7g067720	1422	0.87	17.84	4.35796	Up	0.814165	-	cds chromosome:v2.1:C7:26613981:26615402:-1 gene:Bo7g067720 gene_biotype:protein_coding transcript_biotype:protein_coding	K02358|1|0.0|775|bna:106390921|elongation factor Tu	GO:0044464	GO:0017111//nucleoside-triphosphatase activity;GO:0032550;GO:0008135//translation factor activity, RNA binding	GO:0006412//translation;GO:0009154//purine ribonucleotide catabolic process	gi|922535716|ref|XP_013598765.1|/0/PREDICTED: elongation factor Tu, chloroplastic-like [Brassica oleracea var. oleracea]
Bo7g106200	858	0.05	17.72	8.46923	Up	0.904019	-	cds chromosome:v2.1:C7:41148089:41148946:1 gene:Bo7g106200 gene_biotype:protein_coding transcript_biotype:protein_coding	K14431|1|8e-09|62.0|adu:107460853|transcription factor TGA	GO:0043231//intracellular membrane-bounded organelle	-	-	gi|922529455|ref|XP_013597102.1|/2.53893e-148/PREDICTED: uncharacterized protein LOC106305266 [Brassica oleracea var. oleracea]
Bo1g105680	348	21.0267	120.33	2.5167	Up	0.805436	-	cds chromosome:v2.1:C1:32516246:32516669:1 gene:Bo1g105680 gene_biotype:protein_coding transcript_biotype:protein_coding	-	-	-	-	-
Bo5g132610	588	1.87	24.4433	3.70833	Up	0.809734	-	cds chromosome:v2.1:C5:41221077:41221967:1 gene:Bo5g132610 gene_biotype:protein_coding transcript_biotype:protein_coding	-	-	-	-	gi|922491357|ref|XP_013585106.1|/1.78796e-88/PREDICTED: high mobility group B protein 10-like [Brassica oleracea var. oleracea]
Bo1g039700	639	2.79333	66.68	4.57719	Up	0.889614	-	cds chromosome:v2.1:C1:12140218:12141728:-1 gene:Bo1g039700 gene_biotype:protein_coding transcript_biotype:protein_coding	K04564|1|2e-102|372|bna:106346563|superoxide dismutase, Fe-Mn family [EC:1.15.1.1]	GO:0009532//plastid stroma;GO:0009526//plastid envelope;GO:0016020//membrane	GO:0046914//transition metal ion binding;GO:0016209//antioxidant activity;GO:0003824//catalytic activity	GO:0010038//response to metal ion;GO:0044710;GO:0000302//response to reactive oxygen species;GO:0009416//response to light stimulus;GO:0006801//superoxide metabolic process;GO:0048511//rhythmic process	gi|923641432|ref|XP_013641388.1|/1.00926e-101/PREDICTED: superoxide dismutase [Fe] 1, chloroplastic-like [Brassica napus]
Bo1g123690	978	35.1133	365.257	3.37882	Up	0.858237	-	cds chromosome:v2.1:C1:37055696:37056971:-1 gene:Bo1g123690 gene_biotype:protein_coding transcript_biotype:protein_coding	K13051|1|0.0|641|bna:106376850|beta-aspartyl-peptidase (threonine type) [EC:3.4.19.5]	-	GO:0003824//catalytic activity	-	gi|922408891|ref|XP_013619517.1|/0/PREDICTED: probable isoaspartyl peptidase/L-asparaginase 2 [Brassica oleracea var. oleracea]
Bo7g077700	1626	3.14667	87.2033	4.79249	Up	0.90274	-	cds chromosome:v2.1:C7:29283242:29285692:-1 gene:Bo7g077700 gene_biotype:protein_coding transcript_biotype:protein_coding	K14445|1|0.0|1041|brp:103827638|solute carrier family 13 (sodium-dependent dicarboxylate transporter), member 2/3/5	GO:0043231//intracellular membrane-bounded organelle	GO:0015556//C4-dicarboxylate transmembrane transporter activity	GO:0006814//sodium ion transport;GO:0015740//C4-dicarboxylate transport;GO:0030641//regulation of cellular pH	gi|922533774|ref|XP_013598228.1|/0/PREDICTED: tonoplast dicarboxylate transporter-like [Brassica oleracea var. oleracea]
Bo4g030200	936	17.57	127.293	2.85697	Up	0.825482	-	cds chromosome:v2.1:C4:6403488:6405116:-1 gene:Bo4g030200 gene_biotype:protein_coding transcript_biotype:protein_coding	K00011|1|3e-120|432|thj:104806544|aldehyde reductase [EC:1.1.1.21]	-	GO:0003824//catalytic activity	GO:0044710	gi|922474056|ref|XP_013635928.1|/3.52137e-178/PREDICTED: aldo-keto reductase family 4 member C8 [Brassica oleracea var. oleracea]
Bo1g003510	1125	83.5867	494.95	2.56594	Up	0.817162	-	cds chromosome:v2.1:C1:804116:805539:1 gene:Bo1g003510 gene_biotype:protein_coding transcript_biotype:protein_coding	K17800|1|1e-83|311|ats:F775_21990|LETM1 and EF-hand domain-containing protein 1, mitochondrial;K00517|2|1e-61|238|brp:103873153|	GO:0043231//intracellular membrane-bounded organelle;GO:0031090//organelle membrane	GO:0046914//transition metal ion binding;GO:0005515//protein binding;GO:0000989//transcription factor activity, transcription factor binding;GO:0008080//N-acetyltransferase activity	GO:0006351//transcription, DNA-templated;GO:0010243//response to organonitrogen compound;GO:0016570//histone modification;GO:0003006//developmental process involved in reproduction;GO:0000302//response to reactive oxygen species;GO:0003002//regionalization;GO:0006970//response to osmotic stress;GO:0014070//response to organic cyclic compound;GO:0009725//response to hormone	gi|922409019|ref|XP_013619798.1|/0/PREDICTED: BTB/POZ and TAZ domain-containing protein 5-like [Brassica oleracea var. oleracea]
Bo5g021580	999	0.113333	14.9067	7.03924	Up	0.877144	-	cds chromosome:v2.1:C5:7700621:7701846:-1 gene:Bo5g021580 gene_biotype:protein_coding transcript_biotype:protein_coding	K04733|1|7e-29|129|brp:103836683|interleukin-1 receptor-associated kinase 4 [EC:2.7.11.1]	-	GO:0016301//kinase activity	-	gi|674899581|emb|CDY33355.1|/0/BnaC05g12280D [Brassica napus]
Bo7g109370	933	7.32333	58.42	2.99589	Up	0.817324	-	cds chromosome:v2.1:C7:43297480:43298989:-1 gene:Bo7g109370 gene_biotype:protein_coding transcript_biotype:protein_coding	K04733|1|2e-74|280|adu:107464041|interleukin-1 receptor-associated kinase 4 [EC:2.7.11.1]	-	-	-	gi|674940517|emb|CDX92619.1|/0/BnaC07g38770D [Brassica napus]
Bo06753s010	486	9.84	144.883	3.88009	Up	0.87258	-	cds scaffold:v2.1:Scaffold06753:3:737:-1 gene:Bo06753s010 gene_biotype:protein_coding transcript_biotype:protein_coding	K01953|1|4e-93|340|bna:106371358|asparagine synthase (glutamine-hydrolysing) [EC:6.3.5.4]	-	-	-	gi|923727175|ref|XP_013666874.1|/1.56198e-92/PREDICTED: asparagine synthetase [glutamine-hydrolyzing]-like [Brassica napus]
Bo8g110790	1158	8.16667	284.857	5.12435	Up	0.928827	-	cds chromosome:v2.1:C8:39444672:39446941:-1 gene:Bo8g110790 gene_biotype:protein_coding transcript_biotype:protein_coding	K00826|1|0.0|730|bna:106419827|branched-chain amino acid aminotransferase [EC:2.6.1.42]	GO:0009536//plastid	GO:0008483//transaminase activity	GO:0009746;GO:0006520//cellular amino acid metabolic process;GO:0009404//toxin metabolic process;GO:0034285	gi|922547990|ref|XP_013601939.1|/0/PREDICTED: branched-chain-amino-acid aminotransferase 2, chloroplastic-like [Brassica oleracea var. oleracea]
Bo2g042260	1254	3.45333	31.3	3.1801	Up	0.800187	-	cds chromosome:v2.1:C2:11725170:11728202:-1 gene:Bo2g042260 gene_biotype:protein_coding transcript_biotype:protein_coding description:Tyrosine transaminase family protein [Source:TAIR;Acc:AT5G53970](projected from arabidopsis_thaliana,AT5G53970)	K00815|1|0.0|771|bna:106380945|tyrosine aminotransferase [EC:2.6.1.5]	GO:0043231//intracellular membrane-bounded organelle	GO:0008483//transaminase activity;GO:0043168//anion binding	GO:0018130;GO:0019752//carboxylic acid metabolic process;GO:0000041//transition metal ion transport	gi|922431187|ref|XP_013621677.1|/0/PREDICTED: probable aminotransferase TAT2 [Brassica oleracea var. oleracea]
Bo4g192980	279	15.3367	92.8267	2.59755	Up	0.807036	-	cds chromosome:v2.1:C4:52131832:52132567:1 gene:Bo4g192980 gene_biotype:protein_coding transcript_biotype:protein_coding	-	-	-	-	gi|922462740|ref|XP_013632281.1|/3.04196e-23/PREDICTED: uncharacterized protein LOC106337693 isoform X4 [Brassica oleracea var. oleracea]
Bo5g045140	669	0.6	91.8	7.25739	Up	0.966592	-	cds chromosome:v2.1:C5:15197136:15199093:-1 gene:Bo5g045140 gene_biotype:protein_coding transcript_biotype:protein_coding	K16222|1|1e-32|140|bna:106369019|Dof zinc finger protein DOF5.5	GO:0043231//intracellular membrane-bounded organelle	GO:0046914//transition metal ion binding;GO:0003676//nucleic acid binding;GO:0001071//nucleic acid binding transcription factor activity	GO:0006351//transcription, DNA-templated	gi|674881586|emb|CDY50734.1|/1.89436e-106/BnaC05g50970D [Brassica napus]
Bo5g042850	1587	3.27667	50.4167	3.9436	Up	0.853762	-	cds chromosome:v2.1:C5:14034953:14036539:1 gene:Bo5g042850 gene_biotype:protein_coding transcript_biotype:protein_coding description:Flavin-dependent oxidoreductase FOX2 [Source:Projected from Arabidopsis thaliana (AT1G26390) UniProtKB/Swiss-Prot;Acc:Q9FZC5]	-	GO:0044424	GO:0016616//oxidoreductase activity, acting on the CH-OH group of donors, NAD or NADP as acceptor;GO:0000166//nucleotide binding	GO:0010243//response to organonitrogen compound;GO:0002252;GO:0044710	gi|922488244|ref|XP_013584210.1|/0/PREDICTED: reticuline oxidase-like protein [Brassica oleracea var. oleracea]
Bo00629s130	687	0.63	49.32	6.29068	Up	0.934744	-	cds scaffold:v2.1:Scaffold00629:135456:136388:1 gene:Bo00629s130 gene_biotype:protein_coding transcript_biotype:protein_coding	-	-	-	-	gi|922574005|ref|XP_013615341.1|/2.59741e-24/PREDICTED: probable disease resistance protein RPP1, partial [Brassica oleracea var. oleracea]
Bo3g143190	828	0.64	17.75	4.7936	Up	0.831317	-	cds chromosome:v2.1:C3:51495830:51497500:-1 gene:Bo3g143190 gene_biotype:protein_coding transcript_biotype:protein_coding	K00384|1|3e-38|159|brp:103837805|thioredoxin reductase (NADPH) [EC:1.8.1.9];K04733|3|2e-14|80.5|bna:106392484|interleukin-1 receptor-associated kinase 4 [EC:2.7.11.1];K03083|4|1e-10|67.8|sita:101756966|glycogen synthase kinase 3 beta [EC:2.7.11.26];K20368|5|3e-07|56.6|zma:103650597|protein cornichon	-	-	-	gi|922438826|ref|XP_013624721.1|/4.77674e-157/PREDICTED: glutathione S-transferase T3-like [Brassica oleracea var. oleracea]
Bo4g186960	828	1.58667	272.747	7.42542	Up	0.981293	-	cds chromosome:v2.1:C4:49785224:49786299:-1 gene:Bo4g186960 gene_biotype:protein_coding transcript_biotype:protein_coding description:nodulin MtN21 /EamA-like transporter family protein [Source:TAIR;Acc:AT2G37450](projected from arabidopsis_thaliana,AT2G37450)	K00801|1|9e-12|71.6|ats:F775_23930|farnesyl-diphosphate farnesyltransferase [EC:2.5.1.21];K07874|2|2e-06|54.3|gmx:102668139|Ras-related protein Rab-1A	-	-	-	gi|922458143|ref|XP_013630842.1|/1.17928e-147/PREDICTED: WAT1-related protein At2g37460-like isoform X3 [Brassica oleracea var. oleracea]
Bo8g076240	1497	9.48	1007.46	6.73162	Up	0.975391	-	cds chromosome:v2.1:C8:24348794:24351857:1 gene:Bo8g076240 gene_biotype:protein_coding transcript_biotype:protein_coding description:Tetratricopeptide repeat (TPR)-like superfamily protein [Source:TAIR;Acc:AT1G27110](projected from arabidopsis_thaliana,AT1G27110)	-	-	-	-	gi|922546131|ref|XP_013600849.1|/0/PREDICTED: tetratricopeptide repeat protein 38-like isoform X2 [Brassica oleracea var. oleracea]
Bo6g031000	762	77.6467	419.143	2.43245	Up	0.810475	-	cds chromosome:v2.1:C6:7272335:7273477:-1 gene:Bo6g031000 gene_biotype:protein_coding transcript_biotype:protein_coding	K13783|1|4e-21|102|mdm:103409501|MFS transporter, OPA family, solute carrier family 37 (glycerol-3-phosphate transporter), member 1/2;K01953|2|9e-08|58.2|vcn:VOLCADRAFT_65699|asparagine synthase (glutamine-hydrolysing) [EC:6.3.5.4]	GO:0009536//plastid	-	GO:0034285;GO:0009746	gi|922515065|ref|XP_013592762.1|/3.05143e-144/PREDICTED: stem-specific protein TSJT1-like [Brassica oleracea var. oleracea]
Bo02661s010	474	0.0866667	21.37	7.94589	Up	0.914418	-	cds scaffold:v2.1:Scaffold02661:3:476:1 gene:Bo02661s010 gene_biotype:protein_coding transcript_biotype:protein_coding	-	-	-	-	gi|922574130|ref|XP_013615411.1|/4.79144e-16/PREDICTED: prostatic spermine-binding protein-like, partial [Brassica oleracea var. oleracea]
Bo8g068450	744	57.6933	732.97	3.66728	Up	0.871157	-	cds chromosome:v2.1:C8:22442835:22443747:1 gene:Bo8g068450 gene_biotype:protein_coding transcript_biotype:protein_coding	K04733|1|2e-75|282|aip:107617580|interleukin-1 receptor-associated kinase 4 [EC:2.7.11.1];K12173|5|1e-44|180|gmx:100794341|BRCA1-A complex subunit BRE	-	-	-	gi|922550445|ref|XP_013603207.1|/5.65624e-148/PREDICTED: pathogenesis-related protein 5-like [Brassica oleracea var. oleracea]
Bo4g052670	249	0.473333	15.8567	5.06609	Up	0.833038	-	cds chromosome:v2.1:C4:12218698:12218946:-1 gene:Bo4g052670 gene_biotype:protein_coding transcript_biotype:protein_coding	-	-	-	-	gi|922472989|ref|XP_013635621.1|/4.20431e-33/PREDICTED: CLAVATA3/ESR (CLE)-related protein 5-like [Brassica oleracea var. oleracea]
Bo2g118100	276	0.573333	15.9667	4.79955	Up	0.822935	-	cds chromosome:v2.1:C2:36512194:36517941:1 gene:Bo2g118100 gene_biotype:protein_coding transcript_biotype:protein_coding	-	-	-	-	gi|674950940|emb|CDX82250.1|/2.18731e-18/BnaA03g35710D [Brassica napus]
Bo1g005680	486	8.41667	112.977	3.74663	Up	0.864139	-	cds chromosome:v2.1:C1:1477429:1478338:-1 gene:Bo1g005680 gene_biotype:protein_coding transcript_biotype:protein_coding	K10688|1|4e-83|306|bna:106370036|ubiquitin-conjugating enzyme E2 W [EC:2.3.2.25]	GO:0043231//intracellular membrane-bounded organelle	GO:0016879//ligase activity, forming carbon-nitrogen bonds	GO:0009725//response to hormone;GO:0019941//modification-dependent protein catabolic process	gi|922413954|ref|XP_013588202.1|/8.59075e-83/PREDICTED: probable ubiquitin-conjugating enzyme E2 17 [Brassica oleracea var. oleracea]

## Sheet: C6 LL VS HL
C6
LowP & LowZn VS HighP & LowZn
GeneID	Gene Length	Means-Group: LowP & LowZn	Means-Group: HighP & LowZn	log2Ratio (HighP & LowZn / LowP & Low Zn)	Up-Down Reg (HighP & LowZn / LowP & Low Zn)	Probability	Symbol	Description	KEGG Orthology	GO Component	GO Function	GO Process	Blast nr
Bo9g036730	816	194.297	58.34	-1.7357	Down	0.824252	-	cds chromosome:v2.1:C9:12237042:12238917:1 gene:Bo9g036730 gene_biotype:protein_coding transcript_biotype:protein_coding	K01674|1|2e-157|555|bna:106430214|carbonic anhydrase [EC:4.2.1.1]	-	-	-	gi|922563915|ref|XP_013610230.1|/7.92465e-157/PREDICTED: alpha carbonic anhydrase 2-like [Brassica oleracea var. oleracea]
Bo5g043440	222	69.7267	9.88667	-2.81815	Down	0.86077	-	cds chromosome:v2.1:C5:14592850:14593470:-1 gene:Bo5g043440 gene_biotype:protein_coding transcript_biotype:protein_coding	-	-	-	GO:0009628//response to abiotic stimulus;GO:0009814//defense response, incompatible interaction	gi|674948479|emb|CDX84975.1|/1.99233e-35/BnaC05g20800D [Brassica napus]
Bo00629s230	2265	19.9933	2.90333	-2.78374	Down	0.809502	-	cds scaffold:v2.1:Scaffold00629:181017:186116:-1 gene:Bo00629s230 gene_biotype:protein_coding transcript_biotype:protein_coding	K14304|1|2e-15|85.5|csl:COCSUDRAFT_56339|nuclear pore complex protein Nup85;K16818|3|8e-11|70.5|nnu:104598692|phospholipase A1 [EC:3.1.1.32]	-	-	-	gi|674941080|emb|CDX92594.1|/0/BnaA10g16330D [Brassica napus]
Bo9g181910	237	149.59	10.5733	-3.82251	Down	0.901795	AT4	cds chromosome:v2.1:C9:53871097:53871482:-1 gene:Bo9g181910 gene_biotype:protein_coding transcript_biotype:protein_coding gene_symbol:AT4 description:Expressed in response to phosphate starvation, this response is enhanced by the presence of IAA. [Source:TAIR;Acc:AT5G03545](projected from arabidopsis_thaliana,AT5G03545)	-	GO:0043231//intracellular membrane-bounded organelle	-	GO:0009267//cellular response to starvation;GO:0006351//transcription, DNA-templated;GO:0009247//glycolipid biosynthetic process	gi|674922766|emb|CDY10371.1|/2.09822e-37/BnaCnng02720D [Brassica napus]
Bo3g027470	318	1698.36	616.19	-1.46269	Down	0.803328	-	cds chromosome:v2.1:C3:10271485:10272031:-1 gene:Bo3g027470 gene_biotype:protein_coding transcript_biotype:protein_coding	-	GO:0043231//intracellular membrane-bounded organelle	-	GO:0034285;GO:0009746	gi|922432494|ref|XP_013622353.1|/4.94848e-58/PREDICTED: auxin-repressed 12.5 kDa protein-like [Brassica oleracea var. oleracea]
Bo8g100690	765	105.793	32.99	-1.68115	Down	0.814229	-	cds chromosome:v2.1:C8:35029993:35031659:-1 gene:Bo8g100690 gene_biotype:protein_coding transcript_biotype:protein_coding	-	-	-	-	gi|674882983|emb|CDY49444.1|/8.9701e-136/BnaA09g42230D [Brassica napus]
Bo8g108470	393	12.7167	0.01	-10.3125	Down	0.915681	-	cds chromosome:v2.1:C8:38684182:38685045:1 gene:Bo8g108470 gene_biotype:protein_coding transcript_biotype:protein_coding	K02987|1|2e-65|248|bna:106422591|small subunit ribosomal protein S4e	GO:0030529//intracellular ribonucleoprotein complex	GO:0003676//nucleic acid binding;GO:0005198//structural molecule activity	GO:0010467//gene expression	gi|922550492|ref|XP_013603232.1|/6.57904e-71/PREDICTED: 40S ribosomal protein S4-1-like [Brassica oleracea var. oleracea]
Bo4g195380	744	24.29	1.16667	-4.3799	Down	0.87838	-	cds chromosome:v2.1:C4:52857181:52858529:-1 gene:Bo4g195380 gene_biotype:protein_coding transcript_biotype:protein_coding	-	GO:0043231//intracellular membrane-bounded organelle	-	GO:0009267//cellular response to starvation;GO:0015698//inorganic anion transport;GO:0010647//positive regulation of cell communication;GO:0006351//transcription, DNA-templated;GO:0009247//glycolipid biosynthetic process	gi|922470324|ref|XP_013634813.1|/2.16438e-123/PREDICTED: SPX domain-containing protein 3 [Brassica oleracea var. oleracea]
Bo7g055990	777	35.57	4.71333	-2.91584	Down	0.844345	ATBCA3	cds chromosome:v2.1:C7:20302685:20304651:-1 gene:Bo7g055990 gene_biotype:protein_coding transcript_biotype:protein_coding gene_symbol:ATBCA3 description:beta carbonic anhydrase 3 [Source:TAIR;Acc:AT1G23730](projected from arabidopsis_thaliana,AT1G23730)	K01673|1|1e-145|516|bna:106370121|carbonic anhydrase [EC:4.2.1.1]	GO:0016020//membrane;GO:0009536//plastid	GO:0046914//transition metal ion binding;GO:0016836//hydro-lyase activity	GO:0044699	gi|922524602|ref|XP_013595969.1|/5.23091e-147/PREDICTED: beta carbonic anhydrase 3 [Brassica oleracea var. oleracea]
Bo1g152100	1662	99.2767	22.1267	-2.16567	Down	0.841098	-	cds chromosome:v2.1:C1:42690991:42693512:1 gene:Bo1g152100 gene_biotype:protein_coding transcript_biotype:protein_coding description:Plant protein of unknown function (DUF946) [Source:TAIR;Acc:AT3G04350](projected from arabidopsis_thaliana,AT3G04350)	K13217|1|3e-164|579|aly:ARALYDRAFT_333729|pre-mRNA-processing factor 39;K03386|2|1e-08|62.8|apro:F751_6449|peroxiredoxin (alkyl hydroperoxide reductase subunit C) [EC:1.11.1.15];K19525|3|5e-06|53.9|mdm:103405321|vacuolar protein sorting-associated protein 13A/C	GO:0043231//intracellular membrane-bounded organelle	-	GO:0009746;GO:0009755//hormone-mediated signaling pathway;GO:0009692//ethylene metabolic process;GO:0034285	gi|922405046|ref|XP_013628383.1|/0/PREDICTED: uncharacterized protein LOC106334587 [Brassica oleracea var. oleracea]
Bo6g077280	252	5.22667	0.01	-9.02975	Down	0.815185	-	cds chromosome:v2.1:C6:22933907:22934501:-1 gene:Bo6g077280 gene_biotype:protein_coding transcript_biotype:protein_coding	K02953|1|9e-34|142|bvg:104898292|small subunit ribosomal protein S13e	GO:0030529//intracellular ribonucleoprotein complex	GO:0005198//structural molecule activity	GO:0010467//gene expression	gi|14190367|gb|AAK55664.1|AF378861_1/5.47494e-33/AT3g60770/T4C21_180 [Arabidopsis thaliana]
Bo8g109030	912	387.53	19.8133	-4.28976	Down	0.919468	-	cds chromosome:v2.1:C8:38976376:38979034:1 gene:Bo8g109030 gene_biotype:protein_coding transcript_biotype:protein_coding	-	-	GO:0097159//organic cyclic compound binding;GO:0004521//endoribonuclease activity;GO:0004520//endodeoxyribonuclease activity	GO:0006259//DNA metabolic process;GO:0003006//developmental process involved in reproduction;GO:0010260//organ senescence	gi|922547973|ref|XP_013601930.1|/1.09539e-168/PREDICTED: endonuclease 1-like [Brassica oleracea var. oleracea]
Bo2g018130	828	47.1767	13.4467	-1.81082	Down	0.804712	-	cds chromosome:v2.1:C2:5235131:5236630:1 gene:Bo2g018130 gene_biotype:protein_coding transcript_biotype:protein_coding	-	-	-	-	gi|922422012|ref|XP_013616878.1|/9.32238e-153/PREDICTED: mechanosensitive ion channel protein 9-like [Brassica oleracea var. oleracea]
Bo9g118770	516	26.2267	3.88667	-2.75443	Down	0.824004	-	cds chromosome:v2.1:C9:37511366:37512611:-1 gene:Bo9g118770 gene_biotype:protein_coding transcript_biotype:protein_coding	-	GO:0043231//intracellular membrane-bounded organelle	-	-	gi|922564880|ref|XP_013610708.1|/2.84266e-80/PREDICTED: uncharacterized protein LOC106317434 isoform X2 [Brassica oleracea var. oleracea]
Bo7g116340	483	372.447	69.4567	-2.42285	Down	0.859217	-	cds chromosome:v2.1:C7:46420637:46421971:1 gene:Bo7g116340 gene_biotype:protein_coding transcript_biotype:protein_coding	K13449|1|3e-85|313|brp:103862255|pathogenesis-related protein 1	-	-	-	gi|922529178|ref|XP_013597039.1|/4.58828e-89/PREDICTED: pathogenesis-related protein 1-like isoform X1 [Brassica oleracea var. oleracea]
Bo9g013870	774	87.04	28.9033	-1.59044	Down	0.803243	-	cds chromosome:v2.1:C9:4042481:4043254:-1 gene:Bo9g013870 gene_biotype:protein_coding transcript_biotype:protein_coding description:Calcium-dependent lipid-binding (CaLB domain) family protein [Source:TAIR;Acc:AT5G23950](projected from arabidopsis_thaliana,AT5G23950)	K19747|1|4e-38|159|vvi:100243942|BAHD acyltransferase [EC:2.3.1.-];K05747|2|2e-27|123|egr:104421114|Wiskott-Aldrich syndrome protein;K01759|3|3e-08|59.7|aip:107644408|lactoylglutathione lyase [EC:4.4.1.5];K15178|4|2e-07|57.0|aip:107615777|RNA polymerase-associated protein RTF1	-	-	-	gi|922557297|ref|XP_013606747.1|/3.38799e-122/PREDICTED: uncharacterized protein LOC106313484 isoform X1 [Brassica oleracea var. oleracea]
Bo3g002390	297	54.8033	4.77333	-3.52119	Down	0.877985	-	cds chromosome:v2.1:C3:642552:642848:-1 gene:Bo3g002390 gene_biotype:protein_coding transcript_biotype:protein_coding	-	-	-	-	gi|674952418|emb|CDX80872.1|/4.14896e-41/BnaC03g01260D [Brassica napus]
Bo24234s010	282	49.8933	2.53	-4.30164	Down	0.901234	-	cds scaffold:v2.1:Scaffold24234:1:282:-1 gene:Bo24234s010 gene_biotype:protein_coding transcript_biotype:protein_coding	-	-	-	-	gi|922407701|ref|XP_013617231.1|/5.31632e-44/PREDICTED: TSA1-like protein isoform X4 [Brassica oleracea var. oleracea]
Bo5g027600	336	1922.38	304.073	-2.6604	Down	0.868557	-	cds chromosome:v2.1:C5:9686363:9687101:1 gene:Bo5g027600 gene_biotype:protein_coding transcript_biotype:protein_coding description:unknown protein; FUNCTIONS IN: molecular_function unknown; INVOLVED IN: N-terminal protein myristoylation, anaerobic respiration; LOCATED IN: cellular_component unknown; EXPRESSED IN: leaf apex, inflorescence meristem, hypocotyl, root, flower; EXPRE /.../URING: petal …	-	GO:0043231//intracellular membrane-bounded organelle	-	GO:0045333//cellular respiration	gi|922487731|ref|XP_013584059.1|/1.9761e-51/PREDICTED: uncharacterized protein LOC106292937 [Brassica oleracea var. oleracea]
Bo4g026850	1605	16.5967	0.733333	-4.50028	Down	0.86139	-	cds chromosome:v2.1:C4:5344740:5346344:-1 gene:Bo4g026850 gene_biotype:protein_coding transcript_biotype:protein_coding	K08176|1|0.0|937|bna:106410941|MFS transporter, PHS family, inorganic phosphate transporter	GO:0031224//intrinsic component of membrane;GO:0043231//intracellular membrane-bounded organelle;GO:0005911//cell-cell junction	GO:0015103//inorganic anion transmembrane transporter activity;GO:0005402//cation:sugar symporter activity	GO:0044763;GO:0009725//response to hormone;GO:0015833//peptide transport;GO:0015698//inorganic anion transport	gi|923862632|ref|XP_013707029.1|/0/PREDICTED: inorganic phosphate transporter 1-4-like [Brassica napus]
Bo6g120500	846	49.5067	3.14333	-3.97726	Down	0.889886	-	cds chromosome:v2.1:C6:37998079:37998924:-1 gene:Bo6g120500 gene_biotype:protein_coding transcript_biotype:protein_coding	K08176|1|3e-142|505|bna:106421598|MFS transporter, PHS family, inorganic phosphate transporter	GO:0031224//intrinsic component of membrane;GO:0009536//plastid	GO:0015114//phosphate ion transmembrane transporter activity	GO:0015698//inorganic anion transport;GO:0044763	gi|922508951|ref|XP_013590814.1|/1.40147e-151/PREDICTED: probable inorganic phosphate transporter 1-9 [Brassica oleracea var. oleracea]
Bo6g106390	261	48.1167	7.56667	-2.66881	Down	0.845611	-	cds chromosome:v2.1:C6:32947723:32947983:-1 gene:Bo6g106390 gene_biotype:protein_coding transcript_biotype:protein_coding	-	-	-	-	gi|674931579|emb|CDY01867.1|/1.57896e-32/BnaC06g29070D [Brassica napus]
Bo27781s010	216	32.6133	2	-4.02739	Down	0.879484	-	cds scaffold:v2.1:Scaffold27781:1:216:1 gene:Bo27781s010 gene_biotype:protein_coding transcript_biotype:protein_coding	K08176|1|4e-34|143|bna:106410941|MFS transporter, PHS family, inorganic phosphate transporter	GO:0031224//intrinsic component of membrane;GO:0043231//intracellular membrane-bounded organelle;GO:0005911//cell-cell junction	GO:0015103//inorganic anion transmembrane transporter activity;GO:0005402//cation:sugar symporter activity	GO:0044763;GO:0009725//response to hormone;GO:0015833//peptide transport;GO:0015698//inorganic anion transport	gi|923862632|ref|XP_013707029.1|/2.44936e-33/PREDICTED: inorganic phosphate transporter 1-4-like [Brassica napus]
Bo5g039280	483	117.297	11.5667	-3.34212	Down	0.88489	-	cds chromosome:v2.1:C5:12693074:12693717:-1 gene:Bo5g039280 gene_biotype:protein_coding transcript_biotype:protein_coding description:Calcium-dependent lipid-binding (CaLB domain) family protein [Source:TAIR;Acc:AT1G23140](projected from arabidopsis_thaliana,AT1G23140)	K12486|1|6e-34|143|rcu:8265523|stromal membrane-associated protein	GO:0043231//intracellular membrane-bounded organelle;GO:0005576//extracellular region;GO:0016020//membrane	-	-	gi|922482906|ref|XP_013638941.1|/2.51767e-87/PREDICTED: protein C2-DOMAIN ABA-RELATED 8 [Brassica oleracea var. oleracea]
Bo6g068290	1776	162.71	23.6367	-2.7832	Down	0.866106	HAK5	cds chromosome:v2.1:C6:19537935:19540431:1 gene:Bo6g068290 gene_biotype:protein_coding transcript_biotype:protein_coding gene_symbol:HAK5 description:high affinity K+ transporter 5 [Source:TAIR;Acc:AT4G13420](projected from arabidopsis_thaliana,AT4G13420)	K03549|1|0.0|1038|bna:106409626|KUP system potassium uptake protein	-	GO:0022820//potassium ion symporter activity	GO:0034220//ion transmembrane transport;GO:0030001//metal ion transport	gi|922503139|ref|XP_013588825.1|/0/PREDICTED: potassium transporter 5 [Brassica oleracea var. oleracea]
Bo6g030780	933	72.64	20.6233	-1.81649	Down	0.816698	-	cds chromosome:v2.1:C6:7138137:7139234:-1 gene:Bo6g030780 gene_biotype:protein_coding transcript_biotype:protein_coding description:2-oxoglutarate (2OG) and Fe(II)-dependent oxygenase superfamily protein [Source:TAIR;Acc:AT1G52790](projected from arabidopsis_thaliana,AT1G52790)	K04124|1|7e-16|85.5|cam:101503293|gibberellin 3-beta-dioxygenase [EC:1.14.11.15];K05282|3|1e-14|81.6|eus:EUTSA_v10025434mg|gibberellin 20-oxidase [EC:1.14.11.12]	-	GO:0016701//oxidoreductase activity, acting on single donors with incorporation of molecular oxygen;GO:0016706//oxidoreductase activity, acting on paired donors, with incorporation or reduction of molecular oxygen, 2-oxoglutarate as one donor, and incorporation of one atom each of oxygen into both donors	GO:0044710	gi|922509571|ref|XP_013591009.1|/0/PREDICTED: 2-oxoglutarate-dependent dioxygenase AOP3 [Brassica oleracea var. oleracea]
Bo4g187910	1605	49.64	9.31333	-2.41413	Down	0.837278	-	cds chromosome:v2.1:C4:50391598:50393202:1 gene:Bo4g187910 gene_biotype:protein_coding transcript_biotype:protein_coding	K08176|1|0.0|947|bna:106406370|MFS transporter, PHS family, inorganic phosphate transporter	GO:0031224//intrinsic component of membrane;GO:0043231//intracellular membrane-bounded organelle;GO:0005911//cell-cell junction	GO:0015103//inorganic anion transmembrane transporter activity;GO:0005402//cation:sugar symporter activity	GO:0044763;GO:0009725//response to hormone;GO:0015833//peptide transport;GO:0015698//inorganic anion transport	gi|923846137|ref|XP_013702462.1|/0/PREDICTED: inorganic phosphate transporter 1-4-like isoform X1 [Brassica napus]
Bo1g007780	1044	18.18	2.47	-2.87977	Down	0.809572	-	cds chromosome:v2.1:C1:2675689:2677267:1 gene:Bo1g007780 gene_biotype:protein_coding transcript_biotype:protein_coding	K17694|1|1e-08|62.0|ats:F775_09323|DNA-binding protein inhibitor ID3;K12126|2|2e-08|60.8|vvi:100247781|phytochrome-interacting factor 3	GO:0043231//intracellular membrane-bounded organelle	GO:0001071//nucleic acid binding transcription factor activity	GO:0009725//response to hormone;GO:0040007//growth;GO:0006351//transcription, DNA-templated;GO:0000904//cell morphogenesis involved in differentiation	gi|922415076|ref|XP_013593795.1|/6.07871e-161/PREDICTED: transcription factor bHLH85 [Brassica oleracea var. oleracea]
Bo00891s060	567	60.11	10.5233	-2.51401	Down	0.844825	-	cds scaffold:v2.1:Scaffold00891:51630:52492:1 gene:Bo00891s060 gene_biotype:protein_coding transcript_biotype:protein_coding	K01620|1|3e-94|344|bna:106417071|threonine aldolase [EC:4.1.2.48]	-	-	-	gi|923883237|ref|XP_013713384.1|/1.29873e-93/PREDICTED: probable low-specificity L-threonine aldolase 1 [Brassica napus]
Bo9g059170	1470	139.707	22.8367	-2.61298	Down	0.861756	-	cds chromosome:v2.1:C9:17492953:17494657:1 gene:Bo9g059170 gene_biotype:protein_coding transcript_biotype:protein_coding	K08176|1|0.0|954|bna:106364328|MFS transporter, PHS family, inorganic phosphate transporter	-	-	-	gi|674881859|emb|CDY50480.1|/0/BnaC09g17610D [Brassica napus]
Bo4g025090	858	34.2867	7.88	-2.12138	Down	0.811904	-	cds chromosome:v2.1:C4:4151074:4152376:1 gene:Bo4g025090 gene_biotype:protein_coding transcript_biotype:protein_coding	K14497|1|1e-40|167|fve:101301302|protein phosphatase 2C [EC:3.1.3.16];K04730|2|2e-37|157|egr:104443436|interleukin-1 receptor-associated kinase 1 [EC:2.7.11.1];K04733|4|5e-35|149|mus:103989149|interleukin-1 receptor-associated kinase 4 [EC:2.7.11.1]	-	-	-	gi|922471354|ref|XP_013635100.1|/1.34938e-141/PREDICTED: U-box domain-containing protein 33-like [Brassica oleracea var. oleracea]
Bo3g037570	720	17.9	0.253333	-6.14278	Down	0.91529	-	cds chromosome:v2.1:C3:15137732:15139378:1 gene:Bo3g037570 gene_biotype:protein_coding transcript_biotype:protein_coding	-	GO:0043231//intracellular membrane-bounded organelle	-	GO:0009267//cellular response to starvation;GO:0015698//inorganic anion transport;GO:0010647//positive regulation of cell communication;GO:0006351//transcription, DNA-templated;GO:0009247//glycolipid biosynthetic process	gi|922448202|ref|XP_013627636.1|/6.14212e-128/PREDICTED: SPX domain-containing protein 3 [Brassica oleracea var. oleracea]
Bo4g017370	1179	26.54	0.0366667	-9.49948	Down	0.959854	-	cds chromosome:v2.1:C4:2366949:2368768:1 gene:Bo4g017370 gene_biotype:protein_coding transcript_biotype:protein_coding	K00145|1|2e-72|273|eus:EUTSA_v10016726mg|N-acetyl-gamma-glutamyl-phosphate reductase [EC:1.2.1.38]	GO:0009536//plastid	GO:0004620//phospholipase activity	GO:0000097//sulfur amino acid biosynthetic process;GO:0010224//response to UV-B;GO:0009746;GO:0009267//cellular response to starvation;GO:0006970//response to osmotic stress;GO:0019758;GO:0009247//glycolipid biosynthetic process;GO:0042044//fluid transport;GO:0016109	gi|674881482|emb|CDY50817.1|/0/BnaC04g52540D [Brassica napus]
Bo2g158580	918	255.21	84.8633	-1.58847	Down	0.813727	-	cds chromosome:v2.1:C2:49368654:49370559:-1 gene:Bo2g158580 gene_biotype:protein_coding transcript_biotype:protein_coding description:CHY-type/CTCHY-type/RING-type Zinc finger protein [Source:TAIR;Acc:AT5G25560](projected from arabidopsis_thaliana,AT5G25560)	K10144|1|5e-179|627|bna:106403778|RING finger and CHY zinc finger domain-containing protein 1 [EC:2.3.2.27]	-	GO:0046914//transition metal ion binding	-	gi|922428951|ref|XP_013620507.1|/2.63125e-178/PREDICTED: RING finger and CHY zinc finger domain-containing protein 1 [Brassica oleracea var. oleracea]
Bo3g054390	213	75.75	24.5967	-1.62278	Down	0.803118	-	cds chromosome:v2.1:C3:21325220:21325809:-1 gene:Bo3g054390 gene_biotype:protein_coding transcript_biotype:protein_coding	-	-	-	-	-
Bo5g139810	426	17.62	0.01	-10.783	Down	0.939067	-	cds chromosome:v2.1:C5:43536285:43537021:-1 gene:Bo5g139810 gene_biotype:protein_coding transcript_biotype:protein_coding	K20456|1|2e-08|58.2|smo:SELMODRAFT_417928|oxysterol-binding protein 1	-	-	-	gi|922574152|ref|XP_013615423.1|/6.17439e-45/PREDICTED: MATE efflux family protein FRD3-like, partial [Brassica oleracea var. oleracea]
Bo3g041850	846	148.45	31.2633	-2.24743	Down	0.847847	ATSPX2	cds chromosome:v2.1:C3:16968395:16969793:1 gene:Bo3g041850 gene_biotype:protein_coding transcript_biotype:protein_coding gene_symbol:ATSPX2 description:SPX domain gene 2 [Source:TAIR;Acc:AT2G26660](projected from arabidopsis_thaliana,AT2G26660)	K14430|1|2e-10|67.4|gsl:Gasu_35240|phosphate transporter	GO:0043231//intracellular membrane-bounded organelle	-	GO:0009267//cellular response to starvation;GO:0015698//inorganic anion transport;GO:0050794//regulation of cellular process;GO:0006351//transcription, DNA-templated;GO:0009247//glycolipid biosynthetic process	gi|922433798|ref|XP_013622998.1|/3.23092e-148/PREDICTED: SPX domain-containing protein 2 [Brassica oleracea var. oleracea]
Bo1g007900	525	18826.9	6537.85	-1.52591	Down	0.810343	-	cds chromosome:v2.1:C1:2752058:2752582:-1 gene:Bo1g007900 gene_biotype:protein_coding transcript_biotype:protein_coding description:CAP (Cysteine-rich secretory proteins, Antigen 5, and Pathogenesis-related 1 protein) superfamily protein [Source:TAIR;Acc:AT4G33720](projected from arabidopsis_thaliana,AT4G33720)	K13449|1|9e-102|369|bna:106370793|pathogenesis-related protein 1	-	-	-	gi|922413557|ref|XP_013586047.1|/7.20492e-103/PREDICTED: pathogenesis-related protein 1 [Brassica oleracea var. oleracea]
Bo6g068280	411	194.42	28.3433	-2.7781	Down	0.867011	-	cds chromosome:v2.1:C6:19531419:19532302:1 gene:Bo6g068280 gene_biotype:protein_coding transcript_biotype:protein_coding	K03549|1|1e-61|235|bna:106409626|KUP system potassium uptake protein	-	GO:0022820//potassium ion symporter activity	GO:0034220//ion transmembrane transport;GO:0030001//metal ion transport	gi|923857965|ref|XP_013705679.1|/6.25247e-61/PREDICTED: potassium transporter 5 [Brassica napus]
Bo6g108400	1218	33.22	6.40667	-2.37441	Down	0.822023	-	cds chromosome:v2.1:C6:33743663:33744880:-1 gene:Bo6g108400 gene_biotype:protein_coding transcript_biotype:protein_coding	-	-	-	-	gi|922509105|ref|XP_013590864.1|/0/PREDICTED: UPF0496 protein At5g66660-like [Brassica oleracea var. oleracea]
Bo7g116330	483	528.277	92.27	-2.51736	Down	0.862018	-	cds chromosome:v2.1:C7:46417625:46418107:-1 gene:Bo7g116330 gene_biotype:protein_coding transcript_biotype:protein_coding	K13449|1|9e-86|315|brp:103862261|pathogenesis-related protein 1	-	-	-	gi|922529079|ref|XP_013597014.1|/1.16679e-92/PREDICTED: pathogenesis-related protein 1-like [Brassica oleracea var. oleracea]
Bo2g038930	303	122.317	34.77	-1.81471	Down	0.824207	-	cds chromosome:v2.1:C2:10539901:10540297:-1 gene:Bo2g038930 gene_biotype:protein_coding transcript_biotype:protein_coding	-	-	-	-	gi|922424797|ref|XP_013618479.1|/2.34152e-36/PREDICTED: putative lipid-transfer protein DIR1 [Brassica oleracea var. oleracea]
Bo2g079210	876	36.1533	2.80667	-3.6872	Down	0.870037	-	cds chromosome:v2.1:C2:21994272:21995541:-1 gene:Bo2g079210 gene_biotype:protein_coding transcript_biotype:protein_coding	K13248|1|2e-157|555|bna:106381279|pyridoxal phosphate phosphatase PHOSPHO2 [EC:3.1.3.74]	-	-	-	gi|922425135|ref|XP_013618646.1|/1.16907e-156/PREDICTED: inorganic pyrophosphatase 1 [Brassica oleracea var. oleracea]
Bo03378s010	630	53.6967	14.85	-1.85437	Down	0.810963	-	cds scaffold:v2.1:Scaffold03378:145:1126:1 gene:Bo03378s010 gene_biotype:protein_coding transcript_biotype:protein_coding	-	-	-	-	gi|567194995|ref|XP_006405909.1|/5.45979e-28/hypothetical protein EUTSA_v10028274mg [Eutrema salsugineum]
Bo9g152260	996	54.2667	14.1	-1.94437	Down	0.816646	-	cds chromosome:v2.1:C9:45444002:45445694:1 gene:Bo9g152260 gene_biotype:protein_coding transcript_biotype:protein_coding	K00430|1|0.0|657|bna:106444070|peroxidase [EC:1.11.1.7]	GO:0043231//intracellular membrane-bounded organelle	GO:0003824//catalytic activity;GO:0016209//antioxidant activity;GO:0043169//cation binding;GO:0046906//tetrapyrrole binding	GO:0044710;GO:0006950//response to stress	gi|922562864|ref|XP_013609734.1|/0/PREDICTED: peroxidase N [Brassica oleracea var. oleracea]
Bo01551s010	1410	34.18	7.57	-2.17479	Down	0.813768	-	cds scaffold:v2.1:Scaffold01551:470:2534:1 gene:Bo01551s010 gene_biotype:protein_coding transcript_biotype:protein_coding	K14407|1|3e-14|81.3|apro:F751_3712|cleavage stimulation factor subunit 2;K15400|2|2e-08|62.0|brp:108871183|omega-hydroxypalmitate O-feruloyl transferase [EC:2.3.1.188]	GO:0005618//cell wall;GO:0044444//cytoplasmic part	GO:0043169//cation binding;GO:0016791//phosphatase activity	GO:0009267//cellular response to starvation	gi|922573605|ref|XP_013615130.1|/0/PREDICTED: fe(3+)-Zn(2+) purple acid phosphatase 12 [Brassica oleracea var. oleracea]
Bo9g178800	402	215.217	63.1967	-1.76787	Down	0.826421	-	cds chromosome:v2.1:C9:53224400:53224801:-1 gene:Bo9g178800 gene_biotype:protein_coding transcript_biotype:protein_coding	-	GO:0043231//intracellular membrane-bounded organelle	GO:0016538//cyclin-dependent protein serine/threonine kinase regulator activity;GO:0005488//binding	GO:0009913//epidermal cell differentiation;GO:0048468//cell development;GO:0000079//regulation of cyclin-dependent protein serine/threonine kinase activity;GO:0007067//mitotic nuclear division;GO:0016129;GO:0032875//regulation of DNA endoreduplication	gi|922558153|ref|XP_013607171.1|/1.84822e-41/PREDICTED: cyclin-dependent protein kinase inhibitor SIM-like [Brassica oleracea var. oleracea]
Bo5g137730	1209	21.02	0.56	-5.23019	Down	0.900514	ATPAP16	cds chromosome:v2.1:C5:42976474:42978294:1 gene:Bo5g137730 gene_biotype:protein_coding transcript_biotype:protein_coding gene_symbol:ATPAP16 description:purple acid phosphatase 16 [Source:TAIR;Acc:AT3G10150](projected from arabidopsis_thaliana,AT3G10150)	K12867|1|2e-14|81.3|cvr:CHLNCDRAFT_134697|pre-mRNA-splicing factor SYF1	-	GO:0016791//phosphatase activity	GO:0003006//developmental process involved in reproduction	gi|922486151|ref|XP_013583549.1|/0/PREDICTED: probable inactive purple acid phosphatase 16 [Brassica oleracea var. oleracea]
Bo1g039750	2523	105.783	19.8767	-2.41196	Down	0.851652	-	cds chromosome:v2.1:C1:12151808:12155315:-1 gene:Bo1g039750 gene_biotype:protein_coding transcript_biotype:protein_coding	K04733|1|5e-158|559|rcu:8289642|interleukin-1 receptor-associated kinase 4 [EC:2.7.11.1];K04730|2|1e-139|498|bvg:104888377|interleukin-1 receptor-associated kinase 1 [EC:2.7.11.1]	GO:0043231//intracellular membrane-bounded organelle;GO:0043234//protein complex	GO:0032550;GO:0004672//protein kinase activity;GO:0019787//ubiquitin-like protein transferase activity	GO:0032446//protein modification by small protein conjugation;GO:0006796//phosphate-containing compound metabolic process;GO:0009607//response to biotic stimulus	gi|922414472|ref|XP_013590429.1|/0/PREDICTED: U-box domain-containing protein 35 [Brassica oleracea var. oleracea]
Bo8g112610	240	42.2267	4.38333	-3.26805	Down	0.861811	-	cds chromosome:v2.1:C8:39924755:39924994:1 gene:Bo8g112610 gene_biotype:protein_coding transcript_biotype:protein_coding	-	-	-	-	gi|674910495|emb|CDY22697.1|/3.46146e-43/BnaC08g43310D [Brassica napus]
Bo6g120510	717	32.3467	3.02	-3.421	Down	0.857719	-	cds chromosome:v2.1:C6:38004977:38005953:-1 gene:Bo6g120510 gene_biotype:protein_coding transcript_biotype:protein_coding	K08176|1|8e-128|456|bna:106421598|MFS transporter, PHS family, inorganic phosphate transporter	GO:0031224//intrinsic component of membrane;GO:0009536//plastid	GO:0015114//phosphate ion transmembrane transporter activity	GO:0015698//inorganic anion transport;GO:0044763	gi|922508951|ref|XP_013590814.1|/4.07366e-132/PREDICTED: probable inorganic phosphate transporter 1-9 [Brassica oleracea var. oleracea]
Bo2g018680	798	256.717	46.86	-2.45375	Down	0.858863	-	cds chromosome:v2.1:C2:5532353:5533324:1 gene:Bo2g018680 gene_biotype:protein_coding transcript_biotype:protein_coding	K14430|1|9e-06|51.6|gsl:Gasu_35240|phosphate transporter	GO:0043231//intracellular membrane-bounded organelle	-	GO:0009267//cellular response to starvation;GO:0015698//inorganic anion transport;GO:0010647//positive regulation of cell communication;GO:0006351//transcription, DNA-templated;GO:0009247//glycolipid biosynthetic process	gi|922426273|ref|XP_013619207.1|/4.78714e-135/PREDICTED: SPX domain-containing protein 1 [Brassica oleracea var. oleracea]
Bo1g054940	1041	5572.15	1151.3	-2.27497	Down	0.854202	-	cds chromosome:v2.1:C1:15950476:15952139:1 gene:Bo1g054940 gene_biotype:protein_coding transcript_biotype:protein_coding description:Glycosyl hydrolase superfamily protein [Source:TAIR;Acc:AT4G16260](projected from arabidopsis_thaliana,AT4G16260)	K19892|1|2e-58|226|mus:103975262|glucan endo-1,3-beta-glucosidase 4 [EC:3.2.1.39];K19891|4|1e-57|224|pvu:PHAVU_008G236700g|glucan endo-1,3-beta-glucosidase 1/2/3 [EC:3.2.1.39]	GO:0031090//organelle membrane;GO:0030312//external encapsulating structure	GO:0016798//hydrolase activity, acting on glycosyl bonds;GO:0043167//ion binding	GO:0006970//response to osmotic stress;GO:0050832//defense response to fungus;GO:0044238//primary metabolic process	gi|922412054|ref|XP_013637124.1|/0/PREDICTED: glucan endo-1,3-beta-glucosidase, basic vacuolar isoform [Brassica oleracea var. oleracea]
Bo4g194880	1659	104.977	17.9367	-2.54908	Down	0.854995	-	cds chromosome:v2.1:C4:52566536:52568380:1 gene:Bo4g194880 gene_biotype:protein_coding transcript_biotype:protein_coding	K13217|1|1e-124|448|aly:ARALYDRAFT_333729|pre-mRNA-processing factor 39;K03386|2|3e-11|71.2|apro:F751_6449|peroxiredoxin (alkyl hydroperoxide reductase subunit C) [EC:1.11.1.15];K19525|3|6e-08|60.5|mus:103997175|vacuolar protein sorting-associated protein 13A/C	GO:0009536//plastid	-	-	gi|922466809|ref|XP_013633723.1|/0/PREDICTED: uncharacterized protein LOC106339456 isoform X2 [Brassica oleracea var. oleracea]
Bo4g195920	978	94.17	0.433333	-7.76365	Down	0.98601	-	cds chromosome:v2.1:C4:53106182:53107432:1 gene:Bo4g195920 gene_biotype:protein_coding transcript_biotype:protein_coding	K14497|1|4e-33|142|fve:101301302|protein phosphatase 2C [EC:3.1.3.16];K04730|2|1e-28|127|egr:104445896|interleukin-1 receptor-associated kinase 1 [EC:2.7.11.1];K04733|5|3e-28|126|mus:103989149|interleukin-1 receptor-associated kinase 4 [EC:2.7.11.1]	-	-	-	gi|922471026|ref|XP_013635000.1|/1.50286e-150/PREDICTED: U-box domain-containing protein 33-like isoform X1 [Brassica oleracea var. oleracea]
Bo7g079990	375	30.4333	4.69667	-2.69594	Down	0.82978	-	cds chromosome:v2.1:C7:30324969:30326755:-1 gene:Bo7g079990 gene_biotype:protein_coding transcript_biotype:protein_coding	K14379|1|2e-18|91.3|bna:106411428|tartrate-resistant acid phosphatase type 5 [EC:3.1.3.2]	-	GO:0016791//phosphatase activity	-	gi|685309352|ref|XP_009145295.1|/1.08671e-17/PREDICTED: uncharacterized protein LOC103869005 [Brassica rapa]
Bo9g024050	1404	257.023	31.9167	-3.00952	Down	0.878919	-	cds chromosome:v2.1:C9:7566084:7568592:-1 gene:Bo9g024050 gene_biotype:protein_coding transcript_biotype:protein_coding	K14407|1|3e-19|97.4|apro:F751_3712|cleavage stimulation factor subunit 2;K15400|2|8e-10|66.2|brp:108871183|omega-hydroxypalmitate O-feruloyl transferase [EC:2.3.1.188]	GO:0005911//cell-cell junction;GO:0005618//cell wall;GO:0044444//cytoplasmic part	GO:0043169//cation binding;GO:0016791//phosphatase activity	GO:0009267//cellular response to starvation	gi|922567719|ref|XP_013612159.1|/0/PREDICTED: purple acid phosphatase 10-like [Brassica oleracea var. oleracea]
Bo4g195910	2502	77.6767	15.2767	-2.34615	Down	0.845356	-	cds chromosome:v2.1:C4:53101212:53104857:1 gene:Bo4g195910 gene_biotype:protein_coding transcript_biotype:protein_coding	K04733|1|2e-177|624|pvu:PHAVU_010G100900g|interleukin-1 receptor-associated kinase 4 [EC:2.7.11.1]	GO:0043234//protein complex;GO:0016020//membrane	GO:0004672//protein kinase activity;GO:0019787//ubiquitin-like protein transferase activity;GO:0032550	GO:0050896//response to stimulus;GO:0006796//phosphate-containing compound metabolic process;GO:0032446//protein modification by small protein conjugation	gi|922477595|ref|XP_013637162.1|/0/PREDICTED: U-box domain-containing protein 33-like [Brassica oleracea var. oleracea]
Bo2g136660	690	87.0367	17.2167	-2.33782	Down	0.846733	-	cds chromosome:v2.1:C2:43481983:43482983:1 gene:Bo2g136660 gene_biotype:protein_coding transcript_biotype:protein_coding	K01166|1|4e-126|451|brp:103853966|ribonuclease T2 [EC:3.1.27.1]	GO:0030312//external encapsulating structure;GO:0016020//membrane	GO:0003676//nucleic acid binding;GO:0016892//endoribonuclease activity, producing 3'-phosphomonoesters	GO:0009813//flavonoid biosynthetic process;GO:0009267//cellular response to starvation;GO:0044767//single-organism developmental process;GO:0046942//carboxylic acid transport;GO:0009755//hormone-mediated signaling pathway;GO:0006812//cation transport	gi|922425382|ref|XP_013618767.1|/2.12561e-127/PREDICTED: ribonuclease 1 [Brassica oleracea var. oleracea]
Bo3g064190	1152	52.9	5.65333	-3.22609	Down	0.867682	-	cds chromosome:v2.1:C3:24477408:24480416:1 gene:Bo3g064190 gene_biotype:protein_coding transcript_biotype:protein_coding	K08241|1|2e-87|323|tcc:TCM_000324|jasmonate O-methyltransferase [EC:2.1.1.141]	-	GO:0008171//O-methyltransferase activity;GO:0008169//C-methyltransferase activity	GO:0009725//response to hormone;GO:0006950//response to stress;GO:0009694//jasmonic acid metabolic process;GO:0051707//response to other organism	gi|922434650|ref|XP_013623278.1|/0/PREDICTED: salicylate/benzoate carboxyl methyltransferase-like isoform X1 [Brassica oleracea var. oleracea]
Bo1g047850	1572	37.46	7.78	-2.26751	Down	0.821034	-	cds chromosome:v2.1:C1:13617892:13620348:-1 gene:Bo1g047850 gene_biotype:protein_coding transcript_biotype:protein_coding	K08472|1|1e-14|82.8|cam:101495828|mlo protein	GO:0009536//plastid	-	-	gi|922416519|ref|XP_013600649.1|/0/PREDICTED: uncharacterized protein LOC106308072 [Brassica oleracea var. oleracea]
Bo8g065380	1044	98.2433	33.5367	-1.55062	Down	0.800501	-	cds chromosome:v2.1:C8:20715585:20717186:1 gene:Bo8g065380 gene_biotype:protein_coding transcript_biotype:protein_coding	K03921|1|5e-13|76.3|apro:F751_6440|acyl-[acyl-carrier-protein] desaturase [EC:1.14.19.2 1.14.19.11 1.14.19.26];K14491|2|5e-13|76.3|cic:CICLE_v10004989mg|two-component response regulator ARR-B family	GO:0009536//plastid	GO:0032550;GO:0001071//nucleic acid binding transcription factor activity;GO:0003676//nucleic acid binding;GO:0004812//aminoacyl-tRNA ligase activity	GO:0006351//transcription, DNA-templated;GO:0048364//root development;GO:0030001//metal ion transport;GO:0006418//tRNA aminoacylation for protein translation;GO:0009267//cellular response to starvation	gi|922550624|ref|XP_013603295.1|/0/PREDICTED: uncharacterized protein LOC106310613 [Brassica oleracea var. oleracea]
Bo10324s010	294	7.92333	0.01	-9.62996	Down	0.869258	-	cds scaffold:v2.1:Scaffold10324:11:517:-1 gene:Bo10324s010 gene_biotype:protein_coding transcript_biotype:protein_coding	K20456|1|2e-15|81.6|smo:SELMODRAFT_417928|oxysterol-binding protein 1	GO:0016020//membrane	GO:0015142//tricarboxylic acid transmembrane transporter activity;GO:0015291//secondary active transmembrane transporter activity	GO:0034614//cellular response to reactive oxygen species;GO:0015893//drug transport;GO:0009267//cellular response to starvation;GO:0010039//response to iron ion;GO:0000041//transition metal ion transport;GO:0006875//cellular metal ion homeostasis;GO:0015698//inorganic anion transport;GO:0045491//xylan metabolic process;GO:0009723//response to ethylene	gi|922574959|ref|XP_013615801.1|/1.06076e-36/PREDICTED: MATE efflux family protein FRD3-like, partial [Brassica oleracea var. oleracea]
Bo8g065960	687	296.173	93.9567	-1.65637	Down	0.820761	-	cds chromosome:v2.1:C8:20973315:20974297:-1 gene:Bo8g065960 gene_biotype:protein_coding transcript_biotype:protein_coding	K01166|1|3e-139|494|bna:106379907|ribonuclease T2 [EC:3.1.27.1]	-	GO:0016892//endoribonuclease activity, producing 3'-phosphomonoesters;GO:0003676//nucleic acid binding	-	gi|922551601|ref|XP_013603796.1|/7.06959e-139/PREDICTED: ribonuclease 3-like [Brassica oleracea var. oleracea]
Bo7g115980	1443	16.42	1.69	-3.28036	Down	0.816199	-	cds chromosome:v2.1:C7:46251651:46253333:1 gene:Bo7g115980 gene_biotype:protein_coding transcript_biotype:protein_coding	K06118|1|0.0|929|bna:106410744|UDP-sulfoquinovose synthase [EC:3.13.1.1]	GO:0009536//plastid	GO:0046914//transition metal ion binding;GO:0046508;GO:0036094//small molecule binding;GO:0048037//cofactor binding;GO:0016782//transferase activity, transferring sulfur-containing groups	GO:0009267//cellular response to starvation;GO:0009247//glycolipid biosynthetic process	gi|922536594|ref|XP_013599020.1|/0/PREDICTED: UDP-sulfoquinovose synthase, chloroplastic-like [Brassica oleracea var. oleracea]
Bo2g055670	330	981.15	96.6133	-3.34418	Down	0.891233	-	cds chromosome:v2.1:C2:16036470:16036799:-1 gene:Bo2g055670 gene_biotype:protein_coding transcript_biotype:protein_coding	K02883|1|5e-16|83.6|zma:103646289|large subunit ribosomal protein L18e;K11855|2|2e-06|52.0|bvg:104906049|ubiquitin carboxyl-terminal hydrolase 36/42 [EC:3.4.19.12]	-	-	-	gi|674886574|emb|CDY46045.1|/1.57569e-48/BnaC02g17350D [Brassica napus]
Bo01284s010	567	89.7267	17.07	-2.39407	Down	0.848962	-	cds scaffold:v2.1:Scaffold01284:1126:1692:-1 gene:Bo01284s010 gene_biotype:protein_coding transcript_biotype:protein_coding	-	-	-	-	gi|922573231|ref|XP_013614942.1|/6.24301e-88/PREDICTED: uncharacterized protein LOC106321176 [Brassica oleracea var. oleracea]
Bo6g087670	1140	148.97	48.49	-1.61926	Down	0.81276	-	cds chromosome:v2.1:C6:27809674:27811475:1 gene:Bo6g087670 gene_biotype:protein_coding transcript_biotype:protein_coding	K10523|1|2e-33|144|vra:106757444|speckle-type POZ protein	GO:0005911//cell-cell junction	-	-	gi|922507393|ref|XP_013590362.1|/0/PREDICTED: probable inactive serine/threonine-protein kinase fnkC [Brassica oleracea var. oleracea]
Bo4g026840	1605	16.5967	0.733333	-4.50028	Down	0.86139	-	cds chromosome:v2.1:C4:5338748:5340352:-1 gene:Bo4g026840 gene_biotype:protein_coding transcript_biotype:protein_coding	K08176|1|0.0|937|bna:106410941|MFS transporter, PHS family, inorganic phosphate transporter	GO:0031224//intrinsic component of membrane;GO:0043231//intracellular membrane-bounded organelle;GO:0005911//cell-cell junction	GO:0015103//inorganic anion transmembrane transporter activity;GO:0005402//cation:sugar symporter activity	GO:0044763;GO:0009725//response to hormone;GO:0015833//peptide transport;GO:0015698//inorganic anion transport	gi|923862632|ref|XP_013707029.1|/0/PREDICTED: inorganic phosphate transporter 1-4-like [Brassica napus]
Bo6g106410	201	21.7233	3.35333	-2.69558	Down	0.812661	-	cds chromosome:v2.1:C6:32964916:32965116:1 gene:Bo6g106410 gene_biotype:protein_coding transcript_biotype:protein_coding	-	GO:0043231//intracellular membrane-bounded organelle	-	-	gi|922512262|ref|XP_013591848.1|/8.83533e-31/PREDICTED: uncharacterized protein LOC106300285 [Brassica oleracea var. oleracea]
Bo1g036960	351	16.7833	0.01	-10.7128	Down	0.935882	-	cds chromosome:v2.1:C1:10948323:10948673:1 gene:Bo1g036960 gene_biotype:protein_coding transcript_biotype:protein_coding	-	GO:0043231//intracellular membrane-bounded organelle;GO:0030312//external encapsulating structure	-	-	gi|922410247|ref|XP_013625162.1|/1.21899e-56/PREDICTED: uncharacterized protein LOC106331369 [Brassica oleracea var. oleracea]
Bo1g051020	558	54.7933	7.60333	-2.8493	Down	0.856279	PYL10	cds chromosome:v2.1:C1:14420303:14421068:1 gene:Bo1g051020 gene_biotype:protein_coding transcript_biotype:protein_coding gene_symbol:PYL10 description:PYR1-like 10 [Source:TAIR;Acc:AT4G27920](projected from arabidopsis_thaliana,AT4G27920)	K14496|1|2e-100|365|bna:106374494|abscisic acid receptor PYR/PYL family	GO:0043231//intracellular membrane-bounded organelle	GO:0005488//binding;GO:0019212//phosphatase inhibitor activity	GO:0043666//regulation of phosphoprotein phosphatase activity;GO:0009738//abscisic acid-activated signaling pathway	gi|922408551|ref|XP_013618781.1|/2.33085e-100/PREDICTED: abscisic acid receptor PYL10 [Brassica oleracea var. oleracea]
Bo3g057000	357	100.15	24.89	-2.00852	Down	0.834219	-	cds chromosome:v2.1:C3:22195873:22199274:-1 gene:Bo3g057000 gene_biotype:protein_coding transcript_biotype:protein_coding	-	-	-	-	gi|922432187|ref|XP_013622199.1|/2.51956e-62/PREDICTED: uncharacterized protein LOC106328321 isoform X1 [Brassica oleracea var. oleracea]
Bo01967s010	726	44.16	8.46	-2.38401	Down	0.83285	-	cds scaffold:v2.1:Scaffold01967:43:1108:-1 gene:Bo01967s010 gene_biotype:protein_coding transcript_biotype:protein_coding	K07466|1|3e-65|248|bna:106426043|replication factor A1	-	-	-	gi|922573849|ref|XP_013615260.1|/5.9335e-78/PREDICTED: uncharacterized protein LOC106321552 [Brassica oleracea var. oleracea]
Bo3g014030	879	633.063	95.97	-2.72169	Down	0.868889	-	cds chromosome:v2.1:C3:4964298:4965277:1 gene:Bo3g014030 gene_biotype:protein_coding transcript_biotype:protein_coding	-	GO:0043231//intracellular membrane-bounded organelle	-	GO:0009267//cellular response to starvation;GO:0015698//inorganic anion transport;GO:0010647//positive regulation of cell communication;GO:0006351//transcription, DNA-templated;GO:0009247//glycolipid biosynthetic process	gi|922440331|ref|XP_013625234.1|/7.6958e-124/PREDICTED: SPX domain-containing protein 1 [Brassica oleracea var. oleracea]
Bo7g038870	306	5.67	0.01	-9.1472	Down	0.82651	-	cds chromosome:v2.1:C7:14016636:14016941:-1 gene:Bo7g038870 gene_biotype:protein_coding transcript_biotype:protein_coding	-	-	-	-	gi|685308930|ref|XP_009145113.1|/5.93614e-40/PREDICTED: uncharacterized protein LOC103868803 [Brassica rapa]
Bo1g051430	900	128.85	44.26	-1.54162	Down	0.803202	-	cds chromosome:v2.1:C1:14675631:14676978:1 gene:Bo1g051430 gene_biotype:protein_coding transcript_biotype:protein_coding	-	GO:0043231//intracellular membrane-bounded organelle	-	-	gi|922411816|ref|XP_013635987.1|/1.76381e-171/PREDICTED: uncharacterized protein LOC106341805 [Brassica oleracea var. oleracea]
Bo4g045500	927	52.1667	13.0633	-1.99761	Down	0.820558	-	cds chromosome:v2.1:C4:10473856:10475406:-1 gene:Bo4g045500 gene_biotype:protein_coding transcript_biotype:protein_coding	K10523|1|1e-68|261|bna:106388019|speckle-type POZ protein	-	-	-	gi|922470086|ref|XP_013634740.1|/1.01938e-169/PREDICTED: uncharacterized protein LOC106340407 [Brassica oleracea var. oleracea]
Bo8g018050	468	181.947	7.76667	-4.55008	Down	0.926612	SRG3	cds chromosome:v2.1:C8:4198298:4198935:1 gene:Bo8g018050 gene_biotype:protein_coding transcript_biotype:protein_coding gene_symbol:SRG3 description:senescence-related gene 3 [Source:TAIR;Acc:AT3G02040](projected from arabidopsis_thaliana,AT3G02040)	K18696|1|6e-58|223|pop:POPTR_0001s33270g|glycerophosphodiester phosphodiesterase [EC:3.1.4.46]	GO:0043231//intracellular membrane-bounded organelle	GO:0008081//phosphoric diester hydrolase activity	GO:0019400;GO:0072502;GO:0010038//response to metal ion	gi|674915372|emb|CDY17837.1|/5.24275e-84/BnaC08g04510D [Brassica napus]
Bo03350s010	366	177.907	62.4867	-1.5095	Down	0.802811	-	cds scaffold:v2.1:Scaffold03350:130:596:-1 gene:Bo03350s010 gene_biotype:protein_coding transcript_biotype:protein_coding	-	-	-	-	gi|985468538|ref|XP_015389999.1|/3.41765e-49/PREDICTED: uncharacterized protein LOC107178872 [Citrus sinensis]
Bo6g010780	780	34.3067	4.06333	-3.07775	Down	0.848987	-	cds chromosome:v2.1:C6:2334939:2336919:1 gene:Bo6g010780 gene_biotype:protein_coding transcript_biotype:protein_coding	K01673|1|9e-136|483|brp:103871505|carbonic anhydrase [EC:4.2.1.1]	GO:0016020//membrane;GO:0009536//plastid	GO:0046914//transition metal ion binding;GO:0016836//hydro-lyase activity	GO:0044699	gi|922507844|ref|XP_013590489.1|/7.61152e-146/PREDICTED: beta carbonic anhydrase 3-like [Brassica oleracea var. oleracea]
Bo8g091330	756	7.74333	0.0533333	-7.18177	Down	0.856715	-	cds chromosome:v2.1:C8:30863408:30864273:-1 gene:Bo8g091330 gene_biotype:protein_coding transcript_biotype:protein_coding	K18486|1|3e-27|122|csv:101220763|heart-and neural crest derivatives-expressed protein 2	-	-	-	gi|922551812|ref|XP_013603898.1|/3.10721e-141/PREDICTED: transcription factor ORG2-like [Brassica oleracea var. oleracea]
Bo4g186980	897	133.377	46.44	-1.52207	Down	0.801151	-	cds chromosome:v2.1:C4:49800365:49802059:-1 gene:Bo4g186980 gene_biotype:protein_coding transcript_biotype:protein_coding	-	GO:0043231//intracellular membrane-bounded organelle;GO:0044444//cytoplasmic part	-	GO:0009755//hormone-mediated signaling pathway;GO:0008152//metabolic process;GO:0048511//rhythmic process	gi|922469093|ref|XP_013634440.1|/2.28998e-171/PREDICTED: uncharacterized isomerase BH0283-like [Brassica oleracea var. oleracea]
Bo8g067410	837	55.3567	13.9533	-1.98815	Down	0.819738	-	cds chromosome:v2.1:C8:21827211:21828381:-1 gene:Bo8g067410 gene_biotype:protein_coding transcript_biotype:protein_coding	K13248|1|1e-151|536|bna:106356588|pyridoxal phosphate phosphatase PHOSPHO2 [EC:3.1.3.74]	-	GO:0042578//phosphoric ester hydrolase activity	GO:0006796//phosphate-containing compound metabolic process	gi|922549692|ref|XP_013602838.1|/4.72171e-152/PREDICTED: inorganic pyrophosphatase 2-like [Brassica oleracea var. oleracea]
Bo01196s010	1152	21.48	0.0966667	-7.79576	Down	0.944831	-	cds scaffold:v2.1:Scaffold01196:12965:14730:1 gene:Bo01196s010 gene_biotype:protein_coding transcript_biotype:protein_coding	-	GO:0043231//intracellular membrane-bounded organelle	-	GO:0009267//cellular response to starvation;GO:0006351//transcription, DNA-templated;GO:0009247//glycolipid biosynthetic process	gi|922573025|ref|XP_013614833.1|/0/PREDICTED: uncharacterized protein LOC106321060 [Brassica oleracea var. oleracea]
Bo7g063500	2865	18.8633	3.06333	-2.62241	Down	0.802003	FRK1	cds chromosome:v2.1:C7:23518761:23524026:-1 gene:Bo7g063500 gene_biotype:protein_coding transcript_biotype:protein_coding gene_symbol:FRK1 description:FLG22-induced receptor-like kinase 1 [Source:TAIR;Acc:AT2G19190](projected from arabidopsis_thaliana,AT2G19190)	K16224|1|0.0|950|eus:EUTSA_v10023115mg|senescence-induced receptor-like serine/threonine-protein kinase;K04733|5|0.0|686|nnu:104607433|interleukin-1 receptor-associated kinase 4 [EC:2.7.11.1]	GO:0016020//membrane	GO:0032550;GO:0004672//protein kinase activity	GO:0009696//salicylic acid metabolic process;GO:0010243//response to organonitrogen compound;GO:0009755//hormone-mediated signaling pathway;GO:0042743//hydrogen peroxide metabolic process;GO:0006605//protein targeting;GO:0046942//carboxylic acid transport;GO:0006464//cellular protein modification process;GO:0015833//peptide transport;GO:0009626//plant-type hypersensitive response;GO:0002682//regu…	gi|674920435|emb|CDY12853.1|/0/BnaC07g15800D [Brassica napus]
Bo27276s010	132	17.95	2.25667	-2.99172	Down	0.810701	-	cds scaffold:v2.1:Scaffold27276:13:227:1 gene:Bo27276s010 gene_biotype:protein_coding transcript_biotype:protein_coding	K12668|1|3e-17|87.4|bna:106386974|oligosaccharyltransferase complex subunit epsilon	GO:0005789//endoplasmic reticulum membrane;GO:0031224//intrinsic component of membrane	GO:0004576//oligosaccharyl transferase activity	GO:0012501//programmed cell death	gi|922492581|ref|XP_013585477.1|/2.07718e-16/PREDICTED: dolichyl-diphosphooligosaccharide--protein glycosyltransferase subunit DAD1-like [Brassica oleracea var. oleracea]
Bo9g078300	582	26.2333	2.58333	-3.3441	Down	0.84781	-	cds chromosome:v2.1:C9:23947724:23949026:-1 gene:Bo9g078300 gene_biotype:protein_coding transcript_biotype:protein_coding description:Phosphotyrosine protein phosphatases superfamily protein [Source:TAIR;Acc:AT4G03960](projected from arabidopsis_thaliana,AT4G03960)	K18045|1|1e-102|372|bna:106366906|tyrosine-protein phosphatase SIW14 [EC:3.1.3.48]	-	GO:0004721//phosphoprotein phosphatase activity	GO:0006470//protein dephosphorylation	gi|922561187|ref|XP_013608888.1|/4.71002e-102/PREDICTED: probable tyrosine-protein phosphatase At1g05000 isoform X2 [Brassica oleracea var. oleracea]
Bo8g056930	954	27.5433	5.00667	-2.45978	Down	0.81627	-	cds chromosome:v2.1:C8:18470113:18472168:-1 gene:Bo8g056930 gene_biotype:protein_coding transcript_biotype:protein_coding	K01620|1|3e-154|545|brp:103836381|threonine aldolase [EC:4.1.2.48]	GO:0044424	GO:0043168//anion binding;GO:0016832//aldehyde-lyase activity	GO:0006566//threonine metabolic process;GO:0009746;GO:0034285	gi|674877463|emb|CDY54493.1|/1.21133e-173/BnaCnng27100D [Brassica napus]
Bo1g087980	909	51.6367	11.72	-2.13942	Down	0.826942	-	cds chromosome:v2.1:C1:26288185:26290076:-1 gene:Bo1g087980 gene_biotype:protein_coding transcript_biotype:protein_coding description:Phosphoglycerate mutase family protein [Source:TAIR;Acc:AT1G58280](projected from arabidopsis_thaliana,AT1G58280)	-	GO:0009536//plastid	-	-	gi|922412045|ref|XP_013637079.1|/7.30502e-165/PREDICTED: phosphoglycerate mutase-like protein 2 [Brassica oleracea var. oleracea]
Bo7g088610	264	16.3933	1.36	-3.59143	Down	0.829174	-	cds chromosome:v2.1:C7:34024829:34025690:1 gene:Bo7g088610 gene_biotype:protein_coding transcript_biotype:protein_coding description:B12D protein [Source:TAIR;Acc:AT3G29970](projected from arabidopsis_thaliana,AT3G29970)	-	GO:0043231//intracellular membrane-bounded organelle	-	-	gi|685324291|ref|XP_009151762.1|/6.16204e-45/PREDICTED: uncharacterized protein LOC103875065 [Brassica rapa]
Bo5g122600	1014	39.6467	0.86	-5.52672	Down	0.935926	-	cds chromosome:v2.1:C5:37232533:37233737:-1 gene:Bo5g122600 gene_biotype:protein_coding transcript_biotype:protein_coding	K14379|1|0.0|691|bna:106435962|tartrate-resistant acid phosphatase type 5 [EC:3.1.3.2]	GO:0044464	GO:0016791//phosphatase activity	GO:0072502;GO:0000302//response to reactive oxygen species;GO:0009267//cellular response to starvation;GO:0006351//transcription, DNA-templated;GO:0009247//glycolipid biosynthetic process	gi|922479290|ref|XP_013637740.1|/0/PREDICTED: purple acid phosphatase 17 [Brassica oleracea var. oleracea]
Bo1g150440	3144	34.9333	4.16	-3.06995	Down	0.849537	PLDP2	cds chromosome:v2.1:C1:42296710:42301505:-1 gene:Bo1g150440 gene_biotype:protein_coding transcript_biotype:protein_coding gene_symbol:PLDP2 description:phospholipase D P2 [Source:TAIR;Acc:AT3G05630](projected from arabidopsis_thaliana,AT3G05630)	K01115|1|0.0|2115|bna:106382211|phospholipase D1/2 [EC:3.1.4.4]	GO:0043231//intracellular membrane-bounded organelle	GO:0004620//phospholipase activity;GO:0008289//lipid binding	GO:0006351//transcription, DNA-templated;GO:0009414//response to water deprivation;GO:0009062//fatty acid catabolic process;GO:0035966//response to topologically incorrect protein;GO:0022622//root system development;GO:0006511//ubiquitin-dependent protein catabolic process;GO:0016192//vesicle-mediated transport;GO:0009247//glycolipid biosynthetic process;GO:0009404//toxin metabolic process;GO:004…	gi|922404906|ref|XP_013625086.1|/0/PREDICTED: phospholipase D p2 [Brassica oleracea var. oleracea]
Bo7g104150	447	77.3267	21.5333	-1.84439	Down	0.819107	-	cds chromosome:v2.1:C7:40009972:40010496:1 gene:Bo7g104150 gene_biotype:protein_coding transcript_biotype:protein_coding description:unknown protein; FUNCTIONS IN: molecular_function unknown; INVOLVED IN: biological_process unknown; LOCATED IN: cellular_component unknown; BEST Arabidopsis thaliana protein match is: unknown protein (TAIR:AT4G15990.1); Has 30201 Blast hits to 17322 /.../ins in 780 …	-	-	-	-	gi|922525610|ref|XP_013596193.1|/5.77135e-75/PREDICTED: uncharacterized protein LOC106304331 [Brassica oleracea var. oleracea]
Bo3g058580	645	142.25	24.85	-2.51711	Down	0.857239	PR4	cds chromosome:v2.1:C3:22503364:22504674:-1 gene:Bo3g058580 gene_biotype:protein_coding transcript_biotype:protein_coding gene_symbol:PR4 description:pathogenesis-related 4 [Source:TAIR;Acc:AT3G04720](projected from arabidopsis_thaliana,AT3G04720)	-	GO:0005773//vacuole	GO:0004553//hydrolase activity, hydrolyzing O-glycosyl compounds;GO:0004518//nuclease activity;GO:0097367//carbohydrate derivative binding	GO:0010035//response to inorganic substance;GO:0009725//response to hormone;GO:0006970//response to osmotic stress;GO:0015698//inorganic anion transport;GO:0050832//defense response to fungus;GO:0044036;GO:0009814//defense response, incompatible interaction	gi|922441657|ref|XP_013625658.1|/7.76944e-110/PREDICTED: hevein-like preproprotein [Brassica oleracea var. oleracea]
Bo02619s010	735	25.78	3.15333	-3.0313	Down	0.835835	-	cds scaffold:v2.1:Scaffold02619:14:1043:-1 gene:Bo02619s010 gene_biotype:protein_coding transcript_biotype:protein_coding	K13447|1|1e-144|512|bna:106377006|respiratory burst oxidase [EC:1.6.3.- 1.11.1.-]	GO:0031224//intrinsic component of membrane	GO:0046914//transition metal ion binding;GO:0000166//nucleotide binding;GO:0016209//antioxidant activity;GO:0050664//oxidoreductase activity, acting on NAD(P)H, oxygen as acceptor	GO:0010035//response to inorganic substance;GO:0044710;GO:0009267//cellular response to starvation;GO:0000041//transition metal ion transport;GO:0015698//inorganic anion transport;GO:0044707	gi|923745749|ref|XP_013672602.1|/6.38663e-144/PREDICTED: respiratory burst oxidase homolog protein B-like [Brassica napus]
Bo3g134470	1566	225.603	52.5133	-2.10303	Down	0.845334	ATPS3	cds chromosome:v2.1:C3:49298889:49300543:-1 gene:Bo3g134470 gene_biotype:protein_coding transcript_biotype:protein_coding gene_symbol:ATPS3 description:phosphate starvation-induced gene 3 [Source:TAIR;Acc:AT3G47420](projected from arabidopsis_thaliana,AT3G47420)	K13783|1|0.0|971|bna:106435288|MFS transporter, OPA family, solute carrier family 37 (glycerol-3-phosphate transporter), member 1/2	GO:0031224//intrinsic component of membrane	-	GO:0051234//establishment of localization;GO:0044763	gi|922455370|ref|XP_013629932.1|/0/PREDICTED: putative glycerol-3-phosphate transporter 1 [Brassica oleracea var. oleracea]
Bo1g037360	1830	54.8733	12.0533	-2.18667	Down	0.83037	-	cds chromosome:v2.1:C1:11279286:11282533:1 gene:Bo1g037360 gene_biotype:protein_coding transcript_biotype:protein_coding	K14486|1|0.0|1147|bna:106414111|auxin response factor	-	-	-	gi|922409038|ref|XP_013619833.1|/0/PREDICTED: auxin response factor 9 isoform X1 [Brassica oleracea var. oleracea]
Bo6g033030	441	33.3633	5.51667	-2.59639	Down	0.831259	-	cds chromosome:v2.1:C6:8199167:8199607:1 gene:Bo6g033030 gene_biotype:protein_coding transcript_biotype:protein_coding description:Protein of unknown function (DUF1677) [Source:TAIR;Acc:AT1G54095](projected from arabidopsis_thaliana,AT1G54095)	-	-	-	-	gi|922501992|ref|XP_013588476.1|/5.46541e-57/PREDICTED: uncharacterized protein LOC106296796 [Brassica oleracea var. oleracea]
Bo21742s010	276	137.883	27.32	-2.33542	Down	0.852205	-	cds scaffold:v2.1:Scaffold21742:2:277:-1 gene:Bo21742s010 gene_biotype:protein_coding transcript_biotype:protein_coding	K08176|1|1e-47|188|bna:106364328|MFS transporter, PHS family, inorganic phosphate transporter	-	-	-	gi|923699974|ref|XP_013659386.1|/6.74999e-47/PREDICTED: probable inorganic phosphate transporter 1-3 [Brassica napus]
Bo4g012520	501	14.54	0.3	-5.59892	Down	0.887813	-	cds chromosome:v2.1:C4:1213880:1214967:-1 gene:Bo4g012520 gene_biotype:protein_coding transcript_biotype:protein_coding	-	GO:0044444//cytoplasmic part;GO:0005576//extracellular region;GO:0016020//membrane	-	GO:0009414//response to water deprivation;GO:0003006//developmental process involved in reproduction	gi|922472722|ref|XP_013635546.1|/2.55247e-88/PREDICTED: desiccation-related protein At2g46140 [Brassica oleracea var. oleracea]
Bo2g056320	201	21.4933	0.976667	-4.45988	Down	0.876889	-	cds chromosome:v2.1:C2:16689961:16690161:1 gene:Bo2g056320 gene_biotype:protein_coding transcript_biotype:protein_coding	-	GO:0043231//intracellular membrane-bounded organelle	-	-	gi|922427428|ref|XP_013619751.1|/1.15393e-30/PREDICTED: uncharacterized protein LOC106326280 [Brassica oleracea var. oleracea]
Bo9g184990	1521	73.14	5.57	-3.71491	Down	0.890551	-	cds chromosome:v2.1:C9:54544697:54547477:-1 gene:Bo9g184990 gene_biotype:protein_coding transcript_biotype:protein_coding	K06119|1|0.0|1008|bna:106435863|sulfoquinovosyltransferase [EC:2.4.1.-]	GO:0009526//plastid envelope	GO:0008194//UDP-glycosyltransferase activity	GO:0006633//fatty acid biosynthetic process;GO:0006779//porphyrin-containing compound biosynthetic process;GO:0009267//cellular response to starvation;GO:0006090//pyruvate metabolic process;GO:0019758;GO:0009247//glycolipid biosynthetic process;GO:0016109	gi|922557841|ref|XP_013607017.1|/0/PREDICTED: sulfoquinovosyl transferase SQD2 [Brassica oleracea var. oleracea]
Bo2g017860	405	1923.39	394.177	-2.28674	Down	0.854637	-	cds chromosome:v2.1:C2:5057105:5057509:1 gene:Bo2g017860 gene_biotype:protein_coding transcript_biotype:protein_coding	-	-	-	-	gi|922426957|ref|XP_013619520.1|/8.22991e-58/PREDICTED: uncharacterized protein LOC106326025 [Brassica oleracea var. oleracea]
Bo1g101850	2592	60.1867	14.1367	-2.09	Down	0.828949	-	cds chromosome:v2.1:C1:30555201:30563957:-1 gene:Bo1g101850 gene_biotype:protein_coding transcript_biotype:protein_coding	K00574|1|0.0|927|bna:106373789|cyclopropane-fatty-acyl-phospholipid synthase [EC:2.1.1.79]	-	GO:0008757//S-adenosylmethionine-dependent methyltransferase activity	GO:0006629//lipid metabolic process	gi|674924307|emb|CDY09021.1|/0/BnaC01g30700D [Brassica napus]
Bo6g106340	1221	39.2967	10.7933	-1.86427	Down	0.801188	-	cds chromosome:v2.1:C6:32919736:32921056:-1 gene:Bo6g106340 gene_biotype:protein_coding transcript_biotype:protein_coding	K06174|1|2e-56|221|bna:106375064|ATP-binding cassette, sub-family E, member 1;K13173|3|5e-54|213|aly:ARALYDRAFT_312135|arginine and glutamate-rich protein 1;K02535|4|3e-51|203|aly:ARALYDRAFT_472870|UDP-3-O-[3-hydroxymyristoyl] N-acetylglucosamine deacetylase [EC:3.5.1.108]	-	-	-	gi|922511069|ref|XP_013591457.1|/0/PREDICTED: F-box/kelch-repeat protein At1g24800-like [Brassica oleracea var. oleracea]
Bo6g103990	525	18.4233	1.33667	-3.78482	Down	0.841393	-	cds chromosome:v2.1:C6:32654774:32655783:-1 gene:Bo6g103990 gene_biotype:protein_coding transcript_biotype:protein_coding	K09775|1|2e-80|298|bna:106378941|uncharacterized protein	GO:0009536//plastid	-	GO:0009267//cellular response to starvation;GO:0006351//transcription, DNA-templated;GO:0009247//glycolipid biosynthetic process	gi|922509162|ref|XP_013590883.1|/3.14709e-82/PREDICTED: uncharacterized membrane protein YuiD-like [Brassica oleracea var. oleracea]
Bo7g065380	1608	237.91	81.93	-1.53795	Down	0.807922	-	cds chromosome:v2.1:C7:25015636:25017724:-1 gene:Bo7g065380 gene_biotype:protein_coding transcript_biotype:protein_coding	K08176|1|0.0|1011|bna:106356529|MFS transporter, PHS family, inorganic phosphate transporter	GO:0031224//intrinsic component of membrane	GO:0015291//secondary active transmembrane transporter activity	GO:0044763;GO:0015698//inorganic anion transport	gi|922522372|ref|XP_013595257.1|/0/PREDICTED: probable inorganic phosphate transporter 1-3 [Brassica oleracea var. oleracea]
Bo5g055780	324	1225.26	340.9	-1.84567	Down	0.834105	DYL1	cds chromosome:v2.1:C5:17928093:17928499:-1 gene:Bo5g055780 gene_biotype:protein_coding transcript_biotype:protein_coding gene_symbol:DYL1 description:dormancy-associated protein-like 1 [Source:TAIR;Acc:AT1G28330](projected from arabidopsis_thaliana,AT1G28330)	-	GO:0043231//intracellular membrane-bounded organelle	-	GO:0034285;GO:0009746	gi|685357907|ref|XP_009113675.1|/1.53581e-43/PREDICTED: auxin-repressed 12.5 kDa protein [Brassica rapa]
Bo7g098790	2547	41.7167	2.56667	-4.02266	Down	0.887779	-	cds chromosome:v2.1:C7:38694449:38698113:1 gene:Bo7g098790 gene_biotype:protein_coding transcript_biotype:protein_coding	K04733|1|5e-153|543|rcu:8289642|interleukin-1 receptor-associated kinase 4 [EC:2.7.11.1];K04730|2|7e-131|469|bvg:104888377|interleukin-1 receptor-associated kinase 1 [EC:2.7.11.1]	GO:0043234//protein complex;GO:0009536//plastid;GO:0016020//membrane	GO:0032550;GO:0004672//protein kinase activity;GO:0019787//ubiquitin-like protein transferase activity	GO:0032446//protein modification by small protein conjugation;GO:0006796//phosphate-containing compound metabolic process	gi|922525981|ref|XP_013596282.1|/0/PREDICTED: U-box domain-containing protein 52 [Brassica oleracea var. oleracea]
Bo1g119170	1002	52.2767	6.15333	-3.08673	Down	0.862191	-	cds chromosome:v2.1:C1:35795591:35796837:-1 gene:Bo1g119170 gene_biotype:protein_coding transcript_biotype:protein_coding	K14379|1|0.0|687|bna:106429291|tartrate-resistant acid phosphatase type 5 [EC:3.1.3.2]	GO:0044464	GO:0016791//phosphatase activity	GO:0072502;GO:0000302//response to reactive oxygen species;GO:0009267//cellular response to starvation;GO:0006351//transcription, DNA-templated;GO:0009247//glycolipid biosynthetic process	gi|922412086|ref|XP_013637266.1|/0/PREDICTED: purple acid phosphatase 17-like [Brassica oleracea var. oleracea]
Bo18023s010	99	23.9	0.18	-7.05287	Down	0.944344	-	cds scaffold:v2.1:Scaffold18023:202:377:1 gene:Bo18023s010 gene_biotype:protein_coding transcript_biotype:protein_coding	K03456|1|2e-11|68.6|bna:106425312|serine/threonine-protein phosphatase 2A regulatory subunit A	-	-	-	gi|923902432|ref|XP_013721493.1|/9.85491e-11/PREDICTED: serine/threonine-protein phosphatase 2A 65 kDa regulatory subunit A beta isoform-like [Brassica napus]
Bo8g092420	240	13.1	0.68	-4.26789	Down	0.835643	-	cds chromosome:v2.1:C8:31516999:31517409:-1 gene:Bo8g092420 gene_biotype:protein_coding transcript_biotype:protein_coding	-	GO:0031225//anchored component of membrane;GO:0005911//cell-cell junction	GO:0030247//polysaccharide binding	-	gi|674876252|emb|CDY56240.1|/1.46445e-17/BnaA07g37930D [Brassica napus]
Bo01968s010	387	42.25	0.01	-12.0447	Down	0.977139	-	cds scaffold:v2.1:Scaffold01968:2966:3434:-1 gene:Bo01968s010 gene_biotype:protein_coding transcript_biotype:protein_coding	K03626|1|3e-48|190|bna:106358210|nascent polypeptide-associated complex subunit alpha	-	-	-	gi|923680547|ref|XP_013653414.1|/1.75511e-47/PREDICTED: nascent polypeptide-associated complex subunit alpha-like protein 4 [Brassica napus]
Bo3g130080	1176	57.7467	1.59	-5.18264	Down	0.935254	-	cds chromosome:v2.1:C3:47496442:47498088:1 gene:Bo3g130080 gene_biotype:protein_coding transcript_biotype:protein_coding	K14638|1|9e-116|369|bna:106350168|solute carrier family 15 (peptide/histidine transporter), member 3/4	GO:0016020//membrane	-	GO:0015833//peptide transport;GO:0045491//xylan metabolic process;GO:0051707//response to other organism	gi|685319820|ref|XP_009150101.1|/1.27973e-165/PREDICTED: protein NRT1/ PTR FAMILY 2.3-like [Brassica rapa]
Bo7g099430	1473	39.26	8.98333	-2.12774	Down	0.817705	-	cds chromosome:v2.1:C7:39038801:39040273:-1 gene:Bo7g099430 gene_biotype:protein_coding transcript_biotype:protein_coding	K12356|1|0.0|967|bna:106444312|coniferyl-alcohol glucosyltransferase [EC:2.4.1.111]	-	GO:0035251//UDP-glucosyltransferase activity	GO:0010035//response to inorganic substance;GO:0009683//indoleacetic acid metabolic process;GO:0009698//phenylpropanoid metabolic process;GO:0006568//tryptophan metabolic process;GO:0015698//inorganic anion transport	gi|922526828|ref|XP_013596481.1|/0/PREDICTED: UDP-glycosyltransferase 72E1-like [Brassica oleracea var. oleracea]
Bo7g025330	1173	47.72	14.0333	-1.76574	Down	0.802553	ANR1	cds chromosome:v2.1:C7:8972249:8983792:-1 gene:Bo7g025330 gene_biotype:protein_coding transcript_biotype:protein_coding gene_symbol:ANR1 description:AGAMOUS-like 44 [Source:TAIR;Acc:AT2G14210](projected from arabidopsis_thaliana,AT2G14210)	K09264|1|4e-50|199|bna:106410172|MADS-box transcription factor, plant	-	GO:0005515//protein binding	GO:0048764;GO:0040007//growth;GO:0045491//xylan metabolic process;GO:0051276//chromosome organization;GO:0022610;GO:0044085;GO:0007015//actin filament organization;GO:0000904//cell morphogenesis involved in differentiation;GO:0009555//pollen development;GO:0010167//response to nitrate;GO:0052386//cell wall thickening;GO:0048528//post-embryonic root development;GO:0031667//response to nutrient lev…	gi|674962160|emb|CDX71166.1|/6.99488e-164/BnaC07g04450D [Brassica napus]
Bo2g161510	2571	22.11	3.73333	-2.56616	Down	0.807657	-	cds chromosome:v2.1:C2:50803363:50806975:-1 gene:Bo2g161510 gene_biotype:protein_coding transcript_biotype:protein_coding	K04733|1|1e-171|604|rcu:8289642|interleukin-1 receptor-associated kinase 4 [EC:2.7.11.1];K04730|2|7e-144|512|bvg:104888377|interleukin-1 receptor-associated kinase 1 [EC:2.7.11.1];K17609|5|1e-117|425|eus:EUTSA_v10026931mg|nucleoredoxin [EC:1.8.1.8]	GO:0043234//protein complex;GO:0009536//plastid;GO:0016020//membrane	GO:0032550;GO:0004672//protein kinase activity;GO:0019787//ubiquitin-like protein transferase activity	GO:0032446//protein modification by small protein conjugation;GO:0006796//phosphate-containing compound metabolic process	gi|922426662|ref|XP_013619378.1|/0/PREDICTED: U-box domain-containing protein 52 [Brassica oleracea var. oleracea]
Bo9g022340	1407	84	5.84333	-3.84553	Down	0.896374	MGDC	cds chromosome:v2.1:C9:6926708:6929420:1 gene:Bo9g022340 gene_biotype:protein_coding transcript_biotype:protein_coding gene_symbol:MGDC description:monogalactosyldiacylglycerol synthase type C [Source:TAIR;Acc:AT2G11810](projected from arabidopsis_thaliana,AT2G11810)	K03715|1|0.0|914|bna:106392218|1,2-diacylglycerol 3-beta-galactosyltransferase [EC:2.4.1.46]	GO:0009527//plastid outer membrane	GO:0005488//binding;GO:0035250//UDP-galactosyltransferase activity	GO:0009267//cellular response to starvation;GO:0032787//monocarboxylic acid metabolic process;GO:0006351//transcription, DNA-templated;GO:0030258//lipid modification;GO:0009247//glycolipid biosynthetic process	gi|922562291|ref|XP_013609453.1|/0/PREDICTED: monogalactosyldiacylglycerol synthase 3, chloroplastic [Brassica oleracea var. oleracea]
Bo1g108400	1200	45.0233	9.94333	-2.17887	Down	0.824182	-	cds chromosome:v2.1:C1:33271722:33274079:-1 gene:Bo1g108400 gene_biotype:protein_coding transcript_biotype:protein_coding	K07466|1|3e-87|323|bna:106377909|replication factor A1	-	-	-	gi|674919255|emb|CDY13951.1|/0/BnaC09g38750D [Brassica napus]
Bo2g023140	561	164.777	6.38	-4.69081	Down	0.930642	-	cds chromosome:v2.1:C2:5866216:5866776:-1 gene:Bo2g023140 gene_biotype:protein_coding transcript_biotype:protein_coding	-	-	-	-	gi|922426265|ref|XP_013619203.1|/1.10274e-89/PREDICTED: uncharacterized protein LOC106325689 [Brassica oleracea var. oleracea]
Bo6g121090	1140	135.32	46.12	-1.55291	Down	0.80466	-	cds chromosome:v2.1:C6:38347853:38349412:1 gene:Bo6g121090 gene_biotype:protein_coding transcript_biotype:protein_coding	K18857|1|0.0|721|bna:106392161|alcohol dehydrogenase class-P [EC:1.1.1.1]	-	GO:0046914//transition metal ion binding;GO:0036094//small molecule binding;GO:0003824//catalytic activity	GO:0044710	gi|922513806|ref|XP_013592365.1|/0/PREDICTED: alcohol dehydrogenase class-P [Brassica oleracea var. oleracea]
Bo1g006260	612	336.097	79.25	-2.08439	Down	0.846153	-	cds chromosome:v2.1:C1:1864048:1864831:1 gene:Bo1g006260 gene_biotype:protein_coding transcript_biotype:protein_coding description:SEC14 cytosolic factor family protein / phosphoglyceride transfer family protein [Source:TAIR;Acc:AT4G35750](projected from arabidopsis_thaliana,AT4G35750)	K18470|1|2e-72|272|vvi:100250620|Rho GTPase-activating protein 1	GO:0044424	-	-	gi|922415925|ref|XP_013597625.1|/2.15369e-103/PREDICTED: ganglioside-induced differentiation-associated protein 2-like [Brassica oleracea var. oleracea]
Bo5g008900	1014	24.9767	4.92	-2.34385	Down	0.807317	-	cds chromosome:v2.1:C5:3160492:3162031:1 gene:Bo5g008900 gene_biotype:protein_coding transcript_biotype:protein_coding	-	GO:0043231//intracellular membrane-bounded organelle	-	GO:0009267//cellular response to starvation;GO:0006351//transcription, DNA-templated;GO:0009247//glycolipid biosynthetic process	gi|674938447|emb|CDX95073.1|/0/BnaC05g05980D [Brassica napus]
Bo4g098550	1932	7.98	0.04	-7.64024	Down	0.864132	-	cds chromosome:v2.1:C4:24630628:24633720:1 gene:Bo4g098550 gene_biotype:protein_coding transcript_biotype:protein_coding	K05349|1|0.0|1206|bna:106376371|beta-glucosidase [EC:3.2.1.21]	-	GO:0004553//hydrolase activity, hydrolyzing O-glycosyl compounds	GO:0044238//primary metabolic process;GO:0009664//plant-type cell wall organization	gi|922474134|ref|XP_013635952.1|/0/PREDICTED: beta-glucosidase BoGH3B [Brassica oleracea var. oleracea]
Bo7g079980	1188	68.89	14.61	-2.23734	Down	0.8373	-	cds chromosome:v2.1:C7:30317958:30322822:-1 gene:Bo7g079980 gene_biotype:protein_coding transcript_biotype:protein_coding	K14379|1|2e-123|443|bna:106411428|tartrate-resistant acid phosphatase type 5 [EC:3.1.3.2]	-	GO:0016791//phosphatase activity	-	gi|674930383|emb|CDY03098.1|/0/BnaC07g21290D [Brassica napus]
Bo8g068450	744	57.6933	3.68333	-3.96932	Down	0.893359	-	cds chromosome:v2.1:C8:22442835:22443747:1 gene:Bo8g068450 gene_biotype:protein_coding transcript_biotype:protein_coding	K04733|1|2e-75|282|aip:107617580|interleukin-1 receptor-associated kinase 4 [EC:2.7.11.1];K12173|5|1e-44|180|gmx:100794341|BRCA1-A complex subunit BRE	-	-	-	gi|922550445|ref|XP_013603207.1|/5.65624e-148/PREDICTED: pathogenesis-related protein 5-like [Brassica oleracea var. oleracea]
Bo03321s010	567	27.39	6.09	-2.16914	Down	0.803354	-	cds scaffold:v2.1:Scaffold03321:303:1033:1 gene:Bo03321s010 gene_biotype:protein_coding transcript_biotype:protein_coding	-	-	-	-	gi|922574369|ref|XP_013615535.1|/3.07689e-111/PREDICTED: uncharacterized protein LOC106321850 [Brassica oleracea var. oleracea]
Bo9g044090	1005	81.0833	26.83	-1.59556	Down	0.802715	AtGolS4	cds chromosome:v2.1:C9:14545539:14546863:1 gene:Bo9g044090 gene_biotype:protein_coding transcript_biotype:protein_coding gene_symbol:AtGolS4 description:galactinol synthase 4 [Source:TAIR;Acc:AT1G60470](projected from arabidopsis_thaliana,AT1G60470)	K18819|1|0.0|695|bna:106429112|inositol 3-alpha-galactosyltransferase [EC:2.4.1.123]	-	GO:0035250//UDP-galactosyltransferase activity	GO:0044723;GO:0006950//response to stress	gi|922562646|ref|XP_013609628.1|/0/PREDICTED: galactinol synthase 4 [Brassica oleracea var. oleracea]
Bo31048s010	168	59.47	11.2167	-2.40652	Down	0.841961	-	cds scaffold:v2.1:Scaffold31048:1:168:-1 gene:Bo31048s010 gene_biotype:protein_coding transcript_biotype:protein_coding	K01620|1|4e-17|87.4|bna:106417071|threonine aldolase [EC:4.1.2.48]	-	-	-	gi|923883237|ref|XP_013713384.1|/2.09432e-16/PREDICTED: probable low-specificity L-threonine aldolase 1 [Brassica napus]
Bo8g082280	1305	36.29	4.93667	-2.87796	Down	0.844474	ATPAP22	cds chromosome:v2.1:C8:28260433:28263534:-1 gene:Bo8g082280 gene_biotype:protein_coding transcript_biotype:protein_coding gene_symbol:ATPAP22 description:purple acid phosphatase 22 [Source:TAIR;Acc:AT3G52820](projected from arabidopsis_thaliana,AT3G52820)	K14407|1|2e-22|108|apro:F751_3712|cleavage stimulation factor subunit 2	-	GO:0043169//cation binding;GO:0004721//phosphoprotein phosphatase activity	GO:0009267//cellular response to starvation;GO:0006351//transcription, DNA-templated;GO:0009247//glycolipid biosynthetic process	gi|922549618|ref|XP_013602797.1|/0/PREDICTED: purple acid phosphatase 22 [Brassica oleracea var. oleracea]
Bo9g096970	639	3.22	19.2867	2.58247	Up	0.802568	-	cds chromosome:v2.1:C9:30952888:30953898:1 gene:Bo9g096970 gene_biotype:protein_coding transcript_biotype:protein_coding	K01517|1|2e-32|139|atr:18442745|manganese-dependent ADP-ribose/CDP-alcohol diphosphatase [EC:3.6.1.13 3.6.1.16 3.6.1.53]	GO:0016020//membrane	GO:0015103//inorganic anion transmembrane transporter activity	GO:0010035//response to inorganic substance;GO:0009626//plant-type hypersensitive response;GO:0015672//monovalent inorganic cation transport;GO:0015748;GO:0006605//protein targeting;GO:0015698//inorganic anion transport;GO:0016482//cytosolic transport;GO:0009814//defense response, incompatible interaction;GO:0006865//amino acid transport	gi|922563442|ref|XP_013610010.1|/8.25623e-104/PREDICTED: high-affinity nitrate transporter 3.1-like [Brassica oleracea var. oleracea]
Bo5g017310	888	3.91333	31.2833	2.99892	Up	0.844146	-	cds chromosome:v2.1:C5:5772429:5773847:1 gene:Bo5g017310 gene_biotype:protein_coding transcript_biotype:protein_coding description:Protein of unknown function (DUF506) [Source:TAIR;Acc:AT1G12030](projected from arabidopsis_thaliana,AT1G12030)	-	-	-	-	gi|922490602|ref|XP_013584885.1|/6.58952e-147/PREDICTED: uncharacterized protein LOC106293786 [Brassica oleracea var. oleracea]
Bo3g042740	621	113.58	411.59	1.8575	Up	0.83361	-	cds chromosome:v2.1:C3:17736057:17736997:1 gene:Bo3g042740 gene_biotype:protein_coding transcript_biotype:protein_coding	K01517|1|2e-31|135|atr:18442745|manganese-dependent ADP-ribose/CDP-alcohol diphosphatase [EC:3.6.1.13 3.6.1.16 3.6.1.53]	GO:0016020//membrane	GO:0015103//inorganic anion transmembrane transporter activity	GO:0010035//response to inorganic substance;GO:0009626//plant-type hypersensitive response;GO:0015672//monovalent inorganic cation transport;GO:0015748;GO:0006605//protein targeting;GO:0015698//inorganic anion transport;GO:0016482//cytosolic transport;GO:0009814//defense response, incompatible interaction;GO:0006865//amino acid transport	gi|922442887|ref|XP_013626070.1|/5.15604e-100/PREDICTED: high-affinity nitrate transporter 3.1 [Brassica oleracea var. oleracea]
Bo4g182430	1506	7.76667	44.38	2.51454	Up	0.836507	-	cds chromosome:v2.1:C4:48182984:48184489:-1 gene:Bo4g182430 gene_biotype:protein_coding transcript_biotype:protein_coding	K07198|1|4e-173|608|thj:104812877|5'-AMP-activated protein kinase, catalytic alpha subunit [EC:2.7.11.11]	GO:0016020//membrane	GO:0004672//protein kinase activity;GO:0032550	GO:0006796//phosphate-containing compound metabolic process;GO:0006464//cellular protein modification process;GO:0007154//cell communication	gi|922462706|ref|XP_013632269.1|/0/PREDICTED: CBL-interacting serine/threonine-protein kinase 13-like [Brassica oleracea var. oleracea]
Bo1g097930	1272	4.79333	46.6567	3.28298	Up	0.864915	-	cds chromosome:v2.1:C1:28452767:28454794:1 gene:Bo1g097930 gene_biotype:protein_coding transcript_biotype:protein_coding	K02350|1|9e-42|172|mdm:103451319|DNA polymerase zeta [EC:2.7.7.7];K09285|2|2e-18|94.7|sind:105155867|AP2-like factor, ANT lineage;K20923|3|1e-14|82.0|obr:102713289|mixed-linked glucan synthase [EC:2.4.1.-];K03363|4|6e-09|63.2|tcc:TCM_014797|cell division cycle 20, cofactor of APC complex;K05658|5|4e-08|60.5|bvg:104905624|ATP-binding cassette, subfamily B (MDR/TAP), member 1 [EC:3.6.3.44]	-	-	-	gi|727451450|ref|XP_010507468.1|/8.69572e-101/PREDICTED: uncharacterized protein LOC104784097 [Camelina sativa]
Bo1g097920	237	1204.45	7002.95	2.53959	Up	0.863597	-	cds chromosome:v2.1:C1:28449803:28450122:1 gene:Bo1g097920 gene_biotype:protein_coding transcript_biotype:protein_coding	-	-	-	-	gi|674929550|emb|CDY03806.1|/1.72044e-31/BnaC01g29230D [Brassica napus]
Bo4g027140	735	11.0433	48.28	2.12825	Up	0.824624	-	cds chromosome:v2.1:C4:5573335:5574248:-1 gene:Bo4g027140 gene_biotype:protein_coding transcript_biotype:protein_coding description:HAD superfamily, subfamily IIIB acid phosphatase [Source:TAIR;Acc:AT2G38600](projected from arabidopsis_thaliana,AT2G38600)	K02866|1|1e-71|270|dosa:Os03t0332533-01|large subunit ribosomal protein L10e;K20728|3|4e-43|175|thj:104814965|vegetative storage protein 2	-	GO:0016791//phosphatase activity	-	gi|922459604|ref|XP_013631305.1|/1.57308e-142/PREDICTED: acid phosphatase 1-like [Brassica oleracea var. oleracea]
Bo2g092580	1146	77.07	234.6	1.60596	Up	0.814941	-	cds chromosome:v2.1:C2:25031314:25032949:1 gene:Bo2g092580 gene_biotype:protein_coding transcript_biotype:protein_coding	K05279|1|7e-91|335|vvi:100242108|flavonol 3-O-methyltransferase [EC:2.1.1.76];K13066|2|4e-81|302|mdm:103439955|caffeic acid 3-O-methyltransferase [EC:2.1.1.68]	GO:0044444//cytoplasmic part	GO:0005515//protein binding;GO:0008168//methyltransferase activity	GO:0009699//phenylpropanoid biosynthetic process	gi|922421207|ref|XP_013616477.1|/0/PREDICTED: caffeic acid 3-O-methyltransferase-like [Brassica oleracea var. oleracea]
Bo4g120590	357	5.36333	46.4533	3.11458	Up	0.85939	-	cds chromosome:v2.1:C4:31533619:31534087:-1 gene:Bo4g120590 gene_biotype:protein_coding transcript_biotype:protein_coding description:late embryogenesis abundant 3 (LEA3) family protein [Source:TAIR;Acc:AT3G53770](projected from arabidopsis_thaliana,AT3G53770)	-	-	-	GO:0050896//response to stimulus	gi|922464908|ref|XP_013633045.1|/7.83229e-64/PREDICTED: late embryogenesis abundant protein Lea5-A [Brassica oleracea var. oleracea]
Bo5g155090	1035	0.106667	9.54	6.48281	Up	0.87128	-	cds chromosome:v2.1:C5:46676709:46680502:1 gene:Bo5g155090 gene_biotype:protein_coding transcript_biotype:protein_coding description:Beta carbonic anhydrase 1, chloroplastic [Source:Projected from Arabidopsis thaliana (AT3G01500) UniProtKB/Swiss-Prot;Acc:P27140]	K01673|1|2e-156|552|brp:103870985|carbonic anhydrase [EC:4.2.1.1]	GO:0005576//extracellular region;GO:0009532//plastid stroma;GO:0009534//chloroplast thylakoid;GO:0009526//plastid envelope	GO:0046914//transition metal ion binding;GO:0016836//hydro-lyase activity	GO:0009696//salicylic acid metabolic process;GO:0010243//response to organonitrogen compound;GO:0006007//glucose catabolic process;GO:0009755//hormone-mediated signaling pathway;GO:0042743//hydrogen peroxide metabolic process;GO:0006605//protein targeting;GO:0010118//stomatal movement;GO:0050832//defense response to fungus;GO:0006091//generation of precursor metabolites and energy;GO:0009626//pla…	gi|922495912|ref|XP_013586460.1|/4.02048e-157/PREDICTED: beta carbonic anhydrase 1, chloroplastic [Brassica oleracea var. oleracea]
Bo00578s090	870	1.34	16.34	3.6081	Up	0.829104	-	cds scaffold:v2.1:Scaffold00578:119659:120881:1 gene:Bo00578s090 gene_biotype:protein_coding transcript_biotype:protein_coding	K12581|1|2e-22|107|bna:106383523|CCR4-NOT transcription complex subunit 7/8;K01054|2|8e-17|88.6|bna:106399005|acylglycerol lipase [EC:3.1.1.23];K13126|3|3e-15|83.6|fve:101312606|polyadenylate-binding protein;K05941|4|5e-08|59.3|mdm:103435918|glutathione gamma-glutamylcysteinyltransferase [EC:2.3.2.15]	GO:0043231//intracellular membrane-bounded organelle	GO:0003676//nucleic acid binding;GO:0042802//identical protein binding;GO:0001071//nucleic acid binding transcription factor activity;GO:0046983//protein dimerization activity	GO:0000160//phosphorelay signal transduction system;GO:0000302//response to reactive oxygen species;GO:0009755//hormone-mediated signaling pathway;GO:0006972//hyperosmotic response;GO:0006351//transcription, DNA-templated;GO:0010260//organ senescence	gi|922570367|ref|XP_013613533.1|/9.72857e-172/PREDICTED: NAC domain-containing protein 92 [Brassica oleracea var. oleracea]
Bo1g006780	816	30.56	113.253	1.88984	Up	0.827816	-	cds chromosome:v2.1:C1:2118720:2119612:-1 gene:Bo1g006780 gene_biotype:protein_coding transcript_biotype:protein_coding	-	GO:0043231//intracellular membrane-bounded organelle	GO:0001071//nucleic acid binding transcription factor activity;GO:0003677//DNA binding;GO:0005515//protein binding	GO:0010043//response to zinc ion;GO:0006984//ER-nucleus signaling pathway	gi|922408587|ref|XP_013618870.1|/1.45429e-134/PREDICTED: uncharacterized protein LOC106325357 [Brassica oleracea var. oleracea]
Bo09471s010	222	1.61667	20.57	3.66945	Up	0.844068	-	cds scaffold:v2.1:Scaffold09471:179:503:1 gene:Bo09471s010 gene_biotype:protein_coding transcript_biotype:protein_coding	-	-	-	-	gi|89257564|gb|ABD65053.1|/2.5203e-30/S-locus linked 3 (SLL3) protein, putative [Brassica oleracea]
Bo9g020200	963	0.856667	12.5367	3.87128	Up	0.816539	-	cds chromosome:v2.1:C9:6191110:6192841:1 gene:Bo9g020200 gene_biotype:protein_coding transcript_biotype:protein_coding description:Protein of unknown function (DUF1230) [Source:TAIR;Acc:AT5G67370](projected from arabidopsis_thaliana,AT5G67370)	-	-	-	-	gi|922556194|ref|XP_013606189.1|/5.70434e-179/PREDICTED: uncharacterized protein ycf36-like [Brassica oleracea var. oleracea]
Bo9g043560	285	98.1167	638.31	2.70169	Up	0.868583	-	cds chromosome:v2.1:C9:14159795:14160169:1 gene:Bo9g043560 gene_biotype:protein_coding transcript_biotype:protein_coding	-	-	-	-	gi|922565042|ref|XP_013610791.1|/3.55525e-40/PREDICTED: defensin-like protein 206 [Brassica oleracea var. oleracea]
Bo3g175620	849	44.9567	171.963	1.93549	Up	0.834492	-	cds chromosome:v2.1:C3:61582874:61584028:1 gene:Bo3g175620 gene_biotype:protein_coding transcript_biotype:protein_coding	K08235|1|3e-144|511|brp:103834678|xyloglucan:xyloglucosyl transferase [EC:2.4.1.207]	GO:0005618//cell wall;GO:0005576//extracellular region	GO:0052736//beta-glucanase activity;GO:0046527//glucosyltransferase activity	GO:0006073//cellular glucan metabolic process	gi|685345780|ref|XP_009108992.1|/1.41396e-143/PREDICTED: probable xyloglucan endotransglucosylase/hydrolase protein 18 [Brassica rapa]
Bo5g008780	1062	0.363333	34.4533	6.56721	Up	0.953935	-	cds chromosome:v2.1:C5:3075064:3076340:-1 gene:Bo5g008780 gene_biotype:protein_coding transcript_biotype:protein_coding	K02575|1|0.0|692|bna:106412401|MFS transporter, NNP family, nitrate/nitrite transporter	GO:0031224//intrinsic component of membrane	GO:0015103//inorganic anion transmembrane transporter activity	GO:0015698//inorganic anion transport;GO:0044763;GO:0010035//response to inorganic substance;GO:0048528//post-embryonic root development	gi|922479400|ref|XP_013637781.1|/0/PREDICTED: high-affinity nitrate transporter 2.1 [Brassica oleracea var. oleracea]
Bo3g035870	1587	26.2333	127.903	2.28558	Up	0.847921	-	cds chromosome:v2.1:C3:14033375:14035372:-1 gene:Bo3g035870 gene_biotype:protein_coding transcript_biotype:protein_coding	-	GO:0005911//cell-cell junction	-	-	gi|922433776|ref|XP_013622988.1|/0/PREDICTED: uncharacterized protein LOC106328979 [Brassica oleracea var. oleracea]
Bo8g100510	2295	5.51	31.34	2.50788	Up	0.823554	-	cds chromosome:v2.1:C8:34918700:34924078:-1 gene:Bo8g100510 gene_biotype:protein_coding transcript_biotype:protein_coding	K01534|1|2e-49|199|smo:SELMODRAFT_149298|Cd2+/Zn2+-exporting ATPase [EC:3.6.3.3 3.6.3.5]	GO:0031224//intrinsic component of membrane	GO:0043169//cation binding;GO:0008324//cation transmembrane transporter activity;GO:0003824//catalytic activity;GO:0032550	GO:0006811//ion transport	gi|922545696|ref|XP_013600634.1|/0/PREDICTED: probable cadmium/zinc-transporting ATPase HMA1, chloroplastic [Brassica oleracea var. oleracea]
Bo1g095840	687	451.68	3149.28	2.80165	Up	0.870867	-	cds chromosome:v2.1:C1:28326027:28329130:1 gene:Bo1g095840 gene_biotype:protein_coding transcript_biotype:protein_coding	-	-	-	-	gi|674929541|emb|CDY03797.1|/3.24033e-67/BnaC01g29140D [Brassica napus]
Bo01495s010	756	3.32	32.0967	3.27317	Up	0.85225	-	cds scaffold:v2.1:Scaffold01495:3840:4791:-1 gene:Bo01495s010 gene_biotype:protein_coding transcript_biotype:protein_coding	K18486|1|1e-34|147|csv:101220763|heart-and neural crest derivatives-expressed protein 2	-	GO:0003676//nucleic acid binding;GO:0005515//protein binding	-	gi|922573561|ref|XP_013615108.1|/1.06793e-141/PREDICTED: transcription factor ORG2-like [Brassica oleracea var. oleracea]
Bo5g009420	399	1.79333	16.9333	3.23915	Up	0.817808	NF-YB4	cds chromosome:v2.1:C5:3447954:3448352:-1 gene:Bo5g009420 gene_biotype:protein_coding transcript_biotype:protein_coding gene_symbol:NF-YB4 description:nuclear factor Y, subunit B4 [Source:TAIR;Acc:AT1G09030](projected from arabidopsis_thaliana,AT1G09030)	K08065|1|3e-65|246|bna:106415263|nuclear transcription Y subunit beta	GO:0043231//intracellular membrane-bounded organelle	GO:0003677//DNA binding;GO:0001071//nucleic acid binding transcription factor activity;GO:0046983//protein dimerization activity	GO:0006351//transcription, DNA-templated	gi|922491481|ref|XP_013585147.1|/2.03615e-64/PREDICTED: nuclear transcription factor Y subunit B-4 [Brassica oleracea var. oleracea]
Bo5g132290	1086	7.99667	63.57	2.99088	Up	0.861708	-	cds chromosome:v2.1:C5:40963292:40964836:-1 gene:Bo5g132290 gene_biotype:protein_coding transcript_biotype:protein_coding	K06892|1|0.0|725|bna:106452295|feruloyl-CoA ortho-hydroxylase [EC:1.14.11.-]	-	GO:0016705//oxidoreductase activity, acting on paired donors, with incorporation or reduction of molecular oxygen	GO:0044710	gi|922480156|ref|XP_013638036.1|/0/PREDICTED: feruloyl CoA ortho-hydroxylase 1-like [Brassica oleracea var. oleracea]
Bo7g084220	1302	30.6433	111.493	1.86331	Up	0.825942	-	cds chromosome:v2.1:C7:33035254:33036555:-1 gene:Bo7g084220 gene_biotype:protein_coding transcript_biotype:protein_coding	K10457|1|2e-08|61.6|cic:CICLE_v10011220mg|kelch-like protein 20	GO:0043231//intracellular membrane-bounded organelle	-	GO:0015698//inorganic anion transport;GO:0010035//response to inorganic substance;GO:0009690//cytokinin metabolic process;GO:0000041//transition metal ion transport;GO:0009267//cellular response to starvation	gi|922524665|ref|XP_013595986.1|/0/PREDICTED: F-box/kelch-repeat protein At3g27150 isoform X1 [Brassica oleracea var. oleracea]
Bo6g087680	1521	21.8567	73.7067	1.75372	Up	0.813107	-	cds chromosome:v2.1:C6:27814759:27819642:-1 gene:Bo6g087680 gene_biotype:protein_coding transcript_biotype:protein_coding	K05929|1|0.0|1040|bna:106447056|phosphoethanolamine N-methyltransferase [EC:2.1.1.103]	GO:0044424	GO:0008170//N-methyltransferase activity	GO:0005984//disaccharide metabolic process;GO:0005982//starch metabolic process;GO:0046165	gi|922514721|ref|XP_013592655.1|/0/PREDICTED: phosphoethanolamine N-methyltransferase 3 [Brassica oleracea var. oleracea]
Bo5g008330	369	3220.94	11899	1.88528	Up	0.836776	-	cds chromosome:v2.1:C5:2801801:2803006:-1 gene:Bo5g008330 gene_biotype:protein_coding transcript_biotype:protein_coding	-	-	-	-	gi|89257467|gb|ABD64958.1|/7.85748e-08/ethylene responsive element binding factor -related [Brassica oleracea]
Bo4g140790	294	65.7833	609.46	3.21174	Up	0.886086	-	cds chromosome:v2.1:C4:38151162:38151534:1 gene:Bo4g140790 gene_biotype:protein_coding transcript_biotype:protein_coding	-	-	-	-	gi|922473215|ref|XP_013635690.1|/2.51893e-46/PREDICTED: defensin-like protein 206 [Brassica oleracea var. oleracea]
Bo4g112600	768	1.00333	14.68	3.87098	Up	0.829407	BHLH038	cds chromosome:v2.1:C4:28613525:28614704:1 gene:Bo4g112600 gene_biotype:protein_coding transcript_biotype:protein_coding gene_symbol:BHLH038 description:basic helix-loop-helix (bHLH) DNA-binding superfamily protein [Source:TAIR;Acc:AT3G56970](projected from arabidopsis_thaliana,AT3G56970)	K18486|1|4e-27|122|csv:101220763|heart-and neural crest derivatives-expressed protein 2	-	GO:0003676//nucleic acid binding;GO:0005515//protein binding	-	gi|922470879|ref|XP_013634961.1|/1.14373e-130/PREDICTED: transcription factor ORG2-like [Brassica oleracea var. oleracea]
Bo4g182210	660	72.6967	242.043	1.7353	Up	0.825322	-	cds chromosome:v2.1:C4:48034748:48036026:-1 gene:Bo4g182210 gene_biotype:protein_coding transcript_biotype:protein_coding	K10955|1|3e-07|55.8|bvg:104905407|intestinal mucin-2;K03006|2|5e-07|55.5|bvg:104891455|DNA-directed RNA polymerase II subunit RPB1 [EC:2.7.7.6]	GO:0005911//cell-cell junction;GO:0016020//membrane	-	GO:0009725//response to hormone	gi|922470488|ref|XP_013634852.1|/3.45772e-100/PREDICTED: non-classical arabinogalactan protein 30-like [Brassica oleracea var. oleracea]
Bo1g097950	234	1292.14	6681.03	2.3703	Up	0.859368	-	cds chromosome:v2.1:C1:28470908:28471224:1 gene:Bo1g097950 gene_biotype:protein_coding transcript_biotype:protein_coding	-	-	-	-	gi|922415059|ref|XP_013593698.1|/1.08074e-33/PREDICTED: defensin-like protein 206 [Brassica oleracea var. oleracea]
Bo6g116480	333	24.6867	140.653	2.51034	Up	0.856918	-	cds chromosome:v2.1:C6:36414304:36414762:-1 gene:Bo6g116480 gene_biotype:protein_coding transcript_biotype:protein_coding	-	-	-	GO:0042221//response to chemical;GO:0006950//response to stress	gi|922509382|ref|XP_013590944.1|/5.75445e-59/PREDICTED: uncharacterized protein LOC106299395 [Brassica oleracea var. oleracea]
Bo1g158950	630	0.226667	13.9567	5.94424	Up	0.893569	-	cds chromosome:v2.1:C1:43755198:43757743:-1 gene:Bo1g158950 gene_biotype:protein_coding transcript_biotype:protein_coding	K01673|1|9e-74|276|bna:106375309|carbonic anhydrase [EC:4.2.1.1]	GO:0005576//extracellular region;GO:0009532//plastid stroma;GO:0009534//chloroplast thylakoid;GO:0009526//plastid envelope	-	GO:0010118//stomatal movement;GO:0050832//defense response to fungus;GO:0071310//cellular response to organic substance;GO:0007165//signal transduction;GO:0009814//defense response, incompatible interaction;GO:0044281//small molecule metabolic process;GO:0006725//cellular aromatic compound metabolic process;GO:0009719;GO:1901360//organic cyclic compound metabolic process	gi|923739004|ref|XP_013670635.1|/4.26627e-73/PREDICTED: beta carbonic anhydrase 1, chloroplastic-like [Brassica napus]
Bo7g047020	411	13.9133	50.1567	1.84997	Up	0.808834	-	cds chromosome:v2.1:C7:17449113:17449523:1 gene:Bo7g047020 gene_biotype:protein_coding transcript_biotype:protein_coding	K03676|1|3e-34|144|rcu:8288062|glutaredoxin 3	-	GO:0015036//disulfide oxidoreductase activity;GO:0005488//binding	GO:0006351//transcription, DNA-templated;GO:0006984//ER-nucleus signaling pathway;GO:0009755//hormone-mediated signaling pathway;GO:0042743//hydrogen peroxide metabolic process;GO:0006605//protein targeting;GO:0006972//hyperosmotic response;GO:0009692//ethylene metabolic process;GO:0014070//response to organic cyclic compound;GO:0019725//cellular homeostasis;GO:0009626//plant-type hypersensitive …	gi|922528325|ref|XP_013596829.1|/3.53394e-72/PREDICTED: glutaredoxin-C9-like [Brassica oleracea var. oleracea]
Bo3g004160	1080	7.11	48.8867	2.78152	Up	0.848224	-	cds chromosome:v2.1:C3:1512784:1513863:-1 gene:Bo3g004160 gene_biotype:protein_coding transcript_biotype:protein_coding	K01025|1|1e-112|407|fve:101309583|;K01016|3|3e-100|366|vra:106764444|estrone sulfotransferase [EC:2.8.2.4]	-	GO:0016782//transferase activity, transferring sulfur-containing groups	-	gi|922445623|ref|XP_013626872.1|/0/PREDICTED: cytosolic sulfotransferase 15-like [Brassica oleracea var. oleracea]
Bo1g008000	1746	21.97	73.6533	1.74522	Up	0.81307	-	cds chromosome:v2.1:C1:2786075:2788529:1 gene:Bo1g008000 gene_biotype:protein_coding transcript_biotype:protein_coding	K14487|1|0.0|1155|bna:106365198|auxin responsive GH3 gene family	GO:0044424	-	GO:0009725//response to hormone	gi|922414124|ref|XP_013589028.1|/0/PREDICTED: 4-substituted benzoates-glutamate ligase GH3.12-like [Brassica oleracea var. oleracea]
Bo1g019650	237	1.52	20.07	3.7229	Up	0.84622	-	cds chromosome:v2.1:C1:6980628:6980864:1 gene:Bo1g019650 gene_biotype:protein_coding transcript_biotype:protein_coding	-	GO:0005576//extracellular region	GO:0005102//receptor binding	GO:0007267//cell-cell signaling	gi|922415327|ref|XP_013594834.1|/6.11906e-29/PREDICTED: CLAVATA3/ESR (CLE)-related protein 2 [Brassica oleracea var. oleracea]
Bo1g097850	234	204.96	1430.11	2.80271	Up	0.870727	-	cds chromosome:v2.1:C1:28370807:28371122:1 gene:Bo1g097850 gene_biotype:protein_coding transcript_biotype:protein_coding	-	-	-	-	gi|922415451|ref|XP_013595413.1|/2.4915e-30/PREDICTED: defensin-like protein 206 [Brassica oleracea var. oleracea]
Bo9g123330	963	5.35	29.8267	2.47899	Up	0.820506	-	cds chromosome:v2.1:C9:38961607:38962569:-1 gene:Bo9g123330 gene_biotype:protein_coding transcript_biotype:protein_coding	K05953|1|0.0|640|bna:106379334|nicotianamine synthase [EC:2.5.1.43]	-	GO:0016765//transferase activity, transferring alkyl or aryl (other than methyl) groups	GO:0034614//cellular response to reactive oxygen species;GO:0048229//gametophyte development;GO:0010039//response to iron ion;GO:0010232//vascular transport;GO:0018130;GO:0009723//response to ethylene;GO:0000904//cell morphogenesis involved in differentiation	gi|922562048|ref|XP_013609337.1|/0/PREDICTED: nicotianamine synthase 2-like [Brassica oleracea var. oleracea]
Bo4g059940	225	54.6867	204.923	1.90582	Up	0.833728	-	cds chromosome:v2.1:C4:13377029:13384946:1 gene:Bo4g059940 gene_biotype:protein_coding transcript_biotype:protein_coding	K12834|1|4e-08|57.4|aly:ARALYDRAFT_334015|PHD finger-like domain-containing protein 5A;K17871|2|1e-06|52.8|gra:105799156|NADH:ubiquinone reductase (non-electrogenic) [EC:1.6.5.9]	GO:0043231//intracellular membrane-bounded organelle	-	-	gi|685307236|ref|XP_009144339.1|/2.69125e-24/PREDICTED: protein PSY3 [Brassica rapa]
Bo3g083910	660	44.4567	143.683	1.69242	Up	0.818495	-	cds chromosome:v2.1:C3:31271614:31272780:1 gene:Bo3g083910 gene_biotype:protein_coding transcript_biotype:protein_coding description:Vacuolar iron transporter (VIT) family protein [Source:TAIR;Acc:AT3G25190](projected from arabidopsis_thaliana,AT3G25190)	K00430|1|5e-47|188|adu:107468403|peroxidase [EC:1.11.1.7]	-	-	GO:0010039//response to iron ion;GO:0034614//cellular response to reactive oxygen species;GO:0009723//response to ethylene	gi|922444532|ref|XP_013626559.1|/1.31089e-107/PREDICTED: vacuolar iron transporter homolog 2.1 [Brassica oleracea var. oleracea]
Bo7g106040	237	0.513333	15.1333	4.88169	Up	0.869066	-	cds chromosome:v2.1:C7:41048453:41048689:1 gene:Bo7g106040 gene_biotype:protein_coding transcript_biotype:protein_coding	-	GO:0005576//extracellular region	GO:0005102//receptor binding	GO:0007267//cell-cell signaling	gi|922530390|ref|XP_013597338.1|/1.11774e-22/PREDICTED: CLAVATA3/ESR (CLE)-related protein 2-like [Brassica oleracea var. oleracea]
Bo1g016130	1350	14.61	56.73	1.95716	Up	0.818997	-	cds chromosome:v2.1:C1:5175441:5176790:1 gene:Bo1g016130 gene_biotype:protein_coding transcript_biotype:protein_coding	K01513|1|4e-154|545|thj:104814614|ectonucleotide pyrophosphatase/phosphodiesterase family member 1/3 [EC:3.1.4.1 3.6.1.9]	-	-	-	gi|922404781|ref|XP_013622798.1|/0/PREDICTED: venom phosphodiesterase 2-like [Brassica oleracea var. oleracea]
Bo3g035880	780	8.23	37.82	2.20019	Up	0.818853	-	cds chromosome:v2.1:C3:14040977:14041954:-1 gene:Bo3g035880 gene_biotype:protein_coding transcript_biotype:protein_coding	-	-	-	-	gi|674910637|emb|CDY22547.1|/9.65096e-133/BnaC03g23570D [Brassica napus]
Bo07227s010	249	63.14	213.933	1.76054	Up	0.825886	-	cds scaffold:v2.1:Scaffold07227:343:591:-1 gene:Bo07227s010 gene_biotype:protein_coding transcript_biotype:protein_coding	-	-	-	-	gi|685363527|ref|XP_009116018.1|/4.98949e-18/PREDICTED: uncharacterized protein LOC103841248 [Brassica rapa]
Bo9g175350	294	0.01	5.23667	9.0325	Up	0.815487	-	cds chromosome:v2.1:C9:51972665:51973065:1 gene:Bo9g175350 gene_biotype:protein_coding transcript_biotype:protein_coding	K14496|1|8e-46|182|bna:106437562|abscisic acid receptor PYR/PYL family	GO:0043231//intracellular membrane-bounded organelle	GO:0005488//binding	GO:0009738//abscisic acid-activated signaling pathway	gi|922421587|ref|XP_013616654.1|/1.63272e-45/PREDICTED: abscisic acid receptor PYL8-like [Brassica oleracea var. oleracea]
Bo07246s010	267	0.01	38.7867	11.9213	Up	0.974637	-	cds scaffold:v2.1:Scaffold07246:3:550:-1 gene:Bo07246s010 gene_biotype:protein_coding transcript_biotype:protein_coding	-	-	-	-	-
Bo5g008770	1593	0.01	6.00667	9.23042	Up	0.834499	-	cds chromosome:v2.1:C5:3067383:3069190:1 gene:Bo5g008770 gene_biotype:protein_coding transcript_biotype:protein_coding	K02575|1|0.0|1048|bna:106412401|MFS transporter, NNP family, nitrate/nitrite transporter	GO:0031224//intrinsic component of membrane	GO:0015103//inorganic anion transmembrane transporter activity	GO:0015698//inorganic anion transport;GO:0044763;GO:0010035//response to inorganic substance;GO:0048528//post-embryonic root development	gi|922479400|ref|XP_013637781.1|/0/PREDICTED: high-affinity nitrate transporter 2.1 [Brassica oleracea var. oleracea]
Bo1g097910	234	1367.52	12139.4	3.15005	Up	0.882934	-	cds chromosome:v2.1:C1:28423187:28423502:1 gene:Bo1g097910 gene_biotype:protein_coding transcript_biotype:protein_coding	-	-	-	-	gi|922415449|ref|XP_013595402.1|/4.53007e-40/PREDICTED: defensin-like protein 206 [Brassica oleracea var. oleracea]
Bo3g149440	390	0.246667	9.19667	5.22048	Up	0.836562	-	cds chromosome:v2.1:C3:53223304:53224257:-1 gene:Bo3g149440 gene_biotype:protein_coding transcript_biotype:protein_coding	-	-	-	-	gi|685308930|ref|XP_009145113.1|/6.89475e-36/PREDICTED: uncharacterized protein LOC103868803 [Brassica rapa]
Bo8g058190	819	5.06333	40.95	3.0157	Up	0.854194	-	cds chromosome:v2.1:C8:18704805:18705783:-1 gene:Bo8g058190 gene_biotype:protein_coding transcript_biotype:protein_coding	K08235|1|1e-22|107|ats:F775_14067|xyloglucan:xyloglucosyl transferase [EC:2.4.1.207];K04733|2|2e-15|84.0|mdm:103408727|interleukin-1 receptor-associated kinase 4 [EC:2.7.11.1];K16219|3|7e-10|65.5|tcc:TCM_027003|protein N-terminal methyltransferase [EC:2.1.1.244]	-	GO:0005488//binding	-	gi|922550781|ref|XP_013603371.1|/3.03257e-156/PREDICTED: F-box protein PP2-B15 [Brassica oleracea var. oleracea]
Bo2g080620	576	23.4667	90.2367	1.9431	Up	0.827355	-	cds chromosome:v2.1:C2:22350745:22351423:-1 gene:Bo2g080620 gene_biotype:protein_coding transcript_biotype:protein_coding	K07766|1|4e-109|394|bna:106381308|diphosphoinositol-polyphosphate diphosphatase [EC:3.6.1.52]	-	GO:0003824//catalytic activity	GO:0010243//response to organonitrogen compound	gi|922431141|ref|XP_013621651.1|/7.78313e-110/PREDICTED: nudix hydrolase 21, chloroplastic [Brassica oleracea var. oleracea]
Bo5g057300	375	2.28	110.07	5.59324	Up	0.955935	-	cds chromosome:v2.1:C5:18400643:18401400:-1 gene:Bo5g057300 gene_biotype:protein_coding transcript_biotype:protein_coding description:Apoptosis inhibitory protein 5 (API5) [Source:TAIR;Acc:AT1G29030](projected from arabidopsis_thaliana,AT1G29030)	-	GO:0044444//cytoplasmic part;GO:0005911//cell-cell junction	-	-	gi|923741436|ref|XP_013671369.1|/1.96672e-43/PREDICTED: uncharacterized protein LOC106375903 isoform X2 [Brassica napus]
Bo5g002390	2019	2.49667	18.41	2.88241	Up	0.810472	-	cds chromosome:v2.1:C5:231199:234520:-1 gene:Bo5g002390 gene_biotype:protein_coding transcript_biotype:protein_coding	K13411|1|0.0|735|nnu:104596257|dual oxidase [EC:1.6.3.1 1.11.1.-]	GO:0043231//intracellular membrane-bounded organelle;GO:0031224//intrinsic component of membrane	GO:0046914//transition metal ion binding;GO:0016723//oxidoreductase activity, oxidizing metal ions, NAD or NADP as acceptor;GO:0000166//nucleotide binding	GO:0055080//cation homeostasis;GO:1901678;GO:0051707//response to other organism;GO:0044710	gi|922488763|ref|XP_013584353.1|/0/PREDICTED: ferric reduction oxidase 2 [Brassica oleracea var. oleracea]
Bo13163s010	129	8.07667	32.5367	2.01023	Up	0.803741	-	cds scaffold:v2.1:Scaffold13163:243:472:1 gene:Bo13163s010 gene_biotype:protein_coding transcript_biotype:protein_coding	K12812|1|9e-18|89.4|cmo:103488306|ATP-dependent RNA helicase UAP56/SUB2 [EC:3.6.4.13]	-	-	-	gi|923879038|ref|XP_013712085.1|/5.48074e-17/PREDICTED: DEAD-box ATP-dependent RNA helicase 56-like [Brassica napus]
Bo4g120550	420	4.83667	25.9233	2.42217	Up	0.811982	-	cds chromosome:v2.1:C4:31490593:31491012:-1 gene:Bo4g120550 gene_biotype:protein_coding transcript_biotype:protein_coding description:C2H2 and C2HC zinc fingers superfamily protein [Source:TAIR;Acc:AT3G53820](projected from arabidopsis_thaliana,AT3G53820)	K08835|1|4e-11|67.4|jcu:105632224|serine/threonine-protein kinase OSR1/STK39 [EC:2.7.11.1];K08081|2|5e-08|57.0|thj:104827446|tropinone reductase I [EC:1.1.1.206];K10773|3|1e-06|52.4|jcu:105640434|endonuclease III [EC:4.2.99.18];K01870|4|6e-06|50.1|aly:ARALYDRAFT_342459|isoleucyl-tRNA synthetase [EC:6.1.1.5]	GO:0043231//intracellular membrane-bounded organelle	GO:0046914//transition metal ion binding;GO:0001071//nucleic acid binding transcription factor activity;GO:0097159//organic cyclic compound binding	GO:0006351//transcription, DNA-templated	gi|922473057|ref|XP_013635637.1|/2.34074e-76/PREDICTED: transcriptional regulator TAC1 [Brassica oleracea var. oleracea]
Bo4g166770	2406	27.5667	83.7433	1.60305	Up	0.803442	-	cds chromosome:v2.1:C4:44800877:44804162:-1 gene:Bo4g166770 gene_biotype:protein_coding transcript_biotype:protein_coding	-	-	-	GO:0009755//hormone-mediated signaling pathway	gi|922466313|ref|XP_013633556.1|/0/PREDICTED: uncharacterized protein LOC106339311 [Brassica oleracea var. oleracea]
Bo4g013480	393	1.54	18.1833	3.56161	Up	0.832717	-	cds chromosome:v2.1:C4:1848058:1848450:1 gene:Bo4g013480 gene_biotype:protein_coding transcript_biotype:protein_coding	-	GO:0043231//intracellular membrane-bounded organelle	-	GO:0045333//cellular respiration	gi|922471671|ref|XP_013635207.1|/1.91865e-62/PREDICTED: uncharacterized protein LOC106340928 [Brassica oleracea var. oleracea]
Bo2g068030	1128	3.47667	22.3133	2.68213	Up	0.813734	-	cds chromosome:v2.1:C2:19731885:19734154:-1 gene:Bo2g068030 gene_biotype:protein_coding transcript_biotype:protein_coding	K07874|1|1e-12|75.5|gmx:102668139|Ras-related protein Rab-1A	-	-	-	gi|922421000|ref|XP_013616380.1|/0/PREDICTED: WAT1-related protein At1g70260 [Brassica oleracea var. oleracea]
Bo5g003400	297	106.243	514.837	2.27674	Up	0.853438	-	cds chromosome:v2.1:C5:730994:731373:-1 gene:Bo5g003400 gene_biotype:protein_coding transcript_biotype:protein_coding description:Late embryogenesis abundant 3 (LEA3) family protein [Source:TAIR;Acc:AT1G02820](projected from arabidopsis_thaliana,AT1G02820)	-	GO:0009536//plastid	-	GO:0006984//ER-nucleus signaling pathway;GO:0009414//response to water deprivation;GO:0007275//multicellular organism development;GO:0009755//hormone-mediated signaling pathway;GO:0006605//protein targeting;GO:0009247//glycolipid biosynthetic process;GO:0009626//plant-type hypersensitive response;GO:0009267//cellular response to starvation;GO:0006979//response to oxidative stress;GO:0009627//syst…	gi|922487864|ref|XP_013584103.1|/3.50417e-48/PREDICTED: late embryogenesis abundant protein Lea5 [Brassica oleracea var. oleracea]
Bo7g084450	189	77.4933	290.377	1.90578	Up	0.835271	-	cds chromosome:v2.1:C7:33194957:33195145:-1 gene:Bo7g084450 gene_biotype:protein_coding transcript_biotype:protein_coding	-	-	-	-	-
Bo00613s100	444	0.01	12.4333	10.28	Up	0.913733	-	cds scaffold:v2.1:Scaffold00613:99580:100023:1 gene:Bo00613s100 gene_biotype:protein_coding transcript_biotype:protein_coding	-	-	-	-	gi|567194995|ref|XP_006405909.1|/8.40224e-58/hypothetical protein EUTSA_v10028274mg [Eutrema salsugineum]
Bo9g043610	285	3.08	53.1867	4.11006	Up	0.897315	-	cds chromosome:v2.1:C9:14195218:14195599:1 gene:Bo9g043610 gene_biotype:protein_coding transcript_biotype:protein_coding	-	-	-	-	gi|922565238|ref|XP_013610887.1|/1.53858e-51/PREDICTED: defensin-like protein 206 [Brassica oleracea var. oleracea]
Bo6g110880	1128	4.37667	40.9467	3.22584	Up	0.860464	-	cds chromosome:v2.1:C6:34809160:34811242:-1 gene:Bo6g110880 gene_biotype:protein_coding transcript_biotype:protein_coding	K07874|1|5e-10|66.6|gmx:102668139|Ras-related protein Rab-1A;K00801|2|5e-07|56.6|ats:F775_23930|farnesyl-diphosphate farnesyltransferase [EC:2.5.1.21]	-	-	-	gi|922505582|ref|XP_013589763.1|/0/PREDICTED: WAT1-related protein At1g70260-like [Brassica oleracea var. oleracea]
Bo9g043540	1773	81.18	763.337	3.23312	Up	0.886569	-	cds chromosome:v2.1:C9:14143218:14147555:1 gene:Bo9g043540 gene_biotype:protein_coding transcript_biotype:protein_coding	-	-	-	-	gi|922564758|ref|XP_013610650.1|/3.43937e-25/PREDICTED: defensin-like protein 206 [Brassica oleracea var. oleracea]
Bo1g021870	1038	12.0633	42.97	1.8327	Up	0.802686	-	cds chromosome:v2.1:C1:7886154:7887374:1 gene:Bo1g021870 gene_biotype:protein_coding transcript_biotype:protein_coding	K14709|1|4e-173|608|brp:103857691|solute carrier family 39 (zinc transporter), member 1/2/3	GO:0031224//intrinsic component of membrane	GO:0046915//transition metal ion transmembrane transporter activity	GO:0006829//zinc II ion transport;GO:0044763	gi|922413871|ref|XP_013587751.1|/6.85836e-173/PREDICTED: fe(2+) transport protein 1-like [Brassica oleracea var. oleracea]
Bo2g052760	1071	1123.65	3658.71	1.70315	Up	0.82589	GSR2	cds chromosome:v2.1:C2:15165421:15167476:-1 gene:Bo2g052760 gene_biotype:protein_coding transcript_biotype:protein_coding gene_symbol:GSR2 description:glutamine synthase clone F11 [Source:TAIR;Acc:AT1G66200](projected from arabidopsis_thaliana,AT1G66200)	K01915|1|0.0|746|bna:106381340|glutamine synthetase [EC:6.3.1.2]	GO:0005911//cell-cell junction;GO:0016020//membrane;GO:0005840//ribosome;GO:0005576//extracellular region;GO:0009532//plastid stroma;GO:0030312//external encapsulating structure;GO:0009526//plastid envelope	GO:0046914//transition metal ion binding;GO:0032550;GO:0016211	GO:0006541//glutamine metabolic process;GO:0006575//cellular modified amino acid metabolic process;GO:0010260//organ senescence;GO:0034285;GO:0006007//glucose catabolic process;GO:0042743//hydrogen peroxide metabolic process;GO:0006996//organelle organization;GO:0006970//response to osmotic stress;GO:0010038//response to metal ion;GO:0070838//divalent metal ion transport;GO:0009746;GO:0006725//ce…	gi|937575926|ref|NP_001302586.1|/0/glutamine synthetase cytosolic isozyme 1-2 [Brassica napus]
Bo01028s040	307	0.01	8.38667	9.71195	Up	0.875948	-	cds scaffold:v2.1:Scaffold01028:35416:35722:1 gene:Bo01028s040 gene_biotype:protein_coding transcript_biotype:protein_coding	K02575|1|5e-54|209|bna:106420158|MFS transporter, NNP family, nitrate/nitrite transporter	GO:0031224//intrinsic component of membrane	GO:0015103//inorganic anion transmembrane transporter activity	GO:0015698//inorganic anion transport;GO:0044763;GO:0010035//response to inorganic substance;GO:0048528//post-embryonic root development	gi|923890676|ref|XP_013716454.1|/2.74468e-53/PREDICTED: high-affinity nitrate transporter 2.1-like [Brassica napus]
Bo8g108410	1770	63.1933	316.24	2.32318	Up	0.855999	-	cds chromosome:v2.1:C8:38646862:38650929:-1 gene:Bo8g108410 gene_biotype:protein_coding transcript_biotype:protein_coding	K14638|1|0.0|721|egr:104441891|solute carrier family 15 (peptide/histidine transporter), member 3/4	GO:0031224//intrinsic component of membrane	GO:0015103//inorganic anion transmembrane transporter activity;GO:0005488//binding	GO:0010035//response to inorganic substance;GO:0015833//peptide transport;GO:0015698//inorganic anion transport;GO:0019758;GO:0006694//steroid biosynthetic process;GO:0009664//plant-type cell wall organization;GO:0006950//response to stress	gi|922544642|ref|XP_013600105.1|/0/PREDICTED: protein NRT1/ PTR FAMILY 6.3 [Brassica oleracea var. oleracea]
Bo10635s010	321	4.36667	59.15	3.75977	Up	0.88706	-	cds scaffold:v2.1:Scaffold10635:28:505:1 gene:Bo10635s010 gene_biotype:protein_coding transcript_biotype:protein_coding	-	-	-	-	gi|923876213|ref|XP_013711177.1|/1.58206e-39/PREDICTED: uncharacterized protein LOC106415100 [Brassica napus]
Bo1g008510	1167	15.0167	93.45	2.63763	Up	0.858235	ZIP9	cds chromosome:v2.1:C1:3005759:3007927:1 gene:Bo1g008510 gene_biotype:protein_coding transcript_biotype:protein_coding gene_symbol:ZIP9 description:ZIP metal ion transporter family [Source:TAIR;Acc:AT4G33020](projected from arabidopsis_thaliana,AT4G33020)	K14709|1|1e-164|580|bna:106371074|solute carrier family 39 (zinc transporter), member 1/2/3	GO:0031224//intrinsic component of membrane;GO:0009536//plastid	GO:0046915//transition metal ion transmembrane transporter activity	GO:0044763;GO:0006829//zinc II ion transport;GO:0010038//response to metal ion	gi|922414175|ref|XP_013589167.1|/1.10549e-169/PREDICTED: zinc transporter 9 [Brassica oleracea var. oleracea]
Bo1g095850	591	1600.42	13189	3.04281	Up	0.881657	-	cds chromosome:v2.1:C1:28349481:28350877:1 gene:Bo1g095850 gene_biotype:protein_coding transcript_biotype:protein_coding	-	-	-	-	gi|674929542|emb|CDY03798.1|/7.82843e-108/BnaC01g29150D [Brassica napus]
Bo4g122700	249	63.14	213.933	1.76054	Up	0.825886	-	cds chromosome:v2.1:C4:31658428:31658676:1 gene:Bo4g122700 gene_biotype:protein_coding transcript_biotype:protein_coding	-	-	-	-	gi|685363527|ref|XP_009116018.1|/4.98949e-18/PREDICTED: uncharacterized protein LOC103841248 [Brassica rapa]
Bo01168s020	273	0.01	6.73333	9.39518	Up	0.849471	-	cds scaffold:v2.1:Scaffold01168:20961:21364:1 gene:Bo01168s020 gene_biotype:protein_coding transcript_biotype:protein_coding	K01881|1|4e-14|77.4|bna:106428909|prolyl-tRNA synthetase [EC:6.1.1.15]	-	-	-	gi|89257587|gb|ABD65076.1|/7.99478e-37/SLL3 ORF2 protein, putative [Brassica oleracea]
Bo5g052310	735	5.10333	25.8	2.33786	Up	0.808952	-	cds chromosome:v2.1:C5:17464061:17465121:1 gene:Bo5g052310 gene_biotype:protein_coding transcript_biotype:protein_coding	K17694|1|4e-15|82.4|ats:F775_09323|DNA-binding protein inhibitor ID3;K12126|2|1e-10|67.8|cam:101490374|phytochrome-interacting factor 3;K10863|5|1e-10|67.4|aly:ARALYDRAFT_486946|aprataxin [EC:3.-.-.-]	GO:0043231//intracellular membrane-bounded organelle	GO:0001071//nucleic acid binding transcription factor activity;GO:0005515//protein binding	GO:0009725//response to hormone;GO:0040007//growth;GO:0048764;GO:0006351//transcription, DNA-templated;GO:0000904//cell morphogenesis involved in differentiation	gi|922490816|ref|XP_013584948.1|/5.24888e-130/PREDICTED: transcription factor bHLH54-like [Brassica oleracea var. oleracea]
Bo09057s010	321	52.1167	151.233	1.53696	Up	0.804889	-	cds scaffold:v2.1:Scaffold09057:210:530:-1 gene:Bo09057s010 gene_biotype:protein_coding transcript_biotype:protein_coding	K13262|1|3e-15|80.9|gmx:100813225|isoflavone-7-O-methyltransferase [EC:2.1.1.150];K13259|4|2e-13|74.7|aip:107631191|2,7,4'-trihydroxyisoflavanone 4'-O-methyltransferase / isoflavone 4'-O-methyltransferase [EC:2.1.1.212 2.1.1.46]	-	-	-	gi|922519771|ref|XP_013594263.1|/2.07258e-56/PREDICTED: (R,S)-reticuline 7-O-methyltransferase-like [Brassica oleracea var. oleracea]
Bo8g117260	993	31.8433	171.137	2.42609	Up	0.856416	-	cds chromosome:v2.1:C8:41205154:41206753:-1 gene:Bo8g117260 gene_biotype:protein_coding transcript_biotype:protein_coding	K16275|1|2e-176|619|bna:106412466|E3 ubiquitin-protein ligase BAH [EC:2.3.2.27]	GO:0043231//intracellular membrane-bounded organelle	GO:0046914//transition metal ion binding;GO:0019787//ubiquitin-like protein transferase activity	GO:0010035//response to inorganic substance;GO:0009267//cellular response to starvation;GO:0009696//salicylic acid metabolic process;GO:0014070//response to organic cyclic compound;GO:0015698//inorganic anion transport;GO:0009814//defense response, incompatible interaction	gi|922548176|ref|XP_013602038.1|/3.29569e-177/PREDICTED: E3 ubiquitin-protein ligase BAH1-like [Brassica oleracea var. oleracea]
Bo00796s010	237	18.3167	117.86	2.68585	Up	0.861948	-	cds scaffold:v2.1:Scaffold00796:20538:20774:-1 gene:Bo00796s010 gene_biotype:protein_coding transcript_biotype:protein_coding	-	GO:0005576//extracellular region	GO:0005102//receptor binding	GO:0007154//cell communication	gi|923537404|ref|XP_013719805.1|/9.12254e-33/PREDICTED: CLAVATA3/ESR (CLE)-related protein 1-like [Brassica napus]
Bo01941s010	258	0.01	16.6567	10.7019	Up	0.935428	-	cds scaffold:v2.1:Scaffold01941:2893:3455:-1 gene:Bo01941s010 gene_biotype:protein_coding transcript_biotype:protein_coding	-	-	-	-	gi|89257666|gb|ABD65153.1|/2.36642e-28/SLL3 ORF2 protein [Brassica oleracea]
Bo2g129800	342	14.86	52.9233	1.83247	Up	0.809398	-	cds chromosome:v2.1:C2:40027748:40028089:1 gene:Bo2g129800 gene_biotype:protein_coding transcript_biotype:protein_coding	-	-	-	-	gi|922427571|ref|XP_013619819.1|/6.55178e-39/PREDICTED: uncharacterized protein LOC106326372 [Brassica oleracea var. oleracea]
Bo5g036350	1449	1.94	17.1733	3.14604	Up	0.813978	AtUGT85A2	cds chromosome:v2.1:C5:11868269:11870743:1 gene:Bo5g036350 gene_biotype:protein_coding transcript_biotype:protein_coding gene_symbol:AtUGT85A2 description:UDP-glucosyl transferase 85A2 [Source:TAIR;Acc:AT1G22360](projected from arabidopsis_thaliana,AT1G22360)	K13030|1|4e-114|412|sbi:SORBI_01g001220|cyanohydrin beta-glucosyltransferase [EC:2.4.1.85];K13691|4|9e-73|275|pper:PRUPE_ppa005475mg|pathogen-inducible salicylic acid glucosyltransferase [EC:2.4.1.-]	-	GO:0008194//UDP-glycosyltransferase activity	-	gi|922482370|ref|XP_013638777.1|/0/PREDICTED: UDP-glycosyltransferase 85A2-like [Brassica oleracea var. oleracea]
Bo01158s010	246	2.48667	29.9033	3.58802	Up	0.862036	-	cds scaffold:v2.1:Scaffold01158:1544:2347:1 gene:Bo01158s010 gene_biotype:protein_coding transcript_biotype:protein_coding	-	-	-	-	gi|674937600|emb|CDX95871.1|/3.34877e-22/BnaC05g36220D [Brassica napus]
Bo10947s010	213	0.01	6.93667	9.4381	Up	0.853438	-	cds scaffold:v2.1:Scaffold10947:115:392:-1 gene:Bo10947s010 gene_biotype:protein_coding transcript_biotype:protein_coding	-	-	-	-	gi|89257587|gb|ABD65076.1|/9.01978e-36/SLL3 ORF2 protein, putative [Brassica oleracea]
Bo01726s020	177	0.01	7.05667	9.46284	Up	0.855467	-	cds scaffold:v2.1:Scaffold01726:3678:3932:-1 gene:Bo01726s020 gene_biotype:protein_coding transcript_biotype:protein_coding	-	-	-	-	gi|923854013|ref|XP_013704400.1|/1.09888e-25/PREDICTED: glutathione S-transferase T2-like [Brassica napus]
Bo01209s030	384	2.97667	21.21	2.83298	Up	0.818022	-	cds scaffold:v2.1:Scaffold01209:13421:15070:1 gene:Bo01209s030 gene_biotype:protein_coding transcript_biotype:protein_coding	-	-	-	-	gi|89257666|gb|ABD65153.1|/1.77737e-15/SLL3 ORF2 protein [Brassica oleracea]
Bo4g186370	1104	5.61333	37.3767	2.73521	Up	0.838883	-	cds chromosome:v2.1:C4:49410039:49412309:1 gene:Bo4g186370 gene_biotype:protein_coding transcript_biotype:protein_coding	K06892|1|4e-55|216|smo:SELMODRAFT_452899|feruloyl-CoA ortho-hydroxylase [EC:1.14.11.-]	-	GO:0016705//oxidoreductase activity, acting on paired donors, with incorporation or reduction of molecular oxygen	GO:0044710	gi|922470056|ref|XP_013634732.1|/0/PREDICTED: feruloyl CoA ortho-hydroxylase 2-like [Brassica oleracea var. oleracea]
Bo7g109980	648	0.52	16.2967	4.96992	Up	0.877395	-	cds chromosome:v2.1:C7:43557680:43559035:-1 gene:Bo7g109980 gene_biotype:protein_coding transcript_biotype:protein_coding	K04564|1|4e-95|347|bna:106411335|superoxide dismutase, Fe-Mn family [EC:1.15.1.1]	GO:0009532//plastid stroma;GO:0009526//plastid envelope;GO:0016020//membrane	GO:0046914//transition metal ion binding;GO:0016209//antioxidant activity;GO:0003824//catalytic activity	GO:0010038//response to metal ion;GO:0044710;GO:0000302//response to reactive oxygen species;GO:0009416//response to light stimulus;GO:0006801//superoxide metabolic process;GO:0048511//rhythmic process	gi|922518513|ref|XP_013593898.1|/4.1859e-95/PREDICTED: superoxide dismutase [Fe] 1, chloroplastic-like [Brassica oleracea var. oleracea]
Bo2g136970	1935	23.7833	75.8233	1.67269	Up	0.807989	PAP9	cds chromosome:v2.1:C2:43795339:43797273:1 gene:Bo2g136970 gene_biotype:protein_coding transcript_biotype:protein_coding gene_symbol:PAP9 description:purple acid phosphatase 9 [Source:TAIR;Acc:AT2G03450](projected from arabidopsis_thaliana,AT2G03450)	K14407|1|3e-51|204|apro:F751_3712|cleavage stimulation factor subunit 2	-	GO:0043169//cation binding;GO:0004721//phosphoprotein phosphatase activity	-	gi|922419633|ref|XP_013614485.1|/0/PREDICTED: probable inactive purple acid phosphatase 9 [Brassica oleracea var. oleracea]
Bo2g155240	297	0.27	20.6333	6.25587	Up	0.925863	-	cds chromosome:v2.1:C2:48371476:48371855:-1 gene:Bo2g155240 gene_biotype:protein_coding transcript_biotype:protein_coding	K09338|1|2e-38|158|brp:103829817|homeobox-leucine zipper protein	-	-	-	gi|923854013|ref|XP_013704400.1|/2.50544e-54/PREDICTED: glutathione S-transferase T2-like [Brassica napus]
Bo1g039700	639	2.79333	92.1533	5.04398	Up	0.938635	-	cds chromosome:v2.1:C1:12140218:12141728:-1 gene:Bo1g039700 gene_biotype:protein_coding transcript_biotype:protein_coding	K04564|1|2e-102|372|bna:106346563|superoxide dismutase, Fe-Mn family [EC:1.15.1.1]	GO:0009532//plastid stroma;GO:0009526//plastid envelope;GO:0016020//membrane	GO:0046914//transition metal ion binding;GO:0016209//antioxidant activity;GO:0003824//catalytic activity	GO:0010038//response to metal ion;GO:0044710;GO:0000302//response to reactive oxygen species;GO:0009416//response to light stimulus;GO:0006801//superoxide metabolic process;GO:0048511//rhythmic process	gi|923641432|ref|XP_013641388.1|/1.00926e-101/PREDICTED: superoxide dismutase [Fe] 1, chloroplastic-like [Brassica napus]
Bo6g121750	1137	21.42	90.82	2.08405	Up	0.836381	-	cds chromosome:v2.1:C6:38732877:38735404:1 gene:Bo6g121750 gene_biotype:protein_coding transcript_biotype:protein_coding	K01087|1|0.0|749|bna:106357334|trehalose 6-phosphate phosphatase [EC:3.1.3.12]	GO:0043231//intracellular membrane-bounded organelle	GO:0019203//carbohydrate phosphatase activity	GO:0005991//trehalose metabolic process;GO:0030001//metal ion transport	gi|922506545|ref|XP_013590097.1|/0/PREDICTED: trehalose-phosphate phosphatase B-like [Brassica oleracea var. oleracea]
Bo6g106530	2991	4.54667	25.8867	2.50933	Up	0.814432	-	cds chromosome:v2.1:C6:33023789:33028736:-1 gene:Bo6g106530 gene_biotype:protein_coding transcript_biotype:protein_coding	K16276|1|0.0|2035|bna:106406747|zinc finger protein-like protein	-	GO:0046914//transition metal ion binding	GO:0015698//inorganic anion transport;GO:0000041//transition metal ion transport;GO:0010038//response to metal ion;GO:0009267//cellular response to starvation	gi|922514680|ref|XP_013592642.1|/0/PREDICTED: uncharacterized protein LOC106300922 isoform X2 [Brassica oleracea var. oleracea]
Bo8g117920	2178	7.27	33.3	2.19549	Up	0.813697	-	cds chromosome:v2.1:C8:41520778:41524687:1 gene:Bo8g117920 gene_biotype:protein_coding transcript_biotype:protein_coding	K13411|1|0.0|796|nnu:104596257|dual oxidase [EC:1.6.3.1 1.11.1.-]	GO:0043231//intracellular membrane-bounded organelle;GO:0031224//intrinsic component of membrane	GO:0046914//transition metal ion binding;GO:0016723//oxidoreductase activity, oxidizing metal ions, NAD or NADP as acceptor;GO:0000166//nucleotide binding	GO:0055080//cation homeostasis;GO:1901678;GO:0051707//response to other organism;GO:0044710	gi|922544199|ref|XP_013599870.1|/0/PREDICTED: ferric reduction oxidase 2 [Brassica oleracea var. oleracea]
Bo3g176020	348	0.01	25.84	11.3354	Up	0.959455	-	cds chromosome:v2.1:C3:61894357:61895085:1 gene:Bo3g176020 gene_biotype:protein_coding transcript_biotype:protein_coding	K12733|1|2e-07|54.7|bna:106396548|peptidyl-prolyl cis-trans isomerase-like 1 [EC:5.2.1.8]	-	-	-	gi|674900253|emb|CDY32693.1|/1.18999e-35/BnaA02g07550D [Brassica napus]
Bo3g017600	1098	17.88	123.017	2.78244	Up	0.864014	-	cds chromosome:v2.1:C3:5779369:5780466:1 gene:Bo3g017600 gene_biotype:protein_coding transcript_biotype:protein_coding description:Protein of unknown function (DUF295) [Source:TAIR;Acc:AT5G60060](projected from arabidopsis_thaliana,AT5G60060)	-	GO:0043231//intracellular membrane-bounded organelle	-	-	gi|922446988|ref|XP_013627283.1|/1.67135e-172/PREDICTED: putative F-box protein At5g60060 [Brassica oleracea var. oleracea]
Bo9g059480	294	18.66	73.8867	1.98537	Up	0.826462	-	cds chromosome:v2.1:C9:17824532:17824825:-1 gene:Bo9g059480 gene_biotype:protein_coding transcript_biotype:protein_coding	-	GO:0044464;GO:0016020//membrane	-	-	gi|922562385|ref|XP_013609495.1|/4.45666e-35/PREDICTED: uncharacterized protein LOC106316175 [Brassica oleracea var. oleracea]
Bo4g052670	249	0.473333	11.6633	4.62298	Up	0.838079	-	cds chromosome:v2.1:C4:12218698:12218946:-1 gene:Bo4g052670 gene_biotype:protein_coding transcript_biotype:protein_coding	-	-	-	-	gi|922472989|ref|XP_013635621.1|/4.20431e-33/PREDICTED: CLAVATA3/ESR (CLE)-related protein 5-like [Brassica oleracea var. oleracea]
Bo3g048390	348	58.88	233.28	1.98621	Up	0.838407	-	cds chromosome:v2.1:C3:19800185:19800532:1 gene:Bo3g048390 gene_biotype:protein_coding transcript_biotype:protein_coding	-	GO:0043231//intracellular membrane-bounded organelle	-	-	gi|922448405|ref|XP_013627690.1|/6.29526e-45/PREDICTED: uncharacterized protein LOC106333842 [Brassica oleracea var. oleracea]

## Sheet: C6 LL VS HH
C6
LowP & LowZn VS HighP & HigZn
GeneID	Gene Length	Means-Group: LowP & LowZn	Means-Group: HighP & HighZn	log2Ratio (HighP & HighZn / LowP & Low Zn)	Up-Down Reg (HighP & HighZn / LowP & Low Zn)	Probability	Symbol	Description	KEGG Orthology	GO Component	GO Function	GO Process	Blast nr
Bo5g043440	222	69.7267	6.49	-3.42542	Down	0.871489	-	cds chromosome:v2.1:C5:14592850:14593470:-1 gene:Bo5g043440 gene_biotype:protein_coding transcript_biotype:protein_coding	-	-	-	GO:0009628//response to abiotic stimulus;GO:0009814//defense response, incompatible interaction	gi|674948479|emb|CDX84975.1|/1.99233e-35/BnaC05g20800D [Brassica napus]
Bo9g181910	237	149.59	2.06	-6.18223	Down	0.96861	AT4	cds chromosome:v2.1:C9:53871097:53871482:-1 gene:Bo9g181910 gene_biotype:protein_coding transcript_biotype:protein_coding gene_symbol:AT4 description:Expressed in response to phosphate starvation, this response is enhanced by the presence of IAA. [Source:TAIR;Acc:AT5G03545](projected from arabidopsis_thaliana,AT5G03545)	-	GO:0043231//intracellular membrane-bounded organelle	-	GO:0009267//cellular response to starvation;GO:0006351//transcription, DNA-templated;GO:0009247//glycolipid biosynthetic process	gi|674922766|emb|CDY10371.1|/2.09822e-37/BnaCnng02720D [Brassica napus]
Bo8g100690	765	105.793	27.6567	-1.93555	Down	0.816585	-	cds chromosome:v2.1:C8:35029993:35031659:-1 gene:Bo8g100690 gene_biotype:protein_coding transcript_biotype:protein_coding	-	-	-	-	gi|674882983|emb|CDY49444.1|/8.9701e-136/BnaA09g42230D [Brassica napus]
Bo8g108470	393	12.7167	0.01	-10.3125	Down	0.904776	-	cds chromosome:v2.1:C8:38684182:38685045:1 gene:Bo8g108470 gene_biotype:protein_coding transcript_biotype:protein_coding	K02987|1|2e-65|248|bna:106422591|small subunit ribosomal protein S4e	GO:0030529//intracellular ribonucleoprotein complex	GO:0003676//nucleic acid binding;GO:0005198//structural molecule activity	GO:0010467//gene expression	gi|922550492|ref|XP_013603232.1|/6.57904e-71/PREDICTED: 40S ribosomal protein S4-1-like [Brassica oleracea var. oleracea]
Bo4g195380	744	24.29	1.18667	-4.35538	Down	0.868189	-	cds chromosome:v2.1:C4:52857181:52858529:-1 gene:Bo4g195380 gene_biotype:protein_coding transcript_biotype:protein_coding	-	GO:0043231//intracellular membrane-bounded organelle	-	GO:0009267//cellular response to starvation;GO:0015698//inorganic anion transport;GO:0010647//positive regulation of cell communication;GO:0006351//transcription, DNA-templated;GO:0009247//glycolipid biosynthetic process	gi|922470324|ref|XP_013634813.1|/2.16438e-123/PREDICTED: SPX domain-containing protein 3 [Brassica oleracea var. oleracea]
Bo7g114220	2715	26	2.33333	-3.47805	Down	0.840647	-	cds chromosome:v2.1:C7:45291195:45295297:-1 gene:Bo7g114220 gene_biotype:protein_coding transcript_biotype:protein_coding	K01534|1|0.0|1636|bna:106410236|Cd2+/Zn2+-exporting ATPase [EC:3.6.3.3 3.6.3.5]	GO:0031224//intrinsic component of membrane	GO:0043169//cation binding;GO:0032550;GO:0042625//ATPase coupled ion transmembrane transporter activity;GO:0015086//cadmium ion transmembrane transporter activity	GO:0009152//purine ribonucleotide biosynthetic process;GO:0006812//cation transport;GO:0072507//divalent inorganic cation homeostasis	gi|922531418|ref|XP_013597590.1|/0/PREDICTED: cadmium/zinc-transporting ATPase HMA2-like isoform X1 [Brassica oleracea var. oleracea]
Bo2g094630	1035	100.14	26.0533	-1.94248	Down	0.815755	ATGGH1	cds chromosome:v2.1:C2:26172522:26174617:1 gene:Bo2g094630 gene_biotype:protein_coding transcript_biotype:protein_coding gene_symbol:ATGGH1 description:gamma-glutamyl hydrolase 1 [Source:TAIR;Acc:AT1G78660](projected from arabidopsis_thaliana,AT1G78660)	K01307|1|0.0|699|bna:106381435|gamma-glutamyl hydrolase [EC:3.4.19.9]	GO:0043231//intracellular membrane-bounded organelle	GO:0008238//exopeptidase activity	GO:0010038//response to metal ion;GO:0009746;GO:0009064//glutamine family amino acid metabolic process;GO:0006970//response to osmotic stress;GO:0009699//phenylpropanoid biosynthetic process;GO:0006760//folic acid-containing compound metabolic process;GO:0042044//fluid transport	gi|922424301|ref|XP_013618228.1|/0/PREDICTED: gamma-glutamyl hydrolase 1-like [Brassica oleracea var. oleracea]
Bo1g097920	237	1204.45	117.173	-3.36166	Down	0.886032	-	cds chromosome:v2.1:C1:28449803:28450122:1 gene:Bo1g097920 gene_biotype:protein_coding transcript_biotype:protein_coding	-	-	-	-	gi|674929550|emb|CDY03806.1|/1.72044e-31/BnaC01g29230D [Brassica napus]
Bo2g018120	1365	23.3467	3.22333	-2.85659	Down	0.810966	-	cds chromosome:v2.1:C2:5230143:5231507:1 gene:Bo2g018120 gene_biotype:protein_coding transcript_biotype:protein_coding	-	-	-	-	gi|922422012|ref|XP_013616878.1|/0/PREDICTED: mechanosensitive ion channel protein 9-like [Brassica oleracea var. oleracea]
Bo4g144090	507	24.4633	2.46	-3.31389	Down	0.828379	-	cds chromosome:v2.1:C4:39258845:39259451:1 gene:Bo4g144090 gene_biotype:protein_coding transcript_biotype:protein_coding	K11426|1|2e-31|135|sly:101250545|SET and MYND domain-containing protein;K00384|2|2e-09|62.4|vvi:109124153|thioredoxin reductase (NADPH) [EC:1.8.1.9]	-	-	-	gi|922465322|ref|XP_013633193.1|/1.19945e-80/PREDICTED: germin-like protein subfamily 1 member 11 [Brassica oleracea var. oleracea]
Bo8g109170	1236	69.0967	13.4933	-2.35637	Down	0.832256	ZIP4	cds chromosome:v2.1:C8:39032196:39033709:1 gene:Bo8g109170 gene_biotype:protein_coding transcript_biotype:protein_coding gene_symbol:ZIP4 description:zinc transporter 4 precursor [Source:TAIR;Acc:AT1G10970](projected from arabidopsis_thaliana,AT1G10970)	K14709|1|0.0|690|bna:106412072|solute carrier family 39 (zinc transporter), member 1/2/3	GO:0031224//intrinsic component of membrane;GO:0009536//plastid;GO:0030118//clathrin coat	GO:0005488//binding;GO:0022890//inorganic cation transmembrane transporter activity;GO:0046915//transition metal ion transmembrane transporter activity	GO:0016192//vesicle-mediated transport;GO:0006829//zinc II ion transport;GO:0030243//cellulose metabolic process;GO:0009606//tropism;GO:0006605//protein targeting	gi|922544759|ref|XP_013600168.1|/0/PREDICTED: zinc transporter 4, chloroplastic isoform X1 [Brassica oleracea var. oleracea]
Bo1g152100	1662	99.2767	30.3967	-1.70754	Down	0.800095	-	cds chromosome:v2.1:C1:42690991:42693512:1 gene:Bo1g152100 gene_biotype:protein_coding transcript_biotype:protein_coding description:Plant protein of unknown function (DUF946) [Source:TAIR;Acc:AT3G04350](projected from arabidopsis_thaliana,AT3G04350)	K13217|1|3e-164|579|aly:ARALYDRAFT_333729|pre-mRNA-processing factor 39;K03386|2|1e-08|62.8|apro:F751_6449|peroxiredoxin (alkyl hydroperoxide reductase subunit C) [EC:1.11.1.15];K19525|3|5e-06|53.9|mdm:103405321|vacuolar protein sorting-associated protein 13A/C	GO:0043231//intracellular membrane-bounded organelle	-	GO:0009746;GO:0009755//hormone-mediated signaling pathway;GO:0009692//ethylene metabolic process;GO:0034285	gi|922405046|ref|XP_013628383.1|/0/PREDICTED: uncharacterized protein LOC106334587 [Brassica oleracea var. oleracea]
Bo8g109030	912	387.53	22.13	-4.13023	Down	0.910373	-	cds chromosome:v2.1:C8:38976376:38979034:1 gene:Bo8g109030 gene_biotype:protein_coding transcript_biotype:protein_coding	-	-	GO:0097159//organic cyclic compound binding;GO:0004521//endoribonuclease activity;GO:0004520//endodeoxyribonuclease activity	GO:0006259//DNA metabolic process;GO:0003006//developmental process involved in reproduction;GO:0010260//organ senescence	gi|922547973|ref|XP_013601930.1|/1.09539e-168/PREDICTED: endonuclease 1-like [Brassica oleracea var. oleracea]
Bo2g018130	828	47.1767	6.61	-2.83535	Down	0.841702	-	cds chromosome:v2.1:C2:5235131:5236630:1 gene:Bo2g018130 gene_biotype:protein_coding transcript_biotype:protein_coding	-	-	-	-	gi|922422012|ref|XP_013616878.1|/9.32238e-153/PREDICTED: mechanosensitive ion channel protein 9-like [Brassica oleracea var. oleracea]
Bo9g184830	255	156.293	47.9167	-1.70566	Down	0.805773	-	cds chromosome:v2.1:C9:54433530:54433784:1 gene:Bo9g184830 gene_biotype:protein_coding transcript_biotype:protein_coding	-	GO:0043231//intracellular membrane-bounded organelle	-	-	gi|922556400|ref|XP_013606295.1|/2.88785e-42/PREDICTED: uncharacterized protein LOC106313102 [Brassica oleracea var. oleracea]
Bo8g104650	861	480.353	3.29667	-7.18694	Down	0.987446	-	cds chromosome:v2.1:C8:36715924:36717347:1 gene:Bo8g104650 gene_biotype:protein_coding transcript_biotype:protein_coding	K13248|1|3e-141|501|brp:103842736|pyridoxal phosphate phosphatase PHOSPHO2 [EC:3.1.3.74]	-	GO:0042578//phosphoric ester hydrolase activity	GO:0006796//phosphate-containing compound metabolic process	gi|922550419|ref|XP_013603193.1|/4.46479e-145/PREDICTED: inorganic pyrophosphatase 2-like isoform X1 [Brassica oleracea var. oleracea]
Bo00854s060	198	57.1533	13.33	-2.10016	Down	0.814266	-	cds scaffold:v2.1:Scaffold00854:52943:53140:-1 gene:Bo00854s060 gene_biotype:protein_coding transcript_biotype:protein_coding	-	-	-	-	gi|947068863|gb|KRH17754.1|/1.82098e-19/hypothetical protein GLYMA_13G012900 [Glycine max]
Bo7g116340	483	372.447	96.0733	-1.95483	Down	0.826281	-	cds chromosome:v2.1:C7:46420637:46421971:1 gene:Bo7g116340 gene_biotype:protein_coding transcript_biotype:protein_coding	K13449|1|3e-85|313|brp:103862255|pathogenesis-related protein 1	-	-	-	gi|922529178|ref|XP_013597039.1|/4.58828e-89/PREDICTED: pathogenesis-related protein 1-like isoform X1 [Brassica oleracea var. oleracea]
Bo9g013870	774	87.04	22.7	-1.93899	Down	0.813502	-	cds chromosome:v2.1:C9:4042481:4043254:-1 gene:Bo9g013870 gene_biotype:protein_coding transcript_biotype:protein_coding description:Calcium-dependent lipid-binding (CaLB domain) family protein [Source:TAIR;Acc:AT5G23950](projected from arabidopsis_thaliana,AT5G23950)	K19747|1|4e-38|159|vvi:100243942|BAHD acyltransferase [EC:2.3.1.-];K05747|2|2e-27|123|egr:104421114|Wiskott-Aldrich syndrome protein;K01759|3|3e-08|59.7|aip:107644408|lactoylglutathione lyase [EC:4.4.1.5];K15178|4|2e-07|57.0|aip:107615777|RNA polymerase-associated protein RTF1	-	-	-	gi|922557297|ref|XP_013606747.1|/3.38799e-122/PREDICTED: uncharacterized protein LOC106313484 isoform X1 [Brassica oleracea var. oleracea]
Bo3g002390	297	54.8033	3.07	-4.15795	Down	0.891699	-	cds chromosome:v2.1:C3:642552:642848:-1 gene:Bo3g002390 gene_biotype:protein_coding transcript_biotype:protein_coding	-	-	-	-	gi|674952418|emb|CDX80872.1|/4.14896e-41/BnaC03g01260D [Brassica napus]
Bo24234s010	282	49.8933	0.01	-12.2846	Down	0.978327	-	cds scaffold:v2.1:Scaffold24234:1:282:-1 gene:Bo24234s010 gene_biotype:protein_coding transcript_biotype:protein_coding	-	-	-	-	gi|922407701|ref|XP_013617231.1|/5.31632e-44/PREDICTED: TSA1-like protein isoform X4 [Brassica oleracea var. oleracea]
Bo9g043560	285	98.1167	4.87667	-4.33053	Down	0.910255	-	cds chromosome:v2.1:C9:14159795:14160169:1 gene:Bo9g043560 gene_biotype:protein_coding transcript_biotype:protein_coding	-	-	-	-	gi|922565042|ref|XP_013610791.1|/3.55525e-40/PREDICTED: defensin-like protein 206 [Brassica oleracea var. oleracea]
Bo6g120500	846	49.5067	4.15333	-3.57528	Down	0.870677	-	cds chromosome:v2.1:C6:37998079:37998924:-1 gene:Bo6g120500 gene_biotype:protein_coding transcript_biotype:protein_coding	K08176|1|3e-142|505|bna:106421598|MFS transporter, PHS family, inorganic phosphate transporter	GO:0031224//intrinsic component of membrane;GO:0009536//plastid	GO:0015114//phosphate ion transmembrane transporter activity	GO:0015698//inorganic anion transport;GO:0044763	gi|922508951|ref|XP_013590814.1|/1.40147e-151/PREDICTED: probable inorganic phosphate transporter 1-9 [Brassica oleracea var. oleracea]
Bo9g010340	2127	19.03	2.26333	-3.07175	Down	0.805677	-	cds chromosome:v2.1:C9:3025667:3035156:1 gene:Bo9g010340 gene_biotype:protein_coding transcript_biotype:protein_coding	K00826|1|2e-49|198|mis:MICPUN_98139|branched-chain amino acid aminotransferase [EC:2.6.1.42];K18482|5|6e-07|57.4|pvu:PHAVU_001G063600g|4-amino-4-deoxychorismate lyase [EC:4.1.3.38]	GO:0009536//plastid	GO:0016740//transferase activity	-	gi|922558810|ref|XP_013607502.1|/1.049e-180/PREDICTED: branched-chain-amino-acid aminotransferase-like protein 2 [Brassica oleracea var. oleracea]
Bo3g001530	1551	214.773	58.34	-1.88026	Down	0.819507	-	cds chromosome:v2.1:C3:234021:236558:1 gene:Bo3g001530 gene_biotype:protein_coding transcript_biotype:protein_coding	K06119|1|0.0|867|bna:106433829|sulfoquinovosyltransferase [EC:2.4.1.-]	GO:0009526//plastid envelope	GO:0008194//UDP-glycosyltransferase activity	GO:0006633//fatty acid biosynthetic process;GO:0006779//porphyrin-containing compound biosynthetic process;GO:0009267//cellular response to starvation;GO:0006090//pyruvate metabolic process;GO:0019758;GO:0009247//glycolipid biosynthetic process;GO:0016109	gi|922431769|ref|XP_013621983.1|/0/PREDICTED: sulfoquinovosyl transferase SQD2-like [Brassica oleracea var. oleracea]
Bo7g019960	483	123.76	31.82	-1.95954	Down	0.819915	-	cds chromosome:v2.1:C7:7162289:7163051:1 gene:Bo7g019960 gene_biotype:protein_coding transcript_biotype:protein_coding	-	GO:0030312//external encapsulating structure;GO:0005911//cell-cell junction;GO:0044444//cytoplasmic part;GO:0016020//membrane	GO:0046906//tetrapyrrole binding;GO:0022892//substrate-specific transporter activity;GO:0046914//transition metal ion binding	GO:0015669;GO:0009627//systemic acquired resistance;GO:0042743//hydrogen peroxide metabolic process	gi|922526718|ref|XP_013596456.1|/1.24951e-86/PREDICTED: non-symbiotic hemoglobin 1-like [Brassica oleracea var. oleracea]
Bo5g039280	483	117.297	7.29333	-4.00744	Down	0.901189	-	cds chromosome:v2.1:C5:12693074:12693717:-1 gene:Bo5g039280 gene_biotype:protein_coding transcript_biotype:protein_coding description:Calcium-dependent lipid-binding (CaLB domain) family protein [Source:TAIR;Acc:AT1G23140](projected from arabidopsis_thaliana,AT1G23140)	K12486|1|6e-34|143|rcu:8265523|stromal membrane-associated protein	GO:0043231//intracellular membrane-bounded organelle;GO:0005576//extracellular region;GO:0016020//membrane	-	-	gi|922482906|ref|XP_013638941.1|/2.51767e-87/PREDICTED: protein C2-DOMAIN ABA-RELATED 8 [Brassica oleracea var. oleracea]
Bo8g070440	1521	33.7367	7.09333	-2.24978	Down	0.801954	-	cds chromosome:v2.1:C8:23075908:23078791:-1 gene:Bo8g070440 gene_biotype:protein_coding transcript_biotype:protein_coding	K08176|1|0.0|895|bna:106449663|MFS transporter, PHS family, inorganic phosphate transporter	GO:0031224//intrinsic component of membrane	GO:0005402//cation:sugar symporter activity;GO:0015103//inorganic anion transmembrane transporter activity	GO:0051234//establishment of localization;GO:0044763	gi|674899287|emb|CDY33652.1|/0/BnaC08g19520D [Brassica napus]
Bo3g035870	1587	26.2333	0.76	-5.10926	Down	0.898583	-	cds chromosome:v2.1:C3:14033375:14035372:-1 gene:Bo3g035870 gene_biotype:protein_coding transcript_biotype:protein_coding	-	GO:0005911//cell-cell junction	-	-	gi|922433776|ref|XP_013622988.1|/0/PREDICTED: uncharacterized protein LOC106328979 [Brassica oleracea var. oleracea]
Bo6g068290	1776	162.71	26.0633	-2.64221	Down	0.8548	HAK5	cds chromosome:v2.1:C6:19537935:19540431:1 gene:Bo6g068290 gene_biotype:protein_coding transcript_biotype:protein_coding gene_symbol:HAK5 description:high affinity K+ transporter 5 [Source:TAIR;Acc:AT4G13420](projected from arabidopsis_thaliana,AT4G13420)	K03549|1|0.0|1038|bna:106409626|KUP system potassium uptake protein	-	GO:0022820//potassium ion symporter activity	GO:0034220//ion transmembrane transport;GO:0030001//metal ion transport	gi|922503139|ref|XP_013588825.1|/0/PREDICTED: potassium transporter 5 [Brassica oleracea var. oleracea]
Bo6g030780	933	72.64	17.5467	-2.04957	Down	0.817394	-	cds chromosome:v2.1:C6:7138137:7139234:-1 gene:Bo6g030780 gene_biotype:protein_coding transcript_biotype:protein_coding description:2-oxoglutarate (2OG) and Fe(II)-dependent oxygenase superfamily protein [Source:TAIR;Acc:AT1G52790](projected from arabidopsis_thaliana,AT1G52790)	K04124|1|7e-16|85.5|cam:101503293|gibberellin 3-beta-dioxygenase [EC:1.14.11.15];K05282|3|1e-14|81.6|eus:EUTSA_v10025434mg|gibberellin 20-oxidase [EC:1.14.11.12]	-	GO:0016701//oxidoreductase activity, acting on single donors with incorporation of molecular oxygen;GO:0016706//oxidoreductase activity, acting on paired donors, with incorporation or reduction of molecular oxygen, 2-oxoglutarate as one donor, and incorporation of one atom each of oxygen into both donors	GO:0044710	gi|922509571|ref|XP_013591009.1|/0/PREDICTED: 2-oxoglutarate-dependent dioxygenase AOP3 [Brassica oleracea var. oleracea]
Bo6g106490	1086	87.1567	17.2467	-2.33729	Down	0.835954	-	cds chromosome:v2.1:C6:32998497:33001280:1 gene:Bo6g106490 gene_biotype:protein_coding transcript_biotype:protein_coding	K18848|1|1e-73|278|pop:POPTR_0019s03230g|indole-3-acetate O-methyltransferase [EC:2.1.1.278]	-	GO:0008168//methyltransferase activity	GO:0008152//metabolic process	gi|922509159|ref|XP_013590882.1|/0/PREDICTED: probable S-adenosylmethionine-dependent methyltransferase At5g38780 [Brassica oleracea var. oleracea]
Bo4g187910	1605	49.64	9.24333	-2.42502	Down	0.825843	-	cds chromosome:v2.1:C4:50391598:50393202:1 gene:Bo4g187910 gene_biotype:protein_coding transcript_biotype:protein_coding	K08176|1|0.0|947|bna:106406370|MFS transporter, PHS family, inorganic phosphate transporter	GO:0031224//intrinsic component of membrane;GO:0043231//intracellular membrane-bounded organelle;GO:0005911//cell-cell junction	GO:0015103//inorganic anion transmembrane transporter activity;GO:0005402//cation:sugar symporter activity	GO:0044763;GO:0009725//response to hormone;GO:0015833//peptide transport;GO:0015698//inorganic anion transport	gi|923846137|ref|XP_013702462.1|/0/PREDICTED: inorganic phosphate transporter 1-4-like isoform X1 [Brassica napus]
Bo1g007780	1044	18.18	0.853333	-4.4131	Down	0.85329	-	cds chromosome:v2.1:C1:2675689:2677267:1 gene:Bo1g007780 gene_biotype:protein_coding transcript_biotype:protein_coding	K17694|1|1e-08|62.0|ats:F775_09323|DNA-binding protein inhibitor ID3;K12126|2|2e-08|60.8|vvi:100247781|phytochrome-interacting factor 3	GO:0043231//intracellular membrane-bounded organelle	GO:0001071//nucleic acid binding transcription factor activity	GO:0009725//response to hormone;GO:0040007//growth;GO:0006351//transcription, DNA-templated;GO:0000904//cell morphogenesis involved in differentiation	gi|922415076|ref|XP_013593795.1|/6.07871e-161/PREDICTED: transcription factor bHLH85 [Brassica oleracea var. oleracea]
Bo3g169290	198	44.9267	9.66667	-2.21648	Down	0.812153	-	cds chromosome:v2.1:C3:59831196:59831393:-1 gene:Bo3g169290 gene_biotype:protein_coding transcript_biotype:protein_coding	-	GO:0043231//intracellular membrane-bounded organelle	-	-	gi|685345187|ref|XP_009108766.1|/5.19426e-31/PREDICTED: uncharacterized protein LOC103834451 [Brassica rapa]
Bo2g024740	501	205.27	47.8433	-2.10113	Down	0.833381	-	cds chromosome:v2.1:C2:7068971:7069471:-1 gene:Bo2g024740 gene_biotype:protein_coding transcript_biotype:protein_coding	-	GO:0043231//intracellular membrane-bounded organelle	-	-	gi|922420907|ref|XP_013616332.1|/2.09776e-74/PREDICTED: uncharacterized protein LOC106322751 [Brassica oleracea var. oleracea]
Bo1g095840	687	451.68	27.31	-4.0478	Down	0.907789	-	cds chromosome:v2.1:C1:28326027:28329130:1 gene:Bo1g095840 gene_biotype:protein_coding transcript_biotype:protein_coding	-	-	-	-	gi|674929541|emb|CDY03797.1|/3.24033e-67/BnaC01g29140D [Brassica napus]
Bo9g059170	1470	139.707	18.3367	-2.9296	Down	0.863643	-	cds chromosome:v2.1:C9:17492953:17494657:1 gene:Bo9g059170 gene_biotype:protein_coding transcript_biotype:protein_coding	K08176|1|0.0|954|bna:106364328|MFS transporter, PHS family, inorganic phosphate transporter	-	-	-	gi|674881859|emb|CDY50480.1|/0/BnaC09g17610D [Brassica napus]
Bo4g025090	858	34.2867	7.21667	-2.24824	Down	0.802664	-	cds chromosome:v2.1:C4:4151074:4152376:1 gene:Bo4g025090 gene_biotype:protein_coding transcript_biotype:protein_coding	K14497|1|1e-40|167|fve:101301302|protein phosphatase 2C [EC:3.1.3.16];K04730|2|2e-37|157|egr:104443436|interleukin-1 receptor-associated kinase 1 [EC:2.7.11.1];K04733|4|5e-35|149|mus:103989149|interleukin-1 receptor-associated kinase 4 [EC:2.7.11.1]	-	-	-	gi|922471354|ref|XP_013635100.1|/1.34938e-141/PREDICTED: U-box domain-containing protein 33-like [Brassica oleracea var. oleracea]
Bo3g037570	720	17.9	0.26	-6.1053	Down	0.904257	-	cds chromosome:v2.1:C3:15137732:15139378:1 gene:Bo3g037570 gene_biotype:protein_coding transcript_biotype:protein_coding	-	GO:0043231//intracellular membrane-bounded organelle	-	GO:0009267//cellular response to starvation;GO:0015698//inorganic anion transport;GO:0010647//positive regulation of cell communication;GO:0006351//transcription, DNA-templated;GO:0009247//glycolipid biosynthetic process	gi|922448202|ref|XP_013627636.1|/6.14212e-128/PREDICTED: SPX domain-containing protein 3 [Brassica oleracea var. oleracea]
Bo4g017370	1179	26.54	0.0366667	-9.49948	Down	0.953601	-	cds chromosome:v2.1:C4:2366949:2368768:1 gene:Bo4g017370 gene_biotype:protein_coding transcript_biotype:protein_coding	K00145|1|2e-72|273|eus:EUTSA_v10016726mg|N-acetyl-gamma-glutamyl-phosphate reductase [EC:1.2.1.38]	GO:0009536//plastid	GO:0004620//phospholipase activity	GO:0000097//sulfur amino acid biosynthetic process;GO:0010224//response to UV-B;GO:0009746;GO:0009267//cellular response to starvation;GO:0006970//response to osmotic stress;GO:0019758;GO:0009247//glycolipid biosynthetic process;GO:0042044//fluid transport;GO:0016109	gi|674881482|emb|CDY50817.1|/0/BnaC04g52540D [Brassica napus]
Bo3g054390	213	75.75	21.92	-1.789	Down	0.800602	-	cds chromosome:v2.1:C3:21325220:21325809:-1 gene:Bo3g054390 gene_biotype:protein_coding transcript_biotype:protein_coding	-	-	-	-	-
Bo5g139810	426	17.62	0.01	-10.783	Down	0.931079	-	cds chromosome:v2.1:C5:43536285:43537021:-1 gene:Bo5g139810 gene_biotype:protein_coding transcript_biotype:protein_coding	K20456|1|2e-08|58.2|smo:SELMODRAFT_417928|oxysterol-binding protein 1	-	-	-	gi|922574152|ref|XP_013615423.1|/6.17439e-45/PREDICTED: MATE efflux family protein FRD3-like, partial [Brassica oleracea var. oleracea]
Bo3g041850	846	148.45	26.77	-2.47129	Down	0.847038	ATSPX2	cds chromosome:v2.1:C3:16968395:16969793:1 gene:Bo3g041850 gene_biotype:protein_coding transcript_biotype:protein_coding gene_symbol:ATSPX2 description:SPX domain gene 2 [Source:TAIR;Acc:AT2G26660](projected from arabidopsis_thaliana,AT2G26660)	K14430|1|2e-10|67.4|gsl:Gasu_35240|phosphate transporter	GO:0043231//intracellular membrane-bounded organelle	-	GO:0009267//cellular response to starvation;GO:0015698//inorganic anion transport;GO:0050794//regulation of cellular process;GO:0006351//transcription, DNA-templated;GO:0009247//glycolipid biosynthetic process	gi|922433798|ref|XP_013622998.1|/3.23092e-148/PREDICTED: SPX domain-containing protein 2 [Brassica oleracea var. oleracea]
Bo1g007900	525	18826.9	5275.79	-1.83534	Down	0.821062	-	cds chromosome:v2.1:C1:2752058:2752582:-1 gene:Bo1g007900 gene_biotype:protein_coding transcript_biotype:protein_coding description:CAP (Cysteine-rich secretory proteins, Antigen 5, and Pathogenesis-related 1 protein) superfamily protein [Source:TAIR;Acc:AT4G33720](projected from arabidopsis_thaliana,AT4G33720)	K13449|1|9e-102|369|bna:106370793|pathogenesis-related protein 1	-	-	-	gi|922413557|ref|XP_013586047.1|/7.20492e-103/PREDICTED: pathogenesis-related protein 1 [Brassica oleracea var. oleracea]
Bo6g068280	411	194.42	34.74	-2.48451	Down	0.849236	-	cds chromosome:v2.1:C6:19531419:19532302:1 gene:Bo6g068280 gene_biotype:protein_coding transcript_biotype:protein_coding	K03549|1|1e-61|235|bna:106409626|KUP system potassium uptake protein	-	GO:0022820//potassium ion symporter activity	GO:0034220//ion transmembrane transport;GO:0030001//metal ion transport	gi|923857965|ref|XP_013705679.1|/6.25247e-61/PREDICTED: potassium transporter 5 [Brassica napus]
Bo7g116330	483	528.277	125.447	-2.07422	Down	0.834675	-	cds chromosome:v2.1:C7:46417625:46418107:-1 gene:Bo7g116330 gene_biotype:protein_coding transcript_biotype:protein_coding	K13449|1|9e-86|315|brp:103862261|pathogenesis-related protein 1	-	-	-	gi|922529079|ref|XP_013597014.1|/1.16679e-92/PREDICTED: pathogenesis-related protein 1-like [Brassica oleracea var. oleracea]
Bo08879s010	162	127.907	4.76667	-4.74597	Down	0.928043	-	cds scaffold:v2.1:Scaffold08879:2:245:1 gene:Bo08879s010 gene_biotype:protein_coding transcript_biotype:protein_coding	K17757|1|2e-22|104|bna:106383494|ATP-dependent NAD(P)H-hydrate dehydratase [EC:4.2.1.93]	GO:0009536//plastid	GO:0016772//transferase activity, transferring phosphorus-containing groups;GO:0032550;GO:0016836//hydro-lyase activity	GO:0009648//photoperiodism;GO:0019362	gi|922574881|ref|XP_013615766.1|/4.38055e-22/PREDICTED: ATP-dependent (S)-NAD(P)H-hydrate dehydratase-like [Brassica oleracea var. oleracea]
Bo2g038930	303	122.317	34.74	-1.81595	Down	0.810701	-	cds chromosome:v2.1:C2:10539901:10540297:-1 gene:Bo2g038930 gene_biotype:protein_coding transcript_biotype:protein_coding	-	-	-	-	gi|922424797|ref|XP_013618479.1|/2.34152e-36/PREDICTED: putative lipid-transfer protein DIR1 [Brassica oleracea var. oleracea]
Bo2g079210	876	36.1533	3.59333	-3.33073	Down	0.851	-	cds chromosome:v2.1:C2:21994272:21995541:-1 gene:Bo2g079210 gene_biotype:protein_coding transcript_biotype:protein_coding	K13248|1|2e-157|555|bna:106381279|pyridoxal phosphate phosphatase PHOSPHO2 [EC:3.1.3.74]	-	-	-	gi|922425135|ref|XP_013618646.1|/1.16907e-156/PREDICTED: inorganic pyrophosphatase 1 [Brassica oleracea var. oleracea]
Bo03378s010	630	53.6967	12.7967	-2.06906	Down	0.810496	-	cds scaffold:v2.1:Scaffold03378:145:1126:1 gene:Bo03378s010 gene_biotype:protein_coding transcript_biotype:protein_coding	-	-	-	-	gi|567194995|ref|XP_006405909.1|/5.45979e-28/hypothetical protein EUTSA_v10028274mg [Eutrema salsugineum]
Bo01551s010	1410	34.18	6.59667	-2.37334	Down	0.809239	-	cds scaffold:v2.1:Scaffold01551:470:2534:1 gene:Bo01551s010 gene_biotype:protein_coding transcript_biotype:protein_coding	K14407|1|3e-14|81.3|apro:F751_3712|cleavage stimulation factor subunit 2;K15400|2|2e-08|62.0|brp:108871183|omega-hydroxypalmitate O-feruloyl transferase [EC:2.3.1.188]	GO:0005618//cell wall;GO:0044444//cytoplasmic part	GO:0043169//cation binding;GO:0016791//phosphatase activity	GO:0009267//cellular response to starvation	gi|922573605|ref|XP_013615130.1|/0/PREDICTED: fe(3+)-Zn(2+) purple acid phosphatase 12 [Brassica oleracea var. oleracea]
Bo00616s020	789	85.7367	20.6533	-2.05354	Down	0.820731	-	cds scaffold:v2.1:Scaffold00616:19003:20016:-1 gene:Bo00616s020 gene_biotype:protein_coding transcript_biotype:protein_coding	-	-	-	-	gi|947068935|gb|KRH17826.1|/2.24999e-81/hypothetical protein GLYMA_13G019100 [Glycine max]
Bo5g137730	1209	21.02	0.406667	-5.69177	Down	0.903636	ATPAP16	cds chromosome:v2.1:C5:42976474:42978294:1 gene:Bo5g137730 gene_biotype:protein_coding transcript_biotype:protein_coding gene_symbol:ATPAP16 description:purple acid phosphatase 16 [Source:TAIR;Acc:AT3G10150](projected from arabidopsis_thaliana,AT3G10150)	K12867|1|2e-14|81.3|cvr:CHLNCDRAFT_134697|pre-mRNA-splicing factor SYF1	-	GO:0016791//phosphatase activity	GO:0003006//developmental process involved in reproduction	gi|922486151|ref|XP_013583549.1|/0/PREDICTED: probable inactive purple acid phosphatase 16 [Brassica oleracea var. oleracea]
Bo1g039750	2523	105.783	12.42	-3.09038	Down	0.866759	-	cds chromosome:v2.1:C1:12151808:12155315:-1 gene:Bo1g039750 gene_biotype:protein_coding transcript_biotype:protein_coding	K04733|1|5e-158|559|rcu:8289642|interleukin-1 receptor-associated kinase 4 [EC:2.7.11.1];K04730|2|1e-139|498|bvg:104888377|interleukin-1 receptor-associated kinase 1 [EC:2.7.11.1]	GO:0043231//intracellular membrane-bounded organelle;GO:0043234//protein complex	GO:0032550;GO:0004672//protein kinase activity;GO:0019787//ubiquitin-like protein transferase activity	GO:0032446//protein modification by small protein conjugation;GO:0006796//phosphate-containing compound metabolic process;GO:0009607//response to biotic stimulus	gi|922414472|ref|XP_013590429.1|/0/PREDICTED: U-box domain-containing protein 35 [Brassica oleracea var. oleracea]
Bo2g140610	240	614.083	81.42	-2.91498	Down	0.868898	-	cds chromosome:v2.1:C2:45427523:45427762:-1 gene:Bo2g140610 gene_biotype:protein_coding transcript_biotype:protein_coding	-	-	-	-	gi|674848056|emb|CDY72157.1|/5.19652e-23/BnaAnng40130D [Brassica napus]
Bo8g112610	240	42.2267	4.26	-3.30923	Down	0.852691	-	cds chromosome:v2.1:C8:39924755:39924994:1 gene:Bo8g112610 gene_biotype:protein_coding transcript_biotype:protein_coding	-	-	-	-	gi|674910495|emb|CDY22697.1|/3.46146e-43/BnaC08g43310D [Brassica napus]
Bo00285s040	897	87.5867	21.9433	-1.99693	Down	0.818515	-	cds scaffold:v2.1:Scaffold00285:15424:17599:-1 gene:Bo00285s040 gene_biotype:protein_coding transcript_biotype:protein_coding	-	-	-	-	gi|947068858|gb|KRH17749.1|/1.4678e-56/hypothetical protein GLYMA_13G012400 [Glycine max]
Bo4g140430	624	279.943	79.2667	-1.82035	Down	0.817093	-	cds chromosome:v2.1:C4:37880640:37881263:1 gene:Bo4g140430 gene_biotype:protein_coding transcript_biotype:protein_coding description:CONTAINS InterPro DOMAIN/s: EF-Hand 1, calcium-binding site (InterPro:IPR018247); BEST Arabidopsis thaliana protein match is: unknown protein (TAIR:AT2G41730.1); Has 1807 Blast hits to 1807 proteins in 277 species: Archae - 0; Bacteria - 0; Metazoa /.../ Fungi - 347…	-	GO:0043231//intracellular membrane-bounded organelle	-	-	gi|922462912|ref|XP_013632318.1|/1.12629e-94/PREDICTED: uncharacterized protein LOC106337735 [Brassica oleracea var. oleracea]
Bo1g005570	240	27.01	4.56	-2.56639	Down	0.804557	-	cds chromosome:v2.1:C1:1429287:1429526:-1 gene:Bo1g005570 gene_biotype:protein_coding transcript_biotype:protein_coding	-	GO:0043231//intracellular membrane-bounded organelle	GO:0003676//nucleic acid binding	-	gi|922414045|ref|XP_013588727.1|/2.74268e-40/PREDICTED: protein RADIALIS-like 3 [Brassica oleracea var. oleracea]
Bo7g088780	411	12.5733	0.366667	-5.09975	Down	0.8476	-	cds chromosome:v2.1:C7:34233948:34235057:1 gene:Bo7g088780 gene_biotype:protein_coding transcript_biotype:protein_coding	-	-	-	GO:0051955	gi|674948149|emb|CDX85300.1|/1.94364e-62/BnaC07g26110D [Brassica napus]
Bo6g120510	717	32.3467	3.36667	-3.26422	Down	0.841753	-	cds chromosome:v2.1:C6:38004977:38005953:-1 gene:Bo6g120510 gene_biotype:protein_coding transcript_biotype:protein_coding	K08176|1|8e-128|456|bna:106421598|MFS transporter, PHS family, inorganic phosphate transporter	GO:0031224//intrinsic component of membrane;GO:0009536//plastid	GO:0015114//phosphate ion transmembrane transporter activity	GO:0015698//inorganic anion transport;GO:0044763	gi|922508951|ref|XP_013590814.1|/4.07366e-132/PREDICTED: probable inorganic phosphate transporter 1-9 [Brassica oleracea var. oleracea]
Bo2g018680	798	256.717	4.33	-5.88967	Down	0.964773	-	cds chromosome:v2.1:C2:5532353:5533324:1 gene:Bo2g018680 gene_biotype:protein_coding transcript_biotype:protein_coding	K14430|1|9e-06|51.6|gsl:Gasu_35240|phosphate transporter	GO:0043231//intracellular membrane-bounded organelle	-	GO:0009267//cellular response to starvation;GO:0015698//inorganic anion transport;GO:0010647//positive regulation of cell communication;GO:0006351//transcription, DNA-templated;GO:0009247//glycolipid biosynthetic process	gi|922426273|ref|XP_013619207.1|/4.78714e-135/PREDICTED: SPX domain-containing protein 1 [Brassica oleracea var. oleracea]
Bo4g140790	294	65.7833	7.15667	-3.20036	Down	0.863654	-	cds chromosome:v2.1:C4:38151162:38151534:1 gene:Bo4g140790 gene_biotype:protein_coding transcript_biotype:protein_coding	-	-	-	-	gi|922473215|ref|XP_013635690.1|/2.51893e-46/PREDICTED: defensin-like protein 206 [Brassica oleracea var. oleracea]
Bo00958s020	990	780.19	151.923	-2.36048	Down	0.84914	-	cds scaffold:v2.1:Scaffold00958:19928:21573:1 gene:Bo00958s020 gene_biotype:protein_coding transcript_biotype:protein_coding	K00430|1|8e-163|573|bna:106385873|peroxidase [EC:1.11.1.7]	-	GO:0043169//cation binding;GO:0046906//tetrapyrrole binding;GO:0016209//antioxidant activity;GO:0003824//catalytic activity	GO:0010035//response to inorganic substance;GO:0044710;GO:0009267//cellular response to starvation;GO:0040007//growth;GO:0000041//transition metal ion transport;GO:0032412//regulation of ion transmembrane transporter activity;GO:0015698//inorganic anion transport;GO:0048764;GO:0048528//post-embryonic root development	gi|922572167|ref|XP_013614401.1|/2.06346e-163/PREDICTED: peroxidase 56 [Brassica oleracea var. oleracea]
Bo2g005410	1209	8.66333	0.01	-9.75878	Down	0.864602	-	cds chromosome:v2.1:C2:856796:858528:1 gene:Bo2g005410 gene_biotype:protein_coding transcript_biotype:protein_coding	-	-	-	-	gi|922421782|ref|XP_013616747.1|/0/PREDICTED: uncharacterized protein LOC106323127 [Brassica oleracea var. oleracea]
Bo6g033300	1737	65.1	14.0167	-2.21551	Down	0.823473	ATFRUCT5	cds chromosome:v2.1:C6:8408585:8411028:1 gene:Bo6g033300 gene_biotype:protein_coding transcript_biotype:protein_coding gene_symbol:ATFRUCT5 description:beta-fructofuranosidase 5 [Source:TAIR;Acc:AT1G55120](projected from arabidopsis_thaliana,AT1G55120)	K01193|1|0.0|1156|bna:106348467|beta-fructofuranosidase [EC:3.2.1.26]	GO:0043231//intracellular membrane-bounded organelle;GO:0016020//membrane;GO:0030312//external encapsulating structure	GO:0004553//hydrolase activity, hydrolyzing O-glycosyl compounds	GO:0015698//inorganic anion transport;GO:0010035//response to inorganic substance;GO:0009628//response to abiotic stimulus;GO:0010243//response to organonitrogen compound;GO:0006950//response to stress;GO:0002252;GO:0046942//carboxylic acid transport;GO:0044238//primary metabolic process	gi|922511507|ref|XP_013591604.1|/0/PREDICTED: beta-fructofuranosidase, insoluble isoenzyme CWINV3 [Brassica oleracea var. oleracea]
Bo1g054940	1041	5572.15	372.603	-3.90252	Down	0.902791	-	cds chromosome:v2.1:C1:15950476:15952139:1 gene:Bo1g054940 gene_biotype:protein_coding transcript_biotype:protein_coding description:Glycosyl hydrolase superfamily protein [Source:TAIR;Acc:AT4G16260](projected from arabidopsis_thaliana,AT4G16260)	K19892|1|2e-58|226|mus:103975262|glucan endo-1,3-beta-glucosidase 4 [EC:3.2.1.39];K19891|4|1e-57|224|pvu:PHAVU_008G236700g|glucan endo-1,3-beta-glucosidase 1/2/3 [EC:3.2.1.39]	GO:0031090//organelle membrane;GO:0030312//external encapsulating structure	GO:0016798//hydrolase activity, acting on glycosyl bonds;GO:0043167//ion binding	GO:0006970//response to osmotic stress;GO:0050832//defense response to fungus;GO:0044238//primary metabolic process	gi|922412054|ref|XP_013637124.1|/0/PREDICTED: glucan endo-1,3-beta-glucosidase, basic vacuolar isoform [Brassica oleracea var. oleracea]
Bo02742s010	558	73.9067	18.2467	-2.01807	Down	0.816148	-	cds scaffold:v2.1:Scaffold02742:22:1053:1 gene:Bo02742s010 gene_biotype:protein_coding transcript_biotype:protein_coding	K20456|1|5e-08|58.2|smo:SELMODRAFT_417928|oxysterol-binding protein 1	-	-	-	gi|922574152|ref|XP_013615423.1|/1.7447e-63/PREDICTED: MATE efflux family protein FRD3-like, partial [Brassica oleracea var. oleracea]
Bo1g094490	1239	128.343	33.5733	-1.93462	Down	0.818563	-	cds chromosome:v2.1:C1:27950081:27951732:-1 gene:Bo1g094490 gene_biotype:protein_coding transcript_biotype:protein_coding	K14709|1|0.0|636|bna:106452032|solute carrier family 39 (zinc transporter), member 1/2/3	GO:0009536//plastid;GO:0031090//organelle membrane	GO:0022890//inorganic cation transmembrane transporter activity;GO:0046915//transition metal ion transmembrane transporter activity	GO:0051707//response to other organism;GO:0006829//zinc II ion transport;GO:0009267//cellular response to starvation;GO:0042044//fluid transport	gi|922407239|ref|XP_013616440.1|/0/PREDICTED: fe(2+) transport protein 3, chloroplastic-like [Brassica oleracea var. oleracea]
Bo7g091120	228	23.8633	0.196667	-6.9229	Down	0.934967	-	cds chromosome:v2.1:C7:35013534:35013761:-1 gene:Bo7g091120 gene_biotype:protein_coding transcript_biotype:protein_coding	-	-	-	-	gi|674861172|emb|CDY69282.1|/4.59058e-24/BnaCnng62820D [Brassica napus]
Bo4g194880	1659	104.977	16.78	-2.64525	Down	0.850566	-	cds chromosome:v2.1:C4:52566536:52568380:1 gene:Bo4g194880 gene_biotype:protein_coding transcript_biotype:protein_coding	K13217|1|1e-124|448|aly:ARALYDRAFT_333729|pre-mRNA-processing factor 39;K03386|2|3e-11|71.2|apro:F751_6449|peroxiredoxin (alkyl hydroperoxide reductase subunit C) [EC:1.11.1.15];K19525|3|6e-08|60.5|mus:103997175|vacuolar protein sorting-associated protein 13A/C	GO:0009536//plastid	-	-	gi|922466809|ref|XP_013633723.1|/0/PREDICTED: uncharacterized protein LOC106339456 isoform X2 [Brassica oleracea var. oleracea]
Bo1g097950	234	1292.14	111.533	-3.53422	Down	0.89074	-	cds chromosome:v2.1:C1:28470908:28471224:1 gene:Bo1g097950 gene_biotype:protein_coding transcript_biotype:protein_coding	-	-	-	-	gi|922415059|ref|XP_013593698.1|/1.08074e-33/PREDICTED: defensin-like protein 206 [Brassica oleracea var. oleracea]
Bo4g195920	978	94.17	0.34	-8.11359	Down	0.985512	-	cds chromosome:v2.1:C4:53106182:53107432:1 gene:Bo4g195920 gene_biotype:protein_coding transcript_biotype:protein_coding	K14497|1|4e-33|142|fve:101301302|protein phosphatase 2C [EC:3.1.3.16];K04730|2|1e-28|127|egr:104445896|interleukin-1 receptor-associated kinase 1 [EC:2.7.11.1];K04733|5|3e-28|126|mus:103989149|interleukin-1 receptor-associated kinase 4 [EC:2.7.11.1]	-	-	-	gi|922471026|ref|XP_013635000.1|/1.50286e-150/PREDICTED: U-box domain-containing protein 33-like isoform X1 [Brassica oleracea var. oleracea]
Bo3g027060	918	21.1267	2.92	-2.85502	Down	0.80484	-	cds chromosome:v2.1:C3:10069012:10071003:1 gene:Bo3g027060 gene_biotype:protein_coding transcript_biotype:protein_coding	K10523|1|1e-173|609|bna:106388019|speckle-type POZ protein	-	-	-	gi|922431519|ref|XP_013621855.1|/2.37987e-179/PREDICTED: uncharacterized protein LOC106328045 [Brassica oleracea var. oleracea]
Bo8g100160	879	29.5167	3.79333	-2.95999	Down	0.825417	scpl22	cds chromosome:v2.1:C8:34672011:34673665:-1 gene:Bo8g100160 gene_biotype:protein_coding transcript_biotype:protein_coding gene_symbol:scpl22 description:serine carboxypeptidase-like 22 [Source:TAIR;Acc:AT2G24000](projected from arabidopsis_thaliana,AT2G24000)	K16297|1|3e-175|614|bna:106414274|serine carboxypeptidase-like clade II [EC:3.4.16.-]	-	GO:0004180//carboxypeptidase activity	GO:0019538//protein metabolic process	gi|922549852|ref|XP_013602911.1|/8.66333e-176/PREDICTED: serine carboxypeptidase-like 22 isoform X3 [Brassica oleracea var. oleracea]
Bo7g089150	972	20.34	1.99667	-3.34865	Down	0.821911	-	cds chromosome:v2.1:C7:34452426:34453397:-1 gene:Bo7g089150 gene_biotype:protein_coding transcript_biotype:protein_coding	K10406|1|1e-60|234|mtr:MTR_5g096570|kinesin family member C2/C3	GO:0009536//plastid	-	-	gi|922527567|ref|XP_013596653.1|/5.79488e-179/PREDICTED: uncharacterized protein LOC106304810 isoform X1 [Brassica oleracea var. oleracea]
Bo32297s010	105	7.14333	0.01	-9.48045	Down	0.84036	-	cds scaffold:v2.1:Scaffold32297:15:119:-1 gene:Bo32297s010 gene_biotype:protein_coding transcript_biotype:protein_coding	K10583|1|3e-14|77.8|bna:106429594|ubiquitin-conjugating enzyme E2 S [EC:2.3.2.23]	-	GO:0019787//ubiquitin-like protein transferase activity	GO:0019941//modification-dependent protein catabolic process	gi|923912165|ref|XP_013725794.1|/1.68503e-13/PREDICTED: ubiquitin-conjugating enzyme E2 22-like [Brassica napus]
Bo9g024050	1404	257.023	28.38	-3.17895	Down	0.877902	-	cds chromosome:v2.1:C9:7566084:7568592:-1 gene:Bo9g024050 gene_biotype:protein_coding transcript_biotype:protein_coding	K14407|1|3e-19|97.4|apro:F751_3712|cleavage stimulation factor subunit 2;K15400|2|8e-10|66.2|brp:108871183|omega-hydroxypalmitate O-feruloyl transferase [EC:2.3.1.188]	GO:0005911//cell-cell junction;GO:0005618//cell wall;GO:0044444//cytoplasmic part	GO:0043169//cation binding;GO:0016791//phosphatase activity	GO:0009267//cellular response to starvation	gi|922567719|ref|XP_013612159.1|/0/PREDICTED: purple acid phosphatase 10-like [Brassica oleracea var. oleracea]
Bo4g195910	2502	77.6767	13.0233	-2.57638	Down	0.844252	-	cds chromosome:v2.1:C4:53101212:53104857:1 gene:Bo4g195910 gene_biotype:protein_coding transcript_biotype:protein_coding	K04733|1|2e-177|624|pvu:PHAVU_010G100900g|interleukin-1 receptor-associated kinase 4 [EC:2.7.11.1]	GO:0043234//protein complex;GO:0016020//membrane	GO:0004672//protein kinase activity;GO:0019787//ubiquitin-like protein transferase activity;GO:0032550	GO:0050896//response to stimulus;GO:0006796//phosphate-containing compound metabolic process;GO:0032446//protein modification by small protein conjugation	gi|922477595|ref|XP_013637162.1|/0/PREDICTED: U-box domain-containing protein 33-like [Brassica oleracea var. oleracea]
Bo4g020880	306	3813.79	813.44	-2.22912	Down	0.843157	-	cds chromosome:v2.1:C4:2709201:2709659:1 gene:Bo4g020880 gene_biotype:protein_coding transcript_biotype:protein_coding	-	-	GO:0016248//channel inhibitor activity	GO:0006950//response to stress	gi|922462691|ref|XP_013632264.1|/9.13693e-49/PREDICTED: defensin-like protein 2 isoform X2 [Brassica oleracea var. oleracea]
Bo2g136660	690	87.0367	12.6533	-2.78211	Down	0.851026	-	cds chromosome:v2.1:C2:43481983:43482983:1 gene:Bo2g136660 gene_biotype:protein_coding transcript_biotype:protein_coding	K01166|1|4e-126|451|brp:103853966|ribonuclease T2 [EC:3.1.27.1]	GO:0030312//external encapsulating structure;GO:0016020//membrane	GO:0003676//nucleic acid binding;GO:0016892//endoribonuclease activity, producing 3'-phosphomonoesters	GO:0009813//flavonoid biosynthetic process;GO:0009267//cellular response to starvation;GO:0044767//single-organism developmental process;GO:0046942//carboxylic acid transport;GO:0009755//hormone-mediated signaling pathway;GO:0006812//cation transport	gi|922425382|ref|XP_013618767.1|/2.12561e-127/PREDICTED: ribonuclease 1 [Brassica oleracea var. oleracea]
Bo3g064190	1152	52.9	3.70333	-3.83637	Down	0.880971	-	cds chromosome:v2.1:C3:24477408:24480416:1 gene:Bo3g064190 gene_biotype:protein_coding transcript_biotype:protein_coding	K08241|1|2e-87|323|tcc:TCM_000324|jasmonate O-methyltransferase [EC:2.1.1.141]	-	GO:0008171//O-methyltransferase activity;GO:0008169//C-methyltransferase activity	GO:0009725//response to hormone;GO:0006950//response to stress;GO:0009694//jasmonic acid metabolic process;GO:0051707//response to other organism	gi|922434650|ref|XP_013623278.1|/0/PREDICTED: salicylate/benzoate carboxyl methyltransferase-like isoform X1 [Brassica oleracea var. oleracea]
Bo8g065380	1044	98.2433	29.4967	-1.73581	Down	0.802366	-	cds chromosome:v2.1:C8:20715585:20717186:1 gene:Bo8g065380 gene_biotype:protein_coding transcript_biotype:protein_coding	K03921|1|5e-13|76.3|apro:F751_6440|acyl-[acyl-carrier-protein] desaturase [EC:1.14.19.2 1.14.19.11 1.14.19.26];K14491|2|5e-13|76.3|cic:CICLE_v10004989mg|two-component response regulator ARR-B family	GO:0009536//plastid	GO:0032550;GO:0001071//nucleic acid binding transcription factor activity;GO:0003676//nucleic acid binding;GO:0004812//aminoacyl-tRNA ligase activity	GO:0006351//transcription, DNA-templated;GO:0048364//root development;GO:0030001//metal ion transport;GO:0006418//tRNA aminoacylation for protein translation;GO:0009267//cellular response to starvation	gi|922550624|ref|XP_013603295.1|/0/PREDICTED: uncharacterized protein LOC106310613 [Brassica oleracea var. oleracea]
Bo1g097850	234	204.96	8.28333	-4.62899	Down	0.925559	-	cds chromosome:v2.1:C1:28370807:28371122:1 gene:Bo1g097850 gene_biotype:protein_coding transcript_biotype:protein_coding	-	-	-	-	gi|922415451|ref|XP_013595413.1|/2.4915e-30/PREDICTED: defensin-like protein 206 [Brassica oleracea var. oleracea]
Bo8g065960	687	296.173	58.4167	-2.34199	Down	0.846829	-	cds chromosome:v2.1:C8:20973315:20974297:-1 gene:Bo8g065960 gene_biotype:protein_coding transcript_biotype:protein_coding	K01166|1|3e-139|494|bna:106379907|ribonuclease T2 [EC:3.1.27.1]	-	GO:0016892//endoribonuclease activity, producing 3'-phosphomonoesters;GO:0003676//nucleic acid binding	-	gi|922551601|ref|XP_013603796.1|/7.06959e-139/PREDICTED: ribonuclease 3-like [Brassica oleracea var. oleracea]
Bo7g115980	1443	16.42	1.53333	-3.42071	Down	0.80746	-	cds chromosome:v2.1:C7:46251651:46253333:1 gene:Bo7g115980 gene_biotype:protein_coding transcript_biotype:protein_coding	K06118|1|0.0|929|bna:106410744|UDP-sulfoquinovose synthase [EC:3.13.1.1]	GO:0009536//plastid	GO:0046914//transition metal ion binding;GO:0046508;GO:0036094//small molecule binding;GO:0048037//cofactor binding;GO:0016782//transferase activity, transferring sulfur-containing groups	GO:0009267//cellular response to starvation;GO:0009247//glycolipid biosynthetic process	gi|922536594|ref|XP_013599020.1|/0/PREDICTED: UDP-sulfoquinovose synthase, chloroplastic-like [Brassica oleracea var. oleracea]
Bo5g030250	2202	461.71	147.2	-1.64921	Down	0.805218	-	cds chromosome:v2.1:C5:10247214:10251043:1 gene:Bo5g030250 gene_biotype:protein_coding transcript_biotype:protein_coding description:Prolyl oligopeptidase family protein [Source:TAIR;Acc:AT1G20380](projected from arabidopsis_thaliana,AT1G20380)	K01322|1|0.0|1440|bna:106347285|prolyl oligopeptidase [EC:3.4.21.26]	GO:0044424	GO:0004175//endopeptidase activity;GO:0008236//serine-type peptidase activity	GO:0019538//protein metabolic process	gi|922499400|ref|XP_013587623.1|/0/PREDICTED: prolyl endopeptidase-like [Brassica oleracea var. oleracea]
Bo2g055670	330	981.15	152.087	-2.68958	Down	0.861063	-	cds chromosome:v2.1:C2:16036470:16036799:-1 gene:Bo2g055670 gene_biotype:protein_coding transcript_biotype:protein_coding	K02883|1|5e-16|83.6|zma:103646289|large subunit ribosomal protein L18e;K11855|2|2e-06|52.0|bvg:104906049|ubiquitin carboxyl-terminal hydrolase 36/42 [EC:3.4.19.12]	-	-	-	gi|674886574|emb|CDY46045.1|/1.57569e-48/BnaC02g17350D [Brassica napus]
Bo01284s010	567	89.7267	0.96	-6.54636	Down	0.970635	-	cds scaffold:v2.1:Scaffold01284:1126:1692:-1 gene:Bo01284s010 gene_biotype:protein_coding transcript_biotype:protein_coding	-	-	-	-	gi|922573231|ref|XP_013614942.1|/6.24301e-88/PREDICTED: uncharacterized protein LOC106321176 [Brassica oleracea var. oleracea]
Bo9g172100	345	98.1733	13.0967	-2.90613	Down	0.859218	-	cds chromosome:v2.1:C9:50843385:50844188:1 gene:Bo9g172100 gene_biotype:protein_coding transcript_biotype:protein_coding	K06630|1|6e-30|129|bna:106414076|14-3-3 protein epsilon	GO:0009536//plastid;GO:0016020//membrane;GO:0030312//external encapsulating structure	GO:0051219//phosphoprotein binding	GO:0006007//glucose catabolic process;GO:0048827//phyllome development;GO:0006796//phosphate-containing compound metabolic process;GO:0006970//response to osmotic stress;GO:0043401//steroid hormone mediated signaling pathway;GO:0008104//protein localization;GO:0010038//response to metal ion;GO:0009404//toxin metabolic process;GO:0006952//defense response	gi|674936203|emb|CDX97014.1|/2.03489e-32/BnaC09g46110D [Brassica napus]
Bo6g087670	1140	148.97	38.3433	-1.95797	Down	0.821834	-	cds chromosome:v2.1:C6:27809674:27811475:1 gene:Bo6g087670 gene_biotype:protein_coding transcript_biotype:protein_coding	K10523|1|2e-33|144|vra:106757444|speckle-type POZ protein	GO:0005911//cell-cell junction	-	-	gi|922507393|ref|XP_013590362.1|/0/PREDICTED: probable inactive serine/threonine-protein kinase fnkC [Brassica oleracea var. oleracea]
Bo2g005390	1419	9.47	0.186667	-5.66483	Down	0.835068	-	cds chromosome:v2.1:C2:851602:853796:1 gene:Bo2g005390 gene_biotype:protein_coding transcript_biotype:protein_coding	-	-	-	-	gi|922421782|ref|XP_013616747.1|/0/PREDICTED: uncharacterized protein LOC106323127 [Brassica oleracea var. oleracea]
Bo2g119320	1566	20.6833	2.49333	-3.05232	Down	0.811006	-	cds chromosome:v2.1:C2:37017193:37018858:1 gene:Bo2g119320 gene_biotype:protein_coding transcript_biotype:protein_coding	K08176|1|0.0|1048|bna:106379632|MFS transporter, PHS family, inorganic phosphate transporter	-	-	-	gi|685383075|ref|XP_009123893.1|/0/PREDICTED: probable inorganic phosphate transporter 1-3 [Brassica rapa]
Bo1g036960	351	16.7833	0.01	-10.7128	Down	0.927543	-	cds chromosome:v2.1:C1:10948323:10948673:1 gene:Bo1g036960 gene_biotype:protein_coding transcript_biotype:protein_coding	-	GO:0043231//intracellular membrane-bounded organelle;GO:0030312//external encapsulating structure	-	-	gi|922410247|ref|XP_013625162.1|/1.21899e-56/PREDICTED: uncharacterized protein LOC106331369 [Brassica oleracea var. oleracea]
Bo1g051020	558	54.7933	4.91667	-3.47825	Down	0.86953	PYL10	cds chromosome:v2.1:C1:14420303:14421068:1 gene:Bo1g051020 gene_biotype:protein_coding transcript_biotype:protein_coding gene_symbol:PYL10 description:PYR1-like 10 [Source:TAIR;Acc:AT4G27920](projected from arabidopsis_thaliana,AT4G27920)	K14496|1|2e-100|365|bna:106374494|abscisic acid receptor PYR/PYL family	GO:0043231//intracellular membrane-bounded organelle	GO:0005488//binding;GO:0019212//phosphatase inhibitor activity	GO:0043666//regulation of phosphoprotein phosphatase activity;GO:0009738//abscisic acid-activated signaling pathway	gi|922408551|ref|XP_013618781.1|/2.33085e-100/PREDICTED: abscisic acid receptor PYL10 [Brassica oleracea var. oleracea]
Bo3g015330	573	102.37	18.68	-2.45423	Down	0.842246	-	cds chromosome:v2.1:C3:5148632:5149204:-1 gene:Bo3g015330 gene_biotype:protein_coding transcript_biotype:protein_coding	-	-	-	-	gi|922442041|ref|XP_013625794.1|/2.16567e-96/PREDICTED: uncharacterized protein LOC106331901 [Brassica oleracea var. oleracea]
Bo3g013540	840	26.3267	4.4	-2.58095	Down	0.806232	-	cds chromosome:v2.1:C3:4749559:4751176:-1 gene:Bo3g013540 gene_biotype:protein_coding transcript_biotype:protein_coding	K17757|1|2e-140|499|eus:EUTSA_v10013830mg|ATP-dependent NAD(P)H-hydrate dehydratase [EC:4.2.1.93]	GO:0009536//plastid	GO:0016772//transferase activity, transferring phosphorus-containing groups;GO:0032550;GO:0016836//hydro-lyase activity	GO:0009648//photoperiodism;GO:0019362	gi|567175580|ref|XP_006400473.1|/9.29838e-140/hypothetical protein EUTSA_v10013830mg [Eutrema salsugineum]
Bo6g116550	609	987.94	195.073	-2.34041	Down	0.848692	-	cds chromosome:v2.1:C6:36459039:36459647:-1 gene:Bo6g116550 gene_biotype:protein_coding transcript_biotype:protein_coding	-	GO:0043231//intracellular membrane-bounded organelle	GO:0061135	GO:0006952//defense response;GO:0010035//response to inorganic substance;GO:0000302//response to reactive oxygen species;GO:0008219//cell death;GO:0006970//response to osmotic stress;GO:0014070//response to organic cyclic compound;GO:0015698//inorganic anion transport	gi|674960469|emb|CDX72969.1|/4.74741e-95/BnaC06g34170D [Brassica napus]
Bo1g097910	234	1367.52	110.89	-3.62436	Down	0.894547	-	cds chromosome:v2.1:C1:28423187:28423502:1 gene:Bo1g097910 gene_biotype:protein_coding transcript_biotype:protein_coding	-	-	-	-	gi|922415449|ref|XP_013595402.1|/4.53007e-40/PREDICTED: defensin-like protein 206 [Brassica oleracea var. oleracea]
Bo01967s010	726	44.16	1.25	-5.14274	Down	0.920818	-	cds scaffold:v2.1:Scaffold01967:43:1108:-1 gene:Bo01967s010 gene_biotype:protein_coding transcript_biotype:protein_coding	K07466|1|3e-65|248|bna:106426043|replication factor A1	-	-	-	gi|922573849|ref|XP_013615260.1|/5.9335e-78/PREDICTED: uncharacterized protein LOC106321552 [Brassica oleracea var. oleracea]
Bo3g014030	879	633.063	32.5767	-4.28044	Down	0.916341	-	cds chromosome:v2.1:C3:4964298:4965277:1 gene:Bo3g014030 gene_biotype:protein_coding transcript_biotype:protein_coding	-	GO:0043231//intracellular membrane-bounded organelle	-	GO:0009267//cellular response to starvation;GO:0015698//inorganic anion transport;GO:0010647//positive regulation of cell communication;GO:0006351//transcription, DNA-templated;GO:0009247//glycolipid biosynthetic process	gi|922440331|ref|XP_013625234.1|/7.6958e-124/PREDICTED: SPX domain-containing protein 1 [Brassica oleracea var. oleracea]
Bo7g038870	306	5.67	0.0133333	-8.73217	Down	0.80678	-	cds chromosome:v2.1:C7:14016636:14016941:-1 gene:Bo7g038870 gene_biotype:protein_coding transcript_biotype:protein_coding	-	-	-	-	gi|685308930|ref|XP_009145113.1|/5.93614e-40/PREDICTED: uncharacterized protein LOC103868803 [Brassica rapa]
Bo1g051430	900	128.85	37.6033	-1.77676	Down	0.808801	-	cds chromosome:v2.1:C1:14675631:14676978:1 gene:Bo1g051430 gene_biotype:protein_coding transcript_biotype:protein_coding	-	GO:0043231//intracellular membrane-bounded organelle	-	-	gi|922411816|ref|XP_013635987.1|/1.76381e-171/PREDICTED: uncharacterized protein LOC106341805 [Brassica oleracea var. oleracea]
Bo8g018050	468	181.947	9.05333	-4.32892	Down	0.91561	SRG3	cds chromosome:v2.1:C8:4198298:4198935:1 gene:Bo8g018050 gene_biotype:protein_coding transcript_biotype:protein_coding gene_symbol:SRG3 description:senescence-related gene 3 [Source:TAIR;Acc:AT3G02040](projected from arabidopsis_thaliana,AT3G02040)	K18696|1|6e-58|223|pop:POPTR_0001s33270g|glycerophosphodiester phosphodiesterase [EC:3.1.4.46]	GO:0043231//intracellular membrane-bounded organelle	GO:0008081//phosphoric diester hydrolase activity	GO:0019400;GO:0072502;GO:0010038//response to metal ion	gi|674915372|emb|CDY17837.1|/5.24275e-84/BnaC08g04510D [Brassica napus]
Bo03350s010	366	177.907	52.05	-1.77315	Down	0.811367	-	cds scaffold:v2.1:Scaffold03350:130:596:-1 gene:Bo03350s010 gene_biotype:protein_coding transcript_biotype:protein_coding	-	-	-	-	gi|985468538|ref|XP_015389999.1|/3.41765e-49/PREDICTED: uncharacterized protein LOC107178872 [Citrus sinensis]
Bo3g054440	231	12.6733	0.546667	-4.53499	Down	0.828677	-	cds chromosome:v2.1:C3:21362654:21363125:1 gene:Bo3g054440 gene_biotype:protein_coding transcript_biotype:protein_coding	K09422|1|4e-32|137|bna:106385976|myb proto-oncogene protein, plant	GO:0043231//intracellular membrane-bounded organelle	GO:0005515//protein binding;GO:0001071//nucleic acid binding transcription factor activity;GO:0003676//nucleic acid binding;GO:0004722//protein serine/threonine phosphatase activity	GO:0006351//transcription, DNA-templated;GO:0048764;GO:0003006//developmental process involved in reproduction;GO:0006970//response to osmotic stress;GO:0008380//RNA splicing;GO:0014070//response to organic cyclic compound;GO:0009738//abscisic acid-activated signaling pathway	gi|685287148|ref|XP_009134506.1|/2.25998e-31/PREDICTED: MYB-like transcription factor ETC3 isoform X1 [Brassica rapa]
Bo7g084450	189	77.4933	9.57333	-3.01698	Down	0.860952	-	cds chromosome:v2.1:C7:33194957:33195145:-1 gene:Bo7g084450 gene_biotype:protein_coding transcript_biotype:protein_coding	-	-	-	-	-
Bo00616s090	957	87.9233	25.9033	-1.76311	Down	0.80194	-	cds scaffold:v2.1:Scaffold00616:81518:83036:1 gene:Bo00616s090 gene_biotype:protein_coding transcript_biotype:protein_coding	-	-	-	-	gi|674867897|emb|CDY66372.1|/5.47932e-166/BnaAnng22160D, partial [Brassica napus]
Bo4g186980	897	133.377	42.0033	-1.66693	Down	0.800528	-	cds chromosome:v2.1:C4:49800365:49802059:-1 gene:Bo4g186980 gene_biotype:protein_coding transcript_biotype:protein_coding	-	GO:0043231//intracellular membrane-bounded organelle;GO:0044444//cytoplasmic part	-	GO:0009755//hormone-mediated signaling pathway;GO:0008152//metabolic process;GO:0048511//rhythmic process	gi|922469093|ref|XP_013634440.1|/2.28998e-171/PREDICTED: uncharacterized isomerase BH0283-like [Brassica oleracea var. oleracea]
Bo9g043540	1773	81.18	6.3	-3.6877	Down	0.882559	-	cds chromosome:v2.1:C9:14143218:14147555:1 gene:Bo9g043540 gene_biotype:protein_coding transcript_biotype:protein_coding	-	-	-	-	gi|922564758|ref|XP_013610650.1|/3.43937e-25/PREDICTED: defensin-like protein 206 [Brassica oleracea var. oleracea]
Bo5g021050	996	43.64	9.44667	-2.20777	Down	0.810595	-	cds chromosome:v2.1:C5:7316407:7317726:1 gene:Bo5g021050 gene_biotype:protein_coding transcript_biotype:protein_coding description:2-oxoglutarate (2OG) and Fe(II)-dependent oxygenase superfamily protein [Source:TAIR;Acc:AT1G15540](projected from arabidopsis_thaliana,AT1G15540)	K04124|1|1e-17|91.3|gmx:100794325|gibberellin 3-beta-dioxygenase [EC:1.14.11.15]	-	GO:0016705//oxidoreductase activity, acting on paired donors, with incorporation or reduction of molecular oxygen	GO:0044710	gi|922491565|ref|XP_013585169.1|/0/PREDICTED: probable 2-oxoglutarate-dependent dioxygenase AOP1 [Brassica oleracea var. oleracea]
Bo8g067410	837	55.3567	0.64	-6.43454	Down	0.959786	-	cds chromosome:v2.1:C8:21827211:21828381:-1 gene:Bo8g067410 gene_biotype:protein_coding transcript_biotype:protein_coding	K13248|1|1e-151|536|bna:106356588|pyridoxal phosphate phosphatase PHOSPHO2 [EC:3.1.3.74]	-	GO:0042578//phosphoric ester hydrolase activity	GO:0006796//phosphate-containing compound metabolic process	gi|922549692|ref|XP_013602838.1|/4.72171e-152/PREDICTED: inorganic pyrophosphatase 2-like [Brassica oleracea var. oleracea]
Bo4g045850	1029	46.5	2.04	-4.51059	Down	0.899983	-	cds chromosome:v2.1:C4:10671432:10673376:1 gene:Bo4g045850 gene_biotype:protein_coding transcript_biotype:protein_coding	K14709|1|1e-164|580|bna:106379157|solute carrier family 39 (zinc transporter), member 1/2/3	GO:0031224//intrinsic component of membrane	GO:0046915//transition metal ion transmembrane transporter activity	GO:0010035//response to inorganic substance;GO:0006829//zinc II ion transport;GO:0009267//cellular response to starvation;GO:0048588//developmental cell growth;GO:0015698//inorganic anion transport;GO:0042044//fluid transport	gi|922471514|ref|XP_013635156.1|/5.73746e-164/PREDICTED: zinc transporter 3 [Brassica oleracea var. oleracea]
Bo01196s010	1152	21.48	0.04	-9.06878	Down	0.941675	-	cds scaffold:v2.1:Scaffold01196:12965:14730:1 gene:Bo01196s010 gene_biotype:protein_coding transcript_biotype:protein_coding	-	GO:0043231//intracellular membrane-bounded organelle	-	GO:0009267//cellular response to starvation;GO:0006351//transcription, DNA-templated;GO:0009247//glycolipid biosynthetic process	gi|922573025|ref|XP_013614833.1|/0/PREDICTED: uncharacterized protein LOC106321060 [Brassica oleracea var. oleracea]
Bo7g022890	168	33.1467	6.48	-2.3548	Down	0.807151	-	cds chromosome:v2.1:C7:8311114:8311281:-1 gene:Bo7g022890 gene_biotype:protein_coding transcript_biotype:protein_coding	-	-	-	-	-
Bo9g078300	582	26.2333	2.18333	-3.5868	Down	0.845476	-	cds chromosome:v2.1:C9:23947724:23949026:-1 gene:Bo9g078300 gene_biotype:protein_coding transcript_biotype:protein_coding description:Phosphotyrosine protein phosphatases superfamily protein [Source:TAIR;Acc:AT4G03960](projected from arabidopsis_thaliana,AT4G03960)	K18045|1|1e-102|372|bna:106366906|tyrosine-protein phosphatase SIW14 [EC:3.1.3.48]	-	GO:0004721//phosphoprotein phosphatase activity	GO:0006470//protein dephosphorylation	gi|922561187|ref|XP_013608888.1|/4.71002e-102/PREDICTED: probable tyrosine-protein phosphatase At1g05000 isoform X2 [Brassica oleracea var. oleracea]
Bo2g096110	999	146.837	40.3033	-1.86524	Down	0.815961	-	cds chromosome:v2.1:C2:27311099:27312239:-1 gene:Bo2g096110 gene_biotype:protein_coding transcript_biotype:protein_coding description:2-oxoglutarate (2OG) and Fe(II)-dependent oxygenase superfamily protein [Source:TAIR;Acc:AT1G80320](projected from arabidopsis_thaliana,AT1G80320)	K05282|1|9e-23|108|lja:Lj0g3v0115909.1|gibberellin 20-oxidase [EC:1.14.11.12]	-	GO:0016705//oxidoreductase activity, acting on paired donors, with incorporation or reduction of molecular oxygen	GO:0044710	gi|922426428|ref|XP_013619261.1|/0/PREDICTED: probable 2-oxoglutarate-dependent dioxygenase AOP1 [Brassica oleracea var. oleracea]
Bo1g087980	909	51.6367	12.7	-2.02357	Down	0.806471	-	cds chromosome:v2.1:C1:26288185:26290076:-1 gene:Bo1g087980 gene_biotype:protein_coding transcript_biotype:protein_coding description:Phosphoglycerate mutase family protein [Source:TAIR;Acc:AT1G58280](projected from arabidopsis_thaliana,AT1G58280)	-	GO:0009536//plastid	-	-	gi|922412045|ref|XP_013637079.1|/7.30502e-165/PREDICTED: phosphoglycerate mutase-like protein 2 [Brassica oleracea var. oleracea]
Bo5g122600	1014	39.6467	0.293333	-7.07851	Down	0.958617	-	cds chromosome:v2.1:C5:37232533:37233737:-1 gene:Bo5g122600 gene_biotype:protein_coding transcript_biotype:protein_coding	K14379|1|0.0|691|bna:106435962|tartrate-resistant acid phosphatase type 5 [EC:3.1.3.2]	GO:0044464	GO:0016791//phosphatase activity	GO:0072502;GO:0000302//response to reactive oxygen species;GO:0009267//cellular response to starvation;GO:0006351//transcription, DNA-templated;GO:0009247//glycolipid biosynthetic process	gi|922479290|ref|XP_013637740.1|/0/PREDICTED: purple acid phosphatase 17 [Brassica oleracea var. oleracea]
Bo1g150440	3144	34.9333	3.48333	-3.32606	Down	0.849501	PLDP2	cds chromosome:v2.1:C1:42296710:42301505:-1 gene:Bo1g150440 gene_biotype:protein_coding transcript_biotype:protein_coding gene_symbol:PLDP2 description:phospholipase D P2 [Source:TAIR;Acc:AT3G05630](projected from arabidopsis_thaliana,AT3G05630)	K01115|1|0.0|2115|bna:106382211|phospholipase D1/2 [EC:3.1.4.4]	GO:0043231//intracellular membrane-bounded organelle	GO:0004620//phospholipase activity;GO:0008289//lipid binding	GO:0006351//transcription, DNA-templated;GO:0009414//response to water deprivation;GO:0009062//fatty acid catabolic process;GO:0035966//response to topologically incorrect protein;GO:0022622//root system development;GO:0006511//ubiquitin-dependent protein catabolic process;GO:0016192//vesicle-mediated transport;GO:0009247//glycolipid biosynthetic process;GO:0009404//toxin metabolic process;GO:004…	gi|922404906|ref|XP_013625086.1|/0/PREDICTED: phospholipase D p2 [Brassica oleracea var. oleracea]
Bo3g058580	645	142.25	17.8767	-2.99228	Down	0.864694	PR4	cds chromosome:v2.1:C3:22503364:22504674:-1 gene:Bo3g058580 gene_biotype:protein_coding transcript_biotype:protein_coding gene_symbol:PR4 description:pathogenesis-related 4 [Source:TAIR;Acc:AT3G04720](projected from arabidopsis_thaliana,AT3G04720)	-	GO:0005773//vacuole	GO:0004553//hydrolase activity, hydrolyzing O-glycosyl compounds;GO:0004518//nuclease activity;GO:0097367//carbohydrate derivative binding	GO:0010035//response to inorganic substance;GO:0009725//response to hormone;GO:0006970//response to osmotic stress;GO:0015698//inorganic anion transport;GO:0050832//defense response to fungus;GO:0044036;GO:0009814//defense response, incompatible interaction	gi|922441657|ref|XP_013625658.1|/7.76944e-110/PREDICTED: hevein-like preproprotein [Brassica oleracea var. oleracea]
Bo3g083970	837	5.70333	0.01	-9.15566	Down	0.808404	-	cds chromosome:v2.1:C3:31298613:31299449:1 gene:Bo3g083970 gene_biotype:protein_coding transcript_biotype:protein_coding description:Protein of unknown function (DUF506) [Source:TAIR;Acc:AT3G25240](projected from arabidopsis_thaliana,AT3G25240)	-	GO:0043231//intracellular membrane-bounded organelle	-	-	gi|922447590|ref|XP_013627448.1|/3.15981e-156/PREDICTED: uncharacterized protein LOC106333560 [Brassica oleracea var. oleracea]
Bo6g018600	168	17.34	1.55333	-3.48066	Down	0.815612	-	cds chromosome:v2.1:C6:4112613:4112780:1 gene:Bo6g018600 gene_biotype:protein_coding transcript_biotype:protein_coding	-	-	-	-	gi|674904911|emb|CDY28096.1|/7.6905e-19/BnaC06g02770D [Brassica napus]
Bo3g134470	1566	225.603	49.1067	-2.1998	Down	0.838302	ATPS3	cds chromosome:v2.1:C3:49298889:49300543:-1 gene:Bo3g134470 gene_biotype:protein_coding transcript_biotype:protein_coding gene_symbol:ATPS3 description:phosphate starvation-induced gene 3 [Source:TAIR;Acc:AT3G47420](projected from arabidopsis_thaliana,AT3G47420)	K13783|1|0.0|971|bna:106435288|MFS transporter, OPA family, solute carrier family 37 (glycerol-3-phosphate transporter), member 1/2	GO:0031224//intrinsic component of membrane	-	GO:0051234//establishment of localization;GO:0044763	gi|922455370|ref|XP_013629932.1|/0/PREDICTED: putative glycerol-3-phosphate transporter 1 [Brassica oleracea var. oleracea]
Bo6g121360	1533	567.083	168.657	-1.74947	Down	0.814649	-	cds chromosome:v2.1:C6:38492842:38495550:1 gene:Bo6g121360 gene_biotype:protein_coding transcript_biotype:protein_coding	K09580|1|0.0|1004|bna:106389517|protein disulfide-isomerase A1 [EC:5.3.4.1]	GO:0009536//plastid;GO:0031090//organelle membrane	GO:0015036//disulfide oxidoreductase activity	GO:0009642//response to light intensity;GO:0010038//response to metal ion;GO:0044267//cellular protein metabolic process;GO:0000302//response to reactive oxygen species;GO:0033554//cellular response to stress;GO:0019725//cellular homeostasis;GO:0006970//response to osmotic stress;GO:0018904;GO:0009814//defense response, incompatible interaction	gi|922514338|ref|XP_013592529.1|/0/PREDICTED: protein disulfide isomerase-like 1-2 [Brassica oleracea var. oleracea]
Bo1g037360	1830	54.8733	13	-2.07759	Down	0.811775	-	cds chromosome:v2.1:C1:11279286:11282533:1 gene:Bo1g037360 gene_biotype:protein_coding transcript_biotype:protein_coding	K14486|1|0.0|1147|bna:106414111|auxin response factor	-	-	-	gi|922409038|ref|XP_013619833.1|/0/PREDICTED: auxin response factor 9 isoform X1 [Brassica oleracea var. oleracea]
Bo1g095850	591	1600.42	147.777	-3.43696	Down	0.886903	-	cds chromosome:v2.1:C1:28349481:28350877:1 gene:Bo1g095850 gene_biotype:protein_coding transcript_biotype:protein_coding	-	-	-	-	gi|674929542|emb|CDY03798.1|/7.82843e-108/BnaC01g29150D [Brassica napus]
Bo21742s010	276	137.883	20.68	-2.73714	Down	0.855976	-	cds scaffold:v2.1:Scaffold21742:2:277:-1 gene:Bo21742s010 gene_biotype:protein_coding transcript_biotype:protein_coding	K08176|1|1e-47|188|bna:106364328|MFS transporter, PHS family, inorganic phosphate transporter	-	-	-	gi|923699974|ref|XP_013659386.1|/6.74999e-47/PREDICTED: probable inorganic phosphate transporter 1-3 [Brassica napus]
Bo4g012520	501	14.54	0.0833333	-7.44692	Down	0.907381	-	cds chromosome:v2.1:C4:1213880:1214967:-1 gene:Bo4g012520 gene_biotype:protein_coding transcript_biotype:protein_coding	-	GO:0044444//cytoplasmic part;GO:0005576//extracellular region;GO:0016020//membrane	-	GO:0009414//response to water deprivation;GO:0003006//developmental process involved in reproduction	gi|922472722|ref|XP_013635546.1|/2.55247e-88/PREDICTED: desiccation-related protein At2g46140 [Brassica oleracea var. oleracea]
Bo2g056320	201	21.4933	1.26667	-4.08478	Down	0.850276	-	cds chromosome:v2.1:C2:16689961:16690161:1 gene:Bo2g056320 gene_biotype:protein_coding transcript_biotype:protein_coding	-	GO:0043231//intracellular membrane-bounded organelle	-	-	gi|922427428|ref|XP_013619751.1|/1.15393e-30/PREDICTED: uncharacterized protein LOC106326280 [Brassica oleracea var. oleracea]
Bo00616s030	1032	168.447	51.4767	-1.7103	Down	0.806519	-	cds scaffold:v2.1:Scaffold00616:20171:21489:-1 gene:Bo00616s030 gene_biotype:protein_coding transcript_biotype:protein_coding	-	-	-	-	gi|922327209|ref|XP_013442997.1|/3.62762e-150/senescence-associated protein, putative [Medicago truncatula]
Bo9g184990	1521	73.14	3.74667	-4.28698	Down	0.903026	-	cds chromosome:v2.1:C9:54544697:54547477:-1 gene:Bo9g184990 gene_biotype:protein_coding transcript_biotype:protein_coding	K06119|1|0.0|1008|bna:106435863|sulfoquinovosyltransferase [EC:2.4.1.-]	GO:0009526//plastid envelope	GO:0008194//UDP-glycosyltransferase activity	GO:0006633//fatty acid biosynthetic process;GO:0006779//porphyrin-containing compound biosynthetic process;GO:0009267//cellular response to starvation;GO:0006090//pyruvate metabolic process;GO:0019758;GO:0009247//glycolipid biosynthetic process;GO:0016109	gi|922557841|ref|XP_013607017.1|/0/PREDICTED: sulfoquinovosyl transferase SQD2 [Brassica oleracea var. oleracea]
Bo3g024850	648	1632.12	263.813	-2.62916	Down	0.859721	ATGSTF10	cds chromosome:v2.1:C3:9358112:9359312:1 gene:Bo3g024850 gene_biotype:protein_coding transcript_biotype:protein_coding gene_symbol:ATGSTF10 description:glutathione S-transferase PHI 10 [Source:TAIR;Acc:AT2G30870](projected from arabidopsis_thaliana,AT2G30870)	K00799|1|1e-118|426|brp:103857342|glutathione S-transferase [EC:2.5.1.18]	GO:0005911//cell-cell junction;GO:0016020//membrane;GO:0005576//extracellular region;GO:0009532//plastid stroma;GO:0030312//external encapsulating structure	GO:0016765//transferase activity, transferring alkyl or aryl (other than methyl) groups;GO:0046914//transition metal ion binding;GO:0004601//peroxidase activity;GO:0072341//modified amino acid binding	GO:0006568//tryptophan metabolic process;GO:0006732;GO:0009414//response to water deprivation;GO:0030001//metal ion transport;GO:0006007//glucose catabolic process;GO:0006090//pyruvate metabolic process;GO:0015698//inorganic anion transport;GO:0006753//nucleoside phosphate metabolic process;GO:0006633//fatty acid biosynthetic process;GO:0006970//response to osmotic stress;GO:0019758;GO:0006544//g…	gi|922432560|ref|XP_013622385.1|/3.18281e-119/PREDICTED: glutathione S-transferase F10 [Brassica oleracea var. oleracea]
Bo2g017860	405	1923.39	125.53	-3.93755	Down	0.905757	-	cds chromosome:v2.1:C2:5057105:5057509:1 gene:Bo2g017860 gene_biotype:protein_coding transcript_biotype:protein_coding	-	-	-	-	gi|922426957|ref|XP_013619520.1|/8.22991e-58/PREDICTED: uncharacterized protein LOC106326025 [Brassica oleracea var. oleracea]
Bo00854s030	333	60.0267	15.96	-1.91114	Down	0.802833	-	cds scaffold:v2.1:Scaffold00854:12488:12820:-1 gene:Bo00854s030 gene_biotype:protein_coding transcript_biotype:protein_coding	-	-	-	-	gi|985468538|ref|XP_015389999.1|/2.06409e-32/PREDICTED: uncharacterized protein LOC107178872 [Citrus sinensis]
Bo5g140000	1806	74.31	16.7467	-2.14968	Down	0.823392	-	cds chromosome:v2.1:C5:43623450:43627475:1 gene:Bo5g140000 gene_biotype:protein_coding transcript_biotype:protein_coding	K20456|1|2e-74|281|smo:SELMODRAFT_417928|oxysterol-binding protein 1	-	-	-	gi|685312868|ref|XP_009147005.1|/0/PREDICTED: MATE efflux family protein FRD3-like isoform X2 [Brassica rapa]
Bo9g097590	900	63.8033	17.4933	-1.86683	Down	0.801826	-	cds chromosome:v2.1:C9:32114309:32115826:-1 gene:Bo9g097590 gene_biotype:protein_coding transcript_biotype:protein_coding	K11165|1|1e-21|104|pper:PRUPE_ppa008500mg|dehydrogenase/reductase SDR family member 7 [EC:1.1.-.-];K04708|3|6e-21|102|spen:107027913|3-dehydrosphinganine reductase [EC:1.1.1.102]	-	GO:0036094//small molecule binding;GO:0003824//catalytic activity	GO:0044710	gi|922564473|ref|XP_013610509.1|/5.31069e-168/PREDICTED: 11-beta-hydroxysteroid dehydrogenase-like 4A [Brassica oleracea var. oleracea]
Bo6g103990	525	18.4233	1.41	-3.70777	Down	0.828695	-	cds chromosome:v2.1:C6:32654774:32655783:-1 gene:Bo6g103990 gene_biotype:protein_coding transcript_biotype:protein_coding	K09775|1|2e-80|298|bna:106378941|uncharacterized protein	GO:0009536//plastid	-	GO:0009267//cellular response to starvation;GO:0006351//transcription, DNA-templated;GO:0009247//glycolipid biosynthetic process	gi|922509162|ref|XP_013590883.1|/3.14709e-82/PREDICTED: uncharacterized membrane protein YuiD-like [Brassica oleracea var. oleracea]
Bo7g065380	1608	237.91	71.28	-1.73885	Down	0.811216	-	cds chromosome:v2.1:C7:25015636:25017724:-1 gene:Bo7g065380 gene_biotype:protein_coding transcript_biotype:protein_coding	K08176|1|0.0|1011|bna:106356529|MFS transporter, PHS family, inorganic phosphate transporter	GO:0031224//intrinsic component of membrane	GO:0015291//secondary active transmembrane transporter activity	GO:0044763;GO:0015698//inorganic anion transport	gi|922522372|ref|XP_013595257.1|/0/PREDICTED: probable inorganic phosphate transporter 1-3 [Brassica oleracea var. oleracea]
Bo7g098790	2547	41.7167	2.89667	-3.84816	Down	0.873716	-	cds chromosome:v2.1:C7:38694449:38698113:1 gene:Bo7g098790 gene_biotype:protein_coding transcript_biotype:protein_coding	K04733|1|5e-153|543|rcu:8289642|interleukin-1 receptor-associated kinase 4 [EC:2.7.11.1];K04730|2|7e-131|469|bvg:104888377|interleukin-1 receptor-associated kinase 1 [EC:2.7.11.1]	GO:0043234//protein complex;GO:0009536//plastid;GO:0016020//membrane	GO:0032550;GO:0004672//protein kinase activity;GO:0019787//ubiquitin-like protein transferase activity	GO:0032446//protein modification by small protein conjugation;GO:0006796//phosphate-containing compound metabolic process	gi|922525981|ref|XP_013596282.1|/0/PREDICTED: U-box domain-containing protein 52 [Brassica oleracea var. oleracea]
Bo6g122360	1326	2584.2	776.563	-1.73454	Down	0.814094	-	cds chromosome:v2.1:C6:39068247:39069856:-1 gene:Bo6g122360 gene_biotype:protein_coding transcript_biotype:protein_coding	K04733|1|2e-37|158|jcu:105649712|interleukin-1 receptor-associated kinase 4 [EC:2.7.11.1]	GO:0005576//extracellular region;GO:0044444//cytoplasmic part;GO:0005618//cell wall;GO:0031090//organelle membrane;GO:0043231//intracellular membrane-bounded organelle	GO:0005488//binding	-	gi|922500902|ref|XP_013588114.1|/0/PREDICTED: epidermis-specific secreted glycoprotein EP1 [Brassica oleracea var. oleracea]
Bo1g119170	1002	52.2767	5.22333	-3.32312	Down	0.863367	-	cds chromosome:v2.1:C1:35795591:35796837:-1 gene:Bo1g119170 gene_biotype:protein_coding transcript_biotype:protein_coding	K14379|1|0.0|687|bna:106429291|tartrate-resistant acid phosphatase type 5 [EC:3.1.3.2]	GO:0044464	GO:0016791//phosphatase activity	GO:0072502;GO:0000302//response to reactive oxygen species;GO:0009267//cellular response to starvation;GO:0006351//transcription, DNA-templated;GO:0009247//glycolipid biosynthetic process	gi|922412086|ref|XP_013637266.1|/0/PREDICTED: purple acid phosphatase 17-like [Brassica oleracea var. oleracea]
Bo18023s010	99	23.9	0.01	-11.2228	Down	0.949341	-	cds scaffold:v2.1:Scaffold18023:202:377:1 gene:Bo18023s010 gene_biotype:protein_coding transcript_biotype:protein_coding	K03456|1|2e-11|68.6|bna:106425312|serine/threonine-protein phosphatase 2A regulatory subunit A	-	-	-	gi|923902432|ref|XP_013721493.1|/9.85491e-11/PREDICTED: serine/threonine-protein phosphatase 2A 65 kDa regulatory subunit A beta isoform-like [Brassica napus]
Bo8g092420	240	13.1	0.01	-10.3554	Down	0.90751	-	cds chromosome:v2.1:C8:31516999:31517409:-1 gene:Bo8g092420 gene_biotype:protein_coding transcript_biotype:protein_coding	-	GO:0031225//anchored component of membrane;GO:0005911//cell-cell junction	GO:0030247//polysaccharide binding	-	gi|674876252|emb|CDY56240.1|/1.46445e-17/BnaA07g37930D [Brassica napus]
Bo01968s010	387	42.25	2.02	-4.38652	Down	0.894437	-	cds scaffold:v2.1:Scaffold01968:2966:3434:-1 gene:Bo01968s010 gene_biotype:protein_coding transcript_biotype:protein_coding	K03626|1|3e-48|190|bna:106358210|nascent polypeptide-associated complex subunit alpha	-	-	-	gi|923680547|ref|XP_013653414.1|/1.75511e-47/PREDICTED: nascent polypeptide-associated complex subunit alpha-like protein 4 [Brassica napus]
Bo3g130080	1176	57.7467	1.85667	-4.95895	Down	0.922736	-	cds chromosome:v2.1:C3:47496442:47498088:1 gene:Bo3g130080 gene_biotype:protein_coding transcript_biotype:protein_coding	K14638|1|9e-116|369|bna:106350168|solute carrier family 15 (peptide/histidine transporter), member 3/4	GO:0016020//membrane	-	GO:0015833//peptide transport;GO:0045491//xylan metabolic process;GO:0051707//response to other organism	gi|685319820|ref|XP_009150101.1|/1.27973e-165/PREDICTED: protein NRT1/ PTR FAMILY 2.3-like [Brassica rapa]
Bo7g099430	1473	39.26	7.06	-2.47532	Down	0.819033	-	cds chromosome:v2.1:C7:39038801:39040273:-1 gene:Bo7g099430 gene_biotype:protein_coding transcript_biotype:protein_coding	K12356|1|0.0|967|bna:106444312|coniferyl-alcohol glucosyltransferase [EC:2.4.1.111]	-	GO:0035251//UDP-glucosyltransferase activity	GO:0010035//response to inorganic substance;GO:0009683//indoleacetic acid metabolic process;GO:0009698//phenylpropanoid metabolic process;GO:0006568//tryptophan metabolic process;GO:0015698//inorganic anion transport	gi|922526828|ref|XP_013596481.1|/0/PREDICTED: UDP-glycosyltransferase 72E1-like [Brassica oleracea var. oleracea]
Bo7g025330	1173	47.72	11.5733	-2.04379	Down	0.804957	ANR1	cds chromosome:v2.1:C7:8972249:8983792:-1 gene:Bo7g025330 gene_biotype:protein_coding transcript_biotype:protein_coding gene_symbol:ANR1 description:AGAMOUS-like 44 [Source:TAIR;Acc:AT2G14210](projected from arabidopsis_thaliana,AT2G14210)	K09264|1|4e-50|199|bna:106410172|MADS-box transcription factor, plant	-	GO:0005515//protein binding	GO:0048764;GO:0040007//growth;GO:0045491//xylan metabolic process;GO:0051276//chromosome organization;GO:0022610;GO:0044085;GO:0007015//actin filament organization;GO:0000904//cell morphogenesis involved in differentiation;GO:0009555//pollen development;GO:0010167//response to nitrate;GO:0052386//cell wall thickening;GO:0048528//post-embryonic root development;GO:0031667//response to nutrient lev…	gi|674962160|emb|CDX71166.1|/6.99488e-164/BnaC07g04450D [Brassica napus]
Bo2g161510	2571	22.11	2.04667	-3.43335	Down	0.828173	-	cds chromosome:v2.1:C2:50803363:50806975:-1 gene:Bo2g161510 gene_biotype:protein_coding transcript_biotype:protein_coding	K04733|1|1e-171|604|rcu:8289642|interleukin-1 receptor-associated kinase 4 [EC:2.7.11.1];K04730|2|7e-144|512|bvg:104888377|interleukin-1 receptor-associated kinase 1 [EC:2.7.11.1];K17609|5|1e-117|425|eus:EUTSA_v10026931mg|nucleoredoxin [EC:1.8.1.8]	GO:0043234//protein complex;GO:0009536//plastid;GO:0016020//membrane	GO:0032550;GO:0004672//protein kinase activity;GO:0019787//ubiquitin-like protein transferase activity	GO:0032446//protein modification by small protein conjugation;GO:0006796//phosphate-containing compound metabolic process	gi|922426662|ref|XP_013619378.1|/0/PREDICTED: U-box domain-containing protein 52 [Brassica oleracea var. oleracea]
Bo9g160120	261	833.443	220.517	-1.9182	Down	0.825505	-	cds chromosome:v2.1:C9:47334714:47335074:1 gene:Bo9g160120 gene_biotype:protein_coding transcript_biotype:protein_coding	-	-	-	-	gi|674916227|emb|CDY16910.1|/3.62324e-45/BnaC09g40370D [Brassica napus]
Bo9g022340	1407	84	2.83	-4.89152	Down	0.926459	MGDC	cds chromosome:v2.1:C9:6926708:6929420:1 gene:Bo9g022340 gene_biotype:protein_coding transcript_biotype:protein_coding gene_symbol:MGDC description:monogalactosyldiacylglycerol synthase type C [Source:TAIR;Acc:AT2G11810](projected from arabidopsis_thaliana,AT2G11810)	K03715|1|0.0|914|bna:106392218|1,2-diacylglycerol 3-beta-galactosyltransferase [EC:2.4.1.46]	GO:0009527//plastid outer membrane	GO:0005488//binding;GO:0035250//UDP-galactosyltransferase activity	GO:0009267//cellular response to starvation;GO:0032787//monocarboxylic acid metabolic process;GO:0006351//transcription, DNA-templated;GO:0030258//lipid modification;GO:0009247//glycolipid biosynthetic process	gi|922562291|ref|XP_013609453.1|/0/PREDICTED: monogalactosyldiacylglycerol synthase 3, chloroplastic [Brassica oleracea var. oleracea]
Bo1g108400	1200	45.0233	2.06667	-4.4453	Down	0.896569	-	cds chromosome:v2.1:C1:33271722:33274079:-1 gene:Bo1g108400 gene_biotype:protein_coding transcript_biotype:protein_coding	K07466|1|3e-87|323|bna:106377909|replication factor A1	-	-	-	gi|674919255|emb|CDY13951.1|/0/BnaC09g38750D [Brassica napus]
Bo2g023140	561	164.777	3.77	-5.4498	Down	0.950627	-	cds chromosome:v2.1:C2:5866216:5866776:-1 gene:Bo2g023140 gene_biotype:protein_coding transcript_biotype:protein_coding	-	-	-	-	gi|922426265|ref|XP_013619203.1|/1.10274e-89/PREDICTED: uncharacterized protein LOC106325689 [Brassica oleracea var. oleracea]
Bo7g116320	489	9853.53	2436.98	-2.01554	Down	0.833175	-	cds chromosome:v2.1:C7:46415719:46416207:1 gene:Bo7g116320 gene_biotype:protein_coding transcript_biotype:protein_coding	K13449|1|1e-61|235|bna:106444785|pathogenesis-related protein 1	-	-	-	gi|922528513|ref|XP_013596875.1|/1.19216e-71/PREDICTED: pathogenesis-related protein 1-like [Brassica oleracea var. oleracea]
Bo5g008900	1014	24.9767	3.93333	-2.66676	Down	0.805994	-	cds chromosome:v2.1:C5:3160492:3162031:1 gene:Bo5g008900 gene_biotype:protein_coding transcript_biotype:protein_coding	-	GO:0043231//intracellular membrane-bounded organelle	-	GO:0009267//cellular response to starvation;GO:0006351//transcription, DNA-templated;GO:0009247//glycolipid biosynthetic process	gi|674938447|emb|CDX95073.1|/0/BnaC05g05980D [Brassica napus]
Bo4g098550	1932	7.98	0.0266667	-8.22521	Down	0.850956	-	cds chromosome:v2.1:C4:24630628:24633720:1 gene:Bo4g098550 gene_biotype:protein_coding transcript_biotype:protein_coding	K05349|1|0.0|1206|bna:106376371|beta-glucosidase [EC:3.2.1.21]	-	GO:0004553//hydrolase activity, hydrolyzing O-glycosyl compounds	GO:0044238//primary metabolic process;GO:0009664//plant-type cell wall organization	gi|922474134|ref|XP_013635952.1|/0/PREDICTED: beta-glucosidase BoGH3B [Brassica oleracea var. oleracea]
Bo6g067810	942	11.4633	0.01	-10.1628	Down	0.89465	-	cds chromosome:v2.1:C6:19168931:19169872:1 gene:Bo6g067810 gene_biotype:protein_coding transcript_biotype:protein_coding	K01016|1|1e-115|416|bna:106360194|estrone sulfotransferase [EC:2.8.2.4]	-	GO:0016782//transferase activity, transferring sulfur-containing groups	-	gi|922506968|ref|XP_013590229.1|/0/PREDICTED: cytosolic sulfotransferase 1-like [Brassica oleracea var. oleracea]
Bo7g079980	1188	68.89	16.56	-2.05659	Down	0.81681	-	cds chromosome:v2.1:C7:30317958:30322822:-1 gene:Bo7g079980 gene_biotype:protein_coding transcript_biotype:protein_coding	K14379|1|2e-123|443|bna:106411428|tartrate-resistant acid phosphatase type 5 [EC:3.1.3.2]	-	GO:0016791//phosphatase activity	-	gi|674930383|emb|CDY03098.1|/0/BnaC07g21290D [Brassica napus]
Bo8g068450	744	57.6933	8.62667	-2.74153	Down	0.841705	-	cds chromosome:v2.1:C8:22442835:22443747:1 gene:Bo8g068450 gene_biotype:protein_coding transcript_biotype:protein_coding	K04733|1|2e-75|282|aip:107617580|interleukin-1 receptor-associated kinase 4 [EC:2.7.11.1];K12173|5|1e-44|180|gmx:100794341|BRCA1-A complex subunit BRE	-	-	-	gi|922550445|ref|XP_013603207.1|/5.65624e-148/PREDICTED: pathogenesis-related protein 5-like [Brassica oleracea var. oleracea]
Bo1g041830	446	39.9867	8.39667	-2.25163	Down	0.809217	-	cds chromosome:v2.1:C1:12940174:12940905:1 gene:Bo1g041830 gene_biotype:protein_coding transcript_biotype:protein_coding	K00430|1|1e-79|295|bna:106376062|peroxidase [EC:1.11.1.7]	-	GO:0003824//catalytic activity;GO:0016209//antioxidant activity;GO:0043169//cation binding;GO:0046906//tetrapyrrole binding	GO:0044710;GO:0006950//response to stress	gi|922410332|ref|XP_013625913.1|/1.33214e-79/PREDICTED: peroxidase 44-like [Brassica oleracea var. oleracea]
Bo7g077880	681	73.6233	19.4933	-1.91718	Down	0.808621	-	cds chromosome:v2.1:C7:29374052:29374990:1 gene:Bo7g077880 gene_biotype:protein_coding transcript_biotype:protein_coding	K14497|1|4e-11|68.9|fve:101301302|protein phosphatase 2C [EC:3.1.3.16];K04733|2|7e-11|68.2|bdi:100821115|interleukin-1 receptor-associated kinase 4 [EC:2.7.11.1];K04730|4|2e-09|63.2|egr:104443436|interleukin-1 receptor-associated kinase 1 [EC:2.7.11.1];K03553|5|3e-09|62.8|adu:107496015|recombination protein RecA	GO:0043231//intracellular membrane-bounded organelle	-	GO:0050896//response to stimulus	gi|922527598|ref|XP_013596660.1|/1.34245e-116/PREDICTED: LOW QUALITY PROTEIN: U-box domain-containing protein 37 [Brassica oleracea var. oleracea]
Bo5g024020	852	63.07	2.76667	-4.51073	Down	0.907841	-	cds chromosome:v2.1:C5:8575202:8576379:-1 gene:Bo5g024020 gene_biotype:protein_coding transcript_biotype:protein_coding	K13248|1|4e-152|538|bna:106427114|pyridoxal phosphate phosphatase PHOSPHO2 [EC:3.1.3.74]	-	GO:0042578//phosphoric ester hydrolase activity	GO:0006796//phosphate-containing compound metabolic process	gi|922482964|ref|XP_013638960.1|/5.76476e-153/PREDICTED: inorganic pyrophosphatase 2 [Brassica oleracea var. oleracea]
Bo8g082280	1305	36.29	4.55	-2.99563	Down	0.838853	ATPAP22	cds chromosome:v2.1:C8:28260433:28263534:-1 gene:Bo8g082280 gene_biotype:protein_coding transcript_biotype:protein_coding gene_symbol:ATPAP22 description:purple acid phosphatase 22 [Source:TAIR;Acc:AT3G52820](projected from arabidopsis_thaliana,AT3G52820)	K14407|1|2e-22|108|apro:F751_3712|cleavage stimulation factor subunit 2	-	GO:0043169//cation binding;GO:0004721//phosphoprotein phosphatase activity	GO:0009267//cellular response to starvation;GO:0006351//transcription, DNA-templated;GO:0009247//glycolipid biosynthetic process	gi|922549618|ref|XP_013602797.1|/0/PREDICTED: purple acid phosphatase 22 [Brassica oleracea var. oleracea]
Bo2g099050	1458	1.80667	21.47	3.57092	Up	0.831128	-	cds chromosome:v2.1:C2:28197359:28199284:1 gene:Bo2g099050 gene_biotype:protein_coding transcript_biotype:protein_coding	K03695|1|6e-27|123|egr:104416563|ATP-dependent Clp protease ATP-binding subunit ClpB	-	-	GO:0010038//response to metal ion	gi|922427355|ref|XP_013619716.1|/0/PREDICTED: aluminum-activated malate transporter 10-like [Brassica oleracea var. oleracea]
Bo4g145710	339	0.01	8.78333	9.77862	Up	0.866248	-	cds chromosome:v2.1:C4:39796742:39798170:1 gene:Bo4g145710 gene_biotype:protein_coding transcript_biotype:protein_coding	K16280|1|7e-12|69.7|eus:EUTSA_v10018670mg|E3 ubiquitin-protein ligase RGLG [EC:2.3.2.27]	-	GO:0046914//transition metal ion binding	-	gi|674933732|emb|CDX99619.1|/6.39578e-18/BnaC04g33760D [Brassica napus]
Bo3g042740	621	113.58	429.833	1.92007	Up	0.824579	-	cds chromosome:v2.1:C3:17736057:17736997:1 gene:Bo3g042740 gene_biotype:protein_coding transcript_biotype:protein_coding	K01517|1|2e-31|135|atr:18442745|manganese-dependent ADP-ribose/CDP-alcohol diphosphatase [EC:3.6.1.13 3.6.1.16 3.6.1.53]	GO:0016020//membrane	GO:0015103//inorganic anion transmembrane transporter activity	GO:0010035//response to inorganic substance;GO:0009626//plant-type hypersensitive response;GO:0015672//monovalent inorganic cation transport;GO:0015748;GO:0006605//protein targeting;GO:0015698//inorganic anion transport;GO:0016482//cytosolic transport;GO:0009814//defense response, incompatible interaction;GO:0006865//amino acid transport	gi|922442887|ref|XP_013626070.1|/5.15604e-100/PREDICTED: high-affinity nitrate transporter 3.1 [Brassica oleracea var. oleracea]
Bo3g169090	1452	20.4533	89.28	2.126	Up	0.826005	-	cds chromosome:v2.1:C3:59721215:59722749:1 gene:Bo3g169090 gene_biotype:protein_coding transcript_biotype:protein_coding	K13496|1|7e-121|435|atr:18422858|UDP-glucosyl transferase 73C [EC:2.4.1.-];K14595|5|2e-114|414|egr:104418707|abscisate beta-glucosyltransferase [EC:2.4.1.263]	-	GO:0035251//UDP-glucosyltransferase activity	GO:0009607//response to biotic stimulus;GO:0051553//flavone biosynthetic process	gi|922448437|ref|XP_013627700.1|/0/PREDICTED: UDP-glucosyl transferase 73B2-like [Brassica oleracea var. oleracea]
Bo4g182430	1506	7.76667	39.2467	2.3372	Up	0.813936	-	cds chromosome:v2.1:C4:48182984:48184489:-1 gene:Bo4g182430 gene_biotype:protein_coding transcript_biotype:protein_coding	K07198|1|4e-173|608|thj:104812877|5'-AMP-activated protein kinase, catalytic alpha subunit [EC:2.7.11.11]	GO:0016020//membrane	GO:0004672//protein kinase activity;GO:0032550	GO:0006796//phosphate-containing compound metabolic process;GO:0006464//cellular protein modification process;GO:0007154//cell communication	gi|922462706|ref|XP_013632269.1|/0/PREDICTED: CBL-interacting serine/threonine-protein kinase 13-like [Brassica oleracea var. oleracea]
Bo9g117230	972	3.78667	28.18	2.89567	Up	0.821837	-	cds chromosome:v2.1:C9:37033241:37034298:-1 gene:Bo9g117230 gene_biotype:protein_coding transcript_biotype:protein_coding	-	GO:0009536//plastid	-	GO:0006812//cation transport	gi|922562224|ref|XP_013609426.1|/3.63811e-173/PREDICTED: uncharacterized protein LOC106316103 isoform X1 [Brassica oleracea var. oleracea]
Bo5g057190	1356	23.71	129.863	2.45343	Up	0.845167	-	cds chromosome:v2.1:C5:18335987:18337494:1 gene:Bo5g057190 gene_biotype:protein_coding transcript_biotype:protein_coding description:HXXXD-type acyl-transferase family protein [Source:TAIR;Acc:AT1G28680](projected from arabidopsis_thaliana,AT1G28680)	K15400|1|6e-68|259|cam:101506221|omega-hydroxypalmitate O-feruloyl transferase [EC:2.3.1.188];K20240|3|4e-60|233|thj:104819827|spermidine dicoumaroyl transferase [EC:2.3.1.249]	-	GO:0016747//transferase activity, transferring acyl groups other than amino-acyl groups	GO:0009813//flavonoid biosynthetic process;GO:0033554//cellular response to stress;GO:0009814//defense response, incompatible interaction	gi|922481009|ref|XP_013638333.1|/0/PREDICTED: spermidine coumaroyl CoA acyltransferase [Brassica oleracea var. oleracea]
Bo1g009940	780	2.39667	20.4167	3.09065	Up	0.810944	-	cds chromosome:v2.1:C1:3268152:3269182:1 gene:Bo1g009940 gene_biotype:protein_coding transcript_biotype:protein_coding	K17800|1|8e-63|241|ats:F775_21990|LETM1 and EF-hand domain-containing protein 1, mitochondrial;K00517|2|2e-50|200|brp:103873153|	GO:0043231//intracellular membrane-bounded organelle	GO:0046914//transition metal ion binding;GO:0005515//protein binding;GO:0000989//transcription factor activity, transcription factor binding;GO:0008080//N-acetyltransferase activity	GO:0006351//transcription, DNA-templated;GO:0010243//response to organonitrogen compound;GO:0016570//histone modification;GO:0003006//developmental process involved in reproduction;GO:0000302//response to reactive oxygen species;GO:0003002//regionalization;GO:0014070//response to organic cyclic compound;GO:0009725//response to hormone	gi|685256298|ref|XP_009134339.1|/2.808e-132/PREDICTED: BTB/POZ and TAZ domain-containing protein 5-like [Brassica rapa]
Bo4g027140	735	11.0433	65.33	2.56457	Up	0.837409	-	cds chromosome:v2.1:C4:5573335:5574248:-1 gene:Bo4g027140 gene_biotype:protein_coding transcript_biotype:protein_coding description:HAD superfamily, subfamily IIIB acid phosphatase [Source:TAIR;Acc:AT2G38600](projected from arabidopsis_thaliana,AT2G38600)	K02866|1|1e-71|270|dosa:Os03t0332533-01|large subunit ribosomal protein L10e;K20728|3|4e-43|175|thj:104814965|vegetative storage protein 2	-	GO:0016791//phosphatase activity	-	gi|922459604|ref|XP_013631305.1|/1.57308e-142/PREDICTED: acid phosphatase 1-like [Brassica oleracea var. oleracea]
Bo3g065190	1074	2.27	30.47	3.74663	Up	0.857299	-	cds chromosome:v2.1:C3:25079194:25081681:1 gene:Bo3g065190 gene_biotype:protein_coding transcript_biotype:protein_coding	K06892|1|0.0|720|bna:106382146|feruloyl-CoA ortho-hydroxylase [EC:1.14.11.-]	-	GO:0016705//oxidoreductase activity, acting on paired donors, with incorporation or reduction of molecular oxygen	GO:0044710	gi|922447890|ref|XP_013627538.1|/0/PREDICTED: feruloyl CoA ortho-hydroxylase 2-like [Brassica oleracea var. oleracea]
Bo8g094910	1713	4.72667	75.73	4.00197	Up	0.895062	-	cds chromosome:v2.1:C8:32334893:32338975:1 gene:Bo8g094910 gene_biotype:protein_coding transcript_biotype:protein_coding	K01188|1|0.0|1191|bna:106412194|beta-glucosidase [EC:3.2.1.21]	-	GO:0016798//hydrolase activity, acting on glycosyl bonds;GO:0043167//ion binding	GO:0009827//plant-type cell wall modification;GO:0009746;GO:0044767//single-organism developmental process;GO:0044238//primary metabolic process;GO:0034285	gi|922545246|ref|XP_013600411.1|/0/PREDICTED: beta-glucosidase 30 [Brassica oleracea var. oleracea]
Bo3g031430	1083	29.3767	111.42	1.92327	Up	0.815839	-	cds chromosome:v2.1:C3:11630482:11631909:1 gene:Bo3g031430 gene_biotype:protein_coding transcript_biotype:protein_coding	-	-	GO:0046872//metal ion binding	-	gi|923598982|ref|XP_013740530.1|/1.05087e-86/PREDICTED: uncharacterized protein LOC106443517 [Brassica napus]
Bo3g152610	810	8.11	38.3133	2.24007	Up	0.807148	-	cds chromosome:v2.1:C3:54040498:54041307:-1 gene:Bo3g152610 gene_biotype:protein_coding transcript_biotype:protein_coding	K09286|1|1e-117|423|bna:106361368|EREBP-like factor	-	-	GO:0006351//transcription, DNA-templated	gi|922441413|ref|XP_013625585.1|/1.58526e-133/PREDICTED: ethylene-responsive transcription factor ERF060-like [Brassica oleracea var. oleracea]
Bo4g125910	1176	64.5167	209.737	1.70084	Up	0.807298	-	cds chromosome:v2.1:C4:32849277:32851110:1 gene:Bo4g125910 gene_biotype:protein_coding transcript_biotype:protein_coding description:Class I glutamine amidotransferase-like superfamily protein [Source:TAIR;Acc:AT3G14990](projected from arabidopsis_thaliana,AT3G14990)	K03152|1|0.0|756|bna:106365725|4-methyl-5(b-hydroxyethyl)-thiazole monophosphate biosynthesis	-	-	-	gi|922460070|ref|XP_013631458.1|/0/PREDICTED: protein DJ-1 homolog A-like [Brassica oleracea var. oleracea]
Bo1g056690	2649	1.2	16.5067	3.78194	Up	0.821238	-	cds chromosome:v2.1:C1:16555774:16561102:1 gene:Bo1g056690 gene_biotype:protein_coding transcript_biotype:protein_coding	K01006|1|0.0|1713|bna:106380628|pyruvate, orthophosphate dikinase [EC:2.7.9.1]	GO:0009532//plastid stroma	GO:0032550;GO:0016781	GO:0006796//phosphate-containing compound metabolic process;GO:0032787//monocarboxylic acid metabolic process	gi|674877126|emb|CDY54967.1|/0/BnaCnng27780D [Brassica napus]
Bo15161s010	186	1.83333	16.68	3.18558	Up	0.801418	-	cds scaffold:v2.1:Scaffold15161:51:430:1 gene:Bo15161s010 gene_biotype:protein_coding transcript_biotype:protein_coding	K03011|1|1e-27|122|bna:106371538|DNA-directed RNA polymerase II subunit RPB3	GO:0016591//DNA-directed RNA polymerase II, holoenzyme	GO:0003676//nucleic acid binding;GO:0034062//RNA polymerase activity;GO:0005515//protein binding	GO:0010467//gene expression	gi|923614867|ref|XP_013745449.1|/5.77876e-27/PREDICTED: DNA-directed RNA polymerases II, IV and V subunit 3-like [Brassica napus]
Bo6g116490	222	0.753333	56.31	6.22396	Up	0.955975	-	cds chromosome:v2.1:C6:36417966:36418187:-1 gene:Bo6g116490 gene_biotype:protein_coding transcript_biotype:protein_coding	-	GO:0005576//extracellular region	GO:0005102//receptor binding	GO:0007154//cell communication	gi|674873718|emb|CDY59939.1|/1.16801e-35/BnaC06g43910D [Brassica napus]
Bo4g174840	249	1.6	31.89	4.31696	Up	0.881313	CLE4	cds chromosome:v2.1:C4:46434233:46434481:1 gene:Bo4g174840 gene_biotype:protein_coding transcript_biotype:protein_coding gene_symbol:CLE4 description:CLAVATA3/ESR-RELATED 4 [Source:TAIR;Acc:AT2G31081](projected from arabidopsis_thaliana,AT2G31081)	-	GO:0005576//extracellular region	-	GO:0010073//meristem maintenance;GO:0007154//cell communication	gi|922473461|ref|XP_013635762.1|/2.45909e-41/PREDICTED: CLAVATA3/ESR (CLE)-related protein 4 [Brassica oleracea var. oleracea]
Bo2g037660	2091	33.0067	150.977	2.1935	Up	0.835197	-	cds chromosome:v2.1:C2:10351303:10353501:-1 gene:Bo2g037660 gene_biotype:protein_coding transcript_biotype:protein_coding	K04079|1|0.0|1169|brp:103851857|molecular chaperone HtpG	GO:0043231//intracellular membrane-bounded organelle;GO:0030312//external encapsulating structure;GO:0005911//cell-cell junction;GO:0044444//cytoplasmic part	GO:0017111//nucleoside-triphosphatase activity;GO:0032550;GO:0005515//protein binding	GO:0048827//phyllome development;GO:0010118//stomatal movement;GO:0044267//cellular protein metabolic process;GO:0009845//seed germination;GO:0019932//second-messenger-mediated signaling;GO:0042742//defense response to bacterium;GO:0009408//response to heat;GO:0031647//regulation of protein stability;GO:0006970//response to osmotic stress;GO:0009605//response to external stimulus	gi|922429972|ref|XP_013621043.1|/0/PREDICTED: heat shock protein 90-2-like [Brassica oleracea var. oleracea]
Bo00285s430	420	0.633333	12.3233	4.28228	Up	0.815645	-	cds scaffold:v2.1:Scaffold00285:361566:362161:1 gene:Bo00285s430 gene_biotype:protein_coding transcript_biotype:protein_coding	K12198|1|4e-21|100|sita:101765827|charged multivesicular body protein 5	GO:0009536//plastid	-	GO:0006873//cellular ion homeostasis;GO:0030001//metal ion transport	gi|922570166|ref|XP_013613426.1|/1.7964e-68/PREDICTED: light-regulated protein [Brassica oleracea var. oleracea]
Bo5g008780	1062	0.363333	56.62	7.28387	Up	0.970694	-	cds chromosome:v2.1:C5:3075064:3076340:-1 gene:Bo5g008780 gene_biotype:protein_coding transcript_biotype:protein_coding	K02575|1|0.0|692|bna:106412401|MFS transporter, NNP family, nitrate/nitrite transporter	GO:0031224//intrinsic component of membrane	GO:0015103//inorganic anion transmembrane transporter activity	GO:0015698//inorganic anion transport;GO:0044763;GO:0010035//response to inorganic substance;GO:0048528//post-embryonic root development	gi|922479400|ref|XP_013637781.1|/0/PREDICTED: high-affinity nitrate transporter 2.1 [Brassica oleracea var. oleracea]
Bo2g146400	1503	6.81	37.4033	2.45744	Up	0.816501	-	cds chromosome:v2.1:C2:45977873:45980467:-1 gene:Bo2g146400 gene_biotype:protein_coding transcript_biotype:protein_coding	K00517|1|0.0|637|thj:104819862|	-	GO:0046914//transition metal ion binding;GO:0016491//oxidoreductase activity;GO:0046906//tetrapyrrole binding	GO:0044710	gi|922424090|ref|XP_013618116.1|/0/PREDICTED: cytochrome P450 81D11-like [Brassica oleracea var. oleracea]
Bo4g106230	1737	0.346667	10.4033	4.90735	Up	0.822613	-	cds chromosome:v2.1:C4:26418365:26422049:-1 gene:Bo4g106230 gene_biotype:protein_coding transcript_biotype:protein_coding	K01188|1|0.0|1142|bna:106445112|beta-glucosidase [EC:3.2.1.21]	-	GO:0016798//hydrolase activity, acting on glycosyl bonds;GO:0043167//ion binding	GO:0009827//plant-type cell wall modification;GO:0009628//response to abiotic stimulus;GO:0009746;GO:0044767//single-organism developmental process;GO:0044238//primary metabolic process;GO:0034285	gi|922461305|ref|XP_013631857.1|/0/PREDICTED: beta-glucosidase 30-like [Brassica oleracea var. oleracea]
Bo2g108850	1113	272.873	929.303	1.76792	Up	0.816277	-	cds chromosome:v2.1:C2:32336363:32338034:-1 gene:Bo2g108850 gene_biotype:protein_coding transcript_biotype:protein_coding	K01365|1|3e-86|319|bna:106439437|cathepsin L [EC:3.4.22.15];K16290|3|2e-85|317|smo:SELMODRAFT_184826|xylem cysteine proteinase [EC:3.4.22.-];K16292|4|3e-84|313|smo:SELMODRAFT_428615|KDEL-tailed cysteine endopeptidase [EC:3.4.22.-]	GO:0030312//external encapsulating structure	GO:0070011//peptidase activity, acting on L-amino acid peptides	GO:0019538//protein metabolic process	gi|922425479|ref|XP_013618816.1|/0/PREDICTED: probable cysteine proteinase At4g11320 [Brassica oleracea var. oleracea]
Bo7g111600	1104	43.6367	193.127	2.14593	Up	0.835358	-	cds chromosome:v2.1:C7:44388797:44390184:1 gene:Bo7g111600 gene_biotype:protein_coding transcript_biotype:protein_coding	K13066|1|9e-165|580|aly:ARALYDRAFT_495497|caffeic acid 3-O-methyltransferase [EC:2.1.1.68];K05279|3|3e-163|575|gmx:100806525|flavonol 3-O-methyltransferase [EC:2.1.1.76]	GO:0043231//intracellular membrane-bounded organelle;GO:0005911//cell-cell junction;GO:0044444//cytoplasmic part;GO:0016020//membrane	GO:0008171//O-methyltransferase activity;GO:0005515//protein binding;GO:0008757//S-adenosylmethionine-dependent methyltransferase activity	GO:0006575//cellular modified amino acid metabolic process;GO:0051553//flavone biosynthetic process;GO:0006595//polyamine metabolic process;GO:0006694//steroid biosynthetic process;GO:0006950//response to stress	gi|922525684|ref|XP_013596208.1|/0/PREDICTED: flavone 3'-O-methyltransferase 1-like [Brassica oleracea var. oleracea]
Bo3g027740	801	3.02	25.6333	3.0854	Up	0.824149	-	cds chromosome:v2.1:C3:10488336:10489136:-1 gene:Bo3g027740 gene_biotype:protein_coding transcript_biotype:protein_coding	K08912|1|4e-154|544|bna:106437822|light-harvesting complex II chlorophyll a/b binding protein 1	GO:0009521;GO:0031224//intrinsic component of membrane;GO:0009534//chloroplast thylakoid	GO:0046906//tetrapyrrole binding;GO:0043169//cation binding	GO:0006464//cellular protein modification process;GO:0006091//generation of precursor metabolites and energy	gi|922451223|ref|XP_013628557.1|/6.05798e-154/PREDICTED: chlorophyll a-b binding protein 1, chloroplastic [Brassica oleracea var. oleracea]
Bo00686s020	267	0.73	15.8133	4.4371	Up	0.843065	-	cds scaffold:v2.1:Scaffold00686:17791:18057:-1 gene:Bo00686s020 gene_biotype:protein_coding transcript_biotype:protein_coding	K16282|1|3e-07|54.3|bna:106373887|E3 ubiquitin-protein ligase RHA2 [EC:2.3.2.27]	GO:0043231//intracellular membrane-bounded organelle	-	-	gi|674949697|emb|CDX84006.1|/3.38687e-27/BnaC08g16390D [Brassica napus]
Bo3g173550	1572	9.19	53.95	2.55349	Up	0.83208	-	cds chromosome:v2.1:C3:60779958:60782231:-1 gene:Bo3g173550 gene_biotype:protein_coding transcript_biotype:protein_coding	K00512|1|0.0|847|aly:ARALYDRAFT_491541|steroid 17alpha-monooxygenase / 17alpha-hydroxyprogesterone deacetylase [EC:1.14.14.19 1.14.14.32];K07408|4|0.0|705|pper:PRUPE_ppa017703mg|cytochrome P450 family 1 subfamily A polypeptide 1 [EC:1.14.14.1]	GO:0009536//plastid	GO:0046906//tetrapyrrole binding;GO:0046914//transition metal ion binding;GO:0016491//oxidoreductase activity	GO:0010039//response to iron ion;GO:0001666//response to hypoxia;GO:0044710	gi|922445832|ref|XP_013626935.1|/0/PREDICTED: cytochrome P450 82C4 [Brassica oleracea var. oleracea]
Bo8g095480	270	0.01	7.67	9.58308	Up	0.84942	-	cds chromosome:v2.1:C8:32644110:32644610:1 gene:Bo8g095480 gene_biotype:protein_coding transcript_biotype:protein_coding	K00615|1|7e-23|106|bna:106414846|transketolase [EC:2.2.1.1]	GO:0009532//plastid stroma;GO:0009526//plastid envelope	GO:0016744	GO:0040007//growth;GO:0042546//cell wall biogenesis;GO:0006007//glucose catabolic process;GO:0006090//pyruvate metabolic process;GO:0051273;GO:0042743//hydrogen peroxide metabolic process;GO:0006996//organelle organization;GO:0006970//response to osmotic stress;GO:0008104//protein localization;GO:0010038//response to metal ion;GO:0070838//divalent metal ion transport;GO:0009746;GO:0000097//sulfur…	gi|923875295|ref|XP_013710884.1|/4.27165e-22/PREDICTED: transketolase-1, chloroplastic-like [Brassica napus]
Bo2g136120	336	0.01	7.06333	9.46421	Up	0.838923	-	cds chromosome:v2.1:C2:43020350:43020685:-1 gene:Bo2g136120 gene_biotype:protein_coding transcript_biotype:protein_coding	K04733|1|2e-19|95.1|mdm:103400101|interleukin-1 receptor-associated kinase 4 [EC:2.7.11.1];K17609|2|1e-17|89.0|aly:ARALYDRAFT_491618|nucleoredoxin [EC:1.8.1.8]	-	GO:0016301//kinase activity	GO:0048437//floral organ development;GO:0006928//movement of cell or subcellular component;GO:0009607//response to biotic stimulus	gi|674871373|emb|CDY63176.1|/2.18991e-42/BnaC02g47860D, partial [Brassica napus]
Bo9g028750	660	1.09667	30.6033	4.80249	Up	0.894937	-	cds chromosome:v2.1:C9:9698728:9699556:-1 gene:Bo9g028750 gene_biotype:protein_coding transcript_biotype:protein_coding	K04569|1|1e-106|386|bna:106368861|copper chaperone for superoxide dismutase	-	-	-	gi|922558261|ref|XP_013607226.1|/3.56162e-113/PREDICTED: copper chaperone for superoxide dismutase, chloroplastic/cytosolic-like isoform X1 [Brassica oleracea var. oleracea]
Bo01495s010	756	3.32	38.4433	3.53348	Up	0.858644	-	cds scaffold:v2.1:Scaffold01495:3840:4791:-1 gene:Bo01495s010 gene_biotype:protein_coding transcript_biotype:protein_coding	K18486|1|1e-34|147|csv:101220763|heart-and neural crest derivatives-expressed protein 2	-	GO:0003676//nucleic acid binding;GO:0005515//protein binding	-	gi|922573561|ref|XP_013615108.1|/1.06793e-141/PREDICTED: transcription factor ORG2-like [Brassica oleracea var. oleracea]
Bo5g009420	399	1.79333	18.75	3.38618	Up	0.816968	NF-YB4	cds chromosome:v2.1:C5:3447954:3448352:-1 gene:Bo5g009420 gene_biotype:protein_coding transcript_biotype:protein_coding gene_symbol:NF-YB4 description:nuclear factor Y, subunit B4 [Source:TAIR;Acc:AT1G09030](projected from arabidopsis_thaliana,AT1G09030)	K08065|1|3e-65|246|bna:106415263|nuclear transcription Y subunit beta	GO:0043231//intracellular membrane-bounded organelle	GO:0003677//DNA binding;GO:0001071//nucleic acid binding transcription factor activity;GO:0046983//protein dimerization activity	GO:0006351//transcription, DNA-templated	gi|922491481|ref|XP_013585147.1|/2.03615e-64/PREDICTED: nuclear transcription factor Y subunit B-4 [Brassica oleracea var. oleracea]
Bo7g043560	150	1.31333	32.9067	4.64707	Up	0.893941	-	cds chromosome:v2.1:C7:16043777:16043926:1 gene:Bo7g043560 gene_biotype:protein_coding transcript_biotype:protein_coding	-	-	-	-	-
Bo5g132290	1086	7.99667	123.263	3.9462	Up	0.898792	-	cds chromosome:v2.1:C5:40963292:40964836:-1 gene:Bo5g132290 gene_biotype:protein_coding transcript_biotype:protein_coding	K06892|1|0.0|725|bna:106452295|feruloyl-CoA ortho-hydroxylase [EC:1.14.11.-]	-	GO:0016705//oxidoreductase activity, acting on paired donors, with incorporation or reduction of molecular oxygen	GO:0044710	gi|922480156|ref|XP_013638036.1|/0/PREDICTED: feruloyl CoA ortho-hydroxylase 1-like [Brassica oleracea var. oleracea]
Bo7g084220	1302	30.6433	203.667	2.73256	Up	0.858453	-	cds chromosome:v2.1:C7:33035254:33036555:-1 gene:Bo7g084220 gene_biotype:protein_coding transcript_biotype:protein_coding	K10457|1|2e-08|61.6|cic:CICLE_v10011220mg|kelch-like protein 20	GO:0043231//intracellular membrane-bounded organelle	-	GO:0015698//inorganic anion transport;GO:0010035//response to inorganic substance;GO:0009690//cytokinin metabolic process;GO:0000041//transition metal ion transport;GO:0009267//cellular response to starvation	gi|922524665|ref|XP_013595986.1|/0/PREDICTED: F-box/kelch-repeat protein At3g27150 isoform X1 [Brassica oleracea var. oleracea]
Bo6g087680	1521	21.8567	310.41	3.82803	Up	0.900483	-	cds chromosome:v2.1:C6:27814759:27819642:-1 gene:Bo6g087680 gene_biotype:protein_coding transcript_biotype:protein_coding	K05929|1|0.0|1040|bna:106447056|phosphoethanolamine N-methyltransferase [EC:2.1.1.103]	GO:0044424	GO:0008170//N-methyltransferase activity	GO:0005984//disaccharide metabolic process;GO:0005982//starch metabolic process;GO:0046165	gi|922514721|ref|XP_013592655.1|/0/PREDICTED: phosphoethanolamine N-methyltransferase 3 [Brassica oleracea var. oleracea]
Bo9g152260	996	54.2667	331.44	2.61061	Up	0.857549	-	cds chromosome:v2.1:C9:45444002:45445694:1 gene:Bo9g152260 gene_biotype:protein_coding transcript_biotype:protein_coding	K00430|1|0.0|657|bna:106444070|peroxidase [EC:1.11.1.7]	GO:0043231//intracellular membrane-bounded organelle	GO:0003824//catalytic activity;GO:0016209//antioxidant activity;GO:0043169//cation binding;GO:0046906//tetrapyrrole binding	GO:0044710;GO:0006950//response to stress	gi|922562864|ref|XP_013609734.1|/0/PREDICTED: peroxidase N [Brassica oleracea var. oleracea]
Bo2g079330	336	11.18	65.5333	2.55131	Up	0.837207	-	cds chromosome:v2.1:C2:22053411:22053846:-1 gene:Bo2g079330 gene_biotype:protein_coding transcript_biotype:protein_coding	-	-	-	GO:0042221//response to chemical;GO:0006950//response to stress	gi|922427582|ref|XP_013619825.1|/9.78455e-59/PREDICTED: uncharacterized protein LOC106326378 [Brassica oleracea var. oleracea]
Bo9g183500	273	8.68	54.07	2.63906	Up	0.837056	-	cds chromosome:v2.1:C9:54243291:54243807:-1 gene:Bo9g183500 gene_biotype:protein_coding transcript_biotype:protein_coding	-	-	-	GO:0009062//fatty acid catabolic process	gi|922568390|ref|XP_013612494.1|/3.14385e-33/PREDICTED: uncharacterized protein LOC106318882 [Brassica oleracea var. oleracea]
Bo2g037620	216	5.40333	42.41	2.97248	Up	0.84079	-	cds chromosome:v2.1:C2:10332512:10332727:1 gene:Bo2g037620 gene_biotype:protein_coding transcript_biotype:protein_coding	K04079|1|2e-27|121|bna:106380873|molecular chaperone HtpG	-	-	-	gi|674926724|emb|CDY06546.1|/2.53469e-30/BnaC02g12700D [Brassica napus]
Bo4g153990	309	3.00667	22.19	2.88367	Up	0.80846	-	cds chromosome:v2.1:C4:41997114:41997422:-1 gene:Bo4g153990 gene_biotype:protein_coding transcript_biotype:protein_coding	-	-	-	-	-
Bo4g112600	768	1.00333	13.8033	3.78214	Up	0.806335	BHLH038	cds chromosome:v2.1:C4:28613525:28614704:1 gene:Bo4g112600 gene_biotype:protein_coding transcript_biotype:protein_coding gene_symbol:BHLH038 description:basic helix-loop-helix (bHLH) DNA-binding superfamily protein [Source:TAIR;Acc:AT3G56970](projected from arabidopsis_thaliana,AT3G56970)	K18486|1|4e-27|122|csv:101220763|heart-and neural crest derivatives-expressed protein 2	-	GO:0003676//nucleic acid binding;GO:0005515//protein binding	-	gi|922470879|ref|XP_013634961.1|/1.14373e-130/PREDICTED: transcription factor ORG2-like [Brassica oleracea var. oleracea]
Bo1g006240	219	5.33667	58.1967	3.44693	Up	0.867685	SEN1	cds chromosome:v2.1:C1:1860184:1860644:-1 gene:Bo1g006240 gene_biotype:protein_coding transcript_biotype:protein_coding gene_symbol:SEN1 description:Rhodanese/Cell cycle control phosphatase superfamily protein [Source:TAIR;Acc:AT4G35770](projected from arabidopsis_thaliana,AT4G35770)	K15692|1|2e-16|85.1|jcu:105629434|E3 ubiquitin-protein ligase RNF13 [EC:2.3.2.27]	GO:0043234//protein complex;GO:0009536//plastid	GO:0004549//tRNA-specific ribonuclease activity;GO:0097159//organic cyclic compound binding	GO:0009725//response to hormone;GO:0009746;GO:0044767//single-organism developmental process;GO:0034285;GO:0000394//RNA splicing, via endonucleolytic cleavage and ligation;GO:0006950//response to stress	gi|922413081|ref|XP_013584152.1|/9.91605e-35/PREDICTED: senescence-associated protein DIN1 isoform X2 [Brassica oleracea var. oleracea]
Bo2g001160	483	3.00667	26.2	3.12333	Up	0.825814	-	cds chromosome:v2.1:C2:191696:192178:-1 gene:Bo2g001160 gene_biotype:protein_coding transcript_biotype:protein_coding description:Nuclear transport factor 2 (NTF2) family protein [Source:TAIR;Acc:AT5G01740](projected from arabidopsis_thaliana,AT5G01740)	-	-	-	-	gi|922425417|ref|XP_013618788.1|/8.93383e-93/PREDICTED: wound-induced protein 1 [Brassica oleracea var. oleracea]
Bo2g026760	1134	0.0366667	14.9133	8.66792	Up	0.916033	-	cds chromosome:v2.1:C2:7900695:7902362:-1 gene:Bo2g026760 gene_biotype:protein_coding transcript_biotype:protein_coding	K10355|1|0.0|759|bna:106420395|actin, other eukaryote	GO:0009532//plastid stroma;GO:0043232;GO:0009526//plastid envelope	GO:0032550;GO:0005198//structural molecule activity	GO:0007010//cytoskeleton organization;GO:0051603//proteolysis involved in cellular protein catabolic process;GO:0006006//glucose metabolic process;GO:0009664//plant-type cell wall organization;GO:0000904//cell morphogenesis involved in differentiation	gi|922421134|ref|XP_013616445.1|/0/PREDICTED: actin-12-like [Brassica oleracea var. oleracea]
Bo6g116480	333	24.6867	262.167	3.40868	Up	0.884341	-	cds chromosome:v2.1:C6:36414304:36414762:-1 gene:Bo6g116480 gene_biotype:protein_coding transcript_biotype:protein_coding	-	-	-	GO:0042221//response to chemical;GO:0006950//response to stress	gi|922509382|ref|XP_013590944.1|/5.75445e-59/PREDICTED: uncharacterized protein LOC106299395 [Brassica oleracea var. oleracea]
Bo09470s010	384	3.81333	24.9033	2.70721	Up	0.806978	-	cds scaffold:v2.1:Scaffold09470:198:581:1 gene:Bo09470s010 gene_biotype:protein_coding transcript_biotype:protein_coding	K07428|1|6e-35|146|sind:105165490|cytochrome P450 family 4 subfamily X [EC:1.14.14.1];K07426|3|5e-34|143|cam:101499206|cytochrome P450 family 4 subfamily B polypeptide 1 [EC:1.14.14.1];K17873|5|7e-34|142|mtr:MTR_8g042060|11-oxo-beta-amyrin 30-oxidase [EC:1.14.13.173]	-	GO:0046914//transition metal ion binding;GO:0016491//oxidoreductase activity;GO:0046906//tetrapyrrole binding	GO:0044710	gi|923761692|ref|XP_013677247.1|/2.8959e-58/PREDICTED: cytochrome P450 72A15-like [Brassica napus]
Bo3g004160	1080	7.11	45.3967	2.67466	Up	0.832609	-	cds chromosome:v2.1:C3:1512784:1513863:-1 gene:Bo3g004160 gene_biotype:protein_coding transcript_biotype:protein_coding	K01025|1|1e-112|407|fve:101309583|;K01016|3|3e-100|366|vra:106764444|estrone sulfotransferase [EC:2.8.2.4]	-	GO:0016782//transferase activity, transferring sulfur-containing groups	-	gi|922445623|ref|XP_013626872.1|/0/PREDICTED: cytosolic sulfotransferase 15-like [Brassica oleracea var. oleracea]
Bo1g019650	237	1.52	33.3467	4.4554	Up	0.888053	-	cds chromosome:v2.1:C1:6980628:6980864:1 gene:Bo1g019650 gene_biotype:protein_coding transcript_biotype:protein_coding	-	GO:0005576//extracellular region	GO:0005102//receptor binding	GO:0007267//cell-cell signaling	gi|922415327|ref|XP_013594834.1|/6.11906e-29/PREDICTED: CLAVATA3/ESR (CLE)-related protein 2 [Brassica oleracea var. oleracea]
Bo9g123330	963	5.35	55.1633	3.3661	Up	0.865444	-	cds chromosome:v2.1:C9:38961607:38962569:-1 gene:Bo9g123330 gene_biotype:protein_coding transcript_biotype:protein_coding	K05953|1|0.0|640|bna:106379334|nicotianamine synthase [EC:2.5.1.43]	-	GO:0016765//transferase activity, transferring alkyl or aryl (other than methyl) groups	GO:0034614//cellular response to reactive oxygen species;GO:0048229//gametophyte development;GO:0010039//response to iron ion;GO:0010232//vascular transport;GO:0018130;GO:0009723//response to ethylene;GO:0000904//cell morphogenesis involved in differentiation	gi|922562048|ref|XP_013609337.1|/0/PREDICTED: nicotianamine synthase 2-like [Brassica oleracea var. oleracea]
Bo18400s010	162	0.01	9.27	9.85643	Up	0.872364	-	cds scaffold:v2.1:Scaffold18400:203:364:1 gene:Bo18400s010 gene_biotype:protein_coding transcript_biotype:protein_coding	-	-	-	-	-
Bo3g083910	660	44.4567	243.733	2.45483	Up	0.849637	-	cds chromosome:v2.1:C3:31271614:31272780:1 gene:Bo3g083910 gene_biotype:protein_coding transcript_biotype:protein_coding description:Vacuolar iron transporter (VIT) family protein [Source:TAIR;Acc:AT3G25190](projected from arabidopsis_thaliana,AT3G25190)	K00430|1|5e-47|188|adu:107468403|peroxidase [EC:1.11.1.7]	-	-	GO:0010039//response to iron ion;GO:0034614//cellular response to reactive oxygen species;GO:0009723//response to ethylene	gi|922444532|ref|XP_013626559.1|/1.31089e-107/PREDICTED: vacuolar iron transporter homolog 2.1 [Brassica oleracea var. oleracea]
Bo5g133060	1074	1.67333	16.44	3.29641	Up	0.802098	-	cds chromosome:v2.1:C5:41452534:41454146:-1 gene:Bo5g133060 gene_biotype:protein_coding transcript_biotype:protein_coding	K06892|1|0.0|720|bna:106386876|feruloyl-CoA ortho-hydroxylase [EC:1.14.11.-]	-	GO:0016705//oxidoreductase activity, acting on paired donors, with incorporation or reduction of molecular oxygen	GO:0010039//response to iron ion;GO:0034614//cellular response to reactive oxygen species;GO:0044710;GO:0009723//response to ethylene	gi|922491207|ref|XP_013585068.1|/0/PREDICTED: feruloyl CoA ortho-hydroxylase 2 [Brassica oleracea var. oleracea]
Bo7g106040	237	0.513333	33.9167	6.04595	Up	0.936335	-	cds chromosome:v2.1:C7:41048453:41048689:1 gene:Bo7g106040 gene_biotype:protein_coding transcript_biotype:protein_coding	-	GO:0005576//extracellular region	GO:0005102//receptor binding	GO:0007267//cell-cell signaling	gi|922530390|ref|XP_013597338.1|/1.11774e-22/PREDICTED: CLAVATA3/ESR (CLE)-related protein 2-like [Brassica oleracea var. oleracea]
Bo1g016130	1350	14.61	71.8467	2.29797	Up	0.828883	-	cds chromosome:v2.1:C1:5175441:5176790:1 gene:Bo1g016130 gene_biotype:protein_coding transcript_biotype:protein_coding	K01513|1|4e-154|545|thj:104814614|ectonucleotide pyrophosphatase/phosphodiesterase family member 1/3 [EC:3.1.4.1 3.6.1.9]	-	-	-	gi|922404781|ref|XP_013622798.1|/0/PREDICTED: venom phosphodiesterase 2-like [Brassica oleracea var. oleracea]
Bo1g002840	831	21.79	110.517	2.34253	Up	0.839559	-	cds chromosome:v2.1:C1:422859:423689:-1 gene:Bo1g002840 gene_biotype:protein_coding transcript_biotype:protein_coding	K09286|1|2e-101|369|bna:106353394|EREBP-like factor	GO:0043231//intracellular membrane-bounded organelle	GO:0003676//nucleic acid binding;GO:0001071//nucleic acid binding transcription factor activity	GO:0006351//transcription, DNA-templated	gi|922412331|ref|XP_013638280.1|/2.03475e-131/PREDICTED: ethylene-responsive transcription factor ERF060 [Brassica oleracea var. oleracea]
Bo07227s010	249	63.14	271.893	2.10641	Up	0.835303	-	cds scaffold:v2.1:Scaffold07227:343:591:-1 gene:Bo07227s010 gene_biotype:protein_coding transcript_biotype:protein_coding	-	-	-	-	gi|685363527|ref|XP_009116018.1|/4.98949e-18/PREDICTED: uncharacterized protein LOC103841248 [Brassica rapa]
Bo9g175350	294	0.01	9.15667	9.83868	Up	0.871081	-	cds chromosome:v2.1:C9:51972665:51973065:1 gene:Bo9g175350 gene_biotype:protein_coding transcript_biotype:protein_coding	K14496|1|8e-46|182|bna:106437562|abscisic acid receptor PYR/PYL family	GO:0043231//intracellular membrane-bounded organelle	GO:0005488//binding	GO:0009738//abscisic acid-activated signaling pathway	gi|922421587|ref|XP_013616654.1|/1.63272e-45/PREDICTED: abscisic acid receptor PYL8-like [Brassica oleracea var. oleracea]
Bo07246s010	267	0.01	19.65	10.9403	Up	0.938312	-	cds scaffold:v2.1:Scaffold07246:3:550:-1 gene:Bo07246s010 gene_biotype:protein_coding transcript_biotype:protein_coding	-	-	-	-	-
Bo7g054550	3099	9.01667	41.6967	2.20927	Up	0.809048	-	cds chromosome:v2.1:C7:19948202:19952695:-1 gene:Bo7g054550 gene_biotype:protein_coding transcript_biotype:protein_coding	-	-	-	-	gi|922525000|ref|XP_013596048.1|/0/PREDICTED: uncharacterized protein LOC106304198 isoform X1 [Brassica oleracea var. oleracea]
Bo8g112690	1590	0.213333	34.0367	7.31784	Up	0.955185	ATNRT2:1	cds chromosome:v2.1:C8:39974638:39976558:1 gene:Bo8g112690 gene_biotype:protein_coding transcript_biotype:protein_coding gene_symbol:ATNRT2:1 description:nitrate transporter 2:1 [Source:TAIR;Acc:AT1G08090](projected from arabidopsis_thaliana,AT1G08090)	K02575|1|0.0|1045|bna:106400723|MFS transporter, NNP family, nitrate/nitrite transporter	GO:0031224//intrinsic component of membrane	GO:0015103//inorganic anion transmembrane transporter activity	GO:0015698//inorganic anion transport;GO:0044763;GO:0010035//response to inorganic substance;GO:0048528//post-embryonic root development	gi|922551233|ref|XP_013603607.1|/0/PREDICTED: high-affinity nitrate transporter 2.1-like [Brassica oleracea var. oleracea]
Bo5g008770	1593	0.01	11.3067	10.143	Up	0.893375	-	cds chromosome:v2.1:C5:3067383:3069190:1 gene:Bo5g008770 gene_biotype:protein_coding transcript_biotype:protein_coding	K02575|1|0.0|1048|bna:106412401|MFS transporter, NNP family, nitrate/nitrite transporter	GO:0031224//intrinsic component of membrane	GO:0015103//inorganic anion transmembrane transporter activity	GO:0015698//inorganic anion transport;GO:0044763;GO:0010035//response to inorganic substance;GO:0048528//post-embryonic root development	gi|922479400|ref|XP_013637781.1|/0/PREDICTED: high-affinity nitrate transporter 2.1 [Brassica oleracea var. oleracea]
Bo3g053350	1440	1.71667	30.67	4.15915	Up	0.871533	-	cds chromosome:v2.1:C3:21270574:21272454:-1 gene:Bo3g053350 gene_biotype:protein_coding transcript_biotype:protein_coding	K03695|1|2e-30|135|egr:104416563|ATP-dependent Clp protease ATP-binding subunit ClpB	-	-	GO:0015740//C4-dicarboxylate transport;GO:0010038//response to metal ion	gi|922448114|ref|XP_013627610.1|/0/PREDICTED: aluminum-activated malate transporter 10 [Brassica oleracea var. oleracea]
Bo5g057300	375	2.28	67.5067	4.88792	Up	0.922832	-	cds chromosome:v2.1:C5:18400643:18401400:-1 gene:Bo5g057300 gene_biotype:protein_coding transcript_biotype:protein_coding description:Apoptosis inhibitory protein 5 (API5) [Source:TAIR;Acc:AT1G29030](projected from arabidopsis_thaliana,AT1G29030)	-	GO:0044444//cytoplasmic part;GO:0005911//cell-cell junction	-	-	gi|923741436|ref|XP_013671369.1|/1.96672e-43/PREDICTED: uncharacterized protein LOC106375903 isoform X2 [Brassica napus]
Bo5g002390	2019	2.49667	56.4767	4.49958	Up	0.905264	-	cds chromosome:v2.1:C5:231199:234520:-1 gene:Bo5g002390 gene_biotype:protein_coding transcript_biotype:protein_coding	K13411|1|0.0|735|nnu:104596257|dual oxidase [EC:1.6.3.1 1.11.1.-]	GO:0043231//intracellular membrane-bounded organelle;GO:0031224//intrinsic component of membrane	GO:0046914//transition metal ion binding;GO:0016723//oxidoreductase activity, oxidizing metal ions, NAD or NADP as acceptor;GO:0000166//nucleotide binding	GO:0055080//cation homeostasis;GO:1901678;GO:0051707//response to other organism;GO:0044710	gi|922488763|ref|XP_013584353.1|/0/PREDICTED: ferric reduction oxidase 2 [Brassica oleracea var. oleracea]
Bo1g004730	1506	9.69333	41.69	2.10464	Up	0.803652	-	cds chromosome:v2.1:C1:938077:939794:-1 gene:Bo1g004730 gene_biotype:protein_coding transcript_biotype:protein_coding	K00517|1|0.0|930|bna:106369747|	GO:0043231//intracellular membrane-bounded organelle	GO:0046906//tetrapyrrole binding;GO:0046914//transition metal ion binding;GO:0016491//oxidoreductase activity	GO:0019760//glucosinolate metabolic process;GO:0030001//metal ion transport	gi|922414390|ref|XP_013589973.1|/0/PREDICTED: cytochrome P450 81F1-like [Brassica oleracea var. oleracea]
Bo3g093960	1545	2.23667	19.4267	3.11862	Up	0.808044	-	cds chromosome:v2.1:C3:34394660:34397220:-1 gene:Bo3g093960 gene_biotype:protein_coding transcript_biotype:protein_coding	K09755|1|0.0|952|bna:106350523|ferulate-5-hydroxylase [EC:1.14.-.-]	-	GO:0046914//transition metal ion binding;GO:0016491//oxidoreductase activity;GO:0046906//tetrapyrrole binding	GO:0044710	gi|922446086|ref|XP_013627013.1|/0/PREDICTED: cytochrome P450 84A1-like [Brassica oleracea var. oleracea]
Bo5g009130	1077	13.1533	72.7733	2.46798	Up	0.837082	-	cds chromosome:v2.1:C5:3280191:3282135:-1 gene:Bo5g009130 gene_biotype:protein_coding transcript_biotype:protein_coding	K01620|1|0.0|671|brp:103871606|threonine aldolase [EC:4.1.2.48]	GO:0044424	GO:0043168//anion binding;GO:0016832//aldehyde-lyase activity	GO:0006566//threonine metabolic process;GO:0009746;GO:0034285	gi|922492994|ref|XP_013585611.1|/0/PREDICTED: probable low-specificity L-threonine aldolase 1 [Brassica oleracea var. oleracea]
Bo4g166770	2406	27.5667	176.367	2.67758	Up	0.85645	-	cds chromosome:v2.1:C4:44800877:44804162:-1 gene:Bo4g166770 gene_biotype:protein_coding transcript_biotype:protein_coding	-	-	-	GO:0009755//hormone-mediated signaling pathway	gi|922466313|ref|XP_013633556.1|/0/PREDICTED: uncharacterized protein LOC106339311 [Brassica oleracea var. oleracea]
Bo2g068030	1128	3.47667	38.3067	3.46182	Up	0.857751	-	cds chromosome:v2.1:C2:19731885:19734154:-1 gene:Bo2g068030 gene_biotype:protein_coding transcript_biotype:protein_coding	K07874|1|1e-12|75.5|gmx:102668139|Ras-related protein Rab-1A	-	-	-	gi|922421000|ref|XP_013616380.1|/0/PREDICTED: WAT1-related protein At1g70260 [Brassica oleracea var. oleracea]
Bo5g003400	297	106.243	335.567	1.65923	Up	0.805575	-	cds chromosome:v2.1:C5:730994:731373:-1 gene:Bo5g003400 gene_biotype:protein_coding transcript_biotype:protein_coding description:Late embryogenesis abundant 3 (LEA3) family protein [Source:TAIR;Acc:AT1G02820](projected from arabidopsis_thaliana,AT1G02820)	-	GO:0009536//plastid	-	GO:0006984//ER-nucleus signaling pathway;GO:0009414//response to water deprivation;GO:0007275//multicellular organism development;GO:0009755//hormone-mediated signaling pathway;GO:0006605//protein targeting;GO:0009247//glycolipid biosynthetic process;GO:0009626//plant-type hypersensitive response;GO:0009267//cellular response to starvation;GO:0006979//response to oxidative stress;GO:0009627//syst…	gi|922487864|ref|XP_013584103.1|/3.50417e-48/PREDICTED: late embryogenesis abundant protein Lea5 [Brassica oleracea var. oleracea]
Bo00613s100	444	0.01	12.2367	10.257	Up	0.901152	-	cds scaffold:v2.1:Scaffold00613:99580:100023:1 gene:Bo00613s100 gene_biotype:protein_coding transcript_biotype:protein_coding	-	-	-	-	gi|567194995|ref|XP_006405909.1|/8.40224e-58/hypothetical protein EUTSA_v10028274mg [Eutrema salsugineum]
Bo6g110880	1128	4.37667	122.667	4.80877	Up	0.929524	-	cds chromosome:v2.1:C6:34809160:34811242:-1 gene:Bo6g110880 gene_biotype:protein_coding transcript_biotype:protein_coding	K07874|1|5e-10|66.6|gmx:102668139|Ras-related protein Rab-1A;K00801|2|5e-07|56.6|ats:F775_23930|farnesyl-diphosphate farnesyltransferase [EC:2.5.1.21]	-	-	-	gi|922505582|ref|XP_013589763.1|/0/PREDICTED: WAT1-related protein At1g70260-like [Brassica oleracea var. oleracea]
Bo1g021870	1038	12.0633	75.68	2.64928	Up	0.845491	-	cds chromosome:v2.1:C1:7886154:7887374:1 gene:Bo1g021870 gene_biotype:protein_coding transcript_biotype:protein_coding	K14709|1|4e-173|608|brp:103857691|solute carrier family 39 (zinc transporter), member 1/2/3	GO:0031224//intrinsic component of membrane	GO:0046915//transition metal ion transmembrane transporter activity	GO:0006829//zinc II ion transport;GO:0044763	gi|922413871|ref|XP_013587751.1|/6.85836e-173/PREDICTED: fe(2+) transport protein 1-like [Brassica oleracea var. oleracea]
Bo5g064420	1800	22.65	105.893	2.22503	Up	0.832778	-	cds chromosome:v2.1:C5:20416349:20420127:-1 gene:Bo5g064420 gene_biotype:protein_coding transcript_biotype:protein_coding	K01937|1|0.0|1103|bna:106411488|CTP synthase [EC:6.3.4.2]	GO:0044424	GO:0016879//ligase activity, forming carbon-nitrogen bonds	GO:0006220//pyrimidine nucleotide metabolic process	gi|922499266|ref|XP_013587582.1|/0/PREDICTED: CTP synthase isoform X1 [Brassica oleracea var. oleracea]
Bo3g003070	963	38.2733	234.143	2.61298	Up	0.856226	-	cds chromosome:v2.1:C3:1008478:1009440:-1 gene:Bo3g003070 gene_biotype:protein_coding transcript_biotype:protein_coding	K05953|1|0.0|645|bna:106385040|nicotianamine synthase [EC:2.5.1.43]	-	GO:0016765//transferase activity, transferring alkyl or aryl (other than methyl) groups	GO:0034614//cellular response to reactive oxygen species;GO:0048229//gametophyte development;GO:0010039//response to iron ion;GO:0010232//vascular transport;GO:0018130;GO:0009723//response to ethylene;GO:0000904//cell morphogenesis involved in differentiation	gi|922435050|ref|XP_013623408.1|/0/PREDICTED: nicotianamine synthase 1 [Brassica oleracea var. oleracea]
Bo3g154350	207	32.4433	110.61	1.76949	Up	0.806207	-	cds chromosome:v2.1:C3:55476693:55476899:1 gene:Bo3g154350 gene_biotype:protein_coding transcript_biotype:protein_coding	-	GO:0044444//cytoplasmic part	GO:0046914//transition metal ion binding	GO:0006950//response to stress;GO:0003006//developmental process involved in reproduction;GO:0014070//response to organic cyclic compound;GO:0010038//response to metal ion	gi|923685435|ref|XP_013654938.1|/1.60116e-32/PREDICTED: MLP-like protein 328 [Brassica napus]
Bo2g064160	240	2.70333	134.033	5.63171	Up	0.954446	-	cds chromosome:v2.1:C2:18813436:18813918:-1 gene:Bo2g064160 gene_biotype:protein_coding transcript_biotype:protein_coding	-	-	-	-	gi|674874125|emb|CDY59333.1|/1.01652e-10/BnaC05g51040D [Brassica napus]
[truncated: 38 more rows]

## Sheet: F103 LL VS LH
F103
LowP & LowZn VS LowP & HighZn
GeneID	Gene Length	Means-Group: LowP & LowZn	Means-Group: LowP & HighZn	log2Ratio (LowP & HighZn / LowP & Low Zn)	Up-Down Reg (LowP & HighZn / LowP & Low Zn)	Probability	Symbol	Description	KEGG Orthology	GO Component	GO Function	GO Process	Blast nr
[truncated: 173 more rows]

## Sheet: F103 LL VS HL
F103
LowP & LowZn VS HighP & LowZn
GeneID	Gene Length	Means-Group: LowP & LowZn	Means-Group: HighP & LowZn	log2Ratio (HighP & LowZn / LowP & Low Zn)	Up-Down Reg (HighP & LowZn / LowP & Low Zn)	Probability	Symbol	Description	KEGG Orthology	GO Component	GO Function	GO Process	Blast nr
[truncated: 66 more rows]

## Sheet: F103 LL VS HH
F103
LowP & LowZn VS HighP & HigZn
[truncated: 138 more rows]
