# Supplementary material for: Early Responses of Brassica oleracea Roots to Zinc Supply Under Sufficient and Sub-Optimal Phosphorus Supply
Source: Front Plant Sci. 2020 Jan 9;10:1645. doi: 10.3389/fpls.2019.01645 (PMC6962232; doi:10.3389/fpls.2019.01645)
Supplement: Supplementary file 5 [file Table_4.xlsx]

## Sheet: Summary of signi. enrichments
Table S4 Gene ontology (GO) enrichment analysis for all differentially expressed genes in roots of two Brassica oleracea accessions (the C6 and the F103) grown in hydroponics at Low P and High P each with High Zn or Low Zn treatments for two weeks (n=3 for each accession and each treatment) for each of the analysed categories (Low P & Low Zn VS Low P & High Zn (LL VS LH), Low P & Low Zn VS High P…													Identify Child Terms among common Genes
Combination of all significantly enriched Categories in Tabs C6 LL VS LH, LL VS HL, LL VS HH; and F103 LL VS LH, LL VS HL, LL VS HH																C6			F103
Comparison	Genotype	GO Category	GO	Annotation	Number	Group Size	p.val Bonferroni Correction	Genes					GO Category	GO	Annotation	LowP & LowZn VS LowP & HighZn	LowP & LowZn VS HighP & LowZn	LowP & LowZn VS HighP & HighZn	LowP & LowZn VS LowP & HighZn	LowP & LowZn VS HighP & LowZn	LowP & LowZn VS HighP & HighZn
Low P & Low Zn VS High P & High Zn	F103	biological process	GO:0000302	response to reactive oxygen species	7 of 62 in the list	494 of 26243 in the genome	0.04132	Bo2g036550,Bo7g109980,Bo1g119170,Bo6g116550,Bo5g122600,Bo1g039700,Bo01589s010	_				biological process	GO:0042886	amide transport	0	1.70158	0	0	0	0
Low P & Low Zn VS High P & High Zn	F103	biological process	GO:0006643	membrane lipid metabolic process	9 of 62 in the list	282 of 26243 in the genome	5.3e-06	Bo9g184990,Bo9g022340_MGDC,Bo9g181910_AT4,Bo2g018680,Bo1g119170,Bo3g041850_ATSPX2,Bo4g017370,Bo3g014030,Bo5g122600	_				biological process	GO:0009267	cellular response to starvation	0	17.0501	15.8601	4.06198	7.62709	5.69465
Low P & Low Zn VS High P & High Zn	F103	biological process	GO:0006664	glycolipid metabolic process	9 of 62 in the list	194 of 26243 in the genome	2.02e-07	Bo9g184990,Bo9g022340_MGDC,Bo9g181910_AT4,Bo2g018680,Bo1g119170,Bo3g041850_ATSPX2,Bo4g017370,Bo3g014030,Bo5g122600	_				biological process	GO:0009247	glycolipid biosynthetic process	0	16.063	14.5072	2.56225	9.39903	6.89963
Low P & Low Zn VS High P & High Zn	F103	biological process	GO:0006950	response to stress	31 of 62 in the list	6557 of 26243 in the genome	0.00486	Bo9g022340_MGDC,Bo04862s010,Bo9g181910_AT4,Bo2g018680,Bo7g109980,Bo3g170650,Bo8g058160,Bo1g039700,Bo5g155090,Bo7g019960,Bo7g019950,Bo4g187850,Bo3g041850_ATSPX2,Bo8g076650,Bo4g017370,Bo1g073610,Bo3g036780,Bo9g184990,Bo3g107060_ARR6,Bo4g045850,Bo1g119170,Bo6g116550,Bo1g054940,Bo2g036550,Bo3g135780,Bo4g020880,Bo3g014030,Bo5g137790,Bo5g122600,Bo9g024050,Bo01589s010	_				biological process	GO:0009827	plant-type cell wall modification	1.51698	0	0	0	0	0
Low P & Low Zn VS High P & High Zn	F103	biological process	GO:0007154	cell communication	21 of 62 in the list	3795 of 26243 in the genome	0.02545	Bo9g022340_MGDC,Bo9g181910_AT4,Bo2g018680,Bo6g122470,Bo5g155090,Bo3g041850_ATSPX2,Bo8g076650,Bo4g017370,Bo1g073610,Bo1g051020_PYL10,Bo9g184990,Bo3g107060_ARR6,Bo8g068270,Bo1g119170,Bo4g045850,Bo9g140840,Bo3g014030,Bo5g027070,Bo5g122600,Bo01589s010,Bo9g024050	_				biological process	GO:1901700	response to oxygen-containing compound	4.37059	1.89313	4.24565	0	0	0
Low P & Low Zn VS High P & High Zn	F103	biological process	GO:0009247	glycolipid biosynthetic process	9 of 62 in the list	184 of 26243 in the genome	1.26e-07	Bo9g184990,Bo9g022340_MGDC,Bo9g181910_AT4,Bo2g018680,Bo1g119170,Bo3g041850_ATSPX2,Bo4g017370,Bo3g014030,Bo5g122600	_				biological process	GO:0098771	inorganic ion homeostasis	0	0	0	1.87615	0	0
Low P & Low Zn VS High P & High Zn	F103	biological process	GO:0009267	cellular response to starvation	12 of 62 in the list	570 of 26243 in the genome	2.02e-06	Bo9g184990,Bo9g022340_MGDC,Bo9g181910_AT4,Bo2g018680,Bo4g045850,Bo1g119170,Bo3g041850_ATSPX2,Bo4g017370,Bo3g014030,Bo5g122600,Bo9g024050,Bo01589s010	_				biological process	GO:0015698	inorganic anion transport	0	15.6459	12.7747	0	0	0
Low P & Low Zn VS High P & High Zn	F103	biological process	GO:0009605	response to external stimulus	21 of 62 in the list	2880 of 26243 in the genome	0.00035	Bo9g022340_MGDC,Bo04862s010,Bo9g181910_AT4,Bo2g018680,Bo8g058160,Bo3g130080,Bo5g155090,Bo7g019960,Bo7g019950,Bo3g041850_ATSPX2,Bo4g017370,Bo9g184990,Bo1g119170,Bo4g045850,Bo1g054940,Bo19109s010,Bo3g014030,Bo5g137790,Bo5g122600,Bo01589s010,Bo9g024050	_				biological process	GO:0072502	cellular trivalent inorganic anion homeostasis	0	3.55284	3.02228	1.71399	5.36957	4.49485
Low P & Low Zn VS High P & High Zn	F103	biological process	GO:0009991	response to extracellular stimulus	12 of 62 in the list	601 of 26243 in the genome	3.63e-06	Bo9g184990,Bo9g022340_MGDC,Bo9g181910_AT4,Bo2g018680,Bo4g045850,Bo1g119170,Bo3g041850_ATSPX2,Bo4g017370,Bo3g014030,Bo5g122600,Bo9g024050,Bo01589s010	_				biological process	GO:0010035	response to inorganic substance	0	3.69897	8.01189	1.5476	0	0
Low P & Low Zn VS High P & High Zn	F103	biological process	GO:0015669	gas transport	3 of 62 in the list	8 of 26243 in the genome	0.00017	Bo7g019960,Bo04862s010,Bo7g019950	_				biological process	GO:1901678	iron coordination entity transport	0	1.70974	4.01502	2.23582	0	0
Low P & Low Zn VS High P & High Zn	F103	biological process	GO:0030002	cellular anion homeostasis	3 of 62 in the list	5 of 26243 in the genome	3.2e-05	Bo1g119170,Bo5g122600,Bo8g018050_SRG3	_				biological process	GO:0010039	response to iron ion	0	0	4.39362	3.82391	0	0
Low P & Low Zn VS High P & High Zn	F103	biological process	GO:0031667	response to nutrient levels	12 of 62 in the list	601 of 26243 in the genome	3.63e-06	Bo9g184990,Bo9g022340_MGDC,Bo9g181910_AT4,Bo2g018680,Bo4g045850,Bo1g119170,Bo3g041850_ATSPX2,Bo4g017370,Bo3g014030,Bo5g122600,Bo9g024050,Bo01589s010	_				biological process	GO:0050801	ion homeostasis	0	0	2.24718	4.37366	0	0
Low P & Low Zn VS High P & High Zn	F103	biological process	GO:0031668	cellular response to extracellular stimulus	12 of 62 in the list	585 of 26243 in the genome	2.69e-06	Bo9g184990,Bo9g022340_MGDC,Bo9g181910_AT4,Bo2g018680,Bo4g045850,Bo1g119170,Bo3g041850_ATSPX2,Bo4g017370,Bo3g014030,Bo5g122600,Bo9g024050,Bo01589s010	_				biological process	GO:0055080	cation homeostasis	0	1.32395	0	4.56864	3.13077	2.25964
Low P & Low Zn VS High P & High Zn	F103	biological process	GO:0031669	cellular response to nutrient levels	12 of 62 in the list	585 of 26243 in the genome	2.69e-06	Bo9g184990,Bo9g022340_MGDC,Bo9g181910_AT4,Bo2g018680,Bo4g045850,Bo1g119170,Bo3g041850_ATSPX2,Bo4g017370,Bo3g014030,Bo5g122600,Bo9g024050,Bo01589s010	_				biological process	GO:0030001	metal ion transport	0	0	1.65718	0	0	0
Low P & Low Zn VS High P & High Zn	F103	biological process	GO:0033554	cellular response to stress	18 of 62 in the list	2078 of 26243 in the genome	0.00022	Bo9g022340_MGDC,Bo9g181910_AT4,Bo2g018680,Bo8g058160,Bo5g155090,Bo3g041850_ATSPX2,Bo8g076650,Bo4g017370,Bo1g073610,Bo9g184990,Bo3g107060_ARR6,Bo1g119170,Bo4g045850,Bo2g036550,Bo3g014030,Bo5g122600,Bo01589s010,Bo9g024050	_				biological process	GO:0006829	zinc II ion transport	0	0	6.95861	3.67778	0	0
Low P & Low Zn VS High P & High Zn	F103	biological process	GO:0042594	response to starvation	12 of 62 in the list	570 of 26243 in the genome	2.02e-06	Bo9g184990,Bo9g022340_MGDC,Bo9g181910_AT4,Bo2g018680,Bo4g045850,Bo1g119170,Bo3g041850_ATSPX2,Bo4g017370,Bo3g014030,Bo5g122600,Bo9g024050,Bo01589s010	_				biological process	GO:0010647	positive regulation of cell communication	0	3.92082	3.24413	0	1.51343	0
Low P & Low Zn VS High P & High Zn	F103	biological process	GO:0046467	membrane lipid biosynthetic process	9 of 62 in the list	240 of 26243 in the genome	1.31e-06	Bo9g184990,Bo9g022340_MGDC,Bo9g181910_AT4,Bo2g018680,Bo1g119170,Bo3g041850_ATSPX2,Bo4g017370,Bo3g014030,Bo5g122600	_				biological process	GO:0048528	post-embryonic root development	0	0	2.12436	0	0	0
Low P & Low Zn VS High P & High Zn	F103	biological process	GO:0048511	rhythmic process	7 of 62 in the list	275 of 26243 in the genome	0.00098	Bo3g107060_ARR6,Bo7g109980,Bo8g068270,Bo8g076650,Bo1g073610,Bo5g027070,Bo1g039700	_				biological process	GO:0009723	response to ethylene	0	0	3.1549	0	0	0
Low P & Low Zn VS High P & High Zn	F103	biological process	GO:0050896	response to stimulus	42 of 62 in the list	11163 of 26243 in the genome	0.01367	Bo9g022340_MGDC,Bo04862s010,Bo7g109980,Bo3g170650,Bo8g058160,Bo1g039750,Bo6g122470,Bo7g019960,Bo4g187850,Bo8g018050_SRG3,Bo1g051020_PYL10,Bo9g184990,Bo3g036780,Bo8g068270,Bo4g045850,Bo6g116550,Bo1g054940,Bo2g036550,Bo08879s010,Bo5g027070,Bo3g014030,Bo5g122600,Bo9g024050,Bo9g181910_AT4,Bo2g018680,Bo3g130080,Bo1g039700,Bo5g155090,Bo7g019950,Bo8g076650,Bo3g041850_ATSPX2,Bo4g017370,Bo1g073610,Bo3g107…	_				biological process	GO:0034614	cellular response to reactive oxygen species	0	0	3.02687	2.2233	0	0
Low P & Low Zn VS High P & High Zn	F103	biological process	GO:0051716	cellular response to stimulus	23 of 62 in the list	4320 of 26243 in the genome	0.01857	Bo9g022340_MGDC,Bo9g181910_AT4,Bo2g018680,Bo8g058160,Bo6g122470,Bo5g155090,Bo3g041850_ATSPX2,Bo8g076650,Bo4g017370,Bo1g073610,Bo1g051020_PYL10,Bo9g184990,Bo3g107060_ARR6,Bo8g068270,Bo1g119170,Bo4g045850,Bo2g036550,Bo9g140840,Bo5g027070,Bo3g014030,Bo5g122600,Bo01589s010,Bo9g024050	_				biological process	GO:0000302	response to reactive oxygen species	0	0	2.18509	1.85387	0	1.38384
Low P & Low Zn VS High P & High Zn	F103	biological process	GO:0055081	anion homeostasis	3 of 62 in the list	23 of 26243 in the genome	0.0055	Bo1g119170,Bo5g122600,Bo8g018050_SRG3	_				biological process	GO:0009746	response to hexose	6.45223	0	0	0	0	0
Low P & Low Zn VS High P & High Zn	F103	biological process	GO:0071496	cellular response to external stimulus	12 of 62 in the list	585 of 26243 in the genome	2.69e-06	Bo9g184990,Bo9g022340_MGDC,Bo9g181910_AT4,Bo2g018680,Bo4g045850,Bo1g119170,Bo3g041850_ATSPX2,Bo4g017370,Bo3g014030,Bo5g122600,Bo9g024050,Bo01589s010	_				biological process	GO:0015669	gas transport	0	0	0	0	0	3.76955
Low P & Low Zn VS High P & High Zn	F103	biological process	GO:0072502	cellular trivalent inorganic anion homeostasis	3 of 62 in the list	5 of 26243 in the genome	3.2e-05	Bo1g119170,Bo5g122600,Bo8g018050_SRG3	_				biological process	GO:0048511	rhythmic process	0	0	0	0	0	3.00877
Low P & Low Zn VS High P & High Zn	F103	biological process	GO:0072506	trivalent inorganic anion homeostasis	3 of 62 in the list	15 of 26243 in the genome	0.00143	Bo1g119170,Bo5g122600,Bo8g018050_SRG3	_				molecular function	GO:0016781	phosphotransferase activity, paired acceptors	2.27084	0	0	0	0	0
Low P & Low Zn VS High P & High Zn	F103	biological process	GO:1903509	liposaccharide metabolic process	9 of 62 in the list	198 of 26243 in the genome	2.42e-07	Bo9g184990,Bo9g022340_MGDC,Bo9g181910_AT4,Bo2g018680,Bo1g119170,Bo3g041850_ATSPX2,Bo4g017370,Bo3g014030,Bo5g122600	_				molecular function	GO:0016892	endoribonuclease activity, producing 3'-phosphomonoesters	0	1.47327	0	0	0	0
Low P & Low Zn VS High P & High Zn	F103	molecular function	GO:0004871	signal transducer activity	5 of 55 in the list	194 of 23256 in the genome	0.00542	Bo3g107060_ARR6,Bo8g068270,Bo8g076650,Bo1g073610,Bo5g027070	_				molecular function	GO:0015114	phosphate ion transmembrane transporter activity	0	1.47327	0	0	2.86328	2.18575
Low P & Low Zn VS High P & High Zn	F103	molecular function	GO:0015114	phosphate ion transmembrane transporter activity	2 of 55 in the list	7 of 23256 in the genome	0.00652	Bo6g120500,Bo6g120510	_				molecular function	GO:0022820	potassium ion symporter activity	0	2.79048	2.3851	0	4.18243	3.50864
Low P & Low Zn VS High P & High Zn	F103	molecular function	GO:0022820	potassium ion symporter activity	2 of 55 in the list	2 of 23256 in the genome	0.00031	Bo6g068280,Bo6g068290_HAK5	_				molecular function	GO:0015293	symporter activity	0	2.34679	0	0	0	0
Low P & Low Zn VS High P & High Zn	F103	molecular function	GO:0042578	phosphoric ester hydrolase activity	7 of 55 in the list	557 of 23256 in the genome	0.0186	Bo8g067410,Bo8g104650,Bo5g024020,Bo1g119170,Bo5g122600,Bo8g018050_SRG3,Bo9g024050	_				molecular function	GO:0046915	transition metal ion transmembrane transporter activity	0	0	6.37263	5.96658	0	0
Low P & Low Zn VS High P & Low Zn	F103	biological process	GO:0006643	membrane lipid metabolic process	9 of 35 in the list	282 of 26243 in the genome	1.83e-08	Bo9g022340_MGDC,Bo9g184990,Bo9g181910_AT4,Bo2g018680,Bo1g119170,Bo3g041850_ATSPX2,Bo4g017370,Bo3g014030,Bo5g122600	_				molecular function	GO:0015103	inorganic anion transmembrane transporter activity	0	10.9355	6.37366	0	0	0
Low P & Low Zn VS High P & Low Zn	F103	biological process	GO:0006664	glycolipid metabolic process	9 of 35 in the list	194 of 26243 in the genome	6.44e-10	Bo9g022340_MGDC,Bo9g184990,Bo9g181910_AT4,Bo2g018680,Bo1g119170,Bo3g041850_ATSPX2,Bo4g017370,Bo3g014030,Bo5g122600	_				molecular function	GO:0016791	phosphatase activity	0	4.28316	2.50307	0	0	0
Low P & Low Zn VS High P & Low Zn	F103	biological process	GO:0007154	cell communication	15 of 35 in the list	3795 of 26243 in the genome	0.00883	Bo9g022340_MGDC,Bo9g184990,Bo9g181910_AT4,Bo2g018680,Bo9g172100,Bo1g119170,Bo3g054440,Bo8g076650,Bo3g041850_ATSPX2,Bo4g017370,Bo3g014030,Bo5g122600,Bo01589s010,Bo1g051020_PYL10,Bo9g024050	_				molecular function	GO:0042578	phosphoric ester hydrolase activity	0	4.9431	4.27409	0	2.68403	1.73049
Low P & Low Zn VS High P & Low Zn	F103	biological process	GO:0008610	lipid biosynthetic process	9 of 35 in the list	1148 of 26243 in the genome	0.00282	Bo9g022340_MGDC,Bo9g184990,Bo9g181910_AT4,Bo2g018680,Bo1g119170,Bo3g041850_ATSPX2,Bo4g017370,Bo3g014030,Bo5g122600	_				molecular function	GO:0004540	ribonuclease activity	0	0	1.95742	0	0	0
Low P & Low Zn VS High P & Low Zn	F103	biological process	GO:0009247	glycolipid biosynthetic process	9 of 35 in the list	184 of 26243 in the genome	3.99e-10	Bo9g022340_MGDC,Bo9g184990,Bo9g181910_AT4,Bo2g018680,Bo1g119170,Bo3g041850_ATSPX2,Bo4g017370,Bo3g014030,Bo5g122600	_				molecular function	GO:0005102	receptor binding	0	0	2.19246	0	0	0
Low P & Low Zn VS High P & Low Zn	F103	biological process	GO:0009267	cellular response to starvation	11 of 35 in the list	570 of 26243 in the genome	2.36e-08	Bo9g022340_MGDC,Bo9g184990,Bo9g181910_AT4,Bo2g018680,Bo1g119170,Bo3g041850_ATSPX2,Bo4g017370,Bo3g014030,Bo5g122600,Bo01589s010,Bo9g024050	_				molecular function	GO:0016723	oxidoreductase activity, oxidizing metal ions, NAD or NADP as acceptor	0	0	2.52578	1.65423	0	0
Low P & Low Zn VS High P & Low Zn	F103	biological process	GO:0009605	response to external stimulus	12 of 35 in the list	2880 of 26243 in the genome	0.0434	Bo9g022340_MGDC,Bo9g184990,Bo9g181910_AT4,Bo2g018680,Bo1g119170,Bo3g130080,Bo3g041850_ATSPX2,Bo4g017370,Bo3g014030,Bo5g122600,Bo01589s010,Bo9g024050	_				molecular function	GO:0019787	ubiquitin-like protein transferase activity	0	0	0	0	2.75696	0
Low P & Low Zn VS High P & Low Zn	F103	biological process	GO:0009991	response to extracellular stimulus	11 of 35 in the list	601 of 26243 in the genome	4.14e-08	Bo9g022340_MGDC,Bo9g184990,Bo9g181910_AT4,Bo2g018680,Bo1g119170,Bo3g041850_ATSPX2,Bo4g017370,Bo3g014030,Bo5g122600,Bo01589s010,Bo9g024050	_				molecular function	GO:0004871	signal transducer activity	0	0	0	0	0	2.266
Low P & Low Zn VS High P & Low Zn	F103	biological process	GO:0010647	positive regulation of cell communication	2 of 35 in the list	14 of 26243 in the genome	0.03066	Bo2g018680,Bo3g014030	_				molecular function	GO:0008483	transaminase activity	2.03716	0	0	0	0	0
Low P & Low Zn VS High P & Low Zn	F103	biological process	GO:0030002	cellular anion homeostasis	3 of 35 in the list	5 of 26243 in the genome	4.27e-06	Bo1g119170,Bo5g122600,Bo8g018050_SRG3	_				cellular compartment	GO:0005576	extracellular region	0	0	1.41896	0	0	0
Low P & Low Zn VS High P & Low Zn	F103	biological process	GO:0031667	response to nutrient levels	11 of 35 in the list	601 of 26243 in the genome	4.14e-08	Bo9g022340_MGDC,Bo9g184990,Bo9g181910_AT4,Bo2g018680,Bo1g119170,Bo3g041850_ATSPX2,Bo4g017370,Bo3g014030,Bo5g122600,Bo01589s010,Bo9g024050	_
Low P & Low Zn VS High P & Low Zn	F103	biological process	GO:0031668	cellular response to extracellular stimulus	11 of 35 in the list	585 of 26243 in the genome	3.11e-08	Bo9g022340_MGDC,Bo9g184990,Bo9g181910_AT4,Bo2g018680,Bo1g119170,Bo3g041850_ATSPX2,Bo4g017370,Bo3g014030,Bo5g122600,Bo01589s010,Bo9g024050	_
Low P & Low Zn VS High P & Low Zn	F103	biological process	GO:0031669	cellular response to nutrient levels	11 of 35 in the list	585 of 26243 in the genome	3.11e-08	Bo9g022340_MGDC,Bo9g184990,Bo9g181910_AT4,Bo2g018680,Bo1g119170,Bo3g041850_ATSPX2,Bo4g017370,Bo3g014030,Bo5g122600,Bo01589s010,Bo9g024050	_
Low P & Low Zn VS High P & Low Zn	F103	biological process	GO:0033554	cellular response to stress	12 of 35 in the list	2078 of 26243 in the genome	0.00172	Bo9g022340_MGDC,Bo9g184990,Bo9g181910_AT4,Bo2g018680,Bo1g119170,Bo8g076650,Bo3g041850_ATSPX2,Bo4g017370,Bo3g014030,Bo5g122600,Bo01589s010,Bo9g024050	_
Low P & Low Zn VS High P & Low Zn	F103	biological process	GO:0042594	response to starvation	11 of 35 in the list	570 of 26243 in the genome	2.36e-08	Bo9g022340_MGDC,Bo9g184990,Bo9g181910_AT4,Bo2g018680,Bo1g119170,Bo3g041850_ATSPX2,Bo4g017370,Bo3g014030,Bo5g122600,Bo01589s010,Bo9g024050	_
Low P & Low Zn VS High P & Low Zn	F103	biological process	GO:0046467	membrane lipid biosynthetic process	9 of 35 in the list	240 of 26243 in the genome	4.35e-09	Bo9g022340_MGDC,Bo9g184990,Bo9g181910_AT4,Bo2g018680,Bo1g119170,Bo3g041850_ATSPX2,Bo4g017370,Bo3g014030,Bo5g122600	_
Low P & Low Zn VS High P & Low Zn	F103	biological process	GO:0051716	cellular response to stimulus	15 of 35 in the list	4320 of 26243 in the genome	0.04022	Bo9g022340_MGDC,Bo9g184990,Bo9g181910_AT4,Bo2g018680,Bo9g172100,Bo1g119170,Bo3g054440,Bo8g076650,Bo3g041850_ATSPX2,Bo4g017370,Bo3g014030,Bo5g122600,Bo01589s010,Bo1g051020_PYL10,Bo9g024050	_
Low P & Low Zn VS High P & Low Zn	F103	biological process	GO:0055081	anion homeostasis	3 of 35 in the list	23 of 26243 in the genome	0.00074	Bo1g119170,Bo5g122600,Bo8g018050_SRG3	_
Low P & Low Zn VS High P & Low Zn	F103	biological process	GO:0071496	cellular response to external stimulus	11 of 35 in the list	585 of 26243 in the genome	3.11e-08	Bo9g022340_MGDC,Bo9g184990,Bo9g181910_AT4,Bo2g018680,Bo1g119170,Bo3g041850_ATSPX2,Bo4g017370,Bo3g014030,Bo5g122600,Bo01589s010,Bo9g024050	_
Low P & Low Zn VS High P & Low Zn	F103	biological process	GO:0072502	cellular trivalent inorganic anion homeostasis	3 of 35 in the list	5 of 26243 in the genome	4.27e-06	Bo1g119170,Bo5g122600,Bo8g018050_SRG3	_
Low P & Low Zn VS High P & Low Zn	F103	biological process	GO:0072506	trivalent inorganic anion homeostasis	3 of 35 in the list	15 of 26243 in the genome	0.00019	Bo1g119170,Bo5g122600,Bo8g018050_SRG3	_
Low P & Low Zn VS High P & Low Zn	F103	biological process	GO:1901135	carbohydrate derivative metabolic process	9 of 35 in the list	1423 of 26243 in the genome	0.01523	Bo9g022340_MGDC,Bo9g184990,Bo9g181910_AT4,Bo2g018680,Bo1g119170,Bo3g041850_ATSPX2,Bo4g017370,Bo3g014030,Bo5g122600	_
Low P & Low Zn VS High P & Low Zn	F103	biological process	GO:1901137	carbohydrate derivative biosynthetic process	9 of 35 in the list	894 of 26243 in the genome	0.00037	Bo9g022340_MGDC,Bo9g184990,Bo9g181910_AT4,Bo2g018680,Bo1g119170,Bo3g041850_ATSPX2,Bo4g017370,Bo3g014030,Bo5g122600	_
Low P & Low Zn VS High P & Low Zn	F103	biological process	GO:1903509	liposaccharide metabolic process	9 of 35 in the list	198 of 26243 in the genome	7.74e-10	Bo9g022340_MGDC,Bo9g184990,Bo9g181910_AT4,Bo2g018680,Bo1g119170,Bo3g041850_ATSPX2,Bo4g017370,Bo3g014030,Bo5g122600	_
Low P & Low Zn VS High P & Low Zn	F103	molecular function	GO:0015114	phosphate ion transmembrane transporter activity	2 of 28 in the list	7 of 23256 in the genome	0.00137	Bo6g120500,Bo6g120510	_
Low P & Low Zn VS High P & Low Zn	F103	molecular function	GO:0016788	hydrolase activity, acting on ester bonds	8 of 28 in the list	1326 of 23256 in the genome	0.00572	Bo8g067410,Bo1g119170,Bo3g054440,Bo8g109030,Bo4g017370,Bo8g018050_SRG3,Bo5g122600,Bo9g024050	_
Low P & Low Zn VS High P & Low Zn	F103	molecular function	GO:0019787	ubiquitin-like protein transferase activity	5 of 28 in the list	322 of 23256 in the genome	0.00175	Bo7g098790,Bo4g195910,Bo2g161510,Bo1g039750,Bo32297s010	_
Low P & Low Zn VS High P & Low Zn	F103	molecular function	GO:0022820	potassium ion symporter activity	2 of 28 in the list	2 of 23256 in the genome	6.57e-05	Bo6g068280,Bo6g068290_HAK5	_
Low P & Low Zn VS High P & Low Zn	F103	molecular function	GO:0042578	phosphoric ester hydrolase activity	6 of 28 in the list	557 of 23256 in the genome	0.00207	Bo8g067410,Bo1g119170,Bo3g054440,Bo5g122600,Bo8g018050_SRG3,Bo9g024050	_
Low P & Low Zn VS Low P & High Zn	F103	biological process	GO:0000302	response to reactive oxygen species	8 of 70 in the list	494 of 26243 in the genome	0.014	Bo3g083910,Bo1g119170,Bo6g116550,Bo07964s010,Bo7g106790,Bo2g036550,Bo8g102640,Bo5g122600	_
Low P & Low Zn VS Low P & High Zn	F103	biological process	GO:0006643	membrane lipid metabolic process	6 of 70 in the list	282 of 26243 in the genome	0.02979	Bo9g181910_AT4,Bo4g195380,Bo4g017370,Bo1g119170,Bo5g122600,Bo01196s010	_
Low P & Low Zn VS Low P & High Zn	F103	biological process	GO:0006664	glycolipid metabolic process	6 of 70 in the list	194 of 26243 in the genome	0.0037	Bo9g181910_AT4,Bo4g195380,Bo4g017370,Bo1g119170,Bo5g122600,Bo01196s010	_
Low P & Low Zn VS Low P & High Zn	F103	biological process	GO:0006829	zinc II ion transport	4 of 70 in the list	27 of 26243 in the genome	0.00021	Bo1g021870,Bo4g045850,Bo1g008510_ZIP9,Bo7g106790	_
Low P & Low Zn VS Low P & High Zn	F103	biological process	GO:0006950	response to stress	32 of 70 in the list	6557 of 26243 in the genome	0.03602	Bo3g162790,Bo9g172100,Bo07964s010,Bo7g058070,Bo3g173550,Bo9g018860,Bo4g045850,Bo6g116550,Bo1g037040,Bo5g139410,Bo2g036550,Bo4g195380,Bo8g102640,Bo17086s010,Bo5g122600,Bo2g037660,Bo8g106460,Bo3g066750,Bo9g181910_AT4,Bo7g106670,Bo3g062440,Bo01196s010,Bo5g155090,Bo4g030260,Bo6g116480,Bo11842s010,Bo3g039050,Bo4g017370,Bo3g083910,Bo1g119170,Bo7g106790,Bo3g183930	_
Low P & Low Zn VS Low P & High Zn	F103	biological process	GO:0006979	response to oxidative stress	8 of 70 in the list	544 of 26243 in the genome	0.0274	Bo3g083910,Bo1g119170,Bo6g116550,Bo07964s010,Bo7g106790,Bo2g036550,Bo8g102640,Bo5g122600	_
Low P & Low Zn VS Low P & High Zn	F103	biological process	GO:0009247	glycolipid biosynthetic process	6 of 70 in the list	184 of 26243 in the genome	0.00274	Bo9g181910_AT4,Bo4g195380,Bo4g017370,Bo1g119170,Bo5g122600,Bo01196s010	_
Low P & Low Zn VS Low P & High Zn	F103	biological process	GO:0009267	cellular response to starvation	11 of 70 in the list	570 of 26243 in the genome	8.67e-05	Bo9g181910_AT4,Bo4g045850,Bo1g119170,Bo7g106790,Bo01196s010,Bo4g030260,Bo4g195380,Bo4g017370,Bo8g102640,Bo5g122600,Bo3g183930	_
Low P & Low Zn VS Low P & High Zn	F103	biological process	GO:0009605	response to external stimulus	21 of 70 in the list	2880 of 26243 in the genome	0.00334	Bo9g181910_AT4,Bo3g130080,Bo01196s010,Bo5g155090,Bo4g030260,Bo4g017370,Bo7g058070,Bo5g002390,Bo8g082180_CAH1,Bo1g119170,Bo4g045850,Bo7g106790,Bo5g139410,Bo4g195380,Bo1g078620,Bo19109s010,Bo8g102640,Bo8g117920,Bo2g037660,Bo5g122600,Bo3g183930	_
Low P & Low Zn VS Low P & High Zn	F103	biological process	GO:0009991	response to extracellular stimulus	11 of 70 in the list	601 of 26243 in the genome	0.00014	Bo9g181910_AT4,Bo4g045850,Bo1g119170,Bo7g106790,Bo01196s010,Bo4g030260,Bo4g195380,Bo4g017370,Bo8g102640,Bo5g122600,Bo3g183930	_
Low P & Low Zn VS Low P & High Zn	F103	biological process	GO:0010035	response to inorganic substance	15 of 70 in the list	1873 of 26243 in the genome	0.02834	Bo3g083910,Bo3g066750,Bo9g172100,Bo4g045850,Bo1g008510_ZIP9,Bo6g116550,Bo07964s010,Bo7g106790,Bo1g037040,Bo2g036550,Bo1g006780,Bo8g102640,Bo3g039050,Bo3g173550,Bo3g183930	_
Low P & Low Zn VS Low P & High Zn	F103	biological process	GO:0010038	response to metal ion	13 of 70 in the list	1287 of 26243 in the genome	0.00863	Bo3g083910,Bo3g066750,Bo9g172100,Bo1g008510_ZIP9,Bo07964s010,Bo7g106790,Bo1g037040,Bo2g036550,Bo1g006780,Bo8g102640,Bo3g039050,Bo3g173550,Bo3g183930	_
Low P & Low Zn VS Low P & High Zn	F103	biological process	GO:0010039	response to iron ion	5 of 70 in the list	60 of 26243 in the genome	0.00015	Bo3g083910,Bo2g036550,Bo8g102640,Bo3g173550,Bo7g106790	_
Low P & Low Zn VS Low P & High Zn	F103	biological process	GO:0030002	cellular anion homeostasis	2 of 70 in the list	5 of 26243 in the genome	0.01932	Bo1g119170,Bo5g122600	_
Low P & Low Zn VS Low P & High Zn	F103	biological process	GO:0031667	response to nutrient levels	11 of 70 in the list	601 of 26243 in the genome	0.00014	Bo9g181910_AT4,Bo4g045850,Bo1g119170,Bo7g106790,Bo01196s010,Bo4g030260,Bo4g195380,Bo4g017370,Bo8g102640,Bo5g122600,Bo3g183930	_
Low P & Low Zn VS Low P & High Zn	F103	biological process	GO:0031668	cellular response to extracellular stimulus	11 of 70 in the list	585 of 26243 in the genome	0.00011	Bo9g181910_AT4,Bo4g045850,Bo1g119170,Bo7g106790,Bo01196s010,Bo4g030260,Bo4g195380,Bo4g017370,Bo8g102640,Bo5g122600,Bo3g183930	_
Low P & Low Zn VS Low P & High Zn	F103	biological process	GO:0031669	cellular response to nutrient levels	11 of 70 in the list	585 of 26243 in the genome	0.00011	Bo9g181910_AT4,Bo4g045850,Bo1g119170,Bo7g106790,Bo01196s010,Bo4g030260,Bo4g195380,Bo4g017370,Bo8g102640,Bo5g122600,Bo3g183930	_
Low P & Low Zn VS Low P & High Zn	F103	biological process	GO:0033554	cellular response to stress	17 of 70 in the list	2078 of 26243 in the genome	0.0067	Bo3g066750,Bo9g181910_AT4,Bo3g162790,Bo01196s010,Bo5g155090,Bo4g030260,Bo4g017370,Bo7g058070,Bo3g083910,Bo1g119170,Bo4g045850,Bo7g106790,Bo2g036550,Bo4g195380,Bo8g102640,Bo5g122600,Bo3g183930	_
Low P & Low Zn VS Low P & High Zn	F103	biological process	GO:0034599	cellular response to oxidative stress	4 of 70 in the list	63 of 26243 in the genome	0.0068	Bo3g083910,Bo2g036550,Bo8g102640,Bo7g106790	_
Low P & Low Zn VS Low P & High Zn	F103	biological process	GO:0034614	cellular response to reactive oxygen species	4 of 70 in the list	61 of 26243 in the genome	0.00598	Bo3g083910,Bo2g036550,Bo8g102640,Bo7g106790	_
Low P & Low Zn VS Low P & High Zn	F103	biological process	GO:0042044	fluid transport	8 of 70 in the list	353 of 26243 in the genome	0.00125	Bo3g066750,Bo4g045850,Bo7g106790,Bo1g037040,Bo3g039050,Bo8g102640,Bo4g017370,Bo3g183930	_
Low P & Low Zn VS Low P & High Zn	F103	biological process	GO:0042592	homeostatic process	10 of 70 in the list	801 of 26243 in the genome	0.01392	Bo3g066750,Bo8g082180_CAH1,Bo1g119170,Bo7g106790,Bo6g080720,Bo8g102640,Bo8g117920,Bo5g002390,Bo5g122600,Bo7g114220	_
Low P & Low Zn VS Low P & High Zn	F103	biological process	GO:0042594	response to starvation	11 of 70 in the list	570 of 26243 in the genome	8.67e-05	Bo9g181910_AT4,Bo4g045850,Bo1g119170,Bo7g106790,Bo01196s010,Bo4g030260,Bo4g195380,Bo4g017370,Bo8g102640,Bo5g122600,Bo3g183930	_
Low P & Low Zn VS Low P & High Zn	F103	biological process	GO:0046467	membrane lipid biosynthetic process	6 of 70 in the list	240 of 26243 in the genome	0.01224	Bo9g181910_AT4,Bo4g195380,Bo4g017370,Bo1g119170,Bo5g122600,Bo01196s010	_
Low P & Low Zn VS Low P & High Zn	F103	biological process	GO:0048878	chemical homeostasis	10 of 70 in the list	482 of 26243 in the genome	0.00016	Bo3g066750,Bo8g082180_CAH1,Bo1g119170,Bo7g106790,Bo6g080720,Bo8g102640,Bo8g117920,Bo5g002390,Bo5g122600,Bo7g114220	_
Low P & Low Zn VS Low P & High Zn	F103	biological process	GO:0050801	ion homeostasis	10 of 70 in the list	416 of 26243 in the genome	4.23e-05	Bo3g066750,Bo8g082180_CAH1,Bo1g119170,Bo7g106790,Bo6g080720,Bo8g102640,Bo8g117920,Bo5g002390,Bo5g122600,Bo7g114220	_
Low P & Low Zn VS Low P & High Zn	F103	biological process	GO:0050896	response to stimulus	46 of 70 in the list	11163 of 26243 in the genome	0.02112	Bo3g162790,Bo9g172100,Bo1g008510_ZIP9,Bo07964s010,Bo7g058070,Bo3g173550,Bo8g082180_CAH1,Bo9g018860,Bo4g197290,Bo4g045850,Bo6g116550,Bo1g037040,Bo5g139410,Bo2g036550,Bo4g195380,Bo08879s010,Bo1g078620,Bo8g102640,Bo17086s010,Bo5g122600,Bo2g037660,Bo8g106460,Bo3g066750,Bo9g181910_AT4,Bo7g106670,Bo3g062440,Bo3g130080,Bo01196s010,Bo5g155090,Bo6g116480,Bo4g030260,Bo11842s010,Bo4g017370,Bo3g039050,Bo5g00…	_
Low P & Low Zn VS Low P & High Zn	F103	biological process	GO:0055080	cation homeostasis	8 of 70 in the list	212 of 26243 in the genome	2.7e-05	Bo3g066750,Bo8g082180_CAH1,Bo7g106790,Bo6g080720,Bo8g102640,Bo5g002390,Bo8g117920,Bo7g114220	_
Low P & Low Zn VS Low P & High Zn	F103	biological process	GO:0065008	regulation of biological quality	13 of 70 in the list	1464 of 26243 in the genome	0.03212	Bo3g066750,Bo8g082180_CAH1,Bo1g119170,Bo7g106790,Bo6g080720,Bo1g078620,Bo11842s010,Bo8g102640,Bo8g117920,Bo5g002390,Bo5g122600,Bo2g037660,Bo7g114220	_
Low P & Low Zn VS Low P & High Zn	F103	biological process	GO:0071496	cellular response to external stimulus	11 of 70 in the list	585 of 26243 in the genome	0.00011	Bo9g181910_AT4,Bo4g045850,Bo1g119170,Bo7g106790,Bo01196s010,Bo4g030260,Bo4g195380,Bo4g017370,Bo8g102640,Bo5g122600,Bo3g183930	_
Low P & Low Zn VS Low P & High Zn	F103	biological process	GO:0072502	cellular trivalent inorganic anion homeostasis	2 of 70 in the list	5 of 26243 in the genome	0.01932	Bo1g119170,Bo5g122600	_
Low P & Low Zn VS Low P & High Zn	F103	biological process	GO:0098771	inorganic ion homeostasis	5 of 70 in the list	148 of 26243 in the genome	0.0133	Bo8g082180_CAH1,Bo1g119170,Bo5g122600,Bo7g106790,Bo7g114220	_
Low P & Low Zn VS Low P & High Zn	F103	biological process	GO:1901135	carbohydrate derivative metabolic process	13 of 70 in the list	1423 of 26243 in the genome	0.02415	Bo9g181910_AT4,Bo1g065170,Bo8g082180_CAH1,Bo1g119170,Bo3g007630,Bo01196s010,Bo4g195380,Bo11842s010,Bo4g017370,Bo1g021980,Bo19109s010,Bo5g122600,Bo7g114220	_
Low P & Low Zn VS Low P & High Zn	F103	biological process	GO:1901137	carbohydrate derivative biosynthetic process	10 of 70 in the list	894 of 26243 in the genome	0.03454	Bo9g181910_AT4,Bo1g065170,Bo8g082180_CAH1,Bo1g119170,Bo01196s010,Bo4g195380,Bo11842s010,Bo4g017370,Bo5g122600,Bo7g114220	_
Low P & Low Zn VS Low P & High Zn	F103	biological process	GO:1901678	iron coordination entity transport	2 of 70 in the list	3 of 26243 in the genome	0.00581	Bo8g117920,Bo5g002390	_
Low P & Low Zn VS Low P & High Zn	F103	biological process	GO:1903509	liposaccharide metabolic process	6 of 70 in the list	198 of 26243 in the genome	0.00415	Bo9g181910_AT4,Bo4g195380,Bo4g017370,Bo1g119170,Bo5g122600,Bo01196s010	_
Low P & Low Zn VS Low P & High Zn	F103	molecular function	GO:0016722	oxidoreductase activity, oxidizing metal ions	2 of 65 in the list	14 of 23256 in the genome	0.04452	Bo8g117920,Bo5g002390	_
Low P & Low Zn VS Low P & High Zn	F103	molecular function	GO:0016723	oxidoreductase activity, oxidizing metal ions, NAD or NADP as acceptor	2 of 65 in the list	10 of 23256 in the genome	0.02217	Bo8g117920,Bo5g002390	_
Low P & Low Zn VS Low P & High Zn	F103	molecular function	GO:0022890	inorganic cation transmembrane transporter activity	6 of 65 in the list	338 of 23256 in the genome	0.02353	Bo1g021870,Bo6g080720,Bo4g045850,Bo1g008510_ZIP9,Bo7g106790,Bo7g114220	_
Low P & Low Zn VS Low P & High Zn	F103	molecular function	GO:0046873	metal ion transmembrane transporter activity	6 of 65 in the list	209 of 23256 in the genome	0.00169	Bo1g021870,Bo6g080720,Bo4g045850,Bo1g008510_ZIP9,Bo7g106790,Bo7g114220	_
Low P & Low Zn VS Low P & High Zn	F103	molecular function	GO:0046915	transition metal ion transmembrane transporter activity	6 of 65 in the list	60 of 23256 in the genome	1.08e-06	Bo1g021870,Bo6g080720,Bo4g045850,Bo1g008510_ZIP9,Bo7g106790,Bo7g114220	_
Low P & Low Zn VS High P & High Zn	C6	biological process	GO:0000041	transition metal ion transport	10 of 166 in the list	319 of 26243 in the genome	0.01486	Bo8g109170_ZIP4,Bo4g045850,Bo1g094490,Bo7g084220,Bo7g106790,Bo6g106530,Bo7g106800,Bo1g021930,Bo1g021870,Bo00958s020	_
Low P & Low Zn VS High P & High Zn	C6	biological process	GO:0000302	response to reactive oxygen species	13 of 166 in the list	494 of 26243 in the genome	0.00653	Bo5g133060,Bo3g083910,Bo7g109980,Bo3g003070,Bo1g119170,Bo6g116550,Bo6g121360,Bo1g039700,Bo7g106790,Bo9g123330,Bo1g021930,Bo5g122600,Bo1g009940	_
Low P & Low Zn VS High P & High Zn	C6	biological process	GO:0006643	membrane lipid metabolic process	19 of 166 in the list	282 of 26243 in the genome	8.65e-12	Bo9g022340_MGDC,Bo9g181910_AT4,Bo1g150440_PLDP2,Bo2g018680,Bo7g115980,Bo01196s010,Bo3g041850_ATSPX2,Bo6g103990,Bo4g017370,Bo9g184990,Bo8g082280_ATPAP22,Bo5g003400,Bo5g008900,Bo1g119170,Bo3g037570,Bo3g001530,Bo4g195380,Bo3g014030,Bo5g122600	_
Low P & Low Zn VS High P & High Zn	C6	biological process	GO:0006664	glycolipid metabolic process	19 of 166 in the list	194 of 26243 in the genome	8.5e-15	Bo9g022340_MGDC,Bo9g181910_AT4,Bo1g150440_PLDP2,Bo2g018680,Bo7g115980,Bo01196s010,Bo3g041850_ATSPX2,Bo6g103990,Bo4g017370,Bo9g184990,Bo8g082280_ATPAP22,Bo5g003400,Bo5g008900,Bo1g119170,Bo3g037570,Bo3g001530,Bo4g195380,Bo3g014030,Bo5g122600	_
Low P & Low Zn VS High P & High Zn	C6	biological process	GO:0006811	ion transport	42 of 166 in the list	2277 of 26243 in the genome	6.31e-08	Bo00285s430,Bo3g024850_ATGSTF10,Bo8g065380,Bo7g099430,Bo8g112690_ATNRT2:1,Bo6g033300_ATFRUCT5,Bo4g045850,Bo6g116550,Bo3g037570,Bo6g068290_HAK5,Bo7g106800,Bo5g008780,Bo6g121750,Bo4g195380,Bo1g021870,Bo4g187910,Bo6g068280,Bo3g014030,Bo3g042740,Bo2g018680,Bo2g136660,Bo1g094490,Bo8g095480,Bo6g106530,Bo3g041850_ATSPX2,Bo01028s040,Bo00958s020,Bo7g114220,Bo7g065380,Bo9g117230,Bo8g109170_ZIP4,Bo5g008770,…	_
Low P & Low Zn VS High P & High Zn	C6	biological process	GO:0006812	cation transport	23 of 166 in the list	1549 of 26243 in the genome	0.04709	Bo00285s430,Bo3g024850_ATGSTF10,Bo8g065380,Bo8g095480,Bo1g094490,Bo2g136660,Bo6g106530,Bo00958s020,Bo7g114220,Bo9g117230,Bo8g109170_ZIP4,Bo4g045850,Bo7g084220,Bo7g106790,Bo6g068290_HAK5,Bo7g106800,Bo6g121750,Bo1g021930,Bo2g052760_GSR2,Bo1g004730,Bo1g021870,Bo6g068280,Bo3g042740	_
Low P & Low Zn VS High P & High Zn	C6	biological process	GO:0006820	anion transport	28 of 166 in the list	1006 of 26243 in the genome	1.6e-08	Bo2g018680,Bo3g024850_ATGSTF10,Bo2g136660,Bo6g106530,Bo3g041850_ATSPX2,Bo00958s020,Bo01028s040,Bo7g099430,Bo7g065380,Bo5g008770,Bo3g058580_PR4,Bo8g112690_ATNRT2:1,Bo6g033300_ATFRUCT5,Bo4g045850,Bo8g108410,Bo6g116550,Bo7g084220,Bo3g037570,Bo7g106790,Bo3g053350,Bo6g120500,Bo5g008780,Bo1g021930,Bo4g195380,Bo4g187910,Bo3g042740,Bo3g014030,Bo6g120510	_
Low P & Low Zn VS High P & High Zn	C6	biological process	GO:0006829	zinc II ion transport	7 of 166 in the list	27 of 26243 in the genome	1.1e-07	Bo8g109170_ZIP4,Bo7g106800,Bo1g021930,Bo1g021870,Bo4g045850,Bo1g094490,Bo7g106790	_
Low P & Low Zn VS High P & High Zn	C6	biological process	GO:0006950	response to stress	70 of 166 in the list	6557 of 26243 in the genome	0.00034	Bo7g109980,Bo9g172100,Bo7g115980,Bo01551s010,Bo3g024850_ATGSTF10,Bo2g094630_ATGGH1,Bo7g019960,Bo9g123330,Bo9g184990,Bo1g041830,Bo5g008900,Bo1g054940,Bo3g064190,Bo1g006240_SEN1,Bo5g057190,Bo9g024050,Bo3g054440,Bo8g095480,Bo1g094490,Bo01196s010,Bo1g039700,Bo3g041850_ATSPX2,Bo00958s020,Bo1g009940,Bo3g058580_PR4,Bo3g083910,Bo7g111600,Bo5g003400,Bo1g119170,Bo1g021930,Bo4g020880,Bo9g181410,Bo9g152260,B…	_
Low P & Low Zn VS High P & High Zn	C6	biological process	GO:0006979	response to oxidative stress	14 of 166 in the list	544 of 26243 in the genome	0.00394	Bo5g133060,Bo3g083910,Bo5g003400,Bo7g109980,Bo3g003070,Bo1g119170,Bo6g116550,Bo6g121360,Bo1g039700,Bo7g106790,Bo1g021930,Bo9g123330,Bo5g122600,Bo1g009940	_
Low P & Low Zn VS High P & High Zn	C6	biological process	GO:0007154	cell communication	47 of 166 in the list	3795 of 26243 in the genome	0.00108	Bo9g022340_MGDC,Bo9g172100,Bo7g115980,Bo01551s010,Bo8g065380,Bo1g051020_PYL10,Bo9g184990,Bo5g008900,Bo4g045850,Bo7g106040,Bo3g037570,Bo00796s010,Bo4g195380,Bo5g007350_CLE3,Bo3g014030,Bo5g122600,Bo2g037660,Bo9g024050,Bo4g166770,Bo9g175350,Bo9g181910_AT4,Bo2g018680,Bo1g150440_PLDP2,Bo3g054440,Bo2g136660,Bo1g094490,Bo01196s010,Bo6g106530,Bo4g182430,Bo4g068130,Bo3g041850_ATSPX2,Bo6g103990,Bo4g017370,…	_
Low P & Low Zn VS High P & High Zn	C6	biological process	GO:0007267	cell-cell signaling	3 of 166 in the list	5 of 26243 in the genome	0.00095	Bo7g106040,Bo7g106050,Bo1g019650	_
Low P & Low Zn VS High P & High Zn	C6	biological process	GO:0008610	lipid biosynthetic process	22 of 166 in the list	1148 of 26243 in the genome	0.00142	Bo9g022340_MGDC,Bo9g181910_AT4,Bo1g150440_PLDP2,Bo2g018680,Bo7g115980,Bo3g024850_ATGSTF10,Bo01196s010,Bo3g041850_ATSPX2,Bo6g103990,Bo4g017370,Bo9g184990,Bo7g111600,Bo8g082280_ATPAP22,Bo5g003400,Bo5g008900,Bo1g119170,Bo8g108410,Bo3g037570,Bo3g001530,Bo4g195380,Bo3g014030,Bo5g122600	_
Low P & Low Zn VS High P & High Zn	C6	biological process	GO:0009247	glycolipid biosynthetic process	19 of 166 in the list	184 of 26243 in the genome	3.11e-15	Bo9g022340_MGDC,Bo9g181910_AT4,Bo1g150440_PLDP2,Bo2g018680,Bo7g115980,Bo01196s010,Bo3g041850_ATSPX2,Bo6g103990,Bo4g017370,Bo9g184990,Bo8g082280_ATPAP22,Bo5g003400,Bo5g008900,Bo1g119170,Bo3g037570,Bo3g001530,Bo4g195380,Bo3g014030,Bo5g122600	_
Low P & Low Zn VS High P & High Zn	C6	biological process	GO:0009267	cellular response to starvation	30 of 166 in the list	570 of 26243 in the genome	1.38e-16	Bo9g022340_MGDC,Bo9g181910_AT4,Bo1g150440_PLDP2,Bo2g018680,Bo7g115980,Bo01551s010,Bo8g065380,Bo1g094490,Bo2g136660,Bo01196s010,Bo6g106530,Bo3g041850_ATSPX2,Bo6g103990,Bo00958s020,Bo4g017370,Bo9g184990,Bo8g082280_ATPAP22,Bo5g003400,Bo5g008900,Bo4g045850,Bo1g119170,Bo7g084220,Bo3g037570,Bo7g106790,Bo1g021930,Bo3g001530,Bo4g195380,Bo3g014030,Bo5g122600,Bo9g024050	_
Low P & Low Zn VS High P & High Zn	C6	biological process	GO:0009605	response to external stimulus	47 of 166 in the list	2880 of 26243 in the genome	2.3e-07	Bo9g022340_MGDC,Bo7g115980,Bo01551s010,Bo3g024850_ATGSTF10,Bo8g065380,Bo6g121360,Bo7g019960,Bo9g184990,Bo5g008900,Bo5g043440,Bo4g045850,Bo1g054940,Bo3g037570,Bo4g100070,Bo3g064190,Bo4g195380,Bo5g057190,Bo3g014030,Bo3g042740,Bo5g122600,Bo2g037660,Bo9g024050,Bo9g181910_AT4,Bo2g018680,Bo9g002210,Bo1g150440_PLDP2,Bo2g136660,Bo1g094490,Bo3g130080,Bo01196s010,Bo6g106530,Bo3g041850_ATSPX2,Bo6g103990,Bo4…	_
Low P & Low Zn VS High P & High Zn	C6	biological process	GO:0009723	response to ethylene	6 of 166 in the list	58 of 26243 in the genome	0.0007	Bo5g133060,Bo3g083910,Bo1g021930,Bo9g123330,Bo3g003070,Bo7g106790	_
Low P & Low Zn VS High P & High Zn	C6	biological process	GO:0009991	response to extracellular stimulus	31 of 166 in the list	601 of 26243 in the genome	5.9e-17	Bo9g022340_MGDC,Bo9g181910_AT4,Bo1g150440_PLDP2,Bo2g018680,Bo7g115980,Bo01551s010,Bo8g065380,Bo1g094490,Bo2g136660,Bo01196s010,Bo6g106530,Bo3g041850_ATSPX2,Bo6g103990,Bo00958s020,Bo4g017370,Bo9g184990,Bo8g082280_ATPAP22,Bo5g003400,Bo5g008900,Bo4g045850,Bo1g119170,Bo7g084220,Bo3g037570,Bo7g106790,Bo1g021930,Bo3g001530,Bo4g195380,Bo7g025330_ANR1,Bo3g014030,Bo5g122600,Bo9g024050	_
Low P & Low Zn VS High P & High Zn	C6	biological process	GO:0010035	response to inorganic substance	39 of 166 in the list	1873 of 26243 in the genome	9.73e-09	Bo2g091100,Bo7g109980,Bo9g172100,Bo3g024850_ATGSTF10,Bo4g012520,Bo6g121360,Bo2g094630_ATGGH1,Bo9g123330,Bo3g173550,Bo7g099430,Bo8g018050_SRG3,Bo5g133060,Bo8g112690_ATNRT2:1,Bo6g033300_ATFRUCT5,Bo4g045850,Bo3g003070,Bo6g116550,Bo3g154350,Bo5g008780,Bo2g099050,Bo3g042740,Bo1g150440_PLDP2,Bo8g095480,Bo1g039700,Bo6g106530,Bo9g161750,Bo01028s040,Bo00958s020,Bo3g083910,Bo5g008770,Bo3g058580_PR4,Bo5g003…	_
Low P & Low Zn VS High P & High Zn	C6	biological process	GO:0010038	response to metal ion	22 of 166 in the list	1287 of 26243 in the genome	0.00848	Bo2g091100,Bo7g109980,Bo9g172100,Bo3g024850_ATGSTF10,Bo8g095480,Bo6g121360,Bo2g094630_ATGGH1,Bo1g039700,Bo6g106530,Bo9g123330,Bo9g161750,Bo3g173550,Bo8g018050_SRG3,Bo3g083910,Bo5g133060,Bo3g003070,Bo7g106790,Bo3g154350,Bo3g053350,Bo1g021930,Bo2g052760_GSR2,Bo2g099050	_
Low P & Low Zn VS High P & High Zn	C6	biological process	GO:0010039	response to iron ion	7 of 166 in the list	60 of 26243 in the genome	4.04e-05	Bo5g133060,Bo3g083910,Bo1g021930,Bo9g123330,Bo3g003070,Bo3g173550,Bo7g106790	_
Low P & Low Zn VS High P & High Zn	C6	biological process	GO:0010647	positive regulation of cell communication	4 of 166 in the list	14 of 26243 in the genome	0.00057	Bo2g018680,Bo4g195380,Bo3g014030,Bo3g037570	_
Low P & Low Zn VS High P & High Zn	C6	biological process	GO:0015698	inorganic anion transport	26 of 166 in the list	524 of 26243 in the genome	1.68e-13	Bo2g018680,Bo3g024850_ATGSTF10,Bo6g106530,Bo3g041850_ATSPX2,Bo00958s020,Bo01028s040,Bo7g099430,Bo7g065380,Bo5g008770,Bo3g058580_PR4,Bo8g112690_ATNRT2:1,Bo6g033300_ATFRUCT5,Bo4g045850,Bo8g108410,Bo6g116550,Bo7g084220,Bo3g037570,Bo7g106790,Bo6g120500,Bo5g008780,Bo1g021930,Bo4g195380,Bo4g187910,Bo3g042740,Bo3g014030,Bo6g120510	_
Low P & Low Zn VS High P & High Zn	C6	biological process	GO:0030001	metal ion transport	19 of 166 in the list	1080 of 26243 in the genome	0.02202	Bo00285s430,Bo3g024850_ATGSTF10,Bo8g065380,Bo8g095480,Bo1g094490,Bo6g106530,Bo00958s020,Bo8g109170_ZIP4,Bo4g045850,Bo7g084220,Bo7g106790,Bo6g068290_HAK5,Bo6g121750,Bo7g106800,Bo1g021930,Bo2g052760_GSR2,Bo1g004730,Bo1g021870,Bo6g068280	_
Low P & Low Zn VS High P & High Zn	C6	biological process	GO:0030002	cellular anion homeostasis	3 of 166 in the list	5 of 26243 in the genome	0.00095	Bo1g119170,Bo5g122600,Bo8g018050_SRG3	_
Low P & Low Zn VS High P & High Zn	C6	biological process	GO:0031667	response to nutrient levels	31 of 166 in the list	601 of 26243 in the genome	5.9e-17	Bo9g022340_MGDC,Bo9g181910_AT4,Bo1g150440_PLDP2,Bo2g018680,Bo7g115980,Bo01551s010,Bo8g065380,Bo1g094490,Bo2g136660,Bo01196s010,Bo6g106530,Bo3g041850_ATSPX2,Bo6g103990,Bo00958s020,Bo4g017370,Bo9g184990,Bo8g082280_ATPAP22,Bo5g003400,Bo5g008900,Bo4g045850,Bo1g119170,Bo7g084220,Bo3g037570,Bo7g106790,Bo1g021930,Bo3g001530,Bo4g195380,Bo7g025330_ANR1,Bo3g014030,Bo5g122600,Bo9g024050	_
Low P & Low Zn VS High P & High Zn	C6	biological process	GO:0031668	cellular response to extracellular stimulus	30 of 166 in the list	585 of 26243 in the genome	2.86e-16	Bo9g022340_MGDC,Bo9g181910_AT4,Bo1g150440_PLDP2,Bo2g018680,Bo7g115980,Bo01551s010,Bo8g065380,Bo1g094490,Bo2g136660,Bo01196s010,Bo6g106530,Bo3g041850_ATSPX2,Bo6g103990,Bo00958s020,Bo4g017370,Bo9g184990,Bo8g082280_ATPAP22,Bo5g003400,Bo5g008900,Bo4g045850,Bo1g119170,Bo7g084220,Bo3g037570,Bo7g106790,Bo1g021930,Bo3g001530,Bo4g195380,Bo3g014030,Bo5g122600,Bo9g024050	_
Low P & Low Zn VS High P & High Zn	C6	biological process	GO:0031669	cellular response to nutrient levels	30 of 166 in the list	585 of 26243 in the genome	2.86e-16	Bo9g022340_MGDC,Bo9g181910_AT4,Bo1g150440_PLDP2,Bo2g018680,Bo7g115980,Bo01551s010,Bo8g065380,Bo1g094490,Bo2g136660,Bo01196s010,Bo6g106530,Bo3g041850_ATSPX2,Bo6g103990,Bo00958s020,Bo4g017370,Bo9g184990,Bo8g082280_ATPAP22,Bo5g003400,Bo5g008900,Bo4g045850,Bo1g119170,Bo7g084220,Bo3g037570,Bo7g106790,Bo1g021930,Bo3g001530,Bo4g195380,Bo3g014030,Bo5g122600,Bo9g024050	_
Low P & Low Zn VS High P & High Zn	C6	biological process	GO:0033554	cellular response to stress	38 of 166 in the list	2078 of 26243 in the genome	7.49e-07	Bo9g022340_MGDC,Bo7g115980,Bo01551s010,Bo8g065380,Bo6g121360,Bo9g123330,Bo5g133060,Bo9g184990,Bo5g008900,Bo4g045850,Bo3g003070,Bo3g037570,Bo4g195380,Bo5g057190,Bo3g014030,Bo3g042740,Bo5g122600,Bo9g024050,Bo9g181910_AT4,Bo2g018680,Bo1g150440_PLDP2,Bo2g136660,Bo1g094490,Bo01196s010,Bo6g106530,Bo6g103990,Bo3g041850_ATSPX2,Bo4g017370,Bo00958s020,Bo3g083910,Bo8g082280_ATPAP22,Bo5g003400,Bo1g119170,Bo7…	_
Low P & Low Zn VS High P & High Zn	C6	biological process	GO:0034599	cellular response to oxidative stress	6 of 166 in the list	63 of 26243 in the genome	0.00114	Bo5g133060,Bo3g083910,Bo1g021930,Bo9g123330,Bo3g003070,Bo7g106790	_
Low P & Low Zn VS High P & High Zn	C6	biological process	GO:0034614	cellular response to reactive oxygen species	6 of 166 in the list	61 of 26243 in the genome	0.00094	Bo5g133060,Bo3g083910,Bo1g021930,Bo9g123330,Bo3g003070,Bo7g106790	_
Low P & Low Zn VS High P & High Zn	C6	biological process	GO:0042221	response to chemical	64 of 166 in the list	6266 of 26243 in the genome	0.00662	Bo7g109980,Bo9g172100,Bo3g024850_ATGSTF10,Bo2g094630_ATGGH1,Bo9g123330,Bo8g018050_SRG3,Bo8g100590_GH3.3,Bo3g064190,Bo5g008780,Bo1g006240_SEN1,Bo1g007780,Bo4g187910,Bo3g054440,Bo8g095480,Bo1g039700,Bo4g068130,Bo00958s020,Bo01028s040,Bo1g009940,Bo3g058580_PR4,Bo5g008770,Bo3g083910,Bo5g003400,Bo1g152100,Bo4g186980,Bo1g119170,Bo3g053350,Bo1g021930,Bo4g106230,Bo8g094910,Bo7g025330_ANR1,Bo2g091100,Bo2g…	_
Low P & Low Zn VS High P & High Zn	C6	biological process	GO:0042594	response to starvation	30 of 166 in the list	570 of 26243 in the genome	1.38e-16	Bo9g022340_MGDC,Bo9g181910_AT4,Bo1g150440_PLDP2,Bo2g018680,Bo7g115980,Bo01551s010,Bo8g065380,Bo1g094490,Bo2g136660,Bo01196s010,Bo6g106530,Bo3g041850_ATSPX2,Bo6g103990,Bo00958s020,Bo4g017370,Bo9g184990,Bo8g082280_ATPAP22,Bo5g003400,Bo5g008900,Bo4g045850,Bo1g119170,Bo7g084220,Bo3g037570,Bo7g106790,Bo1g021930,Bo3g001530,Bo4g195380,Bo3g014030,Bo5g122600,Bo9g024050	_
Low P & Low Zn VS High P & High Zn	C6	biological process	GO:0046467	membrane lipid biosynthetic process	19 of 166 in the list	240 of 26243 in the genome	4.52e-13	Bo9g022340_MGDC,Bo9g181910_AT4,Bo1g150440_PLDP2,Bo2g018680,Bo7g115980,Bo01196s010,Bo3g041850_ATSPX2,Bo6g103990,Bo4g017370,Bo9g184990,Bo8g082280_ATPAP22,Bo5g003400,Bo5g008900,Bo1g119170,Bo3g037570,Bo3g001530,Bo4g195380,Bo3g014030,Bo5g122600	_
Low P & Low Zn VS High P & High Zn	C6	biological process	GO:0048528	post-embryonic root development	8 of 166 in the list	179 of 26243 in the genome	0.00751	Bo5g008770,Bo8g112690_ATNRT2:1,Bo7g106790,Bo5g008780,Bo1g021930,Bo01028s040,Bo00958s020,Bo7g025330_ANR1	_
Low P & Low Zn VS High P & High Zn	C6	biological process	GO:0048878	chemical homeostasis	13 of 166 in the list	482 of 26243 in the genome	0.00504	Bo9g002210,Bo00285s430,Bo1g119170,Bo3g024850_ATGSTF10,Bo7g106790,Bo8g100590_GH3.3,Bo1g021930,Bo2g052760_GSR2,Bo8g117920,Bo5g122600,Bo8g018050_SRG3,Bo5g002390,Bo7g114220	_
Low P & Low Zn VS High P & High Zn	C6	biological process	GO:0050801	ion homeostasis	12 of 166 in the list	416 of 26243 in the genome	0.00566	Bo9g002210,Bo00285s430,Bo1g119170,Bo3g024850_ATGSTF10,Bo7g106790,Bo1g021930,Bo2g052760_GSR2,Bo8g117920,Bo5g122600,Bo8g018050_SRG3,Bo5g002390,Bo7g114220	_
Low P & Low Zn VS High P & High Zn	C6	biological process	GO:0050896	response to stimulus	105 of 166 in the list	11163 of 26243 in the genome	2.2e-05	Bo7g109980,Bo9g172100,Bo7g115980,Bo01551s010,Bo3g024850_ATGSTF10,Bo1g039750,Bo2g094630_ATGGH1,Bo7g019960,Bo9g123330,Bo8g018050_SRG3,Bo9g184990,Bo1g041830,Bo5g008900,Bo1g054940,Bo8g100590_GH3.3,Bo3g064190,Bo5g008780,Bo1g006240_SEN1,Bo1g007780,Bo4g187910,Bo5g057190,Bo08879s010,Bo4g025690,Bo9g024050,Bo9g002210,Bo3g054440,Bo8g095480,Bo1g094490,Bo01196s010,Bo1g039700,Bo4g068130,Bo3g041850_ATSPX2,Bo009…	_
Low P & Low Zn VS High P & High Zn	C6	biological process	GO:0051716	cellular response to stimulus	47 of 166 in the list	4320 of 26243 in the genome	0.03325	Bo9g022340_MGDC,Bo9g172100,Bo7g115980,Bo01551s010,Bo8g065380,Bo6g121360,Bo9g123330,Bo1g051020_PYL10,Bo5g133060,Bo9g184990,Bo5g008900,Bo4g045850,Bo3g003070,Bo3g037570,Bo4g195380,Bo5g057190,Bo3g014030,Bo3g042740,Bo5g122600,Bo2g037660,Bo9g024050,Bo9g175350,Bo4g166770,Bo9g181910_AT4,Bo1g150440_PLDP2,Bo2g018680,Bo3g054440,Bo2g136660,Bo1g094490,Bo01196s010,Bo6g106530,Bo4g068130,Bo3g041850_ATSPX2,Bo6g10…	_
Low P & Low Zn VS High P & High Zn	C6	biological process	GO:0071496	cellular response to external stimulus	30 of 166 in the list	585 of 26243 in the genome	2.86e-16	Bo9g022340_MGDC,Bo9g181910_AT4,Bo1g150440_PLDP2,Bo2g018680,Bo7g115980,Bo01551s010,Bo8g065380,Bo1g094490,Bo2g136660,Bo01196s010,Bo6g106530,Bo3g041850_ATSPX2,Bo6g103990,Bo00958s020,Bo4g017370,Bo9g184990,Bo8g082280_ATPAP22,Bo5g003400,Bo5g008900,Bo4g045850,Bo1g119170,Bo7g084220,Bo3g037570,Bo7g106790,Bo1g021930,Bo3g001530,Bo4g195380,Bo3g014030,Bo5g122600,Bo9g024050	_
Low P & Low Zn VS High P & High Zn	C6	biological process	GO:0072502	cellular trivalent inorganic anion homeostasis	3 of 166 in the list	5 of 26243 in the genome	0.00095	Bo1g119170,Bo5g122600,Bo8g018050_SRG3	_
Low P & Low Zn VS High P & High Zn	C6	biological process	GO:0072506	trivalent inorganic anion homeostasis	3 of 166 in the list	15 of 26243 in the genome	0.0416	Bo1g119170,Bo5g122600,Bo8g018050_SRG3	_
Low P & Low Zn VS High P & High Zn	C6	biological process	GO:1901135	carbohydrate derivative metabolic process	24 of 166 in the list	1423 of 26243 in the genome	0.00431	Bo9g022340_MGDC,Bo9g181910_AT4,Bo1g150440_PLDP2,Bo2g018680,Bo7g115980,Bo6g067490_PIS1,Bo3g024850_ATGSTF10,Bo01196s010,Bo3g041850_ATSPX2,Bo6g103990,Bo4g017370,Bo7g114220,Bo9g184990,Bo8g082280_ATPAP22,Bo5g003400,Bo5g008900,Bo1g119170,Bo8g108410,Bo3g037570,Bo3g001530,Bo4g195380,Bo1g004730,Bo3g014030,Bo5g122600	_
Low P & Low Zn VS High P & High Zn	C6	biological process	GO:1901137	carbohydrate derivative biosynthetic process	22 of 166 in the list	894 of 26243 in the genome	2.16e-05	Bo9g022340_MGDC,Bo9g181910_AT4,Bo1g150440_PLDP2,Bo2g018680,Bo7g115980,Bo3g024850_ATGSTF10,Bo01196s010,Bo3g041850_ATSPX2,Bo6g103990,Bo4g017370,Bo7g114220,Bo9g184990,Bo8g082280_ATPAP22,Bo5g003400,Bo5g008900,Bo1g119170,Bo8g108410,Bo3g037570,Bo3g001530,Bo4g195380,Bo3g014030,Bo5g122600	_
Low P & Low Zn VS High P & High Zn	C6	biological process	GO:1901678	iron coordination entity transport	3 of 166 in the list	3 of 26243 in the genome	9.66e-05	Bo9g002210,Bo8g117920,Bo5g002390	_
Low P & Low Zn VS High P & High Zn	C6	biological process	GO:1901700	response to oxygen-containing compound	30 of 166 in the list	1647 of 26243 in the genome	5.68e-05	Bo9g175350,Bo1g150440_PLDP2,Bo7g109980,Bo3g054440,Bo3g024850_ATGSTF10,Bo4g012520,Bo8g095480,Bo6g121360,Bo2g094630_ATGGH1,Bo1g039700,Bo9g123330,Bo4g017370,Bo5g009130,Bo1g009940,Bo1g051020_PYL10,Bo5g133060,Bo3g083910,Bo5g003400,Bo1g152100,Bo1g119170,Bo3g003070,Bo6g116550,Bo7g106790,Bo1g006240_SEN1,Bo1g021930,Bo2g052760_GSR2,Bo4g106230,Bo8g094910,Bo7g025330_ANR1,Bo5g122600	_
Low P & Low Zn VS High P & High Zn	C6	biological process	GO:1903509	liposaccharide metabolic process	19 of 166 in the list	198 of 26243 in the genome	1.24e-14	Bo9g022340_MGDC,Bo9g181910_AT4,Bo1g150440_PLDP2,Bo2g018680,Bo7g115980,Bo01196s010,Bo3g041850_ATSPX2,Bo6g103990,Bo4g017370,Bo9g184990,Bo8g082280_ATPAP22,Bo5g003400,Bo5g008900,Bo1g119170,Bo3g037570,Bo3g001530,Bo4g195380,Bo3g014030,Bo5g122600	_
Low P & Low Zn VS High P & High Zn	C6	cellular compartment	GO:0005576	extracellular region	12 of 133 in the list	819 of 25860 in the genome	0.03811	Bo4g174840_CLE4,Bo5g039280,Bo7g106040,Bo3g024850_ATGSTF10,Bo7g106050,Bo4g012520,Bo00796s010,Bo2g052760_GSR2,Bo5g007350_CLE3,Bo6g122360,Bo1g019650,Bo6g116490	_
Low P & Low Zn VS High P & High Zn	C6	molecular function	GO:0004540	ribonuclease activity	4 of 147 in the list	39 of 23256 in the genome	0.01103	Bo1g006240_SEN1,Bo8g065960,Bo2g136660,Bo8g109030	_
Low P & Low Zn VS High P & High Zn	C6	molecular function	GO:0005102	receptor binding	5 of 147 in the list	66 of 23256 in the genome	0.00642	Bo00796s010,Bo7g106040,Bo7g106050,Bo1g019650,Bo6g116490	_
Low P & Low Zn VS High P & High Zn	C6	molecular function	GO:0008509	anion transmembrane transporter activity	10 of 147 in the list	332 of 23256 in the genome	0.00539	Bo5g008770,Bo8g112690_ATNRT2:1,Bo8g070440,Bo8g108410,Bo5g008780,Bo6g120500,Bo4g187910,Bo01028s040,Bo3g042740,Bo6g120510	_
Low P & Low Zn VS High P & High Zn	C6	molecular function	GO:0015075	ion transmembrane transporter activity	20 of 147 in the list	1079 of 23256 in the genome	0.00162	Bo8g070440,Bo1g094490,Bo01028s040,Bo7g114220,Bo8g109170_ZIP4,Bo5g008770,Bo8g112690_ATNRT2:1,Bo4g045850,Bo8g108410,Bo7g106790,Bo6g068290_HAK5,Bo7g106800,Bo5g008780,Bo6g120500,Bo1g021930,Bo1g021870,Bo6g068280,Bo4g187910,Bo3g042740,Bo6g120510	_
Low P & Low Zn VS High P & High Zn	C6	molecular function	GO:0015103	inorganic anion transmembrane transporter activity	10 of 147 in the list	118 of 23256 in the genome	4.23e-07	Bo5g008770,Bo8g112690_ATNRT2:1,Bo8g070440,Bo8g108410,Bo5g008780,Bo6g120500,Bo4g187910,Bo01028s040,Bo3g042740,Bo6g120510	_
Low P & Low Zn VS High P & High Zn	C6	molecular function	GO:0016722	oxidoreductase activity, oxidizing metal ions	3 of 147 in the list	14 of 23256 in the genome	0.0089	Bo9g002210,Bo8g117920,Bo5g002390	_
Low P & Low Zn VS High P & High Zn	C6	molecular function	GO:0016723	oxidoreductase activity, oxidizing metal ions, NAD or NADP as acceptor	3 of 147 in the list	10 of 23256 in the genome	0.00298	Bo9g002210,Bo8g117920,Bo5g002390	_
Low P & Low Zn VS High P & High Zn	C6	molecular function	GO:0016788	hydrolase activity, acting on ester bonds	23 of 147 in the list	1326 of 23256 in the genome	0.00103	Bo1g150440_PLDP2,Bo01551s010,Bo3g054440,Bo2g136660,Bo8g109030,Bo5g137730_ATPAP16,Bo9g078300,Bo5g024020,Bo4g017370,Bo8g018050_SRG3,Bo3g058580_PR4,Bo8g082280_ATPAP22,Bo8g065960,Bo8g067410,Bo8g104650,Bo7g115930,Bo1g119170,Bo7g079980,Bo4g027140,Bo6g121750,Bo1g006240_SEN1,Bo5g122600,Bo9g024050	_
Low P & Low Zn VS High P & High Zn	C6	molecular function	GO:0016791	phosphatase activity	12 of 147 in the list	450 of 23256 in the genome	0.00314	Bo8g082280_ATPAP22,Bo7g115930,Bo01551s010,Bo1g119170,Bo3g054440,Bo4g027140,Bo7g079980,Bo5g137730_ATPAP16,Bo6g121750,Bo9g078300,Bo5g122600,Bo9g024050	_
Low P & Low Zn VS High P & High Zn	C6	molecular function	GO:0022820	potassium ion symporter activity	2 of 147 in the list	2 of 23256 in the genome	0.00412	Bo6g068280,Bo6g068290_HAK5	_
Low P & Low Zn VS High P & High Zn	C6	molecular function	GO:0022890	inorganic cation transmembrane transporter activity	10 of 147 in the list	338 of 23256 in the genome	0.00626	Bo8g109170_ZIP4,Bo4g045850,Bo1g094490,Bo7g106790,Bo6g068290_HAK5,Bo7g106800,Bo1g021930,Bo1g021870,Bo6g068280,Bo7g114220	_
Low P & Low Zn VS High P & High Zn	C6	molecular function	GO:0022891	substrate-specific transmembrane transporter activity	20 of 147 in the list	1290 of 23256 in the genome	0.01918	Bo8g070440,Bo1g094490,Bo01028s040,Bo7g114220,Bo8g109170_ZIP4,Bo5g008770,Bo8g112690_ATNRT2:1,Bo4g045850,Bo8g108410,Bo7g106790,Bo6g068290_HAK5,Bo7g106800,Bo5g008780,Bo6g120500,Bo1g021930,Bo1g021870,Bo6g068280,Bo4g187910,Bo3g042740,Bo6g120510	_
Low P & Low Zn VS High P & High Zn	C6	molecular function	GO:0042578	phosphoric ester hydrolase activity	16 of 147 in the list	557 of 23256 in the genome	5.32e-05	Bo01551s010,Bo3g054440,Bo5g137730_ATPAP16,Bo9g078300,Bo5g024020,Bo8g018050_SRG3,Bo8g067410,Bo8g082280_ATPAP22,Bo8g104650,Bo7g115930,Bo1g119170,Bo7g079980,Bo4g027140,Bo6g121750,Bo5g122600,Bo9g024050	_
Low P & Low Zn VS High P & High Zn	C6	molecular function	GO:0046873	metal ion transmembrane transporter activity	10 of 147 in the list	209 of 23256 in the genome	9.38e-05	Bo8g109170_ZIP4,Bo4g045850,Bo1g094490,Bo7g106790,Bo6g068290_HAK5,Bo7g106800,Bo1g021930,Bo1g021870,Bo6g068280,Bo7g114220	_
Low P & Low Zn VS High P & High Zn	C6	molecular function	GO:0046915	transition metal ion transmembrane transporter activity	8 of 147 in the list	60 of 23256 in the genome	4.24e-07	Bo8g109170_ZIP4,Bo4g045850,Bo1g094490,Bo7g106790,Bo7g106800,Bo1g021930,Bo1g021870,Bo7g114220	_
Low P & Low Zn VS High P & Low Zn	C6	biological process	GO:0006643	membrane lipid metabolic process	18 of 117 in the list	282 of 26243 in the genome	1.79e-13	Bo9g022340_MGDC,Bo9g181910_AT4,Bo2g018680,Bo1g150440_PLDP2,Bo7g115980,Bo01196s010,Bo3g041850_ATSPX2,Bo6g103990,Bo4g017370,Bo9g184990,Bo8g082280_ATPAP22,Bo5g003400,Bo5g008900,Bo1g119170,Bo3g037570,Bo4g195380,Bo3g014030,Bo5g122600	_
Low P & Low Zn VS High P & Low Zn	C6	biological process	GO:0006664	glycolipid metabolic process	18 of 117 in the list	194 of 26243 in the genome	2.26e-16	Bo9g022340_MGDC,Bo9g181910_AT4,Bo2g018680,Bo1g150440_PLDP2,Bo7g115980,Bo01196s010,Bo3g041850_ATSPX2,Bo6g103990,Bo4g017370,Bo9g184990,Bo8g082280_ATPAP22,Bo5g003400,Bo5g008900,Bo1g119170,Bo3g037570,Bo4g195380,Bo3g014030,Bo5g122600	_
Low P & Low Zn VS High P & Low Zn	C6	biological process	GO:0006810	transport	44 of 117 in the list	5500 of 26243 in the genome	0.00879	Bo1g008510_ZIP9,Bo8g065380,Bo8g117260,Bo9g123330,Bo02619s010,Bo9g096970,Bo7g099430,Bo3g037570,Bo6g068290_HAK5,Bo6g121750,Bo5g008780,Bo4g195380,Bo1g021870,Bo6g068280,Bo4g187910,Bo3g014030,Bo3g042740,Bo4g026840,Bo1g150440_PLDP2,Bo2g018680,Bo4g026850,Bo2g136660,Bo3g130080,Bo6g106530,Bo5g155090,Bo27781s010,Bo7g047020,Bo3g041850_ATSPX2,Bo4g017370,Bo01028s040,Bo7g063500_FRK1,Bo5g002390,Bo7g065380,Bo5g0…	_
Low P & Low Zn VS High P & Low Zn	C6	biological process	GO:0006811	ion transport	35 of 117 in the list	2277 of 26243 in the genome	1.19e-08	Bo1g008510_ZIP9,Bo8g065380,Bo8g117260,Bo02619s010,Bo9g096970,Bo7g099430,Bo3g037570,Bo6g068290_HAK5,Bo6g121750,Bo5g008780,Bo4g195380,Bo1g021870,Bo6g068280,Bo4g187910,Bo3g014030,Bo3g042740,Bo4g026840,Bo2g018680,Bo4g026850,Bo2g136660,Bo6g106530,Bo27781s010,Bo3g041850_ATSPX2,Bo01028s040,Bo7g063500_FRK1,Bo5g008770,Bo3g058580_PR4,Bo7g065380,Bo8g108410,Bo7g084220,Bo8g100510,Bo6g120500,Bo2g052760_GSR2,Bo…	_
Low P & Low Zn VS High P & Low Zn	C6	biological process	GO:0006820	anion transport	27 of 117 in the list	1006 of 26243 in the genome	1.22e-11	Bo4g026850,Bo2g018680,Bo2g136660,Bo6g106530,Bo8g117260,Bo27781s010,Bo3g041850_ATSPX2,Bo02619s010,Bo01028s040,Bo9g096970,Bo7g099430,Bo7g063500_FRK1,Bo7g065380,Bo3g058580_PR4,Bo5g008770,Bo8g108410,Bo7g084220,Bo3g037570,Bo6g120500,Bo5g008780,Bo4g195380,Bo4g187910,Bo10324s010,Bo3g014030,Bo3g042740,Bo4g026840,Bo6g120510	_
Low P & Low Zn VS High P & Low Zn	C6	biological process	GO:0006950	response to stress	48 of 117 in the list	6557 of 26243 in the genome	0.03271	Bo9g022340_MGDC,Bo7g109980,Bo01551s010,Bo7g115980,Bo8g065380,Bo4g012520,Bo8g117260,Bo9g123330,Bo02619s010,Bo9g096970,Bo1g158950,Bo9g184990,Bo5g008900,Bo5g043440,Bo1g054940,Bo3g037570,Bo3g064190,Bo4g195380,Bo3g014030,Bo3g042740,Bo5g122600,Bo9g024050,Bo9g181910_AT4,Bo1g150440_PLDP2,Bo2g018680,Bo2g136660,Bo01196s010,Bo1g039700,Bo6g106530,Bo5g155090,Bo7g047020,Bo6g116480,Bo00578s090,Bo6g103990,Bo3g04…	_
Low P & Low Zn VS High P & Low Zn	C6	biological process	GO:0007154	cell communication	42 of 117 in the list	3795 of 26243 in the genome	2.11e-06	Bo9g022340_MGDC,Bo01551s010,Bo7g115980,Bo8g065380,Bo8g117260,Bo02619s010,Bo1g158950,Bo1g051020_PYL10,Bo9g184990,Bo5g008900,Bo7g106040,Bo3g037570,Bo00796s010,Bo4g195380,Bo3g014030,Bo5g122600,Bo9g024050,Bo4g166770,Bo9g175350,Bo9g181910_AT4,Bo1g150440_PLDP2,Bo2g018680,Bo2g136660,Bo01196s010,Bo6g106530,Bo5g155090,Bo4g182430,Bo7g047020,Bo00578s090,Bo6g103990,Bo3g041850_ATSPX2,Bo4g017370,Bo7g063500_FRK…	_
Low P & Low Zn VS High P & Low Zn	C6	biological process	GO:0008610	lipid biosynthetic process	20 of 117 in the list	1148 of 26243 in the genome	5.53e-05	Bo9g022340_MGDC,Bo9g181910_AT4,Bo2g018680,Bo1g150440_PLDP2,Bo7g115980,Bo01196s010,Bo3g041850_ATSPX2,Bo6g103990,Bo4g017370,Bo9g184990,Bo8g082280_ATPAP22,Bo5g003400,Bo5g008900,Bo8g108410,Bo1g119170,Bo9g178800,Bo3g037570,Bo4g195380,Bo3g014030,Bo5g122600	_
Low P & Low Zn VS High P & Low Zn	C6	biological process	GO:0009247	glycolipid biosynthetic process	18 of 117 in the list	184 of 26243 in the genome	8.65e-17	Bo9g022340_MGDC,Bo9g181910_AT4,Bo2g018680,Bo1g150440_PLDP2,Bo7g115980,Bo01196s010,Bo3g041850_ATSPX2,Bo6g103990,Bo4g017370,Bo9g184990,Bo8g082280_ATPAP22,Bo5g003400,Bo5g008900,Bo1g119170,Bo3g037570,Bo4g195380,Bo3g014030,Bo5g122600	_
Low P & Low Zn VS High P & Low Zn	C6	biological process	GO:0009267	cellular response to starvation	27 of 117 in the list	570 of 26243 in the genome	8.91e-18	Bo9g022340_MGDC,Bo9g181910_AT4,Bo2g018680,Bo1g150440_PLDP2,Bo01551s010,Bo7g115980,Bo2g136660,Bo8g065380,Bo01196s010,Bo6g106530,Bo8g117260,Bo3g041850_ATSPX2,Bo6g103990,Bo02619s010,Bo4g017370,Bo9g184990,Bo8g082280_ATPAP22,Bo5g003400,Bo5g008900,Bo1g119170,Bo7g084220,Bo3g037570,Bo4g195380,Bo10324s010,Bo3g014030,Bo5g122600,Bo9g024050	_
Low P & Low Zn VS High P & Low Zn	C6	biological process	GO:0009605	response to external stimulus	41 of 117 in the list	2880 of 26243 in the genome	1.51e-09	Bo9g022340_MGDC,Bo01551s010,Bo7g115980,Bo8g065380,Bo8g117260,Bo02619s010,Bo9g096970,Bo1g158950,Bo9g184990,Bo5g008900,Bo5g043440,Bo1g054940,Bo3g037570,Bo3g064190,Bo4g195380,Bo3g014030,Bo3g042740,Bo5g122600,Bo9g024050,Bo9g181910_AT4,Bo1g150440_PLDP2,Bo2g018680,Bo2g136660,Bo3g130080,Bo01196s010,Bo6g106530,Bo5g155090,Bo7g047020,Bo6g103990,Bo3g041850_ATSPX2,Bo4g017370,Bo7g063500_FRK1,Bo5g002390,Bo3g05…	_
Low P & Low Zn VS High P & Low Zn	C6	biological process	GO:0009991	response to extracellular stimulus	28 of 117 in the list	601 of 26243 in the genome	2.49e-18	Bo9g022340_MGDC,Bo9g181910_AT4,Bo2g018680,Bo1g150440_PLDP2,Bo01551s010,Bo7g115980,Bo2g136660,Bo8g065380,Bo01196s010,Bo6g106530,Bo8g117260,Bo3g041850_ATSPX2,Bo6g103990,Bo02619s010,Bo4g017370,Bo9g184990,Bo8g082280_ATPAP22,Bo5g003400,Bo5g008900,Bo1g119170,Bo7g084220,Bo3g037570,Bo4g195380,Bo10324s010,Bo3g014030,Bo7g025330_ANR1,Bo5g122600,Bo9g024050	_
Low P & Low Zn VS High P & Low Zn	C6	biological process	GO:0010035	response to inorganic substance	25 of 117 in the list	1873 of 26243 in the genome	0.0002	Bo1g150440_PLDP2,Bo7g109980,Bo1g008510_ZIP9,Bo4g012520,Bo1g039700,Bo6g106530,Bo8g117260,Bo9g123330,Bo02619s010,Bo01028s040,Bo9g096970,Bo7g099430,Bo8g018050_SRG3,Bo3g083910,Bo3g058580_PR4,Bo5g008770,Bo5g003400,Bo8g108410,Bo7g084220,Bo5g008780,Bo2g052760_GSR2,Bo1g006780,Bo10324s010,Bo7g025330_ANR1,Bo3g042740	_
Low P & Low Zn VS High P & Low Zn	C6	biological process	GO:0010647	positive regulation of cell communication	4 of 117 in the list	14 of 26243 in the genome	0.00012	Bo2g018680,Bo4g195380,Bo3g014030,Bo3g037570	_
Low P & Low Zn VS High P & Low Zn	C6	biological process	GO:0015698	inorganic anion transport	25 of 117 in the list	524 of 26243 in the genome	2.26e-16	Bo4g026850,Bo2g018680,Bo6g106530,Bo8g117260,Bo27781s010,Bo3g041850_ATSPX2,Bo02619s010,Bo01028s040,Bo9g096970,Bo7g099430,Bo7g065380,Bo3g058580_PR4,Bo5g008770,Bo8g108410,Bo7g084220,Bo3g037570,Bo6g120500,Bo5g008780,Bo4g195380,Bo4g187910,Bo10324s010,Bo3g014030,Bo3g042740,Bo4g026840,Bo6g120510	_
Low P & Low Zn VS High P & Low Zn	C6	biological process	GO:0015833	peptide transport	7 of 117 in the list	217 of 26243 in the genome	0.01824	Bo27781s010,Bo4g026850,Bo4g187910,Bo8g108410,Bo7g063500_FRK1,Bo3g130080,Bo4g026840	_
Low P & Low Zn VS High P & Low Zn	C6	biological process	GO:0030002	cellular anion homeostasis	3 of 117 in the list	5 of 26243 in the genome	0.00028	Bo1g119170,Bo5g122600,Bo8g018050_SRG3	_
Low P & Low Zn VS High P & Low Zn	C6	biological process	GO:0031667	response to nutrient levels	28 of 117 in the list	601 of 26243 in the genome	2.49e-18	Bo9g022340_MGDC,Bo9g181910_AT4,Bo2g018680,Bo1g150440_PLDP2,Bo01551s010,Bo7g115980,Bo2g136660,Bo8g065380,Bo01196s010,Bo6g106530,Bo8g117260,Bo3g041850_ATSPX2,Bo6g103990,Bo02619s010,Bo4g017370,Bo9g184990,Bo8g082280_ATPAP22,Bo5g003400,Bo5g008900,Bo1g119170,Bo7g084220,Bo3g037570,Bo4g195380,Bo10324s010,Bo3g014030,Bo7g025330_ANR1,Bo5g122600,Bo9g024050	_
Low P & Low Zn VS High P & Low Zn	C6	biological process	GO:0031668	cellular response to extracellular stimulus	27 of 117 in the list	585 of 26243 in the genome	1.73e-17	Bo9g022340_MGDC,Bo9g181910_AT4,Bo2g018680,Bo1g150440_PLDP2,Bo01551s010,Bo7g115980,Bo2g136660,Bo8g065380,Bo01196s010,Bo6g106530,Bo8g117260,Bo3g041850_ATSPX2,Bo6g103990,Bo02619s010,Bo4g017370,Bo9g184990,Bo8g082280_ATPAP22,Bo5g003400,Bo5g008900,Bo1g119170,Bo7g084220,Bo3g037570,Bo4g195380,Bo10324s010,Bo3g014030,Bo5g122600,Bo9g024050	_
Low P & Low Zn VS High P & Low Zn	C6	biological process	GO:0031669	cellular response to nutrient levels	27 of 117 in the list	585 of 26243 in the genome	1.73e-17	Bo9g022340_MGDC,Bo9g181910_AT4,Bo2g018680,Bo1g150440_PLDP2,Bo01551s010,Bo7g115980,Bo2g136660,Bo8g065380,Bo01196s010,Bo6g106530,Bo8g117260,Bo3g041850_ATSPX2,Bo6g103990,Bo02619s010,Bo4g017370,Bo9g184990,Bo8g082280_ATPAP22,Bo5g003400,Bo5g008900,Bo1g119170,Bo7g084220,Bo3g037570,Bo4g195380,Bo10324s010,Bo3g014030,Bo5g122600,Bo9g024050	_
Low P & Low Zn VS High P & Low Zn	C6	biological process	GO:0033554	cellular response to stress	34 of 117 in the list	2078 of 26243 in the genome	4.59e-09	Bo9g022340_MGDC,Bo01551s010,Bo7g115980,Bo8g065380,Bo8g117260,Bo9g123330,Bo02619s010,Bo9g096970,Bo9g184990,Bo5g008900,Bo3g037570,Bo4g195380,Bo3g014030,Bo3g042740,Bo5g122600,Bo9g024050,Bo1g150440_PLDP2,Bo2g018680,Bo9g181910_AT4,Bo2g136660,Bo01196s010,Bo6g106530,Bo5g155090,Bo7g047020,Bo6g103990,Bo3g041850_ATSPX2,Bo4g017370,Bo7g063500_FRK1,Bo3g083910,Bo8g082280_ATPAP22,Bo5g003400,Bo1g119170,Bo7g08422…	_
Low P & Low Zn VS High P & Low Zn	C6	biological process	GO:0042221	response to chemical	53 of 117 in the list	6266 of 26243 in the genome	0.0001	Bo7g109980,Bo1g008510_ZIP9,Bo4g012520,Bo8g117260,Bo9g123330,Bo02619s010,Bo2g080620,Bo9g096970,Bo7g099430,Bo1g158950,Bo8g018050_SRG3,Bo1g051020_PYL10,Bo1g008000,Bo5g008780,Bo3g064190,Bo4g187910,Bo1g007780,Bo3g042740,Bo4g026840,Bo5g122600,Bo4g166770,Bo9g175350,Bo1g150440_PLDP2,Bo4g026850,Bo2g136660,Bo1g039700,Bo6g106530,Bo5g155090,Bo27781s010,Bo7g047020,Bo6g116480,Bo00578s090,Bo4g017370,Bo8g056930,…	_
Low P & Low Zn VS High P & Low Zn	C6	biological process	GO:0042594	response to starvation	27 of 117 in the list	570 of 26243 in the genome	8.91e-18	Bo9g022340_MGDC,Bo9g181910_AT4,Bo2g018680,Bo1g150440_PLDP2,Bo01551s010,Bo7g115980,Bo2g136660,Bo8g065380,Bo01196s010,Bo6g106530,Bo8g117260,Bo3g041850_ATSPX2,Bo6g103990,Bo02619s010,Bo4g017370,Bo9g184990,Bo8g082280_ATPAP22,Bo5g003400,Bo5g008900,Bo1g119170,Bo7g084220,Bo3g037570,Bo4g195380,Bo10324s010,Bo3g014030,Bo5g122600,Bo9g024050	_
Low P & Low Zn VS High P & Low Zn	C6	biological process	GO:0042886	amide transport	7 of 117 in the list	220 of 26243 in the genome	0.01988	Bo27781s010,Bo4g026850,Bo4g187910,Bo8g108410,Bo7g063500_FRK1,Bo3g130080,Bo4g026840	_
Low P & Low Zn VS High P & Low Zn	C6	biological process	GO:0046467	membrane lipid biosynthetic process	18 of 117 in the list	240 of 26243 in the genome	1.03e-14	Bo9g022340_MGDC,Bo9g181910_AT4,Bo2g018680,Bo1g150440_PLDP2,Bo7g115980,Bo01196s010,Bo3g041850_ATSPX2,Bo6g103990,Bo4g017370,Bo9g184990,Bo8g082280_ATPAP22,Bo5g003400,Bo5g008900,Bo1g119170,Bo3g037570,Bo4g195380,Bo3g014030,Bo5g122600	_
Low P & Low Zn VS High P & Low Zn	C6	biological process	GO:0050896	response to stimulus	79 of 117 in the list	11163 of 26243 in the genome	1.35e-05	Bo7g109980,Bo01551s010,Bo7g115980,Bo1g039750,Bo8g117260,Bo9g123330,Bo9g096970,Bo8g018050_SRG3,Bo9g184990,Bo1g008000,Bo5g008900,Bo1g054940,Bo3g064190,Bo5g008780,Bo1g007780,Bo4g187910,Bo9g024050,Bo1g039700,Bo01196s010,Bo5g155090,Bo27781s010,Bo7g047020,Bo3g041850_ATSPX2,Bo8g056930,Bo01028s040,Bo7g063500_FRK1,Bo3g083910,Bo5g008770,Bo3g058580_PR4,Bo5g003400,Bo1g152100,Bo4g186980,Bo9g044090_AtGolS4,Bo1…	_
Low P & Low Zn VS High P & Low Zn	C6	biological process	GO:0051234	establishment of localization	45 of 117 in the list	5933 of 26243 in the genome	0.02638	Bo1g008510_ZIP9,Bo8g065380,Bo8g117260,Bo9g123330,Bo02619s010,Bo3g134470_ATPS3,Bo9g096970,Bo7g099430,Bo3g037570,Bo6g068290_HAK5,Bo6g121750,Bo5g008780,Bo4g195380,Bo1g021870,Bo6g068280,Bo4g187910,Bo3g014030,Bo3g042740,Bo4g026840,Bo1g150440_PLDP2,Bo2g018680,Bo4g026850,Bo2g136660,Bo3g130080,Bo6g106530,Bo5g155090,Bo27781s010,Bo7g047020,Bo3g041850_ATSPX2,Bo4g017370,Bo01028s040,Bo7g063500_FRK1,Bo5g002390…	_
Low P & Low Zn VS High P & Low Zn	C6	biological process	GO:0051716	cellular response to stimulus	42 of 117 in the list	4320 of 26243 in the genome	9.07e-05	Bo9g022340_MGDC,Bo01551s010,Bo7g115980,Bo8g065380,Bo8g117260,Bo9g123330,Bo02619s010,Bo9g096970,Bo1g158950,Bo1g051020_PYL10,Bo9g184990,Bo5g008900,Bo3g037570,Bo4g195380,Bo3g014030,Bo3g042740,Bo5g122600,Bo9g024050,Bo4g166770,Bo9g175350,Bo9g181910_AT4,Bo1g150440_PLDP2,Bo2g018680,Bo2g136660,Bo01196s010,Bo6g106530,Bo5g155090,Bo7g047020,Bo00578s090,Bo6g103990,Bo3g041850_ATSPX2,Bo4g017370,Bo7g063500_FRK1…	_
Low P & Low Zn VS High P & Low Zn	C6	biological process	GO:0055081	anion homeostasis	3 of 117 in the list	23 of 26243 in the genome	0.04743	Bo1g119170,Bo5g122600,Bo8g018050_SRG3	_
Low P & Low Zn VS High P & Low Zn	C6	biological process	GO:0071496	cellular response to external stimulus	27 of 117 in the list	585 of 26243 in the genome	1.73e-17	Bo9g022340_MGDC,Bo9g181910_AT4,Bo2g018680,Bo1g150440_PLDP2,Bo01551s010,Bo7g115980,Bo2g136660,Bo8g065380,Bo01196s010,Bo6g106530,Bo8g117260,Bo3g041850_ATSPX2,Bo6g103990,Bo02619s010,Bo4g017370,Bo9g184990,Bo8g082280_ATPAP22,Bo5g003400,Bo5g008900,Bo1g119170,Bo7g084220,Bo3g037570,Bo4g195380,Bo10324s010,Bo3g014030,Bo5g122600,Bo9g024050	_
Low P & Low Zn VS High P & Low Zn	C6	biological process	GO:0072502	cellular trivalent inorganic anion homeostasis	3 of 117 in the list	5 of 26243 in the genome	0.00028	Bo1g119170,Bo5g122600,Bo8g018050_SRG3	_
Low P & Low Zn VS High P & Low Zn	C6	biological process	GO:0072506	trivalent inorganic anion homeostasis	3 of 117 in the list	15 of 26243 in the genome	0.0125	Bo1g119170,Bo5g122600,Bo8g018050_SRG3	_
Low P & Low Zn VS High P & Low Zn	C6	biological process	GO:1901135	carbohydrate derivative metabolic process	19 of 117 in the list	1423 of 26243 in the genome	0.00563	Bo9g022340_MGDC,Bo9g181910_AT4,Bo2g018680,Bo1g150440_PLDP2,Bo7g115980,Bo01196s010,Bo3g041850_ATSPX2,Bo6g103990,Bo4g017370,Bo9g184990,Bo8g082280_ATPAP22,Bo5g003400,Bo5g008900,Bo8g108410,Bo1g119170,Bo3g037570,Bo4g195380,Bo3g014030,Bo5g122600	_
Low P & Low Zn VS High P & Low Zn	C6	biological process	GO:1901137	carbohydrate derivative biosynthetic process	19 of 117 in the list	894 of 26243 in the genome	5.31e-06	Bo9g022340_MGDC,Bo9g181910_AT4,Bo2g018680,Bo1g150440_PLDP2,Bo7g115980,Bo01196s010,Bo3g041850_ATSPX2,Bo6g103990,Bo4g017370,Bo9g184990,Bo8g082280_ATPAP22,Bo5g003400,Bo5g008900,Bo8g108410,Bo1g119170,Bo3g037570,Bo4g195380,Bo3g014030,Bo5g122600	_
Low P & Low Zn VS High P & Low Zn	C6	biological process	GO:1901678	iron coordination entity transport	2 of 117 in the list	3 of 26243 in the genome	0.01951	Bo8g117920,Bo5g002390	_
Low P & Low Zn VS High P & Low Zn	C6	biological process	GO:1901700	response to oxygen-containing compound	20 of 117 in the list	1647 of 26243 in the genome	0.01279	Bo9g175350,Bo1g150440_PLDP2,Bo7g109980,Bo4g012520,Bo1g039700,Bo9g123330,Bo00578s090,Bo4g017370,Bo8g056930,Bo1g051020_PYL10,Bo3g083910,Bo5g003400,Bo1g152100,Bo5g055780_DYL1,Bo1g119170,Bo3g027470,Bo2g052760_GSR2,Bo10324s010,Bo7g025330_ANR1,Bo5g122600	_
Low P & Low Zn VS High P & Low Zn	C6	biological process	GO:1903509	liposaccharide metabolic process	18 of 117 in the list	198 of 26243 in the genome	3.27e-16	Bo9g022340_MGDC,Bo9g181910_AT4,Bo2g018680,Bo1g150440_PLDP2,Bo7g115980,Bo01196s010,Bo3g041850_ATSPX2,Bo6g103990,Bo4g017370,Bo9g184990,Bo8g082280_ATPAP22,Bo5g003400,Bo5g008900,Bo1g119170,Bo3g037570,Bo4g195380,Bo3g014030,Bo5g122600	_
Low P & Low Zn VS High P & Low Zn	C6	molecular function	GO:0004521	endoribonuclease activity	3 of 101 in the list	34 of 23256 in the genome	0.03753	Bo8g065960,Bo2g136660,Bo8g109030	_
Low P & Low Zn VS High P & Low Zn	C6	molecular function	GO:0005215	transporter activity	19 of 101 in the list	1811 of 23256 in the genome	0.02309	Bo4g026850,Bo1g008510_ZIP9,Bo27781s010,Bo01028s040,Bo9g096970,Bo5g008770,Bo7g065380,Bo8g108410,Bo6g068290_HAK5,Bo8g100510,Bo5g008780,Bo6g120500,Bo1g021870,Bo4g187910,Bo6g068280,Bo10324s010,Bo3g042740,Bo4g026840,Bo6g120510	_
Low P & Low Zn VS High P & Low Zn	C6	molecular function	GO:0008509	anion transmembrane transporter activity	13 of 101 in the list	332 of 23256 in the genome	1.86e-07	Bo5g008770,Bo4g026850,Bo8g108410,Bo6g120500,Bo5g008780,Bo27781s010,Bo4g187910,Bo10324s010,Bo9g096970,Bo01028s040,Bo3g042740,Bo4g026840,Bo6g120510	_
Low P & Low Zn VS High P & Low Zn	C6	molecular function	GO:0015075	ion transmembrane transporter activity	18 of 101 in the list	1079 of 23256 in the genome	7.27e-05	Bo4g026850,Bo1g008510_ZIP9,Bo27781s010,Bo01028s040,Bo9g096970,Bo5g008770,Bo8g108410,Bo6g068290_HAK5,Bo8g100510,Bo5g008780,Bo6g120500,Bo1g021870,Bo4g187910,Bo6g068280,Bo10324s010,Bo3g042740,Bo4g026840,Bo6g120510	_
Low P & Low Zn VS High P & Low Zn	C6	molecular function	GO:0015103	inorganic anion transmembrane transporter activity	12 of 101 in the list	118 of 23256 in the genome	1.16e-11	Bo5g008770,Bo4g026850,Bo8g108410,Bo6g120500,Bo5g008780,Bo27781s010,Bo4g187910,Bo9g096970,Bo01028s040,Bo3g042740,Bo4g026840,Bo6g120510	_
Low P & Low Zn VS High P & Low Zn	C6	molecular function	GO:0015114	phosphate ion transmembrane transporter activity	2 of 101 in the list	7 of 23256 in the genome	0.03363	Bo6g120500,Bo6g120510	_
Low P & Low Zn VS High P & Low Zn	C6	molecular function	GO:0015291	secondary active transmembrane transporter activity	8 of 101 in the list	412 of 23256 in the genome	0.03794	Bo7g065380,Bo27781s010,Bo4g026850,Bo6g068280,Bo4g187910,Bo10324s010,Bo4g026840,Bo6g068290_HAK5	_
Low P & Low Zn VS High P & Low Zn	C6	molecular function	GO:0015293	symporter activity	6 of 101 in the list	151 of 23256 in the genome	0.0045	Bo27781s010,Bo4g026850,Bo6g068280,Bo4g187910,Bo4g026840,Bo6g068290_HAK5	_
Low P & Low Zn VS High P & Low Zn	C6	molecular function	GO:0016788	hydrolase activity, acting on ester bonds	20 of 101 in the list	1326 of 23256 in the genome	7.92e-05	Bo1g150440_PLDP2,Bo7g079990,Bo01551s010,Bo2g136660,Bo8g109030,Bo5g137730_ATPAP16,Bo9g078300,Bo4g017370,Bo8g018050_SRG3,Bo3g058580_PR4,Bo8g065960,Bo8g082280_ATPAP22,Bo8g067410,Bo1g119170,Bo7g079980,Bo4g027140,Bo6g121750,Bo2g136970_PAP9,Bo5g122600,Bo9g024050	_
Low P & Low Zn VS High P & Low Zn	C6	molecular function	GO:0016791	phosphatase activity	12 of 101 in the list	450 of 23256 in the genome	5.21e-05	Bo8g082280_ATPAP22,Bo1g119170,Bo7g079990,Bo01551s010,Bo4g027140,Bo7g079980,Bo5g137730_ATPAP16,Bo2g136970_PAP9,Bo6g121750,Bo9g078300,Bo5g122600,Bo9g024050	_
Low P & Low Zn VS High P & Low Zn	C6	molecular function	GO:0016892	endoribonuclease activity, producing 3'-phosphomonoesters	2 of 101 in the list	7 of 23256 in the genome	0.03363	Bo8g065960,Bo2g136660	_
Low P & Low Zn VS High P & Low Zn	C6	molecular function	GO:0016894	endonuclease activity, active with either ribo- or deoxyribonucleic acids and producing 3'-phosphomonoesters	2 of 101 in the list	7 of 23256 in the genome	0.03363	Bo8g065960,Bo2g136660	_
Low P & Low Zn VS High P & Low Zn	C6	molecular function	GO:0022820	potassium ion symporter activity	2 of 101 in the list	2 of 23256 in the genome	0.00162	Bo6g068280,Bo6g068290_HAK5	_
Low P & Low Zn VS High P & Low Zn	C6	molecular function	GO:0022857	transmembrane transporter activity	19 of 101 in the list	1533 of 23256 in the genome	0.00255	Bo4g026850,Bo1g008510_ZIP9,Bo27781s010,Bo01028s040,Bo9g096970,Bo5g008770,Bo7g065380,Bo8g108410,Bo6g068290_HAK5,Bo8g100510,Bo5g008780,Bo6g120500,Bo1g021870,Bo4g187910,Bo6g068280,Bo10324s010,Bo3g042740,Bo4g026840,Bo6g120510	_
Low P & Low Zn VS High P & Low Zn	C6	molecular function	GO:0022891	substrate-specific transmembrane transporter activity	18 of 101 in the list	1290 of 23256 in the genome	0.00088	Bo4g026850,Bo1g008510_ZIP9,Bo27781s010,Bo01028s040,Bo9g096970,Bo5g008770,Bo8g108410,Bo6g068290_HAK5,Bo8g100510,Bo5g008780,Bo6g120500,Bo1g021870,Bo4g187910,Bo6g068280,Bo10324s010,Bo3g042740,Bo4g026840,Bo6g120510	_
Low P & Low Zn VS High P & Low Zn	C6	molecular function	GO:0022892	substrate-specific transporter activity	18 of 101 in the list	1519 of 23256 in the genome	0.00761	Bo4g026850,Bo1g008510_ZIP9,Bo27781s010,Bo01028s040,Bo9g096970,Bo5g008770,Bo8g108410,Bo6g068290_HAK5,Bo8g100510,Bo5g008780,Bo6g120500,Bo1g021870,Bo4g187910,Bo6g068280,Bo10324s010,Bo3g042740,Bo4g026840,Bo6g120510	_
Low P & Low Zn VS High P & Low Zn	C6	molecular function	GO:0042578	phosphoric ester hydrolase activity	14 of 101 in the list	557 of 23256 in the genome	1.14e-05	Bo8g082280_ATPAP22,Bo8g067410,Bo1g119170,Bo7g079990,Bo01551s010,Bo4g027140,Bo7g079980,Bo5g137730_ATPAP16,Bo2g136970_PAP9,Bo6g121750,Bo9g078300,Bo5g122600,Bo8g018050_SRG3,Bo9g024050	_
Low P & Low Zn VS Low P & High Zn	C6	biological process	GO:0009743	response to carbohydrate	16 of 113 in the list	686 of 26243 in the genome	1.58e-05	Bo7g092760,Bo8g095480,Bo6g031000,Bo2g116410,Bo5g009130,Bo3g134320,Bo5g010550,Bo1g008360,Bo5g055780_DYL1,Bo2g020750,Bo8g116120_MCCA,Bo2g124420,Bo1g006240_SEN1,Bo4g106230,Bo8g094910,Bo8g110790	_
Low P & Low Zn VS Low P & High Zn	C6	biological process	GO:0009746	response to hexose	13 of 113 in the list	311 of 26243 in the genome	3.53e-07	Bo1g008360,Bo2g020750,Bo5g055780_DYL1,Bo8g095480,Bo6g031000,Bo8g116120_MCCA,Bo1g006240_SEN1,Bo4g106230,Bo5g009130,Bo8g110790,Bo8g094910,Bo3g134320,Bo5g010550	_
Low P & Low Zn VS Low P & High Zn	C6	biological process	GO:0009827	plant-type cell wall modification	5 of 113 in the list	102 of 26243 in the genome	0.03041	Bo1g053030,Bo4g106230,Bo8g094910,Bo5g155180,Bo7g104820	_
Low P & Low Zn VS Low P & High Zn	C6	biological process	GO:0034284	response to monosaccharide	13 of 113 in the list	311 of 26243 in the genome	3.53e-07	Bo1g008360,Bo2g020750,Bo5g055780_DYL1,Bo8g095480,Bo6g031000,Bo8g116120_MCCA,Bo1g006240_SEN1,Bo4g106230,Bo5g009130,Bo8g110790,Bo8g094910,Bo3g134320,Bo5g010550	_
Low P & Low Zn VS Low P & High Zn	C6	biological process	GO:0034285	response to disaccharide	12 of 113 in the list	344 of 26243 in the genome	1.2e-05	Bo1g008360,Bo2g020750,Bo5g055780_DYL1,Bo6g031000,Bo8g116120_MCCA,Bo1g006240_SEN1,Bo4g106230,Bo5g009130,Bo8g094910,Bo8g110790,Bo3g134320,Bo5g010550	_
Low P & Low Zn VS Low P & High Zn	C6	biological process	GO:1901700	response to oxygen-containing compound	24 of 113 in the list	1647 of 26243 in the genome	4.26e-05	Bo9g175350,Bo7g092760,Bo3g184480_ALDH7B4,Bo8g095480,Bo1g039700,Bo6g031000,Bo1g003510,Bo2g116410,Bo5g009130,Bo5g155180,Bo1g009940,Bo5g010550,Bo3g134320,Bo1g008360,Bo5g055780_DYL1,Bo2g020750,Bo2g124420,Bo8g116120_MCCA,Bo1g006240_SEN1,Bo4g106230,Bo2g028980,Bo8g110790,Bo9g175410,Bo8g094910	_
Low P & Low Zn VS Low P & High Zn	C6	molecular function	GO:0008483	transaminase activity	5 of 108 in the list	101 of 23256 in the genome	0.00918	Bo3g032460,Bo3g151380,Bo8g110790,Bo5g010550,Bo2g042260	_
Low P & Low Zn VS Low P & High Zn	C6	molecular function	GO:0016769	transferase activity, transferring nitrogenous groups	5 of 108 in the list	128 of 23256 in the genome	0.02779	Bo3g032460,Bo3g151380,Bo8g110790,Bo5g010550,Bo2g042260	_
Low P & Low Zn VS Low P & High Zn	C6	molecular function	GO:0016781	phosphotransferase activity, paired acceptors	2 of 108 in the list	3 of 23256 in the genome	0.00536	Bo1g056690,Bo7g103820	_
									_
									_

## Sheet: C6 LL VS LH
Comparison	Genotype	GO Category	GO	Annotation	Number	Group Size	p.val Bonferroni Correction	Genes
Low P & Low Zn VS Low P & High Zn	C6	biological process	GO:0009743	response to carbohydrate	16 of 113 in the list	686 of 26243 in the genome	1.58e-05	Bo7g092760,Bo8g095480,Bo6g031000,Bo2g116410,Bo5g009130,Bo3g134320,Bo5g010550,Bo1g008360,Bo5g055780_DYL1,Bo2g020750,Bo8g116120_MCCA,Bo2g124420,Bo1g006240_SEN1,Bo4g106230,Bo8g094910,Bo8g110790
Low P & Low Zn VS Low P & High Zn	C6	biological process	GO:0009746	response to hexose	13 of 113 in the list	311 of 26243 in the genome	3.53e-07	Bo1g008360,Bo2g020750,Bo5g055780_DYL1,Bo8g095480,Bo6g031000,Bo8g116120_MCCA,Bo1g006240_SEN1,Bo4g106230,Bo5g009130,Bo8g110790,Bo8g094910,Bo3g134320,Bo5g010550
Low P & Low Zn VS Low P & High Zn	C6	biological process	GO:0009827	plant-type cell wall modification	5 of 113 in the list	102 of 26243 in the genome	0.03041	Bo1g053030,Bo4g106230,Bo8g094910,Bo5g155180,Bo7g104820
Low P & Low Zn VS Low P & High Zn	C6	biological process	GO:0034284	response to monosaccharide	13 of 113 in the list	311 of 26243 in the genome	3.53e-07	Bo1g008360,Bo2g020750,Bo5g055780_DYL1,Bo8g095480,Bo6g031000,Bo8g116120_MCCA,Bo1g006240_SEN1,Bo4g106230,Bo5g009130,Bo8g110790,Bo8g094910,Bo3g134320,Bo5g010550
Low P & Low Zn VS Low P & High Zn	C6	biological process	GO:0034285	response to disaccharide	12 of 113 in the list	344 of 26243 in the genome	1.2e-05	Bo1g008360,Bo2g020750,Bo5g055780_DYL1,Bo6g031000,Bo8g116120_MCCA,Bo1g006240_SEN1,Bo4g106230,Bo5g009130,Bo8g094910,Bo8g110790,Bo3g134320,Bo5g010550
Low P & Low Zn VS Low P & High Zn	C6	biological process	GO:1901700	response to oxygen-containing compound	24 of 113 in the list	1647 of 26243 in the genome	4.26e-05	Bo9g175350,Bo7g092760,Bo3g184480_ALDH7B4,Bo8g095480,Bo1g039700,Bo6g031000,Bo1g003510,Bo2g116410,Bo5g009130,Bo5g155180,Bo1g009940,Bo5g010550,Bo3g134320,Bo1g008360,Bo5g055780_DYL1,Bo2g020750,Bo2g124420,Bo8g116120_MCCA,Bo1g006240_SEN1,Bo4g106230,Bo2g028980,Bo8g110790,Bo9g175410,Bo8g094910
Low P & Low Zn VS Low P & High Zn	C6	molecular function	GO:0008483	transaminase activity	5 of 108 in the list	101 of 23256 in the genome	0.00918	Bo3g032460,Bo3g151380,Bo8g110790,Bo5g010550,Bo2g042260
Low P & Low Zn VS Low P & High Zn	C6	molecular function	GO:0016769	transferase activity, transferring nitrogenous groups	5 of 108 in the list	128 of 23256 in the genome	0.02779	Bo3g032460,Bo3g151380,Bo8g110790,Bo5g010550,Bo2g042260
Low P & Low Zn VS Low P & High Zn	C6	molecular function	GO:0016781	phosphotransferase activity, paired acceptors	2 of 108 in the list	3 of 23256 in the genome	0.00536	Bo1g056690,Bo7g103820
Low P & Low Zn VS Low P & High Zn	C6	molecular function	GO:0016701	oxidoreductase activity, acting on single donors with incorporation of molecular oxygen	4 of 108 in the list	93 of 23256 in the genome	0.07853	Bo9g113900_HGO,Bo6g003390,Bo5g155180,Bo8g114550_PDS1
Low P & Low Zn VS Low P & High Zn	C6	biological process	GO:0042545	cell wall modification	6 of 113 in the list	213 of 26243 in the genome	0.123	Bo1g053030,Bo4g106230,Bo8g118060,Bo8g094910,Bo5g155180,Bo7g104820
Low P & Low Zn VS Low P & High Zn	C6	biological process	GO:0006520	cellular amino acid metabolic process	16 of 113 in the list	1455 of 26243 in the genome	0.18847	Bo3g169220,Bo7g092760,Bo8g095480,Bo3g066100,Bo5g009130,Bo8g106270,Bo5g010550,Bo3g134320,Bo6g091450,Bo1g008360,Bo6g003390,Bo5g020510,Bo8g114550_PDS1,Bo8g116120_MCCA,Bo3g151380,Bo8g110790
Low P & Low Zn VS Low P & High Zn	C6	molecular function	GO:0016702	oxidoreductase activity, acting on single donors with incorporation of molecular oxygen, incorporation of two atoms of oxygen	3 of 108 in the list	56 of 23256 in the genome	0.18964	Bo9g113900_HGO,Bo5g155180,Bo8g114550_PDS1
Low P & Low Zn VS Low P & High Zn	C6	biological process	GO:1901565	organonitrogen compound catabolic process	9 of 113 in the list	542 of 26243 in the genome	0.2146	Bo1g008360,Bo3g184480_ALDH7B4,Bo3g007630,Bo4g133190,Bo7g067720,Bo2g124420,Bo9g113900_HGO,Bo5g125020,Bo3g151380
Low P & Low Zn VS Low P & High Zn	C6	biological process	GO:1901564	organonitrogen compound metabolic process	28 of 113 in the list	3462 of 26243 in the genome	0.23398	Bo3g169220,Bo7g092760,Bo3g184480_ALDH7B4,Bo8g095480,Bo3g007630,Bo4g133190,Bo7g067720,Bo3g066100,Bo9g113900_HGO,Bo5g009130,Bo8g106270,Bo5g010550,Bo3g134320,Bo1g103650,Bo6g091450,Bo1g008360,Bo2g105250,Bo6g003390,Bo5g111190,Bo5g020510,Bo8g114550_PDS1,Bo00875s080,Bo2g124420,Bo8g116120_MCCA,Bo5g125020,Bo08879s010,Bo3g151380,Bo8g110790
Low P & Low Zn VS Low P & High Zn	C6	molecular function	GO:0005102	receptor binding	3 of 108 in the list	66 of 23256 in the genome	0.30274	Bo00796s010,Bo3g082110,Bo6g116490
Low P & Low Zn VS Low P & High Zn	C6	biological process	GO:0042221	response to chemical	42 of 113 in the list	6266 of 26243 in the genome	0.3984	Bo7g092760,Bo1g005680,Bo3g184480_ALDH7B4,Bo00802s110,Bo7g117940,Bo9g086880,Bo5g010550,Bo4g021590,Bo1g008360,Bo2g020750,Bo4g045850,Bo3g042350_PLP2,Bo2g167710,Bo1g006240_SEN1,Bo3g151380,Bo9g175410,Bo3g055540,Bo30259s010,Bo5g042850,Bo9g175350,Bo5g021570,Bo5g003290_BXL2,Bo8g095480,Bo6g031000,Bo1g039700,Bo1g003510,Bo3g100790,Bo2g116410,Bo5g009130,Bo5g155180,Bo3g134320,Bo1g009940,Bo3g066850,Bo9g165850,…
Low P & Low Zn VS Low P & High Zn	C6	biological process	GO:1901605	alpha-amino acid metabolic process	9 of 113 in the list	600 of 26243 in the genome	0.43879	Bo1g008360,Bo3g169220,Bo5g020510,Bo8g116120_MCCA,Bo3g066100,Bo3g151380,Bo5g009130,Bo8g106270,Bo3g134320
Low P & Low Zn VS Low P & High Zn	C6	molecular function	GO:0016879	ligase activity, forming carbon-nitrogen bonds	4 of 108 in the list	152 of 23256 in the genome	0.46675	Bo1g005680,Bo7g117940,Bo3g134320,Bo8g116120_MCCA
Low P & Low Zn VS Low P & High Zn	C6	Cellular compartment	GO:0005576	extracellular region	8 of 100 in the list	819 of 25860 in the genome	0.63625	Bo00802s110,Bo7g092700,Bo3g066100,Bo9g022280,Bo00796s010,Bo8g038200,Bo30259s010,Bo6g116490
Low P & Low Zn VS Low P & High Zn	C6	Cellular compartment	GO:0005623	cell	92 of 100 in the list	22195 of 25860 in the genome	1	Bo5g034330,Bo7g092760,Bo1g005680,Bo00285s430,Bo3g184480_ALDH7B4,Bo00954s010,Bo7g117940,Bo5g010550,Bo9g010340,Bo4g181990,Bo2g020750,Bo7g077700,Bo5g111190,Bo2g105250,Bo8g114550_PDS1,Bo3g042350_PLP2,Bo2g167710,Bo1g006240_SEN1,Bo08879s010,Bo3g151380,Bo3g055540,Bo30259s010,Bo1g056690,Bo8g095480,Bo1g039700,Bo2g042260,Bo9g113900_HGO,Bo2g116410,Bo2g160950,Bo4g074360,Bo5g025690,Bo1g009940,Bo9g018140,Bo3g1…
Low P & Low Zn VS Low P & High Zn	C6	Cellular compartment	GO:0044464	cell part	92 of 100 in the list	22195 of 25860 in the genome	1	Bo5g034330,Bo7g092760,Bo1g005680,Bo00285s430,Bo3g184480_ALDH7B4,Bo00954s010,Bo7g117940,Bo5g010550,Bo9g010340,Bo4g181990,Bo2g020750,Bo7g077700,Bo5g111190,Bo2g105250,Bo8g114550_PDS1,Bo3g042350_PLP2,Bo2g167710,Bo1g006240_SEN1,Bo08879s010,Bo3g151380,Bo3g055540,Bo30259s010,Bo1g056690,Bo8g095480,Bo1g039700,Bo2g042260,Bo9g113900_HGO,Bo2g116410,Bo2g160950,Bo4g074360,Bo5g025690,Bo1g009940,Bo9g018140,Bo3g1…
Low P & Low Zn VS Low P & High Zn	C6	Cellular compartment	GO:0044424	intracellular part	88 of 100 in the list	21372 of 25860 in the genome	1	Bo5g034330,Bo7g092760,Bo1g005680,Bo00285s430,Bo3g184480_ALDH7B4,Bo00954s010,Bo7g117940,Bo5g010550,Bo9g010340,Bo4g181990,Bo2g020750,Bo7g077700,Bo5g111190,Bo2g105250,Bo8g114550_PDS1,Bo3g042350_PLP2,Bo2g167710,Bo1g006240_SEN1,Bo08879s010,Bo3g151380,Bo3g055540,Bo30259s010,Bo1g056690,Bo8g095480,Bo1g039700,Bo2g042260,Bo9g113900_HGO,Bo2g116410,Bo2g160950,Bo4g074360,Bo5g025690,Bo1g009940,Bo9g018140,Bo3g1…
Low P & Low Zn VS Low P & High Zn	C6	Cellular compartment	GO:0005840	ribosome	5 of 100 in the list	638 of 25860 in the genome	1	Bo4g074360,Bo3g055540,Bo30259s010,Bo2g002790,Bo8g116120_MCCA
Low P & Low Zn VS Low P & High Zn	C6	Cellular compartment	GO:0005622	intracellular	88 of 100 in the list	21485 of 25860 in the genome	1	Bo5g034330,Bo7g092760,Bo1g005680,Bo00285s430,Bo3g184480_ALDH7B4,Bo00954s010,Bo7g117940,Bo5g010550,Bo9g010340,Bo4g181990,Bo2g020750,Bo7g077700,Bo5g111190,Bo2g105250,Bo8g114550_PDS1,Bo3g042350_PLP2,Bo2g167710,Bo1g006240_SEN1,Bo08879s010,Bo3g151380,Bo3g055540,Bo30259s010,Bo1g056690,Bo8g095480,Bo1g039700,Bo2g042260,Bo9g113900_HGO,Bo2g116410,Bo2g160950,Bo4g074360,Bo5g025690,Bo1g009940,Bo9g018140,Bo3g1…
Low P & Low Zn VS Low P & High Zn	C6	Cellular compartment	GO:0030529	intracellular ribonucleoprotein complex	6 of 100 in the list	926 of 25860 in the genome	1	Bo8g108470,Bo4g074360,Bo3g055540,Bo30259s010,Bo2g002790,Bo8g116120_MCCA
Low P & Low Zn VS Low P & High Zn	C6	Cellular compartment	GO:1990904	ribonucleoprotein complex	6 of 100 in the list	926 of 25860 in the genome	1	Bo8g108470,Bo4g074360,Bo3g055540,Bo30259s010,Bo2g002790,Bo8g116120_MCCA
Low P & Low Zn VS Low P & High Zn	C6	Cellular compartment	GO:0071944	cell periphery	8 of 100 in the list	1349 of 25860 in the genome	1	Bo5g021570,Bo5g003290_BXL2,Bo00802s110,Bo7g092700,Bo3g066100,Bo1g036960,Bo30259s010,Bo3g055540
Low P & Low Zn VS Low P & High Zn	C6	Cellular compartment	GO:0030312	external encapsulating structure	7 of 100 in the list	1172 of 25860 in the genome	1	Bo5g021570,Bo1g036960,Bo5g003290_BXL2,Bo3g055540,Bo7g092700,Bo30259s010,Bo3g066100
Low P & Low Zn VS Low P & High Zn	C6	Cellular compartment	GO:0009536	plastid	25 of 100 in the list	5402 of 25860 in the genome	1	Bo1g056690,Bo00285s430,Bo8g095480,Bo1g039700,Bo6g031000,Bo4g133190,Bo2g160950,Bo4g074360,Bo5g010550,Bo1g087840_ATBCA6,Bo9g117230,Bo9g010340,Bo2g020750,Bo6g003390,Bo7g103820,Bo3g082110,Bo8g114550_PDS1,Bo7g005310,Bo9g022280,Bo3g042350_PLP2,Bo2g167710,Bo1g006240_SEN1,Bo08879s010,Bo8g110790,Bo30259s010
Low P & Low Zn VS Low P & High Zn	C6	Cellular compartment	GO:0043228	non-membrane-bounded organelle	6 of 100 in the list	1000 of 25860 in the genome	1	Bo4g074360,Bo3g055540,Bo30259s010,Bo7g005310,Bo2g002790,Bo8g116120_MCCA
Low P & Low Zn VS Low P & High Zn	C6	Cellular compartment	GO:0043232	intracellular non-membrane-bounded organelle	6 of 100 in the list	1000 of 25860 in the genome	1	Bo4g074360,Bo3g055540,Bo30259s010,Bo7g005310,Bo2g002790,Bo8g116120_MCCA
Low P & Low Zn VS Low P & High Zn	C6	Cellular compartment	GO:0005773	vacuole	2 of 100 in the list	232 of 25860 in the genome	1	Bo9g165850,Bo8g038200
Low P & Low Zn VS Low P & High Zn	C6	Cellular compartment	GO:0005618	cell wall	3 of 100 in the list	508 of 25860 in the genome	1	Bo5g021570,Bo5g003290_BXL2,Bo7g092700
Low P & Low Zn VS Low P & High Zn	C6	Cellular compartment	GO:0043231	intracellular membrane-bounded organelle	73 of 100 in the list	18267 of 25860 in the genome	1	Bo5g034330,Bo7g092760,Bo1g005680,Bo00285s430,Bo00954s010,Bo7g117940,Bo5g010550,Bo9g010340,Bo4g181990,Bo2g020750,Bo7g077700,Bo5g111190,Bo2g105250,Bo8g114550_PDS1,Bo3g042350_PLP2,Bo2g167710,Bo1g006240_SEN1,Bo08879s010,Bo3g151380,Bo3g055540,Bo30259s010,Bo1g056690,Bo8g095480,Bo1g039700,Bo2g042260,Bo2g116410,Bo2g160950,Bo4g074360,Bo1g009940,Bo9g018140,Bo00686s020,Bo6g108930,Bo4g045690,Bo7g103820,Bo2g1…
Low P & Low Zn VS Low P & High Zn	C6	Cellular compartment	GO:0043227	membrane-bounded organelle	73 of 100 in the list	18529 of 25860 in the genome	1	Bo5g034330,Bo7g092760,Bo1g005680,Bo00285s430,Bo00954s010,Bo7g117940,Bo5g010550,Bo9g010340,Bo4g181990,Bo2g020750,Bo7g077700,Bo5g111190,Bo2g105250,Bo8g114550_PDS1,Bo3g042350_PLP2,Bo2g167710,Bo1g006240_SEN1,Bo08879s010,Bo3g151380,Bo3g055540,Bo30259s010,Bo1g056690,Bo8g095480,Bo1g039700,Bo2g042260,Bo2g116410,Bo2g160950,Bo4g074360,Bo1g009940,Bo9g018140,Bo00686s020,Bo6g108930,Bo4g045690,Bo7g103820,Bo2g1…
Low P & Low Zn VS Low P & High Zn	C6	Cellular compartment	GO:0005737	cytoplasm	37 of 100 in the list	9251 of 25860 in the genome	1	Bo00285s430,Bo3g184480_ALDH7B4,Bo2g002790,Bo4g133190,Bo1g053420,Bo5g010550,Bo1g087840_ATBCA6,Bo1g008360,Bo9g010340,Bo2g020750,Bo5g111190,Bo8g114550_PDS1,Bo7g005310,Bo3g042350_PLP2,Bo9g022280,Bo2g167710,Bo1g006240_SEN1,Bo08879s010,Bo3g055540,Bo30259s010,Bo8g058540,Bo1g056690,Bo3g169220,Bo8g095480,Bo6g031000,Bo1g039700,Bo9g113900_HGO,Bo4g074360,Bo2g160950,Bo9g117230,Bo9g165850,Bo6g003390,Bo7g103820…
Low P & Low Zn VS Low P & High Zn	C6	Cellular compartment	GO:0043229	intracellular organelle	73 of 100 in the list	18607 of 25860 in the genome	1	Bo5g034330,Bo7g092760,Bo1g005680,Bo00285s430,Bo00954s010,Bo7g117940,Bo5g010550,Bo9g010340,Bo4g181990,Bo2g020750,Bo7g077700,Bo5g111190,Bo2g105250,Bo8g114550_PDS1,Bo3g042350_PLP2,Bo2g167710,Bo1g006240_SEN1,Bo08879s010,Bo3g151380,Bo3g055540,Bo30259s010,Bo1g056690,Bo8g095480,Bo1g039700,Bo2g042260,Bo2g116410,Bo2g160950,Bo4g074360,Bo1g009940,Bo9g018140,Bo00686s020,Bo6g108930,Bo4g045690,Bo7g103820,Bo2g1…
Low P & Low Zn VS Low P & High Zn	C6	Cellular compartment	GO:0043226	organelle	73 of 100 in the list	18733 of 25860 in the genome	1	Bo5g034330,Bo7g092760,Bo1g005680,Bo00285s430,Bo00954s010,Bo7g117940,Bo5g010550,Bo9g010340,Bo4g181990,Bo2g020750,Bo7g077700,Bo5g111190,Bo2g105250,Bo8g114550_PDS1,Bo3g042350_PLP2,Bo2g167710,Bo1g006240_SEN1,Bo08879s010,Bo3g151380,Bo3g055540,Bo30259s010,Bo1g056690,Bo8g095480,Bo1g039700,Bo2g042260,Bo2g116410,Bo2g160950,Bo4g074360,Bo1g009940,Bo9g018140,Bo00686s020,Bo6g108930,Bo4g045690,Bo7g103820,Bo2g1…
Low P & Low Zn VS Low P & High Zn	C6	Cellular compartment	GO:0044444	cytoplasmic part	36 of 100 in the list	9223 of 25860 in the genome	1	Bo00285s430,Bo3g184480_ALDH7B4,Bo2g002790,Bo4g133190,Bo1g053420,Bo5g010550,Bo1g087840_ATBCA6,Bo1g008360,Bo9g010340,Bo2g020750,Bo5g111190,Bo8g114550_PDS1,Bo7g005310,Bo3g042350_PLP2,Bo9g022280,Bo2g167710,Bo1g006240_SEN1,Bo08879s010,Bo3g055540,Bo30259s010,Bo8g058540,Bo1g056690,Bo3g169220,Bo8g095480,Bo6g031000,Bo1g039700,Bo4g074360,Bo2g160950,Bo9g117230,Bo9g165850,Bo6g003390,Bo7g103820,Bo3g082110,Bo8…
Low P & Low Zn VS Low P & High Zn	C6	Cellular compartment	GO:0044391	ribosomal subunit	2 of 100 in the list	447 of 25860 in the genome	1	Bo4g074360,Bo2g002790
Low P & Low Zn VS Low P & High Zn	C6	Cellular compartment	GO:0032991	macromolecular complex	10 of 100 in the list	2644 of 25860 in the genome	1	Bo8g118060,Bo3g007630,Bo2g002790,Bo8g116120_MCCA,Bo8g108470,Bo1g006240_SEN1,Bo4g074360,Bo30259s010,Bo8g058540,Bo3g055540
Low P & Low Zn VS Low P & High Zn	C6	Cellular compartment	GO:0031090	organelle membrane	6 of 100 in the list	1603 of 25860 in the genome	1	Bo1g003510,Bo3g151380,Bo6g003390,Bo3g055540,Bo30259s010,Bo7g005310
Low P & Low Zn VS Low P & High Zn	C6	Cellular compartment	GO:0009532	plastid stroma	4 of 100 in the list	1066 of 25860 in the genome	1	Bo1g056690,Bo7g103820,Bo8g095480,Bo1g039700
Low P & Low Zn VS Low P & High Zn	C6	Cellular compartment	GO:0031981	nuclear lumen	3 of 100 in the list	862 of 25860 in the genome	1	Bo5g111190,Bo30259s010,Bo2g002790
Low P & Low Zn VS Low P & High Zn	C6	Cellular compartment	GO:0031974	membrane-enclosed lumen	3 of 100 in the list	867 of 25860 in the genome	1	Bo5g111190,Bo30259s010,Bo2g002790
Low P & Low Zn VS Low P & High Zn	C6	Cellular compartment	GO:0043233	organelle lumen	3 of 100 in the list	867 of 25860 in the genome	1	Bo5g111190,Bo30259s010,Bo2g002790
Low P & Low Zn VS Low P & High Zn	C6	Cellular compartment	GO:0070013	intracellular organelle lumen	3 of 100 in the list	867 of 25860 in the genome	1	Bo5g111190,Bo30259s010,Bo2g002790
Low P & Low Zn VS Low P & High Zn	C6	Cellular compartment	GO:0031984	organelle subcompartment	2 of 100 in the list	629 of 25860 in the genome	1	Bo3g055540,Bo9g022280
Low P & Low Zn VS Low P & High Zn	C6	Cellular compartment	GO:0044428	nuclear part	3 of 100 in the list	956 of 25860 in the genome	1	Bo5g111190,Bo30259s010,Bo2g002790
Low P & Low Zn VS Low P & High Zn	C6	Cellular compartment	GO:0009579	thylakoid	2 of 100 in the list	655 of 25860 in the genome	1	Bo6g003390,Bo9g022280
Low P & Low Zn VS Low P & High Zn	C6	Cellular compartment	GO:0009526	plastid envelope	3 of 100 in the list	981 of 25860 in the genome	1	Bo6g003390,Bo8g095480,Bo1g039700
Low P & Low Zn VS Low P & High Zn	C6	Cellular compartment	GO:0044435	plastid part	6 of 100 in the list	1900 of 25860 in the genome	1	Bo1g056690,Bo6g003390,Bo7g103820,Bo8g095480,Bo1g039700,Bo9g022280
Low P & Low Zn VS Low P & High Zn	C6	Cellular compartment	GO:0005634	nucleus	3 of 100 in the list	1010 of 25860 in the genome	1	Bo5g111190,Bo30259s010,Bo2g002790
Low P & Low Zn VS Low P & High Zn	C6	Cellular compartment	GO:0044422	organelle part	15 of 100 in the list	4613 of 25860 in the genome	1	Bo1g056690,Bo3g169220,Bo5g111190,Bo6g003390,Bo7g103820,Bo8g095480,Bo1g039700,Bo7g005310,Bo2g002790,Bo9g022280,Bo1g003510,Bo3g151380,Bo4g074360,Bo3g055540,Bo30259s010
Low P & Low Zn VS Low P & High Zn	C6	Cellular compartment	GO:0043234	protein complex	3 of 100 in the list	1192 of 25860 in the genome	1	Bo1g006240_SEN1,Bo8g118060,Bo8g058540
Low P & Low Zn VS Low P & High Zn	C6	Cellular compartment	GO:0005911	cell-cell junction	5 of 100 in the list	1839 of 25860 in the genome	1	Bo2g020750,Bo4g074360,Bo30259s010,Bo3g035870,Bo9g022280
Low P & Low Zn VS Low P & High Zn	C6	Cellular compartment	GO:0030054	cell junction	5 of 100 in the list	1842 of 25860 in the genome	1	Bo2g020750,Bo4g074360,Bo30259s010,Bo3g035870,Bo9g022280
Low P & Low Zn VS Low P & High Zn	C6	Cellular compartment	GO:0044446	intracellular organelle part	12 of 100 in the list	3959 of 25860 in the genome	1	Bo1g056690,Bo3g169220,Bo5g111190,Bo6g003390,Bo7g103820,Bo8g095480,Bo1g039700,Bo2g002790,Bo9g022280,Bo4g074360,Bo3g055540,Bo30259s010
Low P & Low Zn VS Low P & High Zn	C6	Cellular compartment	GO:0031967	organelle envelope	3 of 100 in the list	1455 of 25860 in the genome	1	Bo6g003390,Bo8g095480,Bo1g039700
Low P & Low Zn VS Low P & High Zn	C6	Cellular compartment	GO:0031975	envelope	3 of 100 in the list	1480 of 25860 in the genome	1	Bo6g003390,Bo8g095480,Bo1g039700
Low P & Low Zn VS Low P & High Zn	C6	Cellular compartment	GO:0031224	intrinsic component of membrane	4 of 100 in the list	2586 of 25860 in the genome	1	Bo5g021570,Bo4g045850,Bo00802s110,Bo1g103650
Low P & Low Zn VS Low P & High Zn	C6	Cellular compartment	GO:0016020	membrane	20 of 100 in the list	7821 of 25860 in the genome	1	Bo5g021570,Bo8g027310,Bo00802s110,Bo1g039700,Bo3g066100,Bo1g003510,Bo4g074360,Bo1g103650,Bo8g118060,Bo6g003390,Bo4g045850,Bo3g082110,Bo7g005310,Bo8g038200,Bo3g151380,Bo3g068510,Bo8g106450,Bo3g055540,Bo30259s010,Bo8g106460
Low P & Low Zn VS Low P & High Zn	C6	Cellular compartment	GO:0044425	membrane part	4 of 100 in the list	3167 of 25860 in the genome	1	Bo5g021570,Bo4g045850,Bo00802s110,Bo1g103650
Low P & Low Zn VS Low P & High Zn	C6	molecular function	GO:0051213	dioxygenase activity	3 of 108 in the list	119 of 23256 in the genome	1	Bo9g113900_HGO,Bo5g155180,Bo8g114550_PDS1
Low P & Low Zn VS Low P & High Zn	C6	molecular function	GO:0008080	N-acetyltransferase activity	2 of 108 in the list	48 of 23256 in the genome	1	Bo1g003510,Bo1g009940
Low P & Low Zn VS Low P & High Zn	C6	molecular function	GO:0016491	oxidoreductase activity	16 of 108 in the list	2092 of 23256 in the genome	1	Bo5g042850,Bo5g034330,Bo5g017150,Bo09470s010,Bo3g184480_ALDH7B4,Bo4g133190,Bo9g113900_HGO,Bo5g155180,Bo7g110140,Bo4g021590,Bo1g008360,Bo2g105250,Bo6g003390,Bo8g114550_PDS1,Bo8g090360,Bo03142s010
Low P & Low Zn VS Low P & High Zn	C6	molecular function	GO:0016410	N-acyltransferase activity	2 of 108 in the list	64 of 23256 in the genome	1	Bo1g003510,Bo1g009940
Low P & Low Zn VS Low P & High Zn	C6	molecular function	GO:0000989	transcription factor activity, transcription factor binding	2 of 108 in the list	70 of 23256 in the genome	1	Bo1g003510,Bo1g009940
Low P & Low Zn VS Low P & High Zn	C6	molecular function	GO:0000988	transcription factor activity, protein binding	2 of 108 in the list	80 of 23256 in the genome	1	Bo1g003510,Bo1g009940
Low P & Low Zn VS Low P & High Zn	C6	molecular function	GO:0003824	catalytic activity	71 of 108 in the list	13469 of 23256 in the genome	1	Bo5g034330,Bo1g005680,Bo3g184480_ALDH7B4,Bo7g117940,Bo1g123690,Bo5g010550,Bo1g103650,Bo9g097590,Bo6g091450,Bo4g021590,Bo9g010340,Bo8g118060,Bo2g105250,Bo5g020510,Bo8g114550_PDS1,Bo3g042350_PLP2,Bo1g006240_SEN1,Bo3g151380,Bo08879s010,Bo6g109000,Bo3g055540,Bo1g056690,Bo5g017150,Bo5g126380,Bo8g027310,Bo8g095480,Bo1g039700,Bo2g042260,Bo9g113900_HGO,Bo5g155180,Bo5g025690,Bo1g009940,Bo3g134320,Bo7g1101…
Low P & Low Zn VS Low P & High Zn	C6	molecular function	GO:0043167	ion binding	28 of 108 in the list	4561 of 23256 in the genome	1	Bo3g032460,Bo4g145710,Bo3g169220,Bo5g021570,Bo5g045140,Bo09470s010,Bo1g039700,Bo2g042260,Bo1g003510,Bo2g116410,Bo5g009130,Bo1g009940,Bo1g087840_ATBCA6,Bo1g103650,Bo4g045690,Bo2g105250,Bo6g003390,Bo3g082110,Bo8g114550_PDS1,Bo5g003250,Bo8g116120_MCCA,Bo8g038200,Bo8g090360,Bo4g106230,Bo03142s010,Bo3g151380,Bo8g094910,Bo9g152260
Low P & Low Zn VS Low P & High Zn	C6	molecular function	GO:0016407	acetyltransferase activity	2 of 108 in the list	99 of 23256 in the genome	1	Bo1g003510,Bo1g009940
Low P & Low Zn VS Low P & High Zn	C6	molecular function	GO:0016209	antioxidant activity	3 of 108 in the list	218 of 23256 in the genome	1	Bo5g155180,Bo1g039700,Bo9g152260
Low P & Low Zn VS Low P & High Zn	C6	molecular function	GO:0016874	ligase activity	4 of 108 in the list	360 of 23256 in the genome	1	Bo1g005680,Bo7g117940,Bo3g134320,Bo8g116120_MCCA
Low P & Low Zn VS Low P & High Zn	C6	molecular function	GO:0016903	oxidoreductase activity, acting on the aldehyde or oxo group of donors	2 of 108 in the list	140 of 23256 in the genome	1	Bo5g034330,Bo3g184480_ALDH7B4
Low P & Low Zn VS Low P & High Zn	C6	molecular function	GO:0043168	anion binding	4 of 108 in the list	431 of 23256 in the genome	1	Bo3g032460,Bo3g151380,Bo5g009130,Bo2g042260
Low P & Low Zn VS Low P & High Zn	C6	molecular function	GO:0046914	transition metal ion binding	16 of 108 in the list	2610 of 23256 in the genome	1	Bo4g145710,Bo3g169220,Bo5g045140,Bo09470s010,Bo6g003390,Bo2g105250,Bo1g039700,Bo5g003250,Bo8g116120_MCCA,Bo8g038200,Bo8g090360,Bo1g003510,Bo3g151380,Bo03142s010,Bo1g009940,Bo1g087840_ATBCA6
Low P & Low Zn VS Low P & High Zn	C6	molecular function	GO:0016746	transferase activity, transferring acyl groups	4 of 108 in the list	450 of 23256 in the genome	1	Bo1g003510,Bo8g058540,Bo1g009940,Bo9g069740
Low P & Low Zn VS Low P & High Zn	C6	molecular function	GO:0046906	tetrapyrrole binding	5 of 108 in the list	623 of 23256 in the genome	1	Bo09470s010,Bo03142s010,Bo4g045690,Bo5g155180,Bo9g152260
Low P & Low Zn VS Low P & High Zn	C6	molecular function	GO:0004497	monooxygenase activity	2 of 108 in the list	160 of 23256 in the genome	1	Bo5g017150,Bo6g003390
Low P & Low Zn VS Low P & High Zn	C6	molecular function	GO:0016836	hydro-lyase activity	2 of 108 in the list	160 of 23256 in the genome	1	Bo08879s010,Bo1g087840_ATBCA6
Low P & Low Zn VS Low P & High Zn	C6	molecular function	GO:0035251	UDP-glucosyltransferase activity	2 of 108 in the list	166 of 23256 in the genome	1	Bo8g118060,Bo3g055540
Low P & Low Zn VS Low P & High Zn	C6	molecular function	GO:0046983	protein dimerization activity	2 of 108 in the list	168 of 23256 in the genome	1	Bo7g092760,Bo3g066850
Low P & Low Zn VS Low P & High Zn	C6	molecular function	GO:0008509	anion transmembrane transporter activity	3 of 108 in the list	332 of 23256 in the genome	1	Bo9g165850,Bo7g077700,Bo00802s110
Low P & Low Zn VS Low P & High Zn	C6	molecular function	GO:0043169	cation binding	22 of 108 in the list	3945 of 23256 in the genome	1	Bo4g145710,Bo3g169220,Bo5g021570,Bo5g045140,Bo09470s010,Bo1g039700,Bo1g003510,Bo2g116410,Bo1g009940,Bo1g087840_ATBCA6,Bo1g103650,Bo4g045690,Bo2g105250,Bo6g003390,Bo8g114550_PDS1,Bo5g003250,Bo8g116120_MCCA,Bo8g038200,Bo8g090360,Bo03142s010,Bo3g151380,Bo9g152260
Low P & Low Zn VS Low P & High Zn	C6	molecular function	GO:0016798	hydrolase activity, acting on glycosyl bonds	5 of 108 in the list	680 of 23256 in the genome	1	Bo4g106230,Bo5g003290_BXL2,Bo8g094910,Bo7g092700,Bo3g082110
Low P & Low Zn VS Low P & High Zn	C6	molecular function	GO:0008135	translation factor activity, RNA binding	2 of 108 in the list	184 of 23256 in the genome	1	Bo00875s080,Bo7g067720
Low P & Low Zn VS Low P & High Zn	C6	molecular function	GO:0004553	hydrolase activity, hydrolyzing O-glycosyl compounds	3 of 108 in the list	387 of 23256 in the genome	1	Bo5g003290_BXL2,Bo7g092700,Bo3g082110
Low P & Low Zn VS Low P & High Zn	C6	molecular function	GO:0048037	cofactor binding	2 of 108 in the list	219 of 23256 in the genome	1	Bo2g105250,Bo5g009890
Low P & Low Zn VS Low P & High Zn	C6	molecular function	GO:0016616	oxidoreductase activity, acting on the CH-OH group of donors, NAD or NADP as acceptor	2 of 108 in the list	252 of 23256 in the genome	1	Bo5g042850,Bo4g133190
Low P & Low Zn VS Low P & High Zn	C6	molecular function	GO:0046872	metal ion binding	18 of 108 in the list	3443 of 23256 in the genome	1	Bo4g145710,Bo3g169220,Bo5g021570,Bo5g045140,Bo09470s010,Bo1g039700,Bo1g003510,Bo2g116410,Bo1g009940,Bo1g087840_ATBCA6,Bo2g105250,Bo6g003390,Bo8g116120_MCCA,Bo5g003250,Bo8g038200,Bo8g090360,Bo03142s010,Bo3g151380
Low P & Low Zn VS Low P & High Zn	C6	molecular function	GO:0046527	glucosyltransferase activity	2 of 108 in the list	255 of 23256 in the genome	1	Bo8g118060,Bo3g055540
Low P & Low Zn VS Low P & High Zn	C6	molecular function	GO:0016747	transferase activity, transferring acyl groups other than amino-acyl groups	2 of 108 in the list	261 of 23256 in the genome	1	Bo1g003510,Bo1g009940
Low P & Low Zn VS Low P & High Zn	C6	molecular function	GO:0005198	structural molecule activity	4 of 108 in the list	649 of 23256 in the genome	1	Bo8g108470,Bo4g074360,Bo3g007630,Bo2g002790
Low P & Low Zn VS Low P & High Zn	C6	molecular function	GO:0052689	carboxylic ester hydrolase activity	2 of 108 in the list	289 of 23256 in the genome	1	Bo1g053420,Bo3g066100
Low P & Low Zn VS Low P & High Zn	C6	molecular function	GO:0016835	carbon-oxygen lyase activity	2 of 108 in the list	296 of 23256 in the genome	1	Bo08879s010,Bo1g087840_ATBCA6
Low P & Low Zn VS Low P & High Zn	C6	molecular function	GO:0001071	nucleic acid binding transcription factor activity	11 of 108 in the list	2157 of 23256 in the genome	1	Bo6g108930,Bo4g181990,Bo6g095510,Bo5g045140,Bo7g092760,Bo1g002840,Bo5g153870_WRKY45,Bo7g119000,Bo3g068510,Bo9g018140,Bo3g066850
Low P & Low Zn VS Low P & High Zn	C6	molecular function	GO:0016853	isomerase activity	2 of 108 in the list	311 of 23256 in the genome	1	Bo5g045270,Bo3g055540
Low P & Low Zn VS Low P & High Zn	C6	molecular function	GO:0016614	oxidoreductase activity, acting on CH-OH group of donors	2 of 108 in the list	338 of 23256 in the genome	1	Bo5g042850,Bo4g133190
Low P & Low Zn VS Low P & High Zn	C6	molecular function	GO:0005515	protein binding	11 of 108 in the list	2257 of 23256 in the genome	1	Bo7g092760,Bo3g082110,Bo8g114550_PDS1,Bo00796s010,Bo1g003510,Bo9g032660,Bo30259s010,Bo1g009940,Bo3g066850,Bo1g103650,Bo6g116490
Low P & Low Zn VS Low P & High Zn	C6	molecular function	GO:0008194	UDP-glycosyltransferase activity	2 of 108 in the list	355 of 23256 in the genome	1	Bo8g118060,Bo3g055540
Low P & Low Zn VS Low P & High Zn	C6	molecular function	GO:0015075	ion transmembrane transporter activity	5 of 108 in the list	1079 of 23256 in the genome	1	Bo9g165850,Bo7g077700,Bo4g045850,Bo00802s110,Bo1g103650
Low P & Low Zn VS Low P & High Zn	C6	molecular function	GO:0016740	transferase activity	25 of 108 in the list	5460 of 23256 in the genome	1	Bo1g056690,Bo3g032460,Bo5g021570,Bo8g027310,Bo8g095480,Bo2g042260,Bo1g003510,Bo2g136120,Bo5g025690,Bo1g009940,Bo5g010550,Bo6g091450,Bo9g010340,Bo8g118060,Bo7g103820,Bo3g060690,Bo3g082110,Bo08879s010,Bo3g151380,Bo5g021580,Bo8g110790,Bo6g109000,Bo8g058540,Bo3g055540,Bo9g069740
Low P & Low Zn VS Low P & High Zn	C6	molecular function	GO:0016705	oxidoreductase activity, acting on paired donors, with incorporation or reduction of molecular oxygen	2 of 108 in the list	412 of 23256 in the genome	1	Bo8g090360,Bo5g017150
Low P & Low Zn VS Low P & High Zn	C6	molecular function	GO:0016829	lyase activity	3 of 108 in the list	640 of 23256 in the genome	1	Bo08879s010,Bo5g009130,Bo1g087840_ATBCA6
Low P & Low Zn VS Low P & High Zn	C6	molecular function	GO:0030234	enzyme regulator activity	2 of 108 in the list	416 of 23256 in the genome	1	Bo4g194400,Bo3g066100
Low P & Low Zn VS Low P & High Zn	C6	molecular function	GO:0098772	molecular function regulator	2 of 108 in the list	447 of 23256 in the genome	1	Bo4g194400,Bo3g066100
Low P & Low Zn VS Low P & High Zn	C6	molecular function	GO:0016758	transferase activity, transferring hexosyl groups	2 of 108 in the list	459 of 23256 in the genome	1	Bo8g118060,Bo3g055540
Low P & Low Zn VS Low P & High Zn	C6	molecular function	GO:0003723	RNA binding	2 of 108 in the list	469 of 23256 in the genome	1	Bo00875s080,Bo7g067720
Low P & Low Zn VS Low P & High Zn	C6	molecular function	GO:0016741	transferase activity, transferring one-carbon groups	2 of 108 in the list	501 of 23256 in the genome	1	Bo6g109000,Bo5g025690
Low P & Low Zn VS Low P & High Zn	C6	molecular function	GO:0005488	binding	67 of 108 in the list	14846 of 23256 in the genome	1	Bo7g092760,Bo9g032660,Bo1g103650,Bo9g097590,Bo5g111190,Bo2g105250,Bo8g114550_PDS1,Bo00796s010,Bo1g006240_SEN1,Bo08879s010,Bo3g151380,Bo3g055540,Bo30259s010,Bo1g056690,Bo5g017150,Bo8g027310,Bo1g039700,Bo2g042260,Bo5g009890,Bo2g116410,Bo4g074360,Bo5g155180,Bo1g009940,Bo3g134320,Bo6g116490,Bo6g108930,Bo4g045690,Bo7g103820,Bo2g124420,Bo8g038200,Bo8g108470,Bo7g005200,Bo4g106230,Bo3g068510,Bo03142s010,…
Low P & Low Zn VS Low P & High Zn	C6	molecular function	GO:0000166	nucleotide binding	2 of 108 in the list	518 of 23256 in the genome	1	Bo5g042850,Bo5g017150
Low P & Low Zn VS Low P & High Zn	C6	molecular function	GO:1901265	nucleoside phosphate binding	2 of 108 in the list	518 of 23256 in the genome	1	Bo5g042850,Bo5g017150
Low P & Low Zn VS Low P & High Zn	C6	molecular function	GO:0003676	nucleic acid binding	13 of 108 in the list	3107 of 23256 in the genome	1	Bo6g108930,Bo6g095510,Bo5g045140,Bo7g092760,Bo1g002840,Bo00875s080,Bo7g067720,Bo5g153870_WRKY45,Bo8g108470,Bo7g119000,Bo4g074360,Bo2g116410,Bo3g068510
Low P & Low Zn VS Low P & High Zn	C6	molecular function	GO:0022891	substrate-specific transmembrane transporter activity	5 of 108 in the list	1290 of 23256 in the genome	1	Bo9g165850,Bo7g077700,Bo4g045850,Bo00802s110,Bo1g103650
Low P & Low Zn VS Low P & High Zn	C6	molecular function	GO:0097159	organic cyclic compound binding	35 of 108 in the list	8192 of 23256 in the genome	1	Bo6g095510,Bo5g045140,Bo7g092760,Bo7g067720,Bo1g103650,Bo5g111190,Bo1g006240_SEN1,Bo08879s010,Bo30259s010,Bo8g058540,Bo1g056690,Bo5g042850,Bo5g017150,Bo5g021570,Bo09470s010,Bo8g027310,Bo3g007630,Bo7g119000,Bo4g074360,Bo2g116410,Bo5g155180,Bo3g134320,Bo6g108930,Bo1g002840,Bo4g045690,Bo7g103820,Bo3g082110,Bo00875s080,Bo8g116120_MCCA,Bo5g153870_WRKY45,Bo7g005200,Bo8g108470,Bo03142s010,Bo3g068510,Bo9…
Low P & Low Zn VS Low P & High Zn	C6	molecular function	GO:0003677	DNA binding	2 of 108 in the list	650 of 23256 in the genome	1	Bo7g092760,Bo5g153870_WRKY45
Low P & Low Zn VS Low P & High Zn	C6	molecular function	GO:0008324	cation transmembrane transporter activity	2 of 108 in the list	685 of 23256 in the genome	1	Bo4g045850,Bo1g103650
Low P & Low Zn VS Low P & High Zn	C6	molecular function	GO:1901363	heterocyclic compound binding	32 of 108 in the list	7817 of 23256 in the genome	1	Bo6g095510,Bo5g045140,Bo7g092760,Bo7g067720,Bo1g103650,Bo08879s010,Bo30259s010,Bo8g058540,Bo1g056690,Bo5g042850,Bo5g017150,Bo5g021570,Bo09470s010,Bo8g027310,Bo3g007630,Bo4g074360,Bo2g116410,Bo7g119000,Bo5g155180,Bo3g134320,Bo6g108930,Bo1g002840,Bo4g045690,Bo7g103820,Bo00875s080,Bo3g082110,Bo5g153870_WRKY45,Bo8g116120_MCCA,Bo8g108470,Bo03142s010,Bo3g068510,Bo9g152260
Low P & Low Zn VS Low P & High Zn	C6	molecular function	GO:0022804	active transmembrane transporter activity	2 of 108 in the list	694 of 23256 in the genome	1	Bo00802s110,Bo1g103650
Low P & Low Zn VS Low P & High Zn	C6	molecular function	GO:0022892	substrate-specific transporter activity	5 of 108 in the list	1519 of 23256 in the genome	1	Bo9g165850,Bo7g077700,Bo4g045850,Bo00802s110,Bo1g103650
Low P & Low Zn VS Low P & High Zn	C6	molecular function	GO:0022857	transmembrane transporter activity	5 of 108 in the list	1533 of 23256 in the genome	1	Bo9g165850,Bo7g077700,Bo4g045850,Bo00802s110,Bo1g103650
Low P & Low Zn VS Low P & High Zn	C6	molecular function	GO:0016788	hydrolase activity, acting on ester bonds	4 of 108 in the list	1326 of 23256 in the genome	1	Bo1g053420,Bo1g006240_SEN1,Bo3g042350_PLP2,Bo3g066100
Low P & Low Zn VS Low P & High Zn	C6	molecular function	GO:0001883	purine nucleoside binding	13 of 108 in the list	3648 of 23256 in the genome	1	Bo1g056690,Bo5g021570,Bo8g027310,Bo7g103820,Bo3g082110,Bo3g007630,Bo7g067720,Bo8g116120_MCCA,Bo08879s010,Bo30259s010,Bo8g058540,Bo3g134320,Bo1g103650
Low P & Low Zn VS Low P & High Zn	C6	molecular function	GO:0032549	ribonucleoside binding	13 of 108 in the list	3648 of 23256 in the genome	1	Bo1g056690,Bo5g021570,Bo8g027310,Bo7g103820,Bo3g082110,Bo3g007630,Bo7g067720,Bo8g116120_MCCA,Bo08879s010,Bo30259s010,Bo8g058540,Bo3g134320,Bo1g103650
Low P & Low Zn VS Low P & High Zn	C6	molecular function	GO:0032550	purine ribonucleoside binding	13 of 108 in the list	3648 of 23256 in the genome	1	Bo1g056690,Bo5g021570,Bo8g027310,Bo7g103820,Bo3g082110,Bo3g007630,Bo7g067720,Bo8g116120_MCCA,Bo08879s010,Bo30259s010,Bo8g058540,Bo3g134320,Bo1g103650
Low P & Low Zn VS Low P & High Zn	C6	molecular function	GO:0016757	transferase activity, transferring glycosyl groups	2 of 108 in the list	794 of 23256 in the genome	1	Bo8g118060,Bo3g055540
Low P & Low Zn VS Low P & High Zn	C6	molecular function	GO:0036094	small molecule binding	19 of 108 in the list	5100 of 23256 in the genome	1	Bo5g042850,Bo1g056690,Bo5g017150,Bo5g021570,Bo8g027310,Bo3g007630,Bo4g133190,Bo7g067720,Bo5g009890,Bo3g134320,Bo1g103650,Bo9g097590,Bo7g103820,Bo3g082110,Bo8g116120_MCCA,Bo7g005200,Bo08879s010,Bo8g058540,Bo30259s010
Low P & Low Zn VS Low P & High Zn	C6	molecular function	GO:0001882	nucleoside binding	13 of 108 in the list	3673 of 23256 in the genome	1	Bo1g056690,Bo5g021570,Bo8g027310,Bo7g103820,Bo3g082110,Bo3g007630,Bo7g067720,Bo8g116120_MCCA,Bo08879s010,Bo30259s010,Bo8g058540,Bo3g134320,Bo1g103650
Low P & Low Zn VS Low P & High Zn	C6	molecular function	GO:0016772	transferase activity, transferring phosphorus-containing groups	9 of 108 in the list	2737 of 23256 in the genome	1	Bo1g056690,Bo5g021570,Bo08879s010,Bo5g021580,Bo8g027310,Bo3g060690,Bo2g136120,Bo7g103820,Bo3g082110
Low P & Low Zn VS Low P & High Zn	C6	molecular function	GO:0097367	carbohydrate derivative binding	13 of 108 in the list	3760 of 23256 in the genome	1	Bo1g056690,Bo5g021570,Bo8g027310,Bo7g103820,Bo3g082110,Bo3g007630,Bo7g067720,Bo8g116120_MCCA,Bo08879s010,Bo30259s010,Bo8g058540,Bo3g134320,Bo1g103650
Low P & Low Zn VS Low P & High Zn	C6	molecular function	GO:0017111	nucleoside-triphosphatase activity	3 of 108 in the list	1180 of 23256 in the genome	1	Bo3g007630,Bo7g067720,Bo1g103650
Low P & Low Zn VS Low P & High Zn	C6	molecular function	GO:0005215	transporter activity	5 of 108 in the list	1811 of 23256 in the genome	1	Bo9g165850,Bo7g077700,Bo4g045850,Bo00802s110,Bo1g103650
Low P & Low Zn VS Low P & High Zn	C6	molecular function	GO:0016301	kinase activity	6 of 108 in the list	2164 of 23256 in the genome	1	Bo5g021570,Bo5g021580,Bo8g027310,Bo3g060690,Bo2g136120,Bo3g082110
Low P & Low Zn VS Low P & High Zn	C6	molecular function	GO:0016462	pyrophosphatase activity	3 of 108 in the list	1341 of 23256 in the genome	1	Bo3g007630,Bo7g067720,Bo1g103650
Low P & Low Zn VS Low P & High Zn	C6	molecular function	GO:0016818	hydrolase activity, acting on acid anhydrides, in phosphorus-containing anhydrides	3 of 108 in the list	1345 of 23256 in the genome	1	Bo3g007630,Bo7g067720,Bo1g103650
Low P & Low Zn VS Low P & High Zn	C6	molecular function	GO:0016787	hydrolase activity	14 of 108 in the list	4333 of 23256 in the genome	1	Bo5g003290_BXL2,Bo3g020990,Bo7g092700,Bo3g082110,Bo3g007630,Bo7g067720,Bo2g124420,Bo3g042350_PLP2,Bo3g066100,Bo1g053420,Bo1g006240_SEN1,Bo4g106230,Bo8g094910,Bo1g103650
Low P & Low Zn VS Low P & High Zn	C6	molecular function	GO:0016817	hydrolase activity, acting on acid anhydrides	3 of 108 in the list	1379 of 23256 in the genome	1	Bo3g007630,Bo7g067720,Bo1g103650
Low P & Low Zn VS Low P & High Zn	C6	molecular function	GO:0004672	protein kinase activity	4 of 108 in the list	1737 of 23256 in the genome	1	Bo5g021570,Bo8g027310,Bo3g060690,Bo3g082110
Low P & Low Zn VS Low P & High Zn	C6	molecular function	GO:0016773	phosphotransferase activity, alcohol group as acceptor	4 of 108 in the list	1863 of 23256 in the genome	1	Bo5g021570,Bo8g027310,Bo3g060690,Bo3g082110
Low P & Low Zn VS Low P & High Zn	C6	biological process	GO:0009066	aspartate family amino acid metabolic process	3 of 113 in the list	64 of 26243 in the genome	1	Bo1g008360,Bo5g009130,Bo3g134320
Low P & Low Zn VS Low P & High Zn	C6	biological process	GO:0006551	leucine metabolic process	2 of 113 in the list	19 of 26243 in the genome	1	Bo3g169220,Bo8g116120_MCCA
Low P & Low Zn VS Low P & High Zn	C6	biological process	GO:1901606	alpha-amino acid catabolic process	2 of 113 in the list	19 of 26243 in the genome	1	Bo1g008360,Bo3g151380
Low P & Low Zn VS Low P & High Zn	C6	biological process	GO:0010260	animal organ senescence	4 of 113 in the list	138 of 26243 in the genome	1	Bo6g108930,Bo6g095510,Bo3g066850,Bo2g124420
Low P & Low Zn VS Low P & High Zn	C6	biological process	GO:0010033	response to organic substance	32 of 113 in the list	4659 of 26243 in the genome	1	Bo5g042850,Bo9g175350,Bo5g021570,Bo7g092760,Bo1g005680,Bo3g184480_ALDH7B4,Bo8g095480,Bo7g117940,Bo6g031000,Bo1g003510,Bo3g100790,Bo9g086880,Bo2g116410,Bo5g009130,Bo5g155180,Bo1g009940,Bo5g010550,Bo3g134320,Bo3g066850,Bo4g021590,Bo1g008360,Bo2g020750,Bo5g055780_DYL1,Bo2g124420,Bo3g042350_PLP2,Bo8g116120_MCCA,Bo2g167710,Bo1g006240_SEN1,Bo4g106230,Bo3g068510,Bo8g110790,Bo8g094910
Low P & Low Zn VS Low P & High Zn	C6	biological process	GO:0043436	oxoacid metabolic process	26 of 113 in the list	3550 of 26243 in the genome	1	Bo1g056690,Bo3g169220,Bo7g092760,Bo8g095480,Bo2g042260,Bo3g066100,Bo9g113900_HGO,Bo5g009130,Bo5g155180,Bo8g106270,Bo5g010550,Bo3g134320,Bo3g066850,Bo6g091450,Bo1g008360,Bo6g003390,Bo7g103820,Bo5g020510,Bo8g114550_PDS1,Bo2g124420,Bo3g042350_PLP2,Bo8g116120_MCCA,Bo5g125020,Bo3g151380,Bo8g110790,Bo9g183500
Low P & Low Zn VS Low P & High Zn	C6	biological process	GO:0006082	organic acid metabolic process	26 of 113 in the list	3553 of 26243 in the genome	1	Bo1g056690,Bo3g169220,Bo7g092760,Bo8g095480,Bo2g042260,Bo3g066100,Bo9g113900_HGO,Bo5g009130,Bo5g155180,Bo8g106270,Bo5g010550,Bo3g134320,Bo3g066850,Bo6g091450,Bo1g008360,Bo6g003390,Bo7g103820,Bo5g020510,Bo8g114550_PDS1,Bo2g124420,Bo3g042350_PLP2,Bo8g116120_MCCA,Bo5g125020,Bo3g151380,Bo8g110790,Bo9g183500
Low P & Low Zn VS Low P & High Zn	C6	biological process	GO:0044248	cellular catabolic process	16 of 113 in the list	1831 of 26243 in the genome	1	Bo1g008360,Bo1g005680,Bo3g184480_ALDH7B4,Bo3g060690,Bo7g117940,Bo3g007630,Bo4g133190,Bo7g067720,Bo2g124420,Bo5g125020,Bo9g113900_HGO,Bo9g086880,Bo2g028980,Bo3g151380,Bo9g183500,Bo5g155180
Low P & Low Zn VS Low P & High Zn	C6	biological process	GO:0009063	cellular amino acid catabolic process	2 of 113 in the list	27 of 26243 in the genome	1	Bo1g008360,Bo3g151380
Low P & Low Zn VS Low P & High Zn	C6	biological process	GO:0030001	metal ion transport	11 of 113 in the list	1080 of 26243 in the genome	1	Bo9g165850,Bo7g077700,Bo00285s430,Bo4g045850,Bo00802s110,Bo8g095480,Bo2g042260,Bo8g038200,Bo03142s010,Bo5g155180,Bo1g103650
Low P & Low Zn VS Low P & High Zn	C6	biological process	GO:0019752	carboxylic acid metabolic process	24 of 113 in the list	3373 of 26243 in the genome	1	Bo1g056690,Bo3g169220,Bo7g092760,Bo8g095480,Bo2g042260,Bo3g066100,Bo9g113900_HGO,Bo5g009130,Bo5g155180,Bo8g106270,Bo5g010550,Bo3g134320,Bo3g066850,Bo6g091450,Bo1g008360,Bo6g003390,Bo7g103820,Bo5g020510,Bo8g114550_PDS1,Bo3g042350_PLP2,Bo8g116120_MCCA,Bo3g151380,Bo8g110790,Bo9g183500
Low P & Low Zn VS Low P & High Zn	C6	biological process	GO:0009081	branched-chain amino acid metabolic process	2 of 113 in the list	37 of 26243 in the genome	1	Bo3g169220,Bo8g116120_MCCA
Low P & Low Zn VS Low P & High Zn	C6	biological process	GO:0009064	glutamine family amino acid metabolic process	3 of 113 in the list	108 of 26243 in the genome	1	Bo3g151380,Bo8g106270,Bo5g020510
Low P & Low Zn VS Low P & High Zn	C6	biological process	GO:0000041	transition metal ion transport	5 of 113 in the list	319 of 26243 in the genome	1	Bo9g165850,Bo4g045850,Bo5g155180,Bo00802s110,Bo2g042260
Low P & Low Zn VS Low P & High Zn	C6	biological process	GO:0044710	single-organism metabolic process	49 of 113 in the list	8624 of 26243 in the genome	1	Bo7g092760,Bo3g184480_ALDH7B4,Bo4g133190,Bo7g067720,Bo8g106270,Bo5g010550,Bo1g103650,Bo9g097590,Bo6g091450,Bo4g021590,Bo1g008360,Bo5g111190,Bo2g105250,Bo5g020510,Bo8g114550_PDS1,Bo3g042350_PLP2,Bo08879s010,Bo3g151380,Bo9g183500,Bo30259s010,Bo5g042850,Bo1g056690,Bo3g169220,Bo5g017150,Bo6g099170,Bo09470s010,Bo4g030200,Bo8g095480,Bo1g039700,Bo2g042260,Bo3g007630,Bo3g066100,Bo9g113900_HGO,Bo5g009130,…
Low P & Low Zn VS Low P & High Zn	C6	biological process	GO:0016145	S-glycoside catabolic process	2 of 113 in the list	41 of 26243 in the genome	1	Bo5g125020,Bo2g124420
Low P & Low Zn VS Low P & High Zn	C6	biological process	GO:0019759	glycosinolate catabolic process	2 of 113 in the list	41 of 26243 in the genome	1	Bo5g125020,Bo2g124420
Low P & Low Zn VS Low P & High Zn	C6	biological process	GO:0007568	aging	4 of 113 in the list	216 of 26243 in the genome	1	Bo6g108930,Bo6g095510,Bo3g066850,Bo2g124420
Low P & Low Zn VS Low P & High Zn	C6	biological process	GO:0044273	sulfur compound catabolic process	2 of 113 in the list	44 of 26243 in the genome	1	Bo5g125020,Bo2g124420
Low P & Low Zn VS Low P & High Zn	C6	biological process	GO:0009056	catabolic process	19 of 113 in the list	2612 of 26243 in the genome	1	Bo1g005680,Bo3g184480_ALDH7B4,Bo8g095480,Bo7g117940,Bo3g007630,Bo4g133190,Bo7g067720,Bo3g066100,Bo9g113900_HGO,Bo9g086880,Bo5g155180,Bo1g008360,Bo3g060690,Bo2g124420,Bo5g125020,Bo2g028980,Bo3g151380,Bo9g183500,Bo30259s010
Low P & Low Zn VS Low P & High Zn	C6	biological process	GO:0006812	cation transport	13 of 113 in the list	1549 of 26243 in the genome	1	Bo9g117230,Bo9g165850,Bo7g077700,Bo00285s430,Bo4g045850,Bo00802s110,Bo3g060690,Bo8g095480,Bo2g042260,Bo8g038200,Bo03142s010,Bo5g155180,Bo1g103650
Low P & Low Zn VS Low P & High Zn	C6	biological process	GO:1901658	glycosyl compound catabolic process	2 of 113 in the list	49 of 26243 in the genome	1	Bo5g125020,Bo2g124420
Low P & Low Zn VS Low P & High Zn	C6	biological process	GO:0006364	rRNA processing	2 of 113 in the list	50 of 26243 in the genome	1	Bo5g111190,Bo5g025690
Low P & Low Zn VS Low P & High Zn	C6	biological process	GO:0000302	response to reactive oxygen species	6 of 113 in the list	494 of 26243 in the genome	1	Bo1g003510,Bo3g184480_ALDH7B4,Bo9g175410,Bo5g155180,Bo1g009940,Bo1g039700
Low P & Low Zn VS Low P & High Zn	C6	biological process	GO:0016054	organic acid catabolic process	5 of 113 in the list	367 of 26243 in the genome	1	Bo1g008360,Bo9g113900_HGO,Bo3g151380,Bo9g183500,Bo5g155180
Low P & Low Zn VS Low P & High Zn	C6	biological process	GO:0046395	carboxylic acid catabolic process	5 of 113 in the list	367 of 26243 in the genome	1	Bo1g008360,Bo9g113900_HGO,Bo3g151380,Bo9g183500,Bo5g155180
Low P & Low Zn VS Low P & High Zn	C6	biological process	GO:1901575	organic substance catabolic process	18 of 113 in the list	2517 of 26243 in the genome	1	Bo1g005680,Bo3g184480_ALDH7B4,Bo8g095480,Bo7g117940,Bo3g007630,Bo4g133190,Bo7g067720,Bo3g066100,Bo9g113900_HGO,Bo9g086880,Bo5g155180,Bo1g008360,Bo3g060690,Bo2g124420,Bo5g125020,Bo3g151380,Bo9g183500,Bo30259s010
Low P & Low Zn VS Low P & High Zn	C6	biological process	GO:0016072	rRNA metabolic process	2 of 113 in the list	55 of 26243 in the genome	1	Bo5g111190,Bo5g025690
Low P & Low Zn VS Low P & High Zn	C6	biological process	GO:0006979	response to oxidative stress	6 of 113 in the list	544 of 26243 in the genome	1	Bo1g003510,Bo3g184480_ALDH7B4,Bo9g175410,Bo5g155180,Bo1g009940,Bo1g039700
Low P & Low Zn VS Low P & High Zn	C6	biological process	GO:0050896	response to stimulus	58 of 113 in the list	11163 of 26243 in the genome	1	Bo6g095510,Bo7g092760,Bo1g005680,Bo3g184480_ALDH7B4,Bo00802s110,Bo7g117940,Bo3g090120,Bo9g086880,Bo2g136120,Bo5g010550,Bo1g103650,Bo4g021590,Bo1g008360,Bo2g020750,Bo4g045850,Bo3g042350_PLP2,Bo2g167710,Bo3g018310,Bo1g006240_SEN1,Bo08879s010,Bo3g151380,Bo9g175410,Bo3g055540,Bo30259s010,Bo8g106460,Bo5g042850,Bo9g175350,Bo3g169220,Bo5g021570,Bo5g003290_BXL2,Bo8g095480,Bo1g039700,Bo6g031000,Bo3g066100…
Low P & Low Zn VS Low P & High Zn	C6	biological process	GO:0009267	cellular response to starvation	6 of 113 in the list	570 of 26243 in the genome	1	Bo9g165850,Bo2g028980,Bo4g045850,Bo5g155180,Bo00802s110,Bo3g134320
Low P & Low Zn VS Low P & High Zn	C6	biological process	GO:0042594	response to starvation	6 of 113 in the list	570 of 26243 in the genome	1	Bo9g165850,Bo2g028980,Bo4g045850,Bo5g155180,Bo00802s110,Bo3g134320
Low P & Low Zn VS Low P & High Zn	C6	biological process	GO:0006950	response to stress	37 of 113 in the list	6557 of 26243 in the genome	1	Bo6g095510,Bo7g092760,Bo3g184480_ALDH7B4,Bo00802s110,Bo3g090120,Bo9g086880,Bo4g021590,Bo2g020750,Bo4g045850,Bo3g042350_PLP2,Bo3g018310,Bo1g006240_SEN1,Bo9g175410,Bo30259s010,Bo3g055540,Bo8g106460,Bo3g169220,Bo5g021570,Bo8g095480,Bo1g039700,Bo3g100790,Bo1g003510,Bo2g116410,Bo5g155180,Bo3g134320,Bo1g009940,Bo3g066850,Bo9g165850,Bo6g108930,Bo4g194400,Bo3g082110,Bo2g124420,Bo8g038200,Bo2g028980,Bo3g0…
Low P & Low Zn VS Low P & High Zn	C6	biological process	GO:0031668	cellular response to extracellular stimulus	6 of 113 in the list	585 of 26243 in the genome	1	Bo9g165850,Bo2g028980,Bo4g045850,Bo5g155180,Bo00802s110,Bo3g134320
Low P & Low Zn VS Low P & High Zn	C6	biological process	GO:0031669	cellular response to nutrient levels	6 of 113 in the list	585 of 26243 in the genome	1	Bo9g165850,Bo2g028980,Bo4g045850,Bo5g155180,Bo00802s110,Bo3g134320
Low P & Low Zn VS Low P & High Zn	C6	biological process	GO:0071496	cellular response to external stimulus	6 of 113 in the list	585 of 26243 in the genome	1	Bo9g165850,Bo2g028980,Bo4g045850,Bo5g155180,Bo00802s110,Bo3g134320
Low P & Low Zn VS Low P & High Zn	C6	biological process	GO:0006787	porphyrin-containing compound catabolic process	2 of 113 in the list	76 of 26243 in the genome	1	Bo3g184480_ALDH7B4,Bo4g133190
Low P & Low Zn VS Low P & High Zn	C6	biological process	GO:0033015	tetrapyrrole catabolic process	2 of 113 in the list	76 of 26243 in the genome	1	Bo3g184480_ALDH7B4,Bo4g133190
Low P & Low Zn VS Low P & High Zn	C6	biological process	GO:0051187	cofactor catabolic process	2 of 113 in the list	76 of 26243 in the genome	1	Bo3g184480_ALDH7B4,Bo4g133190
Low P & Low Zn VS Low P & High Zn	C6	biological process	GO:0009991	response to extracellular stimulus	6 of 113 in the list	601 of 26243 in the genome	1	Bo9g165850,Bo2g028980,Bo4g045850,Bo5g155180,Bo00802s110,Bo3g134320
Low P & Low Zn VS Low P & High Zn	C6	biological process	GO:0031667	response to nutrient levels	6 of 113 in the list	601 of 26243 in the genome	1	Bo9g165850,Bo2g028980,Bo4g045850,Bo5g155180,Bo00802s110,Bo3g134320
Low P & Low Zn VS Low P & High Zn	C6	biological process	GO:0009664	plant-type cell wall organization	5 of 113 in the list	454 of 26243 in the genome	1	Bo1g053030,Bo4g106230,Bo8g094910,Bo5g155180,Bo7g104820
Low P & Low Zn VS Low P & High Zn	C6	biological process	GO:0044281	small molecule metabolic process	32 of 113 in the list	5605 of 26243 in the genome	1	Bo7g092760,Bo7g067720,Bo8g106270,Bo5g010550,Bo1g103650,Bo6g091450,Bo1g008360,Bo5g111190,Bo5g020510,Bo8g114550_PDS1,Bo3g042350_PLP2,Bo08879s010,Bo3g151380,Bo9g183500,Bo30259s010,Bo1g056690,Bo3g169220,Bo8g095480,Bo2g042260,Bo3g007630,Bo3g066100,Bo9g113900_HGO,Bo5g155180,Bo5g009130,Bo3g134320,Bo3g066850,Bo6g003390,Bo7g103820,Bo8g116120_MCCA,Bo2g124420,Bo5g125020,Bo8g110790
Low P & Low Zn VS Low P & High Zn	C6	biological process	GO:0055082	cellular chemical homeostasis	4 of 113 in the list	320 of 26243 in the genome	1	Bo7g077700,Bo7g092760,Bo00285s430,Bo1g103650
Low P & Low Zn VS Low P & High Zn	C6	biological process	GO:0044699	single-organism process	79 of 113 in the list	16334 of 26243 in the genome	1	Bo7g092760,Bo00285s430,Bo3g184480_ALDH7B4,Bo5g010550,Bo1g103650,Bo9g097590,Bo6g091450,Bo4g021590,Bo8g118060,Bo7g077700,Bo5g111190,Bo2g105250,Bo5g020510,Bo8g114550_PDS1,Bo3g042350_PLP2,Bo00796s010,Bo1g006240_SEN1,Bo08879s010,Bo3g151380,Bo9g183500,Bo3g055540,Bo30259s010,Bo1g056690,Bo5g017150,Bo8g095480,Bo1g039700,Bo2g042260,Bo9g113900_HGO,Bo2g116410,Bo4g074360,Bo5g155180,Bo1g009940,Bo9g018140,Bo3g1…
Low P & Low Zn VS Low P & High Zn	C6	biological process	GO:0003002	regionalization	4 of 113 in the list	330 of 26243 in the genome	1	Bo1g003510,Bo4g074360,Bo5g111190,Bo1g009940
Low P & Low Zn VS Low P & High Zn	C6	biological process	GO:0019439	aromatic compound catabolic process	6 of 113 in the list	631 of 26243 in the genome	1	Bo9g113900_HGO,Bo3g184480_ALDH7B4,Bo3g060690,Bo3g007630,Bo4g133190,Bo7g067720
Low P & Low Zn VS Low P & High Zn	C6	biological process	GO:1901701	cellular response to oxygen-containing compound	5 of 113 in the list	486 of 26243 in the genome	1	Bo9g175350,Bo2g116410,Bo7g092760,Bo5g155180,Bo2g124420
Low P & Low Zn VS Low P & High Zn	C6	biological process	GO:1901361	organic cyclic compound catabolic process	6 of 113 in the list	642 of 26243 in the genome	1	Bo9g113900_HGO,Bo3g184480_ALDH7B4,Bo3g060690,Bo3g007630,Bo4g133190,Bo7g067720
Low P & Low Zn VS Low P & High Zn	C6	biological process	GO:0010035	response to inorganic substance	13 of 113 in the list	1873 of 26243 in the genome	1	Bo9g165850,Bo5g021570,Bo3g184480_ALDH7B4,Bo4g045850,Bo00802s110,Bo8g095480,Bo1g039700,Bo3g042350_PLP2,Bo2g028980,Bo3g151380,Bo5g155180,Bo30259s010,Bo3g055540
Low P & Low Zn VS Low P & High Zn	C6	biological process	GO:0034470	ncRNA processing	2 of 113 in the list	92 of 26243 in the genome	1	Bo5g111190,Bo5g025690
Low P & Low Zn VS Low P & High Zn	C6	biological process	GO:0009756	carbohydrate mediated signaling	3 of 113 in the list	208 of 26243 in the genome	1	Bo2g116410,Bo7g092760,Bo2g124420
Low P & Low Zn VS Low P & High Zn	C6	biological process	GO:0071322	cellular response to carbohydrate stimulus	3 of 113 in the list	211 of 26243 in the genome	1	Bo2g116410,Bo7g092760,Bo2g124420
Low P & Low Zn VS Low P & High Zn	C6	biological process	GO:0006811	ion transport	15 of 113 in the list	2277 of 26243 in the genome	1	Bo9g117230,Bo9g165850,Bo4g021590,Bo7g077700,Bo00285s430,Bo4g045850,Bo00802s110,Bo3g060690,Bo8g095480,Bo2g042260,Bo8g038200,Bo8g090360,Bo03142s010,Bo5g155180,Bo1g103650
Low P & Low Zn VS Low P & High Zn	C6	biological process	GO:0044712	single-organism catabolic process	11 of 113 in the list	1541 of 26243 in the genome	1	Bo1g008360,Bo8g095480,Bo3g007630,Bo7g067720,Bo2g124420,Bo9g113900_HGO,Bo5g125020,Bo3g151380,Bo5g155180,Bo9g183500,Bo30259s010
Low P & Low Zn VS Low P & High Zn	C6	biological process	GO:0045229	external encapsulating structure organization	9 of 113 in the list	1193 of 26243 in the genome	1	Bo1g053030,Bo8g118060,Bo3g082110,Bo3g066100,Bo4g106230,Bo5g155180,Bo8g094910,Bo3g055540,Bo7g104820
Low P & Low Zn VS Low P & High Zn	C6	biological process	GO:0009607	response to biotic stimulus	13 of 113 in the list	1944 of 26243 in the genome	1	Bo4g021590,Bo6g108930,Bo6g095510,Bo7g092760,Bo3g042350_PLP2,Bo3g066100,Bo5g125020,Bo3g068510,Bo5g155180,Bo30259s010,Bo2g136120,Bo3g066850,Bo1g103650
Low P & Low Zn VS Low P & High Zn	C6	biological process	GO:0048513	animal organ development	5 of 113 in the list	534 of 26243 in the genome	1	Bo6g108930,Bo6g095510,Bo6g003390,Bo3g066850,Bo2g124420
Low P & Low Zn VS Low P & High Zn	C6	biological process	GO:0071555	cell wall organization	7 of 113 in the list	884 of 26243 in the genome	1	Bo1g053030,Bo4g106230,Bo8g118060,Bo8g094910,Bo5g155180,Bo7g104820,Bo3g066100
Low P & Low Zn VS Low P & High Zn	C6	biological process	GO:0071669	plant-type cell wall organization or biogenesis	5 of 113 in the list	567 of 26243 in the genome	1	Bo1g053030,Bo4g106230,Bo8g094910,Bo5g155180,Bo7g104820
Low P & Low Zn VS Low P & High Zn	C6	biological process	GO:0010243	response to organonitrogen compound	7 of 113 in the list	911 of 26243 in the genome	1	Bo5g042850,Bo2g167710,Bo4g021590,Bo1g003510,Bo5g021570,Bo1g009940,Bo3g042350_PLP2
Low P & Low Zn VS Low P & High Zn	C6	biological process	GO:0051273	beta-glucan metabolic process	3 of 113 in the list	260 of 26243 in the genome	1	Bo8g118060,Bo3g055540,Bo8g095480
Low P & Low Zn VS Low P & High Zn	C6	biological process	GO:0009605	response to external stimulus	17 of 113 in the list	2880 of 26243 in the genome	1	Bo6g095510,Bo7g092760,Bo00802s110,Bo3g066100,Bo5g155180,Bo3g134320,Bo3g066850,Bo1g103650,Bo4g021590,Bo9g165850,Bo6g108930,Bo4g045850,Bo3g082110,Bo3g042350_PLP2,Bo5g125020,Bo2g028980,Bo30259s010
Low P & Low Zn VS Low P & High Zn	C6	biological process	GO:1901136	carbohydrate derivative catabolic process	4 of 113 in the list	432 of 26243 in the genome	1	Bo5g125020,Bo3g007630,Bo7g067720,Bo2g124420
Low P & Low Zn VS Low P & High Zn	C6	biological process	GO:0000086	G2/M transition of mitotic cell cycle	2 of 113 in the list	137 of 26243 in the genome	1	Bo9g086880,Bo2g124420
Low P & Low Zn VS Low P & High Zn	C6	biological process	GO:0044839	cell cycle G2/M phase transition	2 of 113 in the list	137 of 26243 in the genome	1	Bo9g086880,Bo2g124420
Low P & Low Zn VS Low P & High Zn	C6	biological process	GO:0030003	cellular cation homeostasis	2 of 113 in the list	139 of 26243 in the genome	1	Bo7g077700,Bo1g103650
Low P & Low Zn VS Low P & High Zn	C6	biological process	GO:0007389	pattern specification process	4 of 113 in the list	439 of 26243 in the genome	1	Bo1g003510,Bo4g074360,Bo5g111190,Bo1g009940
Low P & Low Zn VS Low P & High Zn	C6	biological process	GO:0044770	cell cycle phase transition	2 of 113 in the list	142 of 26243 in the genome	1	Bo9g086880,Bo2g124420
Low P & Low Zn VS Low P & High Zn	C6	biological process	GO:0044772	mitotic cell cycle phase transition	2 of 113 in the list	142 of 26243 in the genome	1	Bo9g086880,Bo2g124420
Low P & Low Zn VS Low P & High Zn	C6	biological process	GO:0043207	response to external biotic stimulus	11 of 113 in the list	1735 of 26243 in the genome	1	Bo4g021590,Bo6g108930,Bo6g095510,Bo7g092760,Bo3g042350_PLP2,Bo3g066100,Bo5g125020,Bo5g155180,Bo30259s010,Bo3g066850,Bo1g103650
Low P & Low Zn VS Low P & High Zn	C6	biological process	GO:0051707	response to other organism	11 of 113 in the list	1735 of 26243 in the genome	1	Bo4g021590,Bo6g108930,Bo6g095510,Bo7g092760,Bo3g042350_PLP2,Bo3g066100,Bo5g125020,Bo5g155180,Bo30259s010,Bo3g066850,Bo1g103650
Low P & Low Zn VS Low P & High Zn	C6	biological process	GO:0071554	cell wall organization or biogenesis	9 of 113 in the list	1359 of 26243 in the genome	1	Bo1g053030,Bo8g118060,Bo8g095480,Bo3g066100,Bo4g106230,Bo5g155180,Bo8g094910,Bo3g055540,Bo7g104820
Low P & Low Zn VS Low P & High Zn	C6	biological process	GO:0098771	inorganic ion homeostasis	2 of 113 in the list	148 of 26243 in the genome	1	Bo7g077700,Bo1g103650
Low P & Low Zn VS Low P & High Zn	C6	biological process	GO:0045017	glycerolipid biosynthetic process	2 of 113 in the list	150 of 26243 in the genome	1	Bo6g099170,Bo3g048280
Low P & Low Zn VS Low P & High Zn	C6	biological process	GO:0046474	glycerophospholipid biosynthetic process	2 of 113 in the list	150 of 26243 in the genome	1	Bo6g099170,Bo3g048280
Low P & Low Zn VS Low P & High Zn	C6	biological process	GO:0006807	nitrogen compound metabolic process	43 of 113 in the list	8613 of 26243 in the genome	1	Bo6g095510,Bo5g045140,Bo7g092760,Bo3g184480_ALDH7B4,Bo4g133190,Bo7g067720,Bo9g086880,Bo8g106270,Bo5g010550,Bo1g103650,Bo6g091450,Bo1g008360,Bo5g111190,Bo2g105250,Bo5g020510,Bo3g060690,Bo8g114550_PDS1,Bo1g006240_SEN1,Bo08879s010,Bo3g151380,Bo3g055540,Bo3g169220,Bo8g095480,Bo3g007630,Bo3g152610,Bo3g066100,Bo9g113900_HGO,Bo1g003510,Bo7g119000,Bo5g009130,Bo5g025690,Bo3g134320,Bo1g009940,Bo6g108930,Bo…
Low P & Low Zn VS Low P & High Zn	C6	biological process	GO:0044270	cellular nitrogen compound catabolic process	5 of 113 in the list	636 of 26243 in the genome	1	Bo3g184480_ALDH7B4,Bo3g060690,Bo3g007630,Bo4g133190,Bo7g067720
Low P & Low Zn VS Low P & High Zn	C6	biological process	GO:0046700	heterocycle catabolic process	5 of 113 in the list	636 of 26243 in the genome	1	Bo3g184480_ALDH7B4,Bo3g060690,Bo3g007630,Bo4g133190,Bo7g067720
Low P & Low Zn VS Low P & High Zn	C6	biological process	GO:0006820	anion transport	7 of 113 in the list	1006 of 26243 in the genome	1	Bo9g165850,Bo4g021590,Bo8g090360,Bo7g077700,Bo4g045850,Bo5g155180,Bo00802s110
Low P & Low Zn VS Low P & High Zn	C6	biological process	GO:0008654	phospholipid biosynthetic process	2 of 113 in the list	156 of 26243 in the genome	1	Bo6g099170,Bo3g048280
Low P & Low Zn VS Low P & High Zn	C6	biological process	GO:0006873	cellular ion homeostasis	3 of 113 in the list	314 of 26243 in the genome	1	Bo7g077700,Bo00285s430,Bo1g103650
Low P & Low Zn VS Low P & High Zn	C6	biological process	GO:0048878	chemical homeostasis	4 of 113 in the list	482 of 26243 in the genome	1	Bo7g077700,Bo7g092760,Bo00285s430,Bo1g103650
Low P & Low Zn VS Low P & High Zn	C6	biological process	GO:0016049	cell growth	4 of 113 in the list	484 of 26243 in the genome	1	Bo6g108930,Bo6g095510,Bo4g045850,Bo3g082110
Low P & Low Zn VS Low P & High Zn	C6	biological process	GO:0002252	immune effector process	3 of 113 in the list	341 of 26243 in the genome	1	Bo5g042850,Bo4g021590,Bo3g042350_PLP2
Low P & Low Zn VS Low P & High Zn	C6	biological process	GO:0001101	response to acid chemical	4 of 113 in the list	517 of 26243 in the genome	1	Bo9g175350,Bo2g028980,Bo3g184480_ALDH7B4,Bo5g155180
Low P & Low Zn VS Low P & High Zn	C6	biological process	GO:0070838	divalent metal ion transport	3 of 113 in the list	347 of 26243 in the genome	1	Bo4g045850,Bo8g095480,Bo1g103650
Low P & Low Zn VS Low P & High Zn	C6	biological process	GO:0072511	divalent inorganic cation transport	3 of 113 in the list	347 of 26243 in the genome	1	Bo4g045850,Bo8g095480,Bo1g103650
Low P & Low Zn VS Low P & High Zn	C6	biological process	GO:0072329	monocarboxylic acid catabolic process	3 of 113 in the list	348 of 26243 in the genome	1	Bo9g113900_HGO,Bo9g183500,Bo5g155180
Low P & Low Zn VS Low P & High Zn	C6	biological process	GO:0015698	inorganic anion transport	4 of 113 in the list	524 of 26243 in the genome	1	Bo9g165850,Bo4g045850,Bo5g155180,Bo00802s110
Low P & Low Zn VS Low P & High Zn	C6	biological process	GO:0010038	response to metal ion	8 of 113 in the list	1287 of 26243 in the genome	1	Bo9g165850,Bo5g021570,Bo3g151380,Bo3g055540,Bo8g095480,Bo30259s010,Bo1g039700,Bo3g042350_PLP2
Low P & Low Zn VS Low P & High Zn	C6	biological process	GO:0072593	reactive oxygen species metabolic process	5 of 113 in the list	709 of 26243 in the genome	1	Bo1g008360,Bo8g118060,Bo8g095480,Bo1g039700,Bo3g042350_PLP2
Low P & Low Zn VS Low P & High Zn	C6	biological process	GO:0044282	small molecule catabolic process	7 of 113 in the list	1102 of 26243 in the genome	1	Bo1g008360,Bo9g113900_HGO,Bo3g151380,Bo9g183500,Bo5g155180,Bo8g095480,Bo30259s010
Low P & Low Zn VS Low P & High Zn	C6	biological process	GO:1901698	response to nitrogen compound	7 of 113 in the list	1109 of 26243 in the genome	1	Bo5g042850,Bo2g167710,Bo4g021590,Bo1g003510,Bo5g021570,Bo1g009940,Bo3g042350_PLP2
Low P & Low Zn VS Low P & High Zn	C6	biological process	GO:0006778	porphyrin-containing compound metabolic process	3 of 113 in the list	361 of 26243 in the genome	1	Bo3g184480_ALDH7B4,Bo6g003390,Bo4g133190
Low P & Low Zn VS Low P & High Zn	C6	biological process	GO:0019725	cellular homeostasis	4 of 113 in the list	540 of 26243 in the genome	1	Bo7g077700,Bo7g092760,Bo00285s430,Bo1g103650
Low P & Low Zn VS Low P & High Zn	C6	biological process	GO:0033013	tetrapyrrole metabolic process	3 of 113 in the list	368 of 26243 in the genome	1	Bo3g184480_ALDH7B4,Bo6g003390,Bo4g133190
Low P & Low Zn VS Low P & High Zn	C6	biological process	GO:0051186	cofactor metabolic process	5 of 113 in the list	738 of 26243 in the genome	1	Bo08879s010,Bo3g184480_ALDH7B4,Bo6g003390,Bo8g058540,Bo4g133190
Low P & Low Zn VS Low P & High Zn	C6	biological process	GO:0010876	lipid localization	3 of 113 in the list	371 of 26243 in the genome	1	Bo2g116410,Bo2g124420,Bo9g022280
Low P & Low Zn VS Low P & High Zn	C6	biological process	GO:0016143	S-glycoside metabolic process	3 of 113 in the list	375 of 26243 in the genome	1	Bo6g091450,Bo5g125020,Bo2g124420
Low P & Low Zn VS Low P & High Zn	C6	biological process	GO:0019757	glycosinolate metabolic process	3 of 113 in the list	375 of 26243 in the genome	1	Bo6g091450,Bo5g125020,Bo2g124420
Low P & Low Zn VS Low P & High Zn	C6	biological process	GO:0009683	indoleacetic acid metabolic process	2 of 113 in the list	209 of 26243 in the genome	1	Bo6g091450,Bo3g066100
Low P & Low Zn VS Low P & High Zn	C6	biological process	GO:0055080	cation homeostasis	2 of 113 in the list	212 of 26243 in the genome	1	Bo7g077700,Bo1g103650
Low P & Low Zn VS Low P & High Zn	C6	biological process	GO:0000160	phosphorelay signal transduction system	2 of 113 in the list	214 of 26243 in the genome	1	Bo3g068510,Bo3g184480_ALDH7B4
Low P & Low Zn VS Low P & High Zn	C6	biological process	GO:0040007	growth	5 of 113 in the list	774 of 26243 in the genome	1	Bo6g108930,Bo6g095510,Bo4g045850,Bo8g095480,Bo3g082110
Low P & Low Zn VS Low P & High Zn	C6	biological process	GO:1903047	mitotic cell cycle process	2 of 113 in the list	218 of 26243 in the genome	1	Bo9g086880,Bo2g124420
Low P & Low Zn VS Low P & High Zn	C6	biological process	GO:0044767	single-organism developmental process	25 of 113 in the list	5063 of 26243 in the genome	1	Bo3g169220,Bo6g095510,Bo1g003510,Bo9g086880,Bo2g116410,Bo4g074360,Bo4g151130_ATPSK2,Bo2g136120,Bo1g009940,Bo9g018140,Bo3g066850,Bo1g053030,Bo6g108930,Bo8g118060,Bo4g045850,Bo6g003390,Bo5g111190,Bo3g082110,Bo2g124420,Bo1g006240_SEN1,Bo4g106230,Bo8g094910,Bo30259s010,Bo3g055540,Bo7g104820
Low P & Low Zn VS Low P & High Zn	C6	biological process	GO:0051704	multi-organism process	11 of 113 in the list	2029 of 26243 in the genome	1	Bo4g021590,Bo6g108930,Bo6g095510,Bo7g092760,Bo3g042350_PLP2,Bo3g066100,Bo5g125020,Bo5g155180,Bo30259s010,Bo3g066850,Bo1g103650
Low P & Low Zn VS Low P & High Zn	C6	biological process	GO:0006261	DNA-dependent DNA replication	2 of 113 in the list	229 of 26243 in the genome	1	Bo9g086880,Bo2g124420
Low P & Low Zn VS Low P & High Zn	C6	biological process	GO:0042592	homeostatic process	5 of 113 in the list	801 of 26243 in the genome	1	Bo7g077700,Bo7g092760,Bo00285s430,Bo2g124420,Bo1g103650
Low P & Low Zn VS Low P & High Zn	C6	biological process	GO:0050801	ion homeostasis	3 of 113 in the list	416 of 26243 in the genome	1	Bo7g077700,Bo00285s430,Bo1g103650
Low P & Low Zn VS Low P & High Zn	C6	biological process	GO:1901135	carbohydrate derivative metabolic process	8 of 113 in the list	1423 of 26243 in the genome	1	Bo6g091450,Bo3g007630,Bo7g067720,Bo2g124420,Bo5g125020,Bo2g028980,Bo3g055540,Bo1g103650
Low P & Low Zn VS Low P & High Zn	C6	biological process	GO:0009628	response to abiotic stimulus	21 of 113 in the list	4223 of 26243 in the genome	1	Bo7g092760,Bo3g184480_ALDH7B4,Bo8g095480,Bo1g039700,Bo1g003510,Bo2g116410,Bo3g134320,Bo3g066850,Bo1g008360,Bo2g020750,Bo3g082110,Bo3g042350_PLP2,Bo2g124420,Bo8g038200,Bo2g028980,Bo4g106230,Bo3g068510,Bo08879s010,Bo9g175410,Bo30259s010,Bo3g055540
Low P & Low Zn VS Low P & High Zn	C6	biological process	GO:0072330	monocarboxylic acid biosynthetic process	2 of 113 in the list	239 of 26243 in the genome	1	Bo3g134320,Bo3g042350_PLP2
Low P & Low Zn VS Low P & High Zn	C6	biological process	GO:0009414	response to water deprivation	2 of 113 in the list	240 of 26243 in the genome	1	Bo2g028980,Bo3g184480_ALDH7B4
Low P & Low Zn VS Low P & High Zn	C6	biological process	GO:0009642	response to light intensity	3 of 113 in the list	426 of 26243 in the genome	1	Bo9g175410,Bo3g134320,Bo3g042350_PLP2
Low P & Low Zn VS Low P & High Zn	C6	biological process	GO:0033554	cellular response to stress	11 of 113 in the list	2078 of 26243 in the genome	1	Bo9g165850,Bo4g021590,Bo7g092760,Bo4g045850,Bo00802s110,Bo2g124420,Bo3g042350_PLP2,Bo2g028980,Bo5g155180,Bo3g134320,Bo3g066850
Low P & Low Zn VS Low P & High Zn	C6	biological process	GO:0009415	response to water	2 of 113 in the list	245 of 26243 in the genome	1	Bo2g028980,Bo3g184480_ALDH7B4
Low P & Low Zn VS Low P & High Zn	C6	biological process	GO:0065008	regulation of biological quality	8 of 113 in the list	1464 of 26243 in the genome	1	Bo6g091450,Bo7g077700,Bo7g092760,Bo00285s430,Bo3g082110,Bo2g124420,Bo1g103650,Bo3g066100
Low P & Low Zn VS Low P & High Zn	C6	biological process	GO:0006073	cellular glucan metabolic process	4 of 113 in the list	642 of 26243 in the genome	1	Bo8g118060,Bo3g055540,Bo8g095480,Bo3g082110
Low P & Low Zn VS Low P & High Zn	C6	biological process	GO:0009850	auxin metabolic process	2 of 113 in the list	257 of 26243 in the genome	1	Bo6g091450,Bo3g066100
Low P & Low Zn VS Low P & High Zn	C6	biological process	GO:0006468	protein phosphorylation	3 of 113 in the list	449 of 26243 in the genome	1	Bo5g021570,Bo3g060690,Bo2g124420
Low P & Low Zn VS Low P & High Zn	C6	biological process	GO:0009719	response to endogenous stimulus	17 of 113 in the list	3433 of 26243 in the genome	1	Bo5g042850,Bo9g175350,Bo5g021570,Bo1g005680,Bo3g184480_ALDH7B4,Bo7g117940,Bo1g003510,Bo3g100790,Bo5g155180,Bo1g009940,Bo3g066850,Bo4g021590,Bo3g042350_PLP2,Bo2g124420,Bo2g167710,Bo1g006240_SEN1,Bo3g068510
Low P & Low Zn VS Low P & High Zn	C6	biological process	GO:0042430	indole-containing compound metabolic process	2 of 113 in the list	264 of 26243 in the genome	1	Bo6g091450,Bo3g066100
Low P & Low Zn VS Low P & High Zn	C6	biological process	GO:0044264	cellular polysaccharide metabolic process	4 of 113 in the list	659 of 26243 in the genome	1	Bo8g118060,Bo3g055540,Bo8g095480,Bo3g082110
Low P & Low Zn VS Low P & High Zn	C6	biological process	GO:0016114	terpenoid biosynthetic process	2 of 113 in the list	269 of 26243 in the genome	1	Bo4g045690,Bo8g114550_PDS1
Low P & Low Zn VS Low P & High Zn	C6	biological process	GO:0043604	amide biosynthetic process	3 of 113 in the list	465 of 26243 in the genome	1	Bo00875s080,Bo3g134320,Bo7g067720
Low P & Low Zn VS Low P & High Zn	C6	biological process	GO:0000278	mitotic cell cycle	2 of 113 in the list	271 of 26243 in the genome	1	Bo9g086880,Bo2g124420
Low P & Low Zn VS Low P & High Zn	C6	biological process	GO:0009648	photoperiodism	2 of 113 in the list	273 of 26243 in the genome	1	Bo2g116410,Bo08879s010
Low P & Low Zn VS Low P & High Zn	C6	biological process	GO:0016310	phosphorylation	3 of 113 in the list	471 of 26243 in the genome	1	Bo5g021570,Bo3g060690,Bo2g124420
Low P & Low Zn VS Low P & High Zn	C6	biological process	GO:0048511	rhythmic process	2 of 113 in the list	275 of 26243 in the genome	1	Bo1g039700,Bo2g124420
Low P & Low Zn VS Low P & High Zn	C6	biological process	GO:1901657	glycosyl compound metabolic process	3 of 113 in the list	472 of 26243 in the genome	1	Bo6g091450,Bo5g125020,Bo2g124420
Low P & Low Zn VS Low P & High Zn	C6	biological process	GO:0042743	hydrogen peroxide metabolic process	4 of 113 in the list	679 of 26243 in the genome	1	Bo1g008360,Bo8g118060,Bo8g095480,Bo3g042350_PLP2
Low P & Low Zn VS Low P & High Zn	C6	biological process	GO:0034754	cellular hormone metabolic process	2 of 113 in the list	280 of 26243 in the genome	1	Bo6g091450,Bo3g066100
Low P & Low Zn VS Low P & High Zn	C6	biological process	GO:0015849	organic acid transport	3 of 113 in the list	480 of 26243 in the genome	1	Bo4g021590,Bo8g090360,Bo7g077700
Low P & Low Zn VS Low P & High Zn	C6	biological process	GO:0046942	carboxylic acid transport	3 of 113 in the list	480 of 26243 in the genome	1	Bo4g021590,Bo8g090360,Bo7g077700
Low P & Low Zn VS Low P & High Zn	C6	biological process	GO:0090407	organophosphate biosynthetic process	4 of 113 in the list	686 of 26243 in the genome	1	Bo6g099170,Bo5g111190,Bo3g048280,Bo1g103650
Low P & Low Zn VS Low P & High Zn	C6	biological process	GO:0044042	glucan metabolic process	4 of 113 in the list	688 of 26243 in the genome	1	Bo8g118060,Bo3g055540,Bo8g095480,Bo3g082110
Low P & Low Zn VS Low P & High Zn	C6	biological process	GO:0032787	monocarboxylic acid metabolic process	11 of 113 in the list	2193 of 26243 in the genome	1	Bo1g056690,Bo6g091450,Bo7g103820,Bo8g095480,Bo3g042350_PLP2,Bo3g066100,Bo9g113900_HGO,Bo5g155180,Bo9g183500,Bo3g134320,Bo3g066850
Low P & Low Zn VS Low P & High Zn	C6	biological process	GO:0016570	histone modification	3 of 113 in the list	494 of 26243 in the genome	1	Bo1g003510,Bo1g009940,Bo2g124420
Low P & Low Zn VS Low P & High Zn	C6	biological process	GO:0015711	organic anion transport	3 of 113 in the list	496 of 26243 in the genome	1	Bo4g021590,Bo8g090360,Bo7g077700
Low P & Low Zn VS Low P & High Zn	C6	biological process	GO:0016569	covalent chromatin modification	3 of 113 in the list	499 of 26243 in the genome	1	Bo1g003510,Bo1g009940,Bo2g124420
Low P & Low Zn VS Low P & High Zn	C6	biological process	GO:0008299	isoprenoid biosynthetic process	2 of 113 in the list	301 of 26243 in the genome	1	Bo4g045690,Bo8g114550_PDS1
Low P & Low Zn VS Low P & High Zn	C6	biological process	GO:0051726	regulation of cell cycle	2 of 113 in the list	301 of 26243 in the genome	1	Bo9g086880,Bo2g124420
Low P & Low Zn VS Low P & High Zn	C6	biological process	GO:0008610	lipid biosynthetic process	6 of 113 in the list	1148 of 26243 in the genome	1	Bo6g099170,Bo2g028980,Bo4g045690,Bo8g114550_PDS1,Bo3g048280,Bo3g042350_PLP2
Low P & Low Zn VS Low P & High Zn	C6	biological process	GO:0070647	protein modification by small protein conjugation or removal	4 of 113 in the list	719 of 26243 in the genome	1	Bo1g008360,Bo8g118060,Bo2g116410,Bo2g124420
Low P & Low Zn VS Low P & High Zn	C6	biological process	GO:0016053	organic acid biosynthetic process	5 of 113 in the list	933 of 26243 in the genome	1	Bo6g091450,Bo6g003390,Bo8g095480,Bo3g134320,Bo3g042350_PLP2
Low P & Low Zn VS Low P & High Zn	C6	biological process	GO:0046394	carboxylic acid biosynthetic process	5 of 113 in the list	933 of 26243 in the genome	1	Bo6g091450,Bo6g003390,Bo8g095480,Bo3g134320,Bo3g042350_PLP2
Low P & Low Zn VS Low P & High Zn	C6	biological process	GO:0042546	cell wall biogenesis	2 of 113 in the list	304 of 26243 in the genome	1	Bo3g055540,Bo8g095480
Low P & Low Zn VS Low P & High Zn	C6	biological process	GO:0034660	ncRNA metabolic process	2 of 113 in the list	308 of 26243 in the genome	1	Bo5g111190,Bo5g025690
Low P & Low Zn VS Low P & High Zn	C6	biological process	GO:0009150	purine ribonucleotide metabolic process	3 of 113 in the list	525 of 26243 in the genome	1	Bo3g007630,Bo7g067720,Bo1g103650
Low P & Low Zn VS Low P & High Zn	C6	biological process	GO:0008652	cellular amino acid biosynthetic process	4 of 113 in the list	743 of 26243 in the genome	1	Bo6g091450,Bo6g003390,Bo8g095480,Bo3g134320
Low P & Low Zn VS Low P & High Zn	C6	biological process	GO:0048507	meristem development	4 of 113 in the list	746 of 26243 in the genome	1	Bo2g116410,Bo8g095480,Bo3g082110,Bo2g124420
Low P & Low Zn VS Low P & High Zn	C6	biological process	GO:0006790	sulfur compound metabolic process	6 of 113 in the list	1190 of 26243 in the genome	1	Bo6g091450,Bo5g125020,Bo6g003390,Bo8g058540,Bo8g095480,Bo2g124420
Low P & Low Zn VS Low P & High Zn	C6	biological process	GO:0006970	response to osmotic stress	8 of 113 in the list	1636 of 26243 in the genome	1	Bo8g038200,Bo1g003510,Bo7g092760,Bo3g184480_ALDH7B4,Bo3g055540,Bo8g095480,Bo30259s010,Bo3g066850
Low P & Low Zn VS Low P & High Zn	C6	biological process	GO:0009259	ribonucleotide metabolic process	3 of 113 in the list	539 of 26243 in the genome	1	Bo3g007630,Bo7g067720,Bo1g103650
Low P & Low Zn VS Low P & High Zn	C6	biological process	GO:0043603	cellular amide metabolic process	3 of 113 in the list	539 of 26243 in the genome	1	Bo00875s080,Bo3g134320,Bo7g067720
Low P & Low Zn VS Low P & High Zn	C6	biological process	GO:0006952	defense response	11 of 113 in the list	2313 of 26243 in the genome	1	Bo4g021590,Bo3g169220,Bo6g108930,Bo4g194400,Bo5g021570,Bo6g095510,Bo2g124420,Bo3g042350_PLP2,Bo5g155180,Bo30259s010,Bo3g066850
Low P & Low Zn VS Low P & High Zn	C6	biological process	GO:0070646	protein modification by small protein removal	2 of 113 in the list	334 of 26243 in the genome	1	Bo1g008360,Bo8g118060
Low P & Low Zn VS Low P & High Zn	C6	biological process	GO:0019693	ribose phosphate metabolic process	3 of 113 in the list	553 of 26243 in the genome	1	Bo3g007630,Bo7g067720,Bo1g103650
Low P & Low Zn VS Low P & High Zn	C6	biological process	GO:0034655	nucleobase-containing compound catabolic process	3 of 113 in the list	553 of 26243 in the genome	1	Bo3g060690,Bo3g007630,Bo7g067720
Low P & Low Zn VS Low P & High Zn	C6	biological process	GO:0009057	macromolecule catabolic process	6 of 113 in the list	1220 of 26243 in the genome	1	Bo9g086880,Bo1g005680,Bo3g060690,Bo7g117940,Bo4g133190,Bo3g066100
Low P & Low Zn VS Low P & High Zn	C6	biological process	GO:0044763	single-organism cellular process	56 of 113 in the list	12697 of 26243 in the genome	1	Bo6g095510,Bo7g092760,Bo00285s430,Bo3g184480_ALDH7B4,Bo00802s110,Bo7g067720,Bo9g086880,Bo4g151130_ATPSK2,Bo8g106270,Bo2g136120,Bo5g010550,Bo1g103650,Bo6g091450,Bo1g008360,Bo7g077700,Bo4g045850,Bo5g111190,Bo5g020510,Bo8g114550_PDS1,Bo3g042350_PLP2,Bo00796s010,Bo08879s010,Bo3g151380,Bo9g183500,Bo30259s010,Bo1g056690,Bo9g175350,Bo3g169220,Bo6g099170,Bo8g095480,Bo2g042260,Bo3g007630,Bo3g066100,Bo9g11…
Low P & Low Zn VS Low P & High Zn	C6	biological process	GO:0009062	fatty acid catabolic process	2 of 113 in the list	346 of 26243 in the genome	1	Bo9g183500,Bo5g155180
Low P & Low Zn VS Low P & High Zn	C6	biological process	GO:0009266	response to temperature stimulus	3 of 113 in the list	568 of 26243 in the genome	1	Bo3g068510,Bo2g116410,Bo2g124420
Low P & Low Zn VS Low P & High Zn	C6	biological process	GO:0042044	fluid transport	2 of 113 in the list	353 of 26243 in the genome	1	Bo4g045850,Bo8g095480
Low P & Low Zn VS Low P & High Zn	C6	biological process	GO:0042445	hormone metabolic process	2 of 113 in the list	353 of 26243 in the genome	1	Bo6g091450,Bo3g066100
Low P & Low Zn VS Low P & High Zn	C6	biological process	GO:0006984	ER-nucleus signaling pathway	2 of 113 in the list	354 of 26243 in the genome	1	Bo7g092760,Bo3g066850
Low P & Low Zn VS Low P & High Zn	C6	biological process	GO:0044242	cellular lipid catabolic process	2 of 113 in the list	356 of 26243 in the genome	1	Bo9g183500,Bo5g155180
Low P & Low Zn VS Low P & High Zn	C6	biological process	GO:0032502	developmental process	29 of 113 in the list	6521 of 26243 in the genome	1	Bo3g169220,Bo6g095510,Bo8g095480,Bo1g003510,Bo9g086880,Bo2g116410,Bo4g074360,Bo4g151130_ATPSK2,Bo2g136120,Bo1g009940,Bo9g018140,Bo3g066850,Bo1g008360,Bo1g053030,Bo6g108930,Bo8g118060,Bo4g181990,Bo4g045850,Bo6g003390,Bo5g111190,Bo7g092700,Bo3g082110,Bo2g124420,Bo1g006240_SEN1,Bo4g106230,Bo8g094910,Bo30259s010,Bo3g055540,Bo7g104820
Low P & Low Zn VS Low P & High Zn	C6	biological process	GO:0015672	monovalent inorganic cation transport	2 of 113 in the list	360 of 26243 in the genome	1	Bo7g077700,Bo3g060690
Low P & Low Zn VS Low P & High Zn	C6	biological process	GO:0006195	purine nucleotide catabolic process	2 of 113 in the list	361 of 26243 in the genome	1	Bo3g007630,Bo7g067720
Low P & Low Zn VS Low P & High Zn	C6	biological process	GO:0009154	purine ribonucleotide catabolic process	2 of 113 in the list	361 of 26243 in the genome	1	Bo3g007630,Bo7g067720
Low P & Low Zn VS Low P & High Zn	C6	biological process	GO:0009261	ribonucleotide catabolic process	2 of 113 in the list	361 of 26243 in the genome	1	Bo3g007630,Bo7g067720
Low P & Low Zn VS Low P & High Zn	C6	biological process	GO:0072523	purine-containing compound catabolic process	2 of 113 in the list	361 of 26243 in the genome	1	Bo3g007630,Bo7g067720
Low P & Low Zn VS Low P & High Zn	C6	biological process	GO:0008152	metabolic process	84 of 113 in the list	19276 of 26243 in the genome	1	Bo7g092760,Bo1g005680,Bo3g184480_ALDH7B4,Bo7g117940,Bo5g010550,Bo1g103650,Bo9g097590,Bo6g091450,Bo4g021590,Bo8g118060,Bo5g111190,Bo2g105250,Bo5g020510,Bo8g114550_PDS1,Bo3g042350_PLP2,Bo1g006240_SEN1,Bo08879s010,Bo3g151380,Bo9g183500,Bo3g055540,Bo30259s010,Bo1g056690,Bo5g017150,Bo8g027310,Bo8g095480,Bo3g152610,Bo1g039700,Bo2g042260,Bo5g009890,Bo9g113900_HGO,Bo2g116410,Bo4g074360,Bo5g155180,Bo5g025…
Low P & Low Zn VS Low P & High Zn	C6	biological process	GO:0006163	purine nucleotide metabolic process	3 of 113 in the list	587 of 26243 in the genome	1	Bo3g007630,Bo7g067720,Bo1g103650
Low P & Low Zn VS Low P & High Zn	C6	biological process	GO:0009166	nucleotide catabolic process	2 of 113 in the list	364 of 26243 in the genome	1	Bo3g007630,Bo7g067720
Low P & Low Zn VS Low P & High Zn	C6	biological process	GO:0046434	organophosphate catabolic process	2 of 113 in the list	364 of 26243 in the genome	1	Bo3g007630,Bo7g067720
Low P & Low Zn VS Low P & High Zn	C6	biological process	GO:1901292	nucleoside phosphate catabolic process	2 of 113 in the list	364 of 26243 in the genome	1	Bo3g007630,Bo7g067720
Low P & Low Zn VS Low P & High Zn	C6	biological process	GO:0044262	cellular carbohydrate metabolic process	4 of 113 in the list	815 of 26243 in the genome	1	Bo8g118060,Bo3g055540,Bo8g095480,Bo3g082110
Low P & Low Zn VS Low P & High Zn	C6	biological process	GO:0007154	cell communication	17 of 113 in the list	3795 of 26243 in the genome	1	Bo9g175350,Bo7g092760,Bo3g184480_ALDH7B4,Bo00802s110,Bo2g116410,Bo5g155180,Bo3g134320,Bo3g066850,Bo6g116490,Bo9g165850,Bo4g045850,Bo3g082110,Bo3g042350_PLP2,Bo2g124420,Bo00796s010,Bo2g028980,Bo3g068510
Low P & Low Zn VS Low P & High Zn	C6	biological process	GO:0009117	nucleotide metabolic process	5 of 113 in the list	1049 of 26243 in the genome	1	Bo08879s010,Bo5g111190,Bo3g007630,Bo7g067720,Bo1g103650
Low P & Low Zn VS Low P & High Zn	C6	biological process	GO:0044265	cellular macromolecule catabolic process	5 of 113 in the list	1061 of 26243 in the genome	1	Bo9g086880,Bo1g005680,Bo3g060690,Bo7g117940,Bo4g133190
Low P & Low Zn VS Low P & High Zn	C6	biological process	GO:0048856	anatomical structure development	23 of 113 in the list	5219 of 26243 in the genome	1	Bo3g169220,Bo6g095510,Bo8g095480,Bo1g003510,Bo9g086880,Bo2g116410,Bo4g074360,Bo4g151130_ATPSK2,Bo2g136120,Bo1g009940,Bo9g018140,Bo3g066850,Bo6g108930,Bo1g053030,Bo8g118060,Bo4g045850,Bo6g003390,Bo5g111190,Bo3g082110,Bo2g124420,Bo30259s010,Bo3g055540,Bo7g104820
Low P & Low Zn VS Low P & High Zn	C6	biological process	GO:0000902	cell morphogenesis	5 of 113 in the list	1068 of 26243 in the genome	1	Bo1g053030,Bo9g086880,Bo7g104820,Bo3g082110,Bo2g124420
Low P & Low Zn VS Low P & High Zn	C6	biological process	GO:0016042	lipid catabolic process	2 of 113 in the list	381 of 26243 in the genome	1	Bo9g183500,Bo5g155180
Low P & Low Zn VS Low P & High Zn	C6	biological process	GO:0048588	developmental cell growth	2 of 113 in the list	382 of 26243 in the genome	1	Bo4g045850,Bo3g082110
Low P & Low Zn VS Low P & High Zn	C6	biological process	GO:0006650	glycerophospholipid metabolic process	2 of 113 in the list	383 of 26243 in the genome	1	Bo6g099170,Bo3g048280
Low P & Low Zn VS Low P & High Zn	C6	biological process	GO:0044283	small molecule biosynthetic process	5 of 113 in the list	1074 of 26243 in the genome	1	Bo6g091450,Bo6g003390,Bo8g095480,Bo3g134320,Bo3g042350_PLP2
Low P & Low Zn VS Low P & High Zn	C6	biological process	GO:0072521	purine-containing compound metabolic process	3 of 113 in the list	616 of 26243 in the genome	1	Bo3g007630,Bo7g067720,Bo1g103650
Low P & Low Zn VS Low P & High Zn	C6	biological process	GO:0009416	response to light stimulus	8 of 113 in the list	1774 of 26243 in the genome	1	Bo3g082110,Bo1g039700,Bo2g124420,Bo3g042350_PLP2,Bo08879s010,Bo2g116410,Bo9g175410,Bo3g134320
Low P & Low Zn VS Low P & High Zn	C6	biological process	GO:0032501	multicellular organismal process	19 of 113 in the list	4333 of 26243 in the genome	1	Bo3g169220,Bo6g095510,Bo7g092760,Bo8g095480,Bo1g003510,Bo9g086880,Bo2g116410,Bo4g074360,Bo2g136120,Bo1g009940,Bo3g066850,Bo6g108930,Bo8g118060,Bo6g003390,Bo5g111190,Bo3g082110,Bo2g124420,Bo30259s010,Bo3g055540
Low P & Low Zn VS Low P & High Zn	C6	biological process	GO:0009409	response to cold	2 of 113 in the list	392 of 26243 in the genome	1	Bo2g116410,Bo2g124420
Low P & Low Zn VS Low P & High Zn	C6	biological process	GO:0019748	secondary metabolic process	5 of 113 in the list	1089 of 26243 in the genome	1	Bo6g091450,Bo5g125020,Bo8g110790,Bo5g010550,Bo2g124420
Low P & Low Zn VS Low P & High Zn	C6	biological process	GO:0000097	sulfur amino acid biosynthetic process	3 of 113 in the list	631 of 26243 in the genome	1	Bo6g091450,Bo6g003390,Bo8g095480
Low P & Low Zn VS Low P & High Zn	C6	biological process	GO:0009725	response to hormone	13 of 113 in the list	2960 of 26243 in the genome	1	Bo9g175350,Bo1g005680,Bo3g184480_ALDH7B4,Bo7g117940,Bo2g124420,Bo3g042350_PLP2,Bo1g006240_SEN1,Bo1g003510,Bo3g100790,Bo3g068510,Bo5g155180,Bo1g009940,Bo3g066850
Low P & Low Zn VS Low P & High Zn	C6	biological process	GO:0046486	glycerolipid metabolic process	2 of 113 in the list	406 of 26243 in the genome	1	Bo6g099170,Bo3g048280
Low P & Low Zn VS Low P & High Zn	C6	biological process	GO:0000096	sulfur amino acid metabolic process	3 of 113 in the list	643 of 26243 in the genome	1	Bo6g091450,Bo6g003390,Bo8g095480
Low P & Low Zn VS Low P & High Zn	C6	biological process	GO:0010073	meristem maintenance	2 of 113 in the list	410 of 26243 in the genome	1	Bo8g095480,Bo3g082110
Low P & Low Zn VS Low P & High Zn	C6	biological process	GO:0030163	protein catabolic process	4 of 113 in the list	885 of 26243 in the genome	1	Bo9g086880,Bo1g005680,Bo7g117940,Bo4g133190
Low P & Low Zn VS Low P & High Zn	C6	biological process	GO:0044257	cellular protein catabolic process	4 of 113 in the list	885 of 26243 in the genome	1	Bo9g086880,Bo1g005680,Bo7g117940,Bo4g133190
Low P & Low Zn VS Low P & High Zn	C6	biological process	GO:0009165	nucleotide biosynthetic process	2 of 113 in the list	414 of 26243 in the genome	1	Bo5g111190,Bo1g103650
Low P & Low Zn VS Low P & High Zn	C6	biological process	GO:0006461	protein complex assembly	3 of 113 in the list	655 of 26243 in the genome	1	Bo9g086880,Bo3g007630,Bo2g124420
Low P & Low Zn VS Low P & High Zn	C6	biological process	GO:0070271	protein complex biogenesis	3 of 113 in the list	659 of 26243 in the genome	1	Bo9g086880,Bo3g007630,Bo2g124420
Low P & Low Zn VS Low P & High Zn	C6	biological process	GO:0006644	phospholipid metabolic process	2 of 113 in the list	423 of 26243 in the genome	1	Bo6g099170,Bo3g048280
Low P & Low Zn VS Low P & High Zn	C6	biological process	GO:0018193	peptidyl-amino acid modification	2 of 113 in the list	424 of 26243 in the genome	1	Bo5g045270,Bo2g124420
Low P & Low Zn VS Low P & High Zn	C6	biological process	GO:0006753	nucleoside phosphate metabolic process	5 of 113 in the list	1143 of 26243 in the genome	1	Bo08879s010,Bo5g111190,Bo3g007630,Bo7g067720,Bo1g103650
Low P & Low Zn VS Low P & High Zn	C6	biological process	GO:1902589	single-organism organelle organization	2 of 113 in the list	426 of 26243 in the genome	1	Bo3g082110,Bo2g124420
Low P & Low Zn VS Low P & High Zn	C6	biological process	GO:0019941	modification-dependent protein catabolic process	3 of 113 in the list	667 of 26243 in the genome	1	Bo9g086880,Bo1g005680,Bo7g117940
Low P & Low Zn VS Low P & High Zn	C6	biological process	GO:0043632	modification-dependent macromolecule catabolic process	3 of 113 in the list	667 of 26243 in the genome	1	Bo9g086880,Bo1g005680,Bo7g117940
Low P & Low Zn VS Low P & High Zn	C6	biological process	GO:0071822	protein complex subunit organization	3 of 113 in the list	667 of 26243 in the genome	1	Bo9g086880,Bo3g007630,Bo2g124420
Low P & Low Zn VS Low P & High Zn	C6	biological process	GO:0006732	coenzyme metabolic process	2 of 113 in the list	428 of 26243 in the genome	1	Bo08879s010,Bo8g058540
Low P & Low Zn VS Low P & High Zn	C6	biological process	GO:0042254	ribosome biogenesis	2 of 113 in the list	430 of 26243 in the genome	1	Bo5g111190,Bo5g025690
Low P & Low Zn VS Low P & High Zn	C6	biological process	GO:0009404	toxin metabolic process	2 of 113 in the list	432 of 26243 in the genome	1	Bo8g110790,Bo5g010550
Low P & Low Zn VS Low P & High Zn	C6	biological process	GO:0009814	defense response, incompatible interaction	4 of 113 in the list	914 of 26243 in the genome	1	Bo4g021590,Bo5g155180,Bo3g066850,Bo3g042350_PLP2
Low P & Low Zn VS Low P & High Zn	C6	biological process	GO:0048827	phyllome development	2 of 113 in the list	434 of 26243 in the genome	1	Bo5g111190,Bo2g124420
Low P & Low Zn VS Low P & High Zn	C6	biological process	GO:1901293	nucleoside phosphate biosynthetic process	2 of 113 in the list	435 of 26243 in the genome	1	Bo5g111190,Bo1g103650
Low P & Low Zn VS Low P & High Zn	C6	biological process	GO:0048589	developmental growth	2 of 113 in the list	436 of 26243 in the genome	1	Bo4g045850,Bo3g082110
Low P & Low Zn VS Low P & High Zn	C6	biological process	GO:0044707	single-multicellular organism process	18 of 113 in the list	4233 of 26243 in the genome	1	Bo3g169220,Bo6g095510,Bo8g095480,Bo1g003510,Bo9g086880,Bo2g116410,Bo4g074360,Bo2g136120,Bo1g009940,Bo3g066850,Bo6g108930,Bo8g118060,Bo6g003390,Bo5g111190,Bo3g082110,Bo2g124420,Bo30259s010,Bo3g055540
Low P & Low Zn VS Low P & High Zn	C6	biological process	GO:0006412	translation	2 of 113 in the list	441 of 26243 in the genome	1	Bo00875s080,Bo7g067720
Low P & Low Zn VS Low P & High Zn	C6	biological process	GO:0006508	proteolysis	5 of 113 in the list	1175 of 26243 in the genome	1	Bo1g008360,Bo8g118060,Bo9g086880,Bo1g005680,Bo7g117940
Low P & Low Zn VS Low P & High Zn	C6	biological process	GO:0044711	single-organism biosynthetic process	12 of 113 in the list	2845 of 26243 in the genome	1	Bo6g091450,Bo6g099170,Bo4g045690,Bo5g111190,Bo6g003390,Bo8g095480,Bo8g114550_PDS1,Bo3g042350_PLP2,Bo2g028980,Bo3g134320,Bo3g048280,Bo1g103650
Low P & Low Zn VS Low P & High Zn	C6	biological process	GO:0043043	peptide biosynthetic process	2 of 113 in the list	449 of 26243 in the genome	1	Bo00875s080,Bo7g067720
Low P & Low Zn VS Low P & High Zn	C6	biological process	GO:0006260	DNA replication	2 of 113 in the list	452 of 26243 in the genome	1	Bo9g086880,Bo2g124420
Low P & Low Zn VS Low P & High Zn	C6	biological process	GO:0019637	organophosphate metabolic process	7 of 113 in the list	1672 of 26243 in the genome	1	Bo6g099170,Bo08879s010,Bo5g111190,Bo3g007630,Bo3g048280,Bo7g067720,Bo1g103650
Low P & Low Zn VS Low P & High Zn	C6	biological process	GO:0055086	nucleobase-containing small molecule metabolic process	5 of 113 in the list	1194 of 26243 in the genome	1	Bo08879s010,Bo5g111190,Bo3g007630,Bo7g067720,Bo1g103650
Low P & Low Zn VS Low P & High Zn	C6	biological process	GO:0022402	cell cycle process	2 of 113 in the list	461 of 26243 in the genome	1	Bo9g086880,Bo2g124420
Low P & Low Zn VS Low P & High Zn	C6	biological process	GO:0065003	macromolecular complex assembly	3 of 113 in the list	710 of 26243 in the genome	1	Bo9g086880,Bo3g007630,Bo2g124420
Low P & Low Zn VS Low P & High Zn	C6	biological process	GO:0044255	cellular lipid metabolic process	8 of 113 in the list	1933 of 26243 in the genome	1	Bo6g099170,Bo4g045690,Bo8g114550_PDS1,Bo3g042350_PLP2,Bo2g028980,Bo5g155180,Bo9g183500,Bo3g048280
Low P & Low Zn VS Low P & High Zn	C6	biological process	GO:0048869	cellular developmental process	8 of 113 in the list	1935 of 26243 in the genome	1	Bo1g053030,Bo4g045850,Bo6g003390,Bo3g082110,Bo2g124420,Bo9g086880,Bo4g151130_ATPSK2,Bo7g104820
Low P & Low Zn VS Low P & High Zn	C6	biological process	GO:0044249	cellular biosynthetic process	30 of 113 in the list	7157 of 26243 in the genome	1	Bo6g099170,Bo6g095510,Bo5g045140,Bo7g092760,Bo8g095480,Bo3g152610,Bo2g042260,Bo7g067720,Bo1g003510,Bo9g086880,Bo7g119000,Bo1g009940,Bo3g134320,Bo3g048280,Bo3g066850,Bo1g103650,Bo6g091450,Bo6g108930,Bo4g045690,Bo1g002840,Bo6g003390,Bo5g111190,Bo00875s080,Bo8g114550_PDS1,Bo2g124420,Bo3g042350_PLP2,Bo5g153870_WRKY45,Bo5g125020,Bo2g028980,Bo3g068510
Low P & Low Zn VS Low P & High Zn	C6	biological process	GO:0006518	peptide metabolic process	2 of 113 in the list	476 of 26243 in the genome	1	Bo00875s080,Bo7g067720
Low P & Low Zn VS Low P & High Zn	C6	biological process	GO:0005976	polysaccharide metabolic process	5 of 113 in the list	1233 of 26243 in the genome	1	Bo8g118060,Bo3g055540,Bo8g095480,Bo3g082110,Bo3g066100
Low P & Low Zn VS Low P & High Zn	C6	biological process	GO:0032446	protein modification by small protein conjugation	2 of 113 in the list	484 of 26243 in the genome	1	Bo2g116410,Bo2g124420
Low P & Low Zn VS Low P & High Zn	C6	biological process	GO:0032989	cellular component morphogenesis	5 of 113 in the list	1240 of 26243 in the genome	1	Bo1g053030,Bo9g086880,Bo7g104820,Bo3g082110,Bo2g124420
Low P & Low Zn VS Low P & High Zn	C6	biological process	GO:0007275	multicellular organism development	16 of 113 in the list	3904 of 26243 in the genome	1	Bo3g169220,Bo6g108930,Bo8g118060,Bo6g095510,Bo5g111190,Bo6g003390,Bo2g124420,Bo1g003510,Bo9g086880,Bo2g116410,Bo4g074360,Bo3g055540,Bo30259s010,Bo2g136120,Bo1g009940,Bo3g066850
Low P & Low Zn VS Low P & High Zn	C6	biological process	GO:0006721	terpenoid metabolic process	2 of 113 in the list	491 of 26243 in the genome	1	Bo4g045690,Bo8g114550_PDS1
Low P & Low Zn VS Low P & High Zn	C6	biological process	GO:0044271	cellular nitrogen compound biosynthetic process	18 of 113 in the list	4456 of 26243 in the genome	1	Bo6g095510,Bo5g045140,Bo7g092760,Bo3g152610,Bo7g067720,Bo1g003510,Bo7g119000,Bo1g009940,Bo3g134320,Bo1g103650,Bo6g108930,Bo1g002840,Bo6g003390,Bo5g111190,Bo00875s080,Bo5g153870_WRKY45,Bo5g125020,Bo3g068510
Low P & Low Zn VS Low P & High Zn	C6	biological process	GO:0010817	regulation of hormone levels	2 of 113 in the list	518 of 26243 in the genome	1	Bo6g091450,Bo3g066100
Low P & Low Zn VS Low P & High Zn	C6	biological process	GO:0006396	RNA processing	3 of 113 in the list	784 of 26243 in the genome	1	Bo1g006240_SEN1,Bo5g111190,Bo5g025690
Low P & Low Zn VS Low P & High Zn	C6	biological process	GO:0098542	defense response to other organism	4 of 113 in the list	1043 of 26243 in the genome	1	Bo4g021590,Bo5g155180,Bo3g066850,Bo3g042350_PLP2
Low P & Low Zn VS Low P & High Zn	C6	biological process	GO:0044085	cellular component biogenesis	7 of 113 in the list	1813 of 26243 in the genome	1	Bo9g086880,Bo5g111190,Bo3g055540,Bo5g025690,Bo8g095480,Bo3g007630,Bo2g124420
Low P & Low Zn VS Low P & High Zn	C6	biological process	GO:0014070	response to organic cyclic compound	3 of 113 in the list	805 of 26243 in the genome	1	Bo1g003510,Bo5g155180,Bo1g009940
Low P & Low Zn VS Low P & High Zn	C6	biological process	GO:0009627	systemic acquired resistance	2 of 113 in the list	540 of 26243 in the genome	1	Bo3g066850,Bo3g042350_PLP2
Low P & Low Zn VS Low P & High Zn	C6	biological process	GO:0043623	cellular protein complex assembly	2 of 113 in the list	541 of 26243 in the genome	1	Bo9g086880,Bo3g007630
Low P & Low Zn VS Low P & High Zn	C6	biological process	GO:0006325	chromatin organization	3 of 113 in the list	814 of 26243 in the genome	1	Bo1g003510,Bo1g009940,Bo2g124420
Low P & Low Zn VS Low P & High Zn	C6	biological process	GO:0006720	isoprenoid metabolic process	2 of 113 in the list	547 of 26243 in the genome	1	Bo4g045690,Bo8g114550_PDS1
Low P & Low Zn VS Low P & High Zn	C6	biological process	GO:1901566	organonitrogen compound biosynthetic process	8 of 113 in the list	2090 of 26243 in the genome	1	Bo6g091450,Bo5g111190,Bo6g003390,Bo8g095480,Bo00875s080,Bo7g067720,Bo3g134320,Bo1g103650
Low P & Low Zn VS Low P & High Zn	C6	biological process	GO:0034622	cellular macromolecular complex assembly	2 of 113 in the list	548 of 26243 in the genome	1	Bo9g086880,Bo3g007630
Low P & Low Zn VS Low P & High Zn	C6	biological process	GO:0022607	cellular component assembly	3 of 113 in the list	821 of 26243 in the genome	1	Bo9g086880,Bo3g007630,Bo2g124420
Low P & Low Zn VS Low P & High Zn	C6	biological process	GO:0070887	cellular response to chemical stimulus	7 of 113 in the list	1848 of 26243 in the genome	1	Bo9g175350,Bo2g116410,Bo7g092760,Bo5g155180,Bo3g066850,Bo2g124420,Bo3g042350_PLP2
Low P & Low Zn VS Low P & High Zn	C6	biological process	GO:0018130	heterocycle biosynthetic process	16 of 113 in the list	4070 of 26243 in the genome	1	Bo6g095510,Bo5g045140,Bo7g092760,Bo3g152610,Bo2g042260,Bo1g003510,Bo7g119000,Bo1g009940,Bo1g103650,Bo6g108930,Bo1g002840,Bo6g003390,Bo5g111190,Bo8g114550_PDS1,Bo5g153870_WRKY45,Bo3g068510
Low P & Low Zn VS Low P & High Zn	C6	biological process	GO:0051603	proteolysis involved in cellular protein catabolic process	3 of 113 in the list	837 of 26243 in the genome	1	Bo9g086880,Bo1g005680,Bo7g117940
Low P & Low Zn VS Low P & High Zn	C6	biological process	GO:0009888	tissue development	5 of 113 in the list	1364 of 26243 in the genome	1	Bo2g116410,Bo8g095480,Bo3g082110,Bo9g018140,Bo2g124420
Low P & Low Zn VS Low P & High Zn	C6	biological process	GO:0009451	RNA modification	2 of 113 in the list	568 of 26243 in the genome	1	Bo5g111190,Bo5g025690
Low P & Low Zn VS Low P & High Zn	C6	biological process	GO:0012501	programmed cell death	3 of 113 in the list	843 of 26243 in the genome	1	Bo9g018140,Bo3g066850,Bo3g042350_PLP2
Low P & Low Zn VS Low P & High Zn	C6	biological process	GO:0048229	gametophyte development	2 of 113 in the list	571 of 26243 in the genome	1	Bo8g118060,Bo3g055540
Low P & Low Zn VS Low P & High Zn	C6	biological process	GO:0009314	response to radiation	8 of 113 in the list	2137 of 26243 in the genome	1	Bo3g082110,Bo1g039700,Bo2g124420,Bo3g042350_PLP2,Bo08879s010,Bo2g116410,Bo9g175410,Bo3g134320
Low P & Low Zn VS Low P & High Zn	C6	biological process	GO:0044765	single-organism transport	7 of 113 in the list	1896 of 26243 in the genome	1	Bo4g021590,Bo8g090360,Bo7g077700,Bo4g045850,Bo3g060690,Bo8g095480,Bo7g005310
Low P & Low Zn VS Low P & High Zn	C6	biological process	GO:0035556	intracellular signal transduction	2 of 113 in the list	581 of 26243 in the genome	1	Bo3g068510,Bo3g184480_ALDH7B4
Low P & Low Zn VS Low P & High Zn	C6	biological process	GO:0046483	heterocycle metabolic process	29 of 113 in the list	7280 of 26243 in the genome	1	Bo6g095510,Bo5g045140,Bo7g092760,Bo3g184480_ALDH7B4,Bo3g152610,Bo3g007630,Bo2g042260,Bo4g133190,Bo7g067720,Bo3g066100,Bo1g003510,Bo9g086880,Bo7g119000,Bo5g025690,Bo1g009940,Bo1g103650,Bo6g091450,Bo6g108930,Bo1g002840,Bo6g003390,Bo5g111190,Bo3g060690,Bo8g114550_PDS1,Bo2g124420,Bo5g153870_WRKY45,Bo1g006240_SEN1,Bo3g068510,Bo08879s010,Bo3g055540
Low P & Low Zn VS Low P & High Zn	C6	biological process	GO:0044272	sulfur compound biosynthetic process	3 of 113 in the list	869 of 26243 in the genome	1	Bo6g091450,Bo6g003390,Bo8g095480
Low P & Low Zn VS Low P & High Zn	C6	biological process	GO:0006631	fatty acid metabolic process	3 of 113 in the list	871 of 26243 in the genome	1	Bo9g183500,Bo5g155180,Bo3g042350_PLP2
Low P & Low Zn VS Low P & High Zn	C6	biological process	GO:1902578	single-organism localization	7 of 113 in the list	1921 of 26243 in the genome	1	Bo4g021590,Bo8g090360,Bo7g077700,Bo4g045850,Bo3g060690,Bo8g095480,Bo7g005310
Low P & Low Zn VS Low P & High Zn	C6	biological process	GO:0044237	cellular metabolic process	65 of 113 in the list	15731 of 26243 in the genome	1	Bo7g092760,Bo1g005680,Bo3g184480_ALDH7B4,Bo7g117940,Bo5g010550,Bo1g103650,Bo6g091450,Bo8g118060,Bo5g111190,Bo5g020510,Bo8g114550_PDS1,Bo3g042350_PLP2,Bo1g006240_SEN1,Bo08879s010,Bo3g151380,Bo9g183500,Bo3g055540,Bo30259s010,Bo1g056690,Bo8g027310,Bo8g095480,Bo3g152610,Bo1g039700,Bo2g042260,Bo9g113900_HGO,Bo2g116410,Bo5g155180,Bo5g025690,Bo1g009940,Bo3g134320,Bo6g108930,Bo4g045690,Bo7g103820,Bo2g124…
Low P & Low Zn VS Low P & High Zn	C6	biological process	GO:0022613	ribonucleoprotein complex biogenesis	2 of 113 in the list	602 of 26243 in the genome	1	Bo5g111190,Bo5g025690
Low P & Low Zn VS Low P & High Zn	C6	biological process	GO:0034641	cellular nitrogen compound metabolic process	30 of 113 in the list	7570 of 26243 in the genome	1	Bo6g095510,Bo5g045140,Bo7g092760,Bo3g184480_ALDH7B4,Bo3g152610,Bo3g007630,Bo4g133190,Bo7g067720,Bo3g066100,Bo1g003510,Bo9g086880,Bo7g119000,Bo5g025690,Bo1g009940,Bo3g134320,Bo1g103650,Bo6g091450,Bo6g108930,Bo1g002840,Bo6g003390,Bo5g111190,Bo3g060690,Bo00875s080,Bo2g124420,Bo5g153870_WRKY45,Bo5g125020,Bo1g006240_SEN1,Bo3g068510,Bo08879s010,Bo3g055540
Low P & Low Zn VS Low P & High Zn	C6	biological process	GO:0008219	cell death	3 of 113 in the list	885 of 26243 in the genome	1	Bo9g018140,Bo3g066850,Bo3g042350_PLP2
Low P & Low Zn VS Low P & High Zn	C6	biological process	GO:0016052	carbohydrate catabolic process	3 of 113 in the list	885 of 26243 in the genome	1	Bo8g095480,Bo30259s010,Bo3g066100
Low P & Low Zn VS Low P & High Zn	C6	biological process	GO:0048731	system development	9 of 113 in the list	2454 of 26243 in the genome	1	Bo6g108930,Bo6g095510,Bo5g111190,Bo6g003390,Bo2g124420,Bo9g086880,Bo2g116410,Bo2g136120,Bo3g066850
Low P & Low Zn VS Low P & High Zn	C6	biological process	GO:0006955	immune response	5 of 113 in the list	1428 of 26243 in the genome	1	Bo4g021590,Bo3g169220,Bo5g155180,Bo3g066850,Bo3g042350_PLP2
Low P & Low Zn VS Low P & High Zn	C6	biological process	GO:0045087	innate immune response	5 of 113 in the list	1428 of 26243 in the genome	1	Bo4g021590,Bo3g169220,Bo5g155180,Bo3g066850,Bo3g042350_PLP2
Low P & Low Zn VS Low P & High Zn	C6	biological process	GO:0006793	phosphorus metabolic process	13 of 113 in the list	3463 of 26243 in the genome	1	Bo1g056690,Bo6g099170,Bo5g021570,Bo5g111190,Bo3g060690,Bo7g103820,Bo3g007630,Bo7g067720,Bo2g124420,Bo08879s010,Bo8g058540,Bo3g048280,Bo1g103650
Low P & Low Zn VS Low P & High Zn	C6	biological process	GO:0002376	immune system process	6 of 113 in the list	1691 of 26243 in the genome	1	Bo5g042850,Bo4g021590,Bo3g169220,Bo5g155180,Bo3g066850,Bo3g042350_PLP2
Low P & Low Zn VS Low P & High Zn	C6	biological process	GO:1901137	carbohydrate derivative biosynthetic process	3 of 113 in the list	894 of 26243 in the genome	1	Bo6g091450,Bo2g028980,Bo1g103650
Low P & Low Zn VS Low P & High Zn	C6	biological process	GO:0010467	gene expression	20 of 113 in the list	5195 of 26243 in the genome	1	Bo6g095510,Bo5g045140,Bo7g092760,Bo3g152610,Bo2g002790,Bo7g067720,Bo1g003510,Bo7g119000,Bo4g074360,Bo5g025690,Bo1g009940,Bo6g108930,Bo1g002840,Bo6g003390,Bo5g111190,Bo00875s080,Bo5g153870_WRKY45,Bo8g108470,Bo1g006240_SEN1,Bo3g068510
Low P & Low Zn VS Low P & High Zn	C6	biological process	GO:0043933	macromolecular complex subunit organization	5 of 113 in the list	1444 of 26243 in the genome	1	Bo1g003510,Bo9g086880,Bo1g009940,Bo3g007630,Bo2g124420
Low P & Low Zn VS Low P & High Zn	C6	biological process	GO:0009639	response to red or far red light	2 of 113 in the list	630 of 26243 in the genome	1	Bo2g116410,Bo2g124420
Low P & Low Zn VS Low P & High Zn	C6	biological process	GO:0000003	reproduction	12 of 113 in the list	3262 of 26243 in the genome	1	Bo1g008360,Bo1g053030,Bo8g118060,Bo7g092760,Bo7g092700,Bo3g082110,Bo2g124420,Bo1g003510,Bo2g116410,Bo2g136120,Bo7g104820,Bo1g009940
Low P & Low Zn VS Low P & High Zn	C6	biological process	GO:0006796	phosphate-containing compound metabolic process	12 of 113 in the list	3293 of 26243 in the genome	1	Bo1g056690,Bo6g099170,Bo5g021570,Bo5g111190,Bo3g060690,Bo7g103820,Bo3g007630,Bo7g067720,Bo2g124420,Bo08879s010,Bo3g048280,Bo1g103650
Low P & Low Zn VS Low P & High Zn	C6	biological process	GO:0048468	cell development	4 of 113 in the list	1218 of 26243 in the genome	1	Bo9g086880,Bo4g045850,Bo3g082110,Bo2g124420
Low P & Low Zn VS Low P & High Zn	C6	biological process	GO:0051716	cellular response to stimulus	16 of 113 in the list	4320 of 26243 in the genome	1	Bo9g165850,Bo9g175350,Bo4g021590,Bo7g092760,Bo3g184480_ALDH7B4,Bo4g045850,Bo00802s110,Bo3g082110,Bo2g124420,Bo3g042350_PLP2,Bo2g028980,Bo3g068510,Bo2g116410,Bo5g155180,Bo3g134320,Bo3g066850
Low P & Low Zn VS Low P & High Zn	C6	biological process	GO:0006629	lipid metabolic process	8 of 113 in the list	2304 of 26243 in the genome	1	Bo6g099170,Bo4g045690,Bo8g114550_PDS1,Bo3g042350_PLP2,Bo2g028980,Bo5g155180,Bo9g183500,Bo3g048280
Low P & Low Zn VS Low P & High Zn	C6	biological process	GO:0071310	cellular response to organic substance	6 of 113 in the list	1780 of 26243 in the genome	1	Bo9g175350,Bo2g116410,Bo7g092760,Bo3g066850,Bo2g124420,Bo3g042350_PLP2
Low P & Low Zn VS Low P & High Zn	C6	biological process	GO:0033036	macromolecule localization	9 of 113 in the list	2568 of 26243 in the genome	1	Bo8g095480,Bo00875s080,Bo7g005310,Bo2g124420,Bo3g042350_PLP2,Bo9g022280,Bo2g116410,Bo8g058540,Bo3g066850
Low P & Low Zn VS Low P & High Zn	C6	biological process	GO:0006605	protein targeting	5 of 113 in the list	1518 of 26243 in the genome	1	Bo8g058540,Bo00875s080,Bo3g066850,Bo7g005310,Bo3g042350_PLP2
Low P & Low Zn VS Low P & High Zn	C6	biological process	GO:0034654	nucleobase-containing compound biosynthetic process	14 of 113 in the list	3855 of 26243 in the genome	1	Bo6g108930,Bo6g095510,Bo5g045140,Bo7g092760,Bo1g002840,Bo5g111190,Bo6g003390,Bo3g152610,Bo5g153870_WRKY45,Bo1g003510,Bo7g119000,Bo3g068510,Bo1g009940,Bo1g103650
Low P & Low Zn VS Low P & High Zn	C6	biological process	GO:0071705	nitrogen compound transport	2 of 113 in the list	682 of 26243 in the genome	1	Bo4g021590,Bo8g090360
Low P & Low Zn VS Low P & High Zn	C6	biological process	GO:0006351	transcription, DNA-templated	12 of 113 in the list	3386 of 26243 in the genome	1	Bo6g108930,Bo6g095510,Bo5g045140,Bo7g092760,Bo1g002840,Bo6g003390,Bo3g152610,Bo5g153870_WRKY45,Bo1g003510,Bo7g119000,Bo3g068510,Bo1g009940
Low P & Low Zn VS Low P & High Zn	C6	biological process	GO:0097659	nucleic acid-templated transcription	12 of 113 in the list	3386 of 26243 in the genome	1	Bo6g108930,Bo6g095510,Bo5g045140,Bo7g092760,Bo1g002840,Bo6g003390,Bo3g152610,Bo5g153870_WRKY45,Bo1g003510,Bo7g119000,Bo3g068510,Bo1g009940
Low P & Low Zn VS Low P & High Zn	C6	biological process	GO:0032774	RNA biosynthetic process	12 of 113 in the list	3387 of 26243 in the genome	1	Bo6g108930,Bo6g095510,Bo5g045140,Bo7g092760,Bo1g002840,Bo6g003390,Bo3g152610,Bo5g153870_WRKY45,Bo1g003510,Bo7g119000,Bo3g068510,Bo1g009940
Low P & Low Zn VS Low P & High Zn	C6	biological process	GO:0009058	biosynthetic process	30 of 113 in the list	7832 of 26243 in the genome	1	Bo6g099170,Bo6g095510,Bo5g045140,Bo7g092760,Bo8g095480,Bo3g152610,Bo2g042260,Bo7g067720,Bo1g003510,Bo9g086880,Bo7g119000,Bo1g009940,Bo3g134320,Bo3g048280,Bo3g066850,Bo1g103650,Bo6g091450,Bo6g108930,Bo4g045690,Bo1g002840,Bo6g003390,Bo5g111190,Bo00875s080,Bo8g114550_PDS1,Bo2g124420,Bo3g042350_PLP2,Bo5g153870_WRKY45,Bo5g125020,Bo2g028980,Bo3g068510
Low P & Low Zn VS Low P & High Zn	C6	biological process	GO:0048367	shoot system development	4 of 113 in the list	1285 of 26243 in the genome	1	Bo2g116410,Bo5g111190,Bo2g136120,Bo2g124420
Low P & Low Zn VS Low P & High Zn	C6	biological process	GO:0071704	organic substance metabolic process	68 of 113 in the list	16744 of 26243 in the genome	1	Bo7g092760,Bo1g005680,Bo3g184480_ALDH7B4,Bo7g117940,Bo5g010550,Bo1g103650,Bo6g091450,Bo8g118060,Bo5g111190,Bo2g105250,Bo5g020510,Bo8g114550_PDS1,Bo3g042350_PLP2,Bo1g006240_SEN1,Bo08879s010,Bo3g151380,Bo9g183500,Bo3g055540,Bo30259s010,Bo1g056690,Bo8g027310,Bo8g095480,Bo3g152610,Bo2g042260,Bo9g113900_HGO,Bo2g116410,Bo4g074360,Bo5g155180,Bo5g025690,Bo1g009940,Bo3g134320,Bo6g108930,Bo4g045690,Bo7g103…
Low P & Low Zn VS Low P & High Zn	C6	biological process	GO:0009791	post-embryonic development	7 of 113 in the list	2124 of 26243 in the genome	1	Bo3g169220,Bo6g108930,Bo6g095510,Bo2g116410,Bo2g136120,Bo30259s010,Bo2g124420
Low P & Low Zn VS Low P & High Zn	C6	biological process	GO:0007049	cell cycle	2 of 113 in the list	726 of 26243 in the genome	1	Bo9g086880,Bo2g124420
Low P & Low Zn VS Low P & High Zn	C6	biological process	GO:0000904	cell morphogenesis involved in differentiation	2 of 113 in the list	727 of 26243 in the genome	1	Bo9g086880,Bo2g124420
Low P & Low Zn VS Low P & High Zn	C6	biological process	GO:0009908	flower development	3 of 113 in the list	1032 of 26243 in the genome	1	Bo2g116410,Bo2g136120,Bo2g124420
Low P & Low Zn VS Low P & High Zn	C6	biological process	GO:0090567	reproductive shoot system development	3 of 113 in the list	1033 of 26243 in the genome	1	Bo2g116410,Bo2g136120,Bo2g124420
Low P & Low Zn VS Low P & High Zn	C6	biological process	GO:1901576	organic substance biosynthetic process	28 of 113 in the list	7450 of 26243 in the genome	1	Bo6g099170,Bo6g095510,Bo5g045140,Bo7g092760,Bo8g095480,Bo3g152610,Bo7g067720,Bo1g003510,Bo9g086880,Bo7g119000,Bo1g009940,Bo3g134320,Bo3g048280,Bo3g066850,Bo1g103650,Bo6g091450,Bo6g108930,Bo4g045690,Bo1g002840,Bo6g003390,Bo5g111190,Bo00875s080,Bo8g114550_PDS1,Bo2g124420,Bo5g153870_WRKY45,Bo3g042350_PLP2,Bo2g028980,Bo3g068510
Low P & Low Zn VS Low P & High Zn	C6	biological process	GO:0006810	transport	20 of 113 in the list	5500 of 26243 in the genome	1	Bo00285s430,Bo00802s110,Bo8g095480,Bo2g042260,Bo5g155180,Bo3g066850,Bo1g103650,Bo9g117230,Bo9g165850,Bo4g021590,Bo7g077700,Bo4g045850,Bo3g060690,Bo00875s080,Bo3g042350_PLP2,Bo7g005310,Bo8g038200,Bo8g090360,Bo03142s010,Bo8g058540
Low P & Low Zn VS Low P & High Zn	C6	biological process	GO:0051179	localization	23 of 113 in the list	6269 of 26243 in the genome	1	Bo00285s430,Bo00802s110,Bo8g095480,Bo2g042260,Bo2g116410,Bo5g155180,Bo3g066850,Bo1g103650,Bo9g117230,Bo9g165850,Bo4g021590,Bo7g077700,Bo4g045850,Bo3g060690,Bo00875s080,Bo7g005310,Bo9g022280,Bo3g042350_PLP2,Bo2g124420,Bo8g038200,Bo8g090360,Bo03142s010,Bo8g058540
Low P & Low Zn VS Low P & High Zn	C6	biological process	GO:0009626	plant-type hypersensitive response	2 of 113 in the list	772 of 26243 in the genome	1	Bo3g066850,Bo3g042350_PLP2
Low P & Low Zn VS Low P & High Zn	C6	biological process	GO:0034050	host programmed cell death induced by symbiont	2 of 113 in the list	772 of 26243 in the genome	1	Bo3g066850,Bo3g042350_PLP2
Low P & Low Zn VS Low P & High Zn	C6	biological process	GO:0007165	signal transduction	9 of 113 in the list	2776 of 26243 in the genome	1	Bo9g175350,Bo7g092760,Bo3g184480_ALDH7B4,Bo3g082110,Bo2g124420,Bo3g042350_PLP2,Bo2g116410,Bo3g068510,Bo3g066850
Low P & Low Zn VS Low P & High Zn	C6	biological process	GO:0006007	glucose catabolic process	2 of 113 in the list	788 of 26243 in the genome	1	Bo8g095480,Bo30259s010
Low P & Low Zn VS Low P & High Zn	C6	biological process	GO:0019320	hexose catabolic process	2 of 113 in the list	788 of 26243 in the genome	1	Bo8g095480,Bo30259s010
Low P & Low Zn VS Low P & High Zn	C6	biological process	GO:0046365	monosaccharide catabolic process	2 of 113 in the list	788 of 26243 in the genome	1	Bo8g095480,Bo30259s010
Low P & Low Zn VS Low P & High Zn	C6	biological process	GO:0006886	intracellular protein transport	5 of 113 in the list	1683 of 26243 in the genome	1	Bo8g058540,Bo00875s080,Bo3g066850,Bo7g005310,Bo3g042350_PLP2
Low P & Low Zn VS Low P & High Zn	C6	biological process	GO:0023052	signaling	9 of 113 in the list	2785 of 26243 in the genome	1	Bo9g175350,Bo7g092760,Bo3g184480_ALDH7B4,Bo3g082110,Bo2g124420,Bo3g042350_PLP2,Bo2g116410,Bo3g068510,Bo3g066850
Low P & Low Zn VS Low P & High Zn	C6	biological process	GO:0044700	single organism signaling	9 of 113 in the list	2785 of 26243 in the genome	1	Bo9g175350,Bo7g092760,Bo3g184480_ALDH7B4,Bo3g082110,Bo2g124420,Bo3g042350_PLP2,Bo2g116410,Bo3g068510,Bo3g066850
Low P & Low Zn VS Low P & High Zn	C6	biological process	GO:0044724	single-organism carbohydrate catabolic process	2 of 113 in the list	793 of 26243 in the genome	1	Bo8g095480,Bo30259s010
Low P & Low Zn VS Low P & High Zn	C6	biological process	GO:0034645	cellular macromolecule biosynthetic process	16 of 113 in the list	4616 of 26243 in the genome	1	Bo6g095510,Bo5g045140,Bo7g092760,Bo3g152610,Bo7g067720,Bo1g003510,Bo9g086880,Bo7g119000,Bo1g009940,Bo6g108930,Bo1g002840,Bo6g003390,Bo00875s080,Bo5g153870_WRKY45,Bo2g124420,Bo3g068510
Low P & Low Zn VS Low P & High Zn	C6	biological process	GO:0030154	cell differentiation	4 of 113 in the list	1422 of 26243 in the genome	1	Bo9g086880,Bo4g045850,Bo3g082110,Bo2g124420
Low P & Low Zn VS Low P & High Zn	C6	biological process	GO:0034613	cellular protein localization	5 of 113 in the list	1713 of 26243 in the genome	1	Bo8g058540,Bo00875s080,Bo3g066850,Bo7g005310,Bo3g042350_PLP2
Low P & Low Zn VS Low P & High Zn	C6	biological process	GO:0070727	cellular macromolecule localization	5 of 113 in the list	1714 of 26243 in the genome	1	Bo8g058540,Bo00875s080,Bo3g066850,Bo7g005310,Bo3g042350_PLP2
Low P & Low Zn VS Low P & High Zn	C6	biological process	GO:0009987	cellular process	81 of 113 in the list	19884 of 26243 in the genome	1	Bo7g092760,Bo1g005680,Bo00285s430,Bo3g184480_ALDH7B4,Bo7g117940,Bo5g010550,Bo1g103650,Bo6g091450,Bo4g021590,Bo8g118060,Bo7g077700,Bo5g111190,Bo5g020510,Bo8g114550_PDS1,Bo3g042350_PLP2,Bo00796s010,Bo1g006240_SEN1,Bo08879s010,Bo3g151380,Bo9g183500,Bo3g055540,Bo30259s010,Bo1g056690,Bo8g027310,Bo8g095480,Bo3g152610,Bo1g039700,Bo2g042260,Bo9g113900_HGO,Bo2g116410,Bo5g155180,Bo5g025690,Bo1g009940,Bo9g0…
Low P & Low Zn VS Low P & High Zn	C6	biological process	GO:0044267	cellular protein metabolic process	19 of 113 in the list	5427 of 26243 in the genome	1	Bo5g021570,Bo1g005680,Bo8g027310,Bo7g117940,Bo4g133190,Bo7g067720,Bo5g045270,Bo1g003510,Bo9g086880,Bo2g116410,Bo1g009940,Bo1g008360,Bo8g118060,Bo3g060690,Bo3g082110,Bo00875s080,Bo2g124420,Bo9g175410,Bo30259s010
Low P & Low Zn VS Low P & High Zn	C6	biological process	GO:0009059	macromolecule biosynthetic process	16 of 113 in the list	4686 of 26243 in the genome	1	Bo6g095510,Bo5g045140,Bo7g092760,Bo3g152610,Bo7g067720,Bo1g003510,Bo9g086880,Bo7g119000,Bo1g009940,Bo6g108930,Bo1g002840,Bo6g003390,Bo00875s080,Bo5g153870_WRKY45,Bo2g124420,Bo3g068510
Low P & Low Zn VS Low P & High Zn	C6	biological process	GO:0003006	developmental process involved in reproduction	9 of 113 in the list	2854 of 26243 in the genome	1	Bo1g008360,Bo8g118060,Bo7g092700,Bo3g082110,Bo2g124420,Bo1g003510,Bo2g116410,Bo2g136120,Bo1g009940
Low P & Low Zn VS Low P & High Zn	C6	biological process	GO:0044238	primary metabolic process	61 of 113 in the list	15488 of 26243 in the genome	1	Bo6g095510,Bo5g045140,Bo7g092760,Bo1g005680,Bo7g117940,Bo4g133190,Bo7g067720,Bo5g045270,Bo9g086880,Bo8g106270,Bo5g010550,Bo1g103650,Bo6g091450,Bo1g008360,Bo8g118060,Bo5g111190,Bo5g020510,Bo3g060690,Bo8g114550_PDS1,Bo3g042350_PLP2,Bo1g006240_SEN1,Bo08879s010,Bo3g151380,Bo9g183500,Bo9g175410,Bo3g055540,Bo30259s010,Bo3g169220,Bo6g099170,Bo5g021570,Bo5g003290_BXL2,Bo8g027310,Bo8g095480,Bo3g152610,Bo3…
Low P & Low Zn VS Low P & High Zn	C6	biological process	GO:0099402	plant organ development	3 of 113 in the list	1177 of 26243 in the genome	1	Bo5g111190,Bo2g136120,Bo2g124420
Low P & Low Zn VS Low P & High Zn	C6	biological process	GO:1901360	organic cyclic compound metabolic process	30 of 113 in the list	8231 of 26243 in the genome	1	Bo6g095510,Bo5g045140,Bo7g092760,Bo3g184480_ALDH7B4,Bo3g152610,Bo3g007630,Bo4g133190,Bo7g067720,Bo3g066100,Bo9g113900_HGO,Bo1g003510,Bo9g086880,Bo7g119000,Bo5g025690,Bo1g009940,Bo1g103650,Bo6g091450,Bo6g108930,Bo4g045690,Bo1g002840,Bo6g003390,Bo5g111190,Bo3g060690,Bo2g124420,Bo3g042350_PLP2,Bo5g153870_WRKY45,Bo1g006240_SEN1,Bo3g068510,Bo08879s010,Bo3g055540
Low P & Low Zn VS Low P & High Zn	C6	biological process	GO:0006725	cellular aromatic compound metabolic process	29 of 113 in the list	7990 of 26243 in the genome	1	Bo6g095510,Bo5g045140,Bo7g092760,Bo3g184480_ALDH7B4,Bo3g152610,Bo3g007630,Bo4g133190,Bo7g067720,Bo3g066100,Bo9g113900_HGO,Bo1g003510,Bo9g086880,Bo7g119000,Bo5g025690,Bo1g009940,Bo1g103650,Bo6g091450,Bo6g108930,Bo1g002840,Bo6g003390,Bo5g111190,Bo3g060690,Bo2g124420,Bo5g153870_WRKY45,Bo3g042350_PLP2,Bo1g006240_SEN1,Bo3g068510,Bo08879s010,Bo3g055540
Low P & Low Zn VS Low P & High Zn	C6	biological process	GO:0044702	single organism reproductive process	4 of 113 in the list	1490 of 26243 in the genome	1	Bo2g116410,Bo7g092760,Bo2g136120,Bo2g124420
Low P & Low Zn VS Low P & High Zn	C6	biological process	GO:0022414	reproductive process	10 of 113 in the list	3213 of 26243 in the genome	1	Bo1g008360,Bo8g118060,Bo7g092760,Bo7g092700,Bo3g082110,Bo2g124420,Bo1g003510,Bo2g116410,Bo2g136120,Bo1g009940
Low P & Low Zn VS Low P & High Zn	C6	biological process	GO:0048608	reproductive structure development	3 of 113 in the list	1228 of 26243 in the genome	1	Bo2g116410,Bo2g136120,Bo2g124420
Low P & Low Zn VS Low P & High Zn	C6	biological process	GO:0061458	reproductive system development	3 of 113 in the list	1228 of 26243 in the genome	1	Bo2g116410,Bo2g136120,Bo2g124420
Low P & Low Zn VS Low P & High Zn	C6	biological process	GO:0019438	aromatic compound biosynthetic process	14 of 113 in the list	4303 of 26243 in the genome	1	Bo6g108930,Bo6g095510,Bo5g045140,Bo7g092760,Bo1g002840,Bo5g111190,Bo6g003390,Bo3g152610,Bo5g153870_WRKY45,Bo1g003510,Bo7g119000,Bo3g068510,Bo1g009940,Bo1g103650
Low P & Low Zn VS Low P & High Zn	C6	biological process	GO:0016070	RNA metabolic process	16 of 113 in the list	4867 of 26243 in the genome	1	Bo6g095510,Bo5g045140,Bo7g092760,Bo3g152610,Bo1g003510,Bo7g119000,Bo5g025690,Bo1g009940,Bo6g108930,Bo1g002840,Bo6g003390,Bo5g111190,Bo3g060690,Bo5g153870_WRKY45,Bo1g006240_SEN1,Bo3g068510
Low P & Low Zn VS Low P & High Zn	C6	biological process	GO:0009653	anatomical structure morphogenesis	7 of 113 in the list	2468 of 26243 in the genome	1	Bo1g053030,Bo9g086880,Bo4g151130_ATPSK2,Bo6g003390,Bo7g104820,Bo3g082110,Bo2g124420
Low P & Low Zn VS Low P & High Zn	C6	biological process	GO:0051234	establishment of localization	20 of 113 in the list	5933 of 26243 in the genome	1	Bo00285s430,Bo00802s110,Bo8g095480,Bo2g042260,Bo5g155180,Bo3g066850,Bo1g103650,Bo9g117230,Bo9g165850,Bo4g021590,Bo7g077700,Bo4g045850,Bo3g060690,Bo00875s080,Bo3g042350_PLP2,Bo7g005310,Bo8g038200,Bo8g090360,Bo03142s010,Bo8g058540
Low P & Low Zn VS Low P & High Zn	C6	biological process	GO:0006139	nucleobase-containing compound metabolic process	23 of 113 in the list	6714 of 26243 in the genome	1	Bo6g095510,Bo5g045140,Bo7g092760,Bo3g152610,Bo3g007630,Bo7g067720,Bo1g003510,Bo9g086880,Bo7g119000,Bo5g025690,Bo1g009940,Bo1g103650,Bo6g108930,Bo1g002840,Bo6g003390,Bo5g111190,Bo3g060690,Bo5g153870_WRKY45,Bo2g124420,Bo1g006240_SEN1,Bo3g068510,Bo08879s010,Bo3g055540
Low P & Low Zn VS Low P & High Zn	C6	biological process	GO:1901362	organic cyclic compound biosynthetic process	15 of 113 in the list	4679 of 26243 in the genome	1	Bo6g108930,Bo6g095510,Bo5g045140,Bo7g092760,Bo1g002840,Bo4g045690,Bo5g111190,Bo6g003390,Bo3g152610,Bo5g153870_WRKY45,Bo1g003510,Bo7g119000,Bo3g068510,Bo1g009940,Bo1g103650
Low P & Low Zn VS Low P & High Zn	C6	biological process	GO:0046907	intracellular transport	5 of 113 in the list	1927 of 26243 in the genome	1	Bo8g058540,Bo00875s080,Bo3g066850,Bo7g005310,Bo3g042350_PLP2
Low P & Low Zn VS Low P & High Zn	C6	biological process	GO:0051649	establishment of localization in cell	5 of 113 in the list	1938 of 26243 in the genome	1	Bo8g058540,Bo00875s080,Bo3g066850,Bo7g005310,Bo3g042350_PLP2
Low P & Low Zn VS Low P & High Zn	C6	biological process	GO:0015031	protein transport	5 of 113 in the list	1939 of 26243 in the genome	1	Bo8g058540,Bo00875s080,Bo3g066850,Bo7g005310,Bo3g042350_PLP2
Low P & Low Zn VS Low P & High Zn	C6	biological process	GO:0008104	protein localization	6 of 113 in the list	2238 of 26243 in the genome	1	Bo8g058540,Bo8g095480,Bo00875s080,Bo3g066850,Bo7g005310,Bo3g042350_PLP2
Low P & Low Zn VS Low P & High Zn	C6	biological process	GO:0071702	organic substance transport	8 of 113 in the list	2815 of 26243 in the genome	1	Bo4g021590,Bo8g090360,Bo7g077700,Bo8g058540,Bo00875s080,Bo3g066850,Bo7g005310,Bo3g042350_PLP2
Low P & Low Zn VS Low P & High Zn	C6	biological process	GO:0009755	hormone-mediated signaling pathway	3 of 113 in the list	1392 of 26243 in the genome	1	Bo9g175350,Bo3g066850,Bo3g042350_PLP2
Low P & Low Zn VS Low P & High Zn	C6	biological process	GO:0032870	cellular response to hormone stimulus	3 of 113 in the list	1393 of 26243 in the genome	1	Bo9g175350,Bo3g066850,Bo3g042350_PLP2
Low P & Low Zn VS Low P & High Zn	C6	biological process	GO:0071495	cellular response to endogenous stimulus	3 of 113 in the list	1393 of 26243 in the genome	1	Bo9g175350,Bo3g066850,Bo3g042350_PLP2
Low P & Low Zn VS Low P & High Zn	C6	biological process	GO:0051641	cellular localization	5 of 113 in the list	2046 of 26243 in the genome	1	Bo8g058540,Bo00875s080,Bo3g066850,Bo7g005310,Bo3g042350_PLP2
Low P & Low Zn VS Low P & High Zn	C6	biological process	GO:0090304	nucleic acid metabolic process	18 of 113 in the list	5733 of 26243 in the genome	1	Bo6g095510,Bo5g045140,Bo7g092760,Bo3g152610,Bo1g003510,Bo9g086880,Bo7g119000,Bo5g025690,Bo1g009940,Bo6g108930,Bo1g002840,Bo6g003390,Bo5g111190,Bo3g060690,Bo5g153870_WRKY45,Bo2g124420,Bo1g006240_SEN1,Bo3g068510
Low P & Low Zn VS Low P & High Zn	C6	biological process	GO:0006259	DNA metabolic process	2 of 113 in the list	1107 of 26243 in the genome	1	Bo9g086880,Bo2g124420
Low P & Low Zn VS Low P & High Zn	C6	biological process	GO:0019538	protein metabolic process	19 of 113 in the list	6023 of 26243 in the genome	1	Bo5g021570,Bo1g005680,Bo8g027310,Bo7g117940,Bo4g133190,Bo7g067720,Bo5g045270,Bo1g003510,Bo9g086880,Bo2g116410,Bo1g009940,Bo1g008360,Bo8g118060,Bo3g060690,Bo3g082110,Bo00875s080,Bo2g124420,Bo9g175410,Bo30259s010
Low P & Low Zn VS Low P & High Zn	C6	biological process	GO:0006006	glucose metabolic process	2 of 113 in the list	1120 of 26243 in the genome	1	Bo8g095480,Bo30259s010
Low P & Low Zn VS Low P & High Zn	C6	biological process	GO:0045184	establishment of protein localization	5 of 113 in the list	2128 of 26243 in the genome	1	Bo8g058540,Bo00875s080,Bo3g066850,Bo7g005310,Bo3g042350_PLP2
Low P & Low Zn VS Low P & High Zn	C6	biological process	GO:0071840	cellular component organization or biogenesis	17 of 113 in the list	5604 of 26243 in the genome	1	Bo8g095480,Bo3g007630,Bo3g066100,Bo1g003510,Bo9g086880,Bo5g155180,Bo5g025690,Bo1g009940,Bo1g053030,Bo8g118060,Bo5g111190,Bo3g082110,Bo2g124420,Bo4g106230,Bo8g094910,Bo3g055540,Bo7g104820
Low P & Low Zn VS Low P & High Zn	C6	biological process	GO:0006464	cellular protein modification process	11 of 113 in the list	3978 of 26243 in the genome	1	Bo1g008360,Bo5g021570,Bo8g118060,Bo8g027310,Bo3g060690,Bo3g082110,Bo2g124420,Bo5g045270,Bo1g003510,Bo2g116410,Bo1g009940
Low P & Low Zn VS Low P & High Zn	C6	biological process	GO:0016043	cellular component organization	15 of 113 in the list	5084 of 26243 in the genome	1	Bo1g053030,Bo8g118060,Bo8g095480,Bo3g082110,Bo3g007630,Bo2g124420,Bo3g066100,Bo1g003510,Bo4g106230,Bo9g086880,Bo5g155180,Bo8g094910,Bo3g055540,Bo7g104820,Bo1g009940
Low P & Low Zn VS Low P & High Zn	C6	biological process	GO:0019318	hexose metabolic process	2 of 113 in the list	1192 of 26243 in the genome	1	Bo8g095480,Bo30259s010
Low P & Low Zn VS Low P & High Zn	C6	biological process	GO:0036211	protein modification process	11 of 113 in the list	4008 of 26243 in the genome	1	Bo1g008360,Bo5g021570,Bo8g118060,Bo8g027310,Bo3g060690,Bo3g082110,Bo2g124420,Bo5g045270,Bo1g003510,Bo2g116410,Bo1g009940
Low P & Low Zn VS Low P & High Zn	C6	biological process	GO:0043412	macromolecule modification	13 of 113 in the list	4573 of 26243 in the genome	1	Bo1g008360,Bo5g021570,Bo8g118060,Bo5g111190,Bo8g027310,Bo3g060690,Bo3g082110,Bo2g124420,Bo5g045270,Bo1g003510,Bo2g116410,Bo5g025690,Bo1g009940
Low P & Low Zn VS Low P & High Zn	C6	biological process	GO:0005975	carbohydrate metabolic process	6 of 113 in the list	2616 of 26243 in the genome	1	Bo8g118060,Bo3g055540,Bo8g095480,Bo30259s010,Bo3g082110,Bo3g066100
Low P & Low Zn VS Low P & High Zn	C6	biological process	GO:0050794	regulation of cellular process	10 of 113 in the list	3814 of 26243 in the genome	1	Bo9g175350,Bo7g092760,Bo3g184480_ALDH7B4,Bo3g082110,Bo2g124420,Bo3g042350_PLP2,Bo9g086880,Bo2g116410,Bo3g068510,Bo3g066850
Low P & Low Zn VS Low P & High Zn	C6	biological process	GO:0005996	monosaccharide metabolic process	2 of 113 in the list	1297 of 26243 in the genome	1	Bo8g095480,Bo30259s010
Low P & Low Zn VS Low P & High Zn	C6	biological process	GO:0044260	cellular macromolecule metabolic process	34 of 113 in the list	10530 of 26243 in the genome	1	Bo6g095510,Bo5g045140,Bo7g092760,Bo1g005680,Bo7g117940,Bo4g133190,Bo7g067720,Bo5g045270,Bo9g086880,Bo1g008360,Bo8g118060,Bo5g111190,Bo3g060690,Bo1g006240_SEN1,Bo9g175410,Bo3g055540,Bo30259s010,Bo5g021570,Bo8g027310,Bo8g095480,Bo3g152610,Bo1g003510,Bo7g119000,Bo2g116410,Bo5g025690,Bo1g009940,Bo6g108930,Bo1g002840,Bo6g003390,Bo3g082110,Bo00875s080,Bo5g153870_WRKY45,Bo2g124420,Bo3g068510
Low P & Low Zn VS Low P & High Zn	C6	biological process	GO:0065007	biological regulation	15 of 113 in the list	5785 of 26243 in the genome	1	Bo6g091450,Bo9g175350,Bo7g077700,Bo7g092760,Bo00285s430,Bo3g184480_ALDH7B4,Bo3g082110,Bo2g124420,Bo3g042350_PLP2,Bo3g066100,Bo9g086880,Bo3g068510,Bo2g116410,Bo3g066850,Bo1g103650
Low P & Low Zn VS Low P & High Zn	C6	biological process	GO:0050789	regulation of biological process	10 of 113 in the list	4424 of 26243 in the genome	1	Bo9g175350,Bo7g092760,Bo3g184480_ALDH7B4,Bo3g082110,Bo2g124420,Bo3g042350_PLP2,Bo9g086880,Bo2g116410,Bo3g068510,Bo3g066850
Low P & Low Zn VS Low P & High Zn	C6	biological process	GO:0044723	single-organism carbohydrate metabolic process	2 of 113 in the list	1717 of 26243 in the genome	1	Bo8g095480,Bo30259s010
Low P & Low Zn VS Low P & High Zn	C6	biological process	GO:0043170	macromolecule metabolic process	38 of 113 in the list	11908 of 26243 in the genome	1	Bo6g095510,Bo5g045140,Bo7g092760,Bo1g005680,Bo7g117940,Bo2g002790,Bo4g133190,Bo7g067720,Bo5g045270,Bo9g086880,Bo1g008360,Bo8g118060,Bo5g111190,Bo3g060690,Bo1g006240_SEN1,Bo9g175410,Bo3g055540,Bo30259s010,Bo5g021570,Bo8g027310,Bo8g095480,Bo3g152610,Bo3g066100,Bo1g003510,Bo7g119000,Bo4g074360,Bo2g116410,Bo5g025690,Bo1g009940,Bo6g108930,Bo1g002840,Bo6g003390,Bo3g082110,Bo00875s080,Bo5g153870_WRKY45,…
Low P & Low Zn VS Low P & High Zn	C6	biological process	GO:0006996	organelle organization	3 of 113 in the list	2692 of 26243 in the genome	1	Bo8g095480,Bo3g082110,Bo2g124420

## Sheet: C6 LL VS HL
Comparison	Genotype	GO Category	GO	Annotation	Number	Group Size	p.val Bonferroni Correction	Genes
Low P & Low Zn VS High P & Low Zn	C6	biological process	GO:0006643	membrane lipid metabolic process	18 of 117 in the list	282 of 26243 in the genome	1.79e-13	Bo9g022340_MGDC,Bo9g181910_AT4,Bo2g018680,Bo1g150440_PLDP2,Bo7g115980,Bo01196s010,Bo3g041850_ATSPX2,Bo6g103990,Bo4g017370,Bo9g184990,Bo8g082280_ATPAP22,Bo5g003400,Bo5g008900,Bo1g119170,Bo3g037570,Bo4g195380,Bo3g014030,Bo5g122600
Low P & Low Zn VS High P & Low Zn	C6	biological process	GO:0006664	glycolipid metabolic process	18 of 117 in the list	194 of 26243 in the genome	2.26e-16	Bo9g022340_MGDC,Bo9g181910_AT4,Bo2g018680,Bo1g150440_PLDP2,Bo7g115980,Bo01196s010,Bo3g041850_ATSPX2,Bo6g103990,Bo4g017370,Bo9g184990,Bo8g082280_ATPAP22,Bo5g003400,Bo5g008900,Bo1g119170,Bo3g037570,Bo4g195380,Bo3g014030,Bo5g122600
Low P & Low Zn VS High P & Low Zn	C6	biological process	GO:0006810	transport	44 of 117 in the list	5500 of 26243 in the genome	0.00879	Bo1g008510_ZIP9,Bo8g065380,Bo8g117260,Bo9g123330,Bo02619s010,Bo9g096970,Bo7g099430,Bo3g037570,Bo6g068290_HAK5,Bo6g121750,Bo5g008780,Bo4g195380,Bo1g021870,Bo6g068280,Bo4g187910,Bo3g014030,Bo3g042740,Bo4g026840,Bo1g150440_PLDP2,Bo2g018680,Bo4g026850,Bo2g136660,Bo3g130080,Bo6g106530,Bo5g155090,Bo27781s010,Bo7g047020,Bo3g041850_ATSPX2,Bo4g017370,Bo01028s040,Bo7g063500_FRK1,Bo5g002390,Bo7g065380,Bo5g0…
Low P & Low Zn VS High P & Low Zn	C6	biological process	GO:0006811	ion transport	35 of 117 in the list	2277 of 26243 in the genome	1.19e-08	Bo1g008510_ZIP9,Bo8g065380,Bo8g117260,Bo02619s010,Bo9g096970,Bo7g099430,Bo3g037570,Bo6g068290_HAK5,Bo6g121750,Bo5g008780,Bo4g195380,Bo1g021870,Bo6g068280,Bo4g187910,Bo3g014030,Bo3g042740,Bo4g026840,Bo2g018680,Bo4g026850,Bo2g136660,Bo6g106530,Bo27781s010,Bo3g041850_ATSPX2,Bo01028s040,Bo7g063500_FRK1,Bo5g008770,Bo3g058580_PR4,Bo7g065380,Bo8g108410,Bo7g084220,Bo8g100510,Bo6g120500,Bo2g052760_GSR2,Bo…
Low P & Low Zn VS High P & Low Zn	C6	biological process	GO:0006820	anion transport	27 of 117 in the list	1006 of 26243 in the genome	1.22e-11	Bo4g026850,Bo2g018680,Bo2g136660,Bo6g106530,Bo8g117260,Bo27781s010,Bo3g041850_ATSPX2,Bo02619s010,Bo01028s040,Bo9g096970,Bo7g099430,Bo7g063500_FRK1,Bo7g065380,Bo3g058580_PR4,Bo5g008770,Bo8g108410,Bo7g084220,Bo3g037570,Bo6g120500,Bo5g008780,Bo4g195380,Bo4g187910,Bo10324s010,Bo3g014030,Bo3g042740,Bo4g026840,Bo6g120510
Low P & Low Zn VS High P & Low Zn	C6	biological process	GO:0006950	response to stress	48 of 117 in the list	6557 of 26243 in the genome	0.03271	Bo9g022340_MGDC,Bo7g109980,Bo01551s010,Bo7g115980,Bo8g065380,Bo4g012520,Bo8g117260,Bo9g123330,Bo02619s010,Bo9g096970,Bo1g158950,Bo9g184990,Bo5g008900,Bo5g043440,Bo1g054940,Bo3g037570,Bo3g064190,Bo4g195380,Bo3g014030,Bo3g042740,Bo5g122600,Bo9g024050,Bo9g181910_AT4,Bo1g150440_PLDP2,Bo2g018680,Bo2g136660,Bo01196s010,Bo1g039700,Bo6g106530,Bo5g155090,Bo7g047020,Bo6g116480,Bo00578s090,Bo6g103990,Bo3g04…
Low P & Low Zn VS High P & Low Zn	C6	biological process	GO:0007154	cell communication	42 of 117 in the list	3795 of 26243 in the genome	2.11e-06	Bo9g022340_MGDC,Bo01551s010,Bo7g115980,Bo8g065380,Bo8g117260,Bo02619s010,Bo1g158950,Bo1g051020_PYL10,Bo9g184990,Bo5g008900,Bo7g106040,Bo3g037570,Bo00796s010,Bo4g195380,Bo3g014030,Bo5g122600,Bo9g024050,Bo4g166770,Bo9g175350,Bo9g181910_AT4,Bo1g150440_PLDP2,Bo2g018680,Bo2g136660,Bo01196s010,Bo6g106530,Bo5g155090,Bo4g182430,Bo7g047020,Bo00578s090,Bo6g103990,Bo3g041850_ATSPX2,Bo4g017370,Bo7g063500_FRK…
Low P & Low Zn VS High P & Low Zn	C6	biological process	GO:0008610	lipid biosynthetic process	20 of 117 in the list	1148 of 26243 in the genome	5.53e-05	Bo9g022340_MGDC,Bo9g181910_AT4,Bo2g018680,Bo1g150440_PLDP2,Bo7g115980,Bo01196s010,Bo3g041850_ATSPX2,Bo6g103990,Bo4g017370,Bo9g184990,Bo8g082280_ATPAP22,Bo5g003400,Bo5g008900,Bo8g108410,Bo1g119170,Bo9g178800,Bo3g037570,Bo4g195380,Bo3g014030,Bo5g122600
Low P & Low Zn VS High P & Low Zn	C6	biological process	GO:0009247	glycolipid biosynthetic process	18 of 117 in the list	184 of 26243 in the genome	8.65e-17	Bo9g022340_MGDC,Bo9g181910_AT4,Bo2g018680,Bo1g150440_PLDP2,Bo7g115980,Bo01196s010,Bo3g041850_ATSPX2,Bo6g103990,Bo4g017370,Bo9g184990,Bo8g082280_ATPAP22,Bo5g003400,Bo5g008900,Bo1g119170,Bo3g037570,Bo4g195380,Bo3g014030,Bo5g122600
Low P & Low Zn VS High P & Low Zn	C6	biological process	GO:0009267	cellular response to starvation	27 of 117 in the list	570 of 26243 in the genome	8.91e-18	Bo9g022340_MGDC,Bo9g181910_AT4,Bo2g018680,Bo1g150440_PLDP2,Bo01551s010,Bo7g115980,Bo2g136660,Bo8g065380,Bo01196s010,Bo6g106530,Bo8g117260,Bo3g041850_ATSPX2,Bo6g103990,Bo02619s010,Bo4g017370,Bo9g184990,Bo8g082280_ATPAP22,Bo5g003400,Bo5g008900,Bo1g119170,Bo7g084220,Bo3g037570,Bo4g195380,Bo10324s010,Bo3g014030,Bo5g122600,Bo9g024050
Low P & Low Zn VS High P & Low Zn	C6	biological process	GO:0009605	response to external stimulus	41 of 117 in the list	2880 of 26243 in the genome	1.51e-09	Bo9g022340_MGDC,Bo01551s010,Bo7g115980,Bo8g065380,Bo8g117260,Bo02619s010,Bo9g096970,Bo1g158950,Bo9g184990,Bo5g008900,Bo5g043440,Bo1g054940,Bo3g037570,Bo3g064190,Bo4g195380,Bo3g014030,Bo3g042740,Bo5g122600,Bo9g024050,Bo9g181910_AT4,Bo1g150440_PLDP2,Bo2g018680,Bo2g136660,Bo3g130080,Bo01196s010,Bo6g106530,Bo5g155090,Bo7g047020,Bo6g103990,Bo3g041850_ATSPX2,Bo4g017370,Bo7g063500_FRK1,Bo5g002390,Bo3g05…
Low P & Low Zn VS High P & Low Zn	C6	biological process	GO:0009991	response to extracellular stimulus	28 of 117 in the list	601 of 26243 in the genome	2.49e-18	Bo9g022340_MGDC,Bo9g181910_AT4,Bo2g018680,Bo1g150440_PLDP2,Bo01551s010,Bo7g115980,Bo2g136660,Bo8g065380,Bo01196s010,Bo6g106530,Bo8g117260,Bo3g041850_ATSPX2,Bo6g103990,Bo02619s010,Bo4g017370,Bo9g184990,Bo8g082280_ATPAP22,Bo5g003400,Bo5g008900,Bo1g119170,Bo7g084220,Bo3g037570,Bo4g195380,Bo10324s010,Bo3g014030,Bo7g025330_ANR1,Bo5g122600,Bo9g024050
Low P & Low Zn VS High P & Low Zn	C6	biological process	GO:0010035	response to inorganic substance	25 of 117 in the list	1873 of 26243 in the genome	0.0002	Bo1g150440_PLDP2,Bo7g109980,Bo1g008510_ZIP9,Bo4g012520,Bo1g039700,Bo6g106530,Bo8g117260,Bo9g123330,Bo02619s010,Bo01028s040,Bo9g096970,Bo7g099430,Bo8g018050_SRG3,Bo3g083910,Bo3g058580_PR4,Bo5g008770,Bo5g003400,Bo8g108410,Bo7g084220,Bo5g008780,Bo2g052760_GSR2,Bo1g006780,Bo10324s010,Bo7g025330_ANR1,Bo3g042740
Low P & Low Zn VS High P & Low Zn	C6	biological process	GO:0010647	positive regulation of cell communication	4 of 117 in the list	14 of 26243 in the genome	0.00012	Bo2g018680,Bo4g195380,Bo3g014030,Bo3g037570
Low P & Low Zn VS High P & Low Zn	C6	biological process	GO:0015698	inorganic anion transport	25 of 117 in the list	524 of 26243 in the genome	2.26e-16	Bo4g026850,Bo2g018680,Bo6g106530,Bo8g117260,Bo27781s010,Bo3g041850_ATSPX2,Bo02619s010,Bo01028s040,Bo9g096970,Bo7g099430,Bo7g065380,Bo3g058580_PR4,Bo5g008770,Bo8g108410,Bo7g084220,Bo3g037570,Bo6g120500,Bo5g008780,Bo4g195380,Bo4g187910,Bo10324s010,Bo3g014030,Bo3g042740,Bo4g026840,Bo6g120510
Low P & Low Zn VS High P & Low Zn	C6	biological process	GO:0015833	peptide transport	7 of 117 in the list	217 of 26243 in the genome	0.01824	Bo27781s010,Bo4g026850,Bo4g187910,Bo8g108410,Bo7g063500_FRK1,Bo3g130080,Bo4g026840
Low P & Low Zn VS High P & Low Zn	C6	biological process	GO:0030002	cellular anion homeostasis	3 of 117 in the list	5 of 26243 in the genome	0.00028	Bo1g119170,Bo5g122600,Bo8g018050_SRG3
Low P & Low Zn VS High P & Low Zn	C6	biological process	GO:0031667	response to nutrient levels	28 of 117 in the list	601 of 26243 in the genome	2.49e-18	Bo9g022340_MGDC,Bo9g181910_AT4,Bo2g018680,Bo1g150440_PLDP2,Bo01551s010,Bo7g115980,Bo2g136660,Bo8g065380,Bo01196s010,Bo6g106530,Bo8g117260,Bo3g041850_ATSPX2,Bo6g103990,Bo02619s010,Bo4g017370,Bo9g184990,Bo8g082280_ATPAP22,Bo5g003400,Bo5g008900,Bo1g119170,Bo7g084220,Bo3g037570,Bo4g195380,Bo10324s010,Bo3g014030,Bo7g025330_ANR1,Bo5g122600,Bo9g024050
Low P & Low Zn VS High P & Low Zn	C6	biological process	GO:0031668	cellular response to extracellular stimulus	27 of 117 in the list	585 of 26243 in the genome	1.73e-17	Bo9g022340_MGDC,Bo9g181910_AT4,Bo2g018680,Bo1g150440_PLDP2,Bo01551s010,Bo7g115980,Bo2g136660,Bo8g065380,Bo01196s010,Bo6g106530,Bo8g117260,Bo3g041850_ATSPX2,Bo6g103990,Bo02619s010,Bo4g017370,Bo9g184990,Bo8g082280_ATPAP22,Bo5g003400,Bo5g008900,Bo1g119170,Bo7g084220,Bo3g037570,Bo4g195380,Bo10324s010,Bo3g014030,Bo5g122600,Bo9g024050
Low P & Low Zn VS High P & Low Zn	C6	biological process	GO:0031669	cellular response to nutrient levels	27 of 117 in the list	585 of 26243 in the genome	1.73e-17	Bo9g022340_MGDC,Bo9g181910_AT4,Bo2g018680,Bo1g150440_PLDP2,Bo01551s010,Bo7g115980,Bo2g136660,Bo8g065380,Bo01196s010,Bo6g106530,Bo8g117260,Bo3g041850_ATSPX2,Bo6g103990,Bo02619s010,Bo4g017370,Bo9g184990,Bo8g082280_ATPAP22,Bo5g003400,Bo5g008900,Bo1g119170,Bo7g084220,Bo3g037570,Bo4g195380,Bo10324s010,Bo3g014030,Bo5g122600,Bo9g024050
Low P & Low Zn VS High P & Low Zn	C6	biological process	GO:0033554	cellular response to stress	34 of 117 in the list	2078 of 26243 in the genome	4.59e-09	Bo9g022340_MGDC,Bo01551s010,Bo7g115980,Bo8g065380,Bo8g117260,Bo9g123330,Bo02619s010,Bo9g096970,Bo9g184990,Bo5g008900,Bo3g037570,Bo4g195380,Bo3g014030,Bo3g042740,Bo5g122600,Bo9g024050,Bo1g150440_PLDP2,Bo2g018680,Bo9g181910_AT4,Bo2g136660,Bo01196s010,Bo6g106530,Bo5g155090,Bo7g047020,Bo6g103990,Bo3g041850_ATSPX2,Bo4g017370,Bo7g063500_FRK1,Bo3g083910,Bo8g082280_ATPAP22,Bo5g003400,Bo1g119170,Bo7g08422…
Low P & Low Zn VS High P & Low Zn	C6	biological process	GO:0042221	response to chemical	53 of 117 in the list	6266 of 26243 in the genome	0.0001	Bo7g109980,Bo1g008510_ZIP9,Bo4g012520,Bo8g117260,Bo9g123330,Bo02619s010,Bo2g080620,Bo9g096970,Bo7g099430,Bo1g158950,Bo8g018050_SRG3,Bo1g051020_PYL10,Bo1g008000,Bo5g008780,Bo3g064190,Bo4g187910,Bo1g007780,Bo3g042740,Bo4g026840,Bo5g122600,Bo4g166770,Bo9g175350,Bo1g150440_PLDP2,Bo4g026850,Bo2g136660,Bo1g039700,Bo6g106530,Bo5g155090,Bo27781s010,Bo7g047020,Bo6g116480,Bo00578s090,Bo4g017370,Bo8g056930,…
Low P & Low Zn VS High P & Low Zn	C6	biological process	GO:0042594	response to starvation	27 of 117 in the list	570 of 26243 in the genome	8.91e-18	Bo9g022340_MGDC,Bo9g181910_AT4,Bo2g018680,Bo1g150440_PLDP2,Bo01551s010,Bo7g115980,Bo2g136660,Bo8g065380,Bo01196s010,Bo6g106530,Bo8g117260,Bo3g041850_ATSPX2,Bo6g103990,Bo02619s010,Bo4g017370,Bo9g184990,Bo8g082280_ATPAP22,Bo5g003400,Bo5g008900,Bo1g119170,Bo7g084220,Bo3g037570,Bo4g195380,Bo10324s010,Bo3g014030,Bo5g122600,Bo9g024050
Low P & Low Zn VS High P & Low Zn	C6	biological process	GO:0042886	amide transport	7 of 117 in the list	220 of 26243 in the genome	0.01988	Bo27781s010,Bo4g026850,Bo4g187910,Bo8g108410,Bo7g063500_FRK1,Bo3g130080,Bo4g026840
Low P & Low Zn VS High P & Low Zn	C6	biological process	GO:0046467	membrane lipid biosynthetic process	18 of 117 in the list	240 of 26243 in the genome	1.03e-14	Bo9g022340_MGDC,Bo9g181910_AT4,Bo2g018680,Bo1g150440_PLDP2,Bo7g115980,Bo01196s010,Bo3g041850_ATSPX2,Bo6g103990,Bo4g017370,Bo9g184990,Bo8g082280_ATPAP22,Bo5g003400,Bo5g008900,Bo1g119170,Bo3g037570,Bo4g195380,Bo3g014030,Bo5g122600
Low P & Low Zn VS High P & Low Zn	C6	biological process	GO:0050896	response to stimulus	79 of 117 in the list	11163 of 26243 in the genome	1.35e-05	Bo7g109980,Bo01551s010,Bo7g115980,Bo1g039750,Bo8g117260,Bo9g123330,Bo9g096970,Bo8g018050_SRG3,Bo9g184990,Bo1g008000,Bo5g008900,Bo1g054940,Bo3g064190,Bo5g008780,Bo1g007780,Bo4g187910,Bo9g024050,Bo1g039700,Bo01196s010,Bo5g155090,Bo27781s010,Bo7g047020,Bo3g041850_ATSPX2,Bo8g056930,Bo01028s040,Bo7g063500_FRK1,Bo3g083910,Bo5g008770,Bo3g058580_PR4,Bo5g003400,Bo1g152100,Bo4g186980,Bo9g044090_AtGolS4,Bo1…
Low P & Low Zn VS High P & Low Zn	C6	biological process	GO:0051234	establishment of localization	45 of 117 in the list	5933 of 26243 in the genome	0.02638	Bo1g008510_ZIP9,Bo8g065380,Bo8g117260,Bo9g123330,Bo02619s010,Bo3g134470_ATPS3,Bo9g096970,Bo7g099430,Bo3g037570,Bo6g068290_HAK5,Bo6g121750,Bo5g008780,Bo4g195380,Bo1g021870,Bo6g068280,Bo4g187910,Bo3g014030,Bo3g042740,Bo4g026840,Bo1g150440_PLDP2,Bo2g018680,Bo4g026850,Bo2g136660,Bo3g130080,Bo6g106530,Bo5g155090,Bo27781s010,Bo7g047020,Bo3g041850_ATSPX2,Bo4g017370,Bo01028s040,Bo7g063500_FRK1,Bo5g002390…
Low P & Low Zn VS High P & Low Zn	C6	biological process	GO:0051716	cellular response to stimulus	42 of 117 in the list	4320 of 26243 in the genome	9.07e-05	Bo9g022340_MGDC,Bo01551s010,Bo7g115980,Bo8g065380,Bo8g117260,Bo9g123330,Bo02619s010,Bo9g096970,Bo1g158950,Bo1g051020_PYL10,Bo9g184990,Bo5g008900,Bo3g037570,Bo4g195380,Bo3g014030,Bo3g042740,Bo5g122600,Bo9g024050,Bo4g166770,Bo9g175350,Bo9g181910_AT4,Bo1g150440_PLDP2,Bo2g018680,Bo2g136660,Bo01196s010,Bo6g106530,Bo5g155090,Bo7g047020,Bo00578s090,Bo6g103990,Bo3g041850_ATSPX2,Bo4g017370,Bo7g063500_FRK1…
Low P & Low Zn VS High P & Low Zn	C6	biological process	GO:0055081	anion homeostasis	3 of 117 in the list	23 of 26243 in the genome	0.04743	Bo1g119170,Bo5g122600,Bo8g018050_SRG3
Low P & Low Zn VS High P & Low Zn	C6	biological process	GO:0071496	cellular response to external stimulus	27 of 117 in the list	585 of 26243 in the genome	1.73e-17	Bo9g022340_MGDC,Bo9g181910_AT4,Bo2g018680,Bo1g150440_PLDP2,Bo01551s010,Bo7g115980,Bo2g136660,Bo8g065380,Bo01196s010,Bo6g106530,Bo8g117260,Bo3g041850_ATSPX2,Bo6g103990,Bo02619s010,Bo4g017370,Bo9g184990,Bo8g082280_ATPAP22,Bo5g003400,Bo5g008900,Bo1g119170,Bo7g084220,Bo3g037570,Bo4g195380,Bo10324s010,Bo3g014030,Bo5g122600,Bo9g024050
Low P & Low Zn VS High P & Low Zn	C6	biological process	GO:0072502	cellular trivalent inorganic anion homeostasis	3 of 117 in the list	5 of 26243 in the genome	0.00028	Bo1g119170,Bo5g122600,Bo8g018050_SRG3
Low P & Low Zn VS High P & Low Zn	C6	biological process	GO:0072506	trivalent inorganic anion homeostasis	3 of 117 in the list	15 of 26243 in the genome	0.0125	Bo1g119170,Bo5g122600,Bo8g018050_SRG3
Low P & Low Zn VS High P & Low Zn	C6	biological process	GO:1901135	carbohydrate derivative metabolic process	19 of 117 in the list	1423 of 26243 in the genome	0.00563	Bo9g022340_MGDC,Bo9g181910_AT4,Bo2g018680,Bo1g150440_PLDP2,Bo7g115980,Bo01196s010,Bo3g041850_ATSPX2,Bo6g103990,Bo4g017370,Bo9g184990,Bo8g082280_ATPAP22,Bo5g003400,Bo5g008900,Bo8g108410,Bo1g119170,Bo3g037570,Bo4g195380,Bo3g014030,Bo5g122600
Low P & Low Zn VS High P & Low Zn	C6	biological process	GO:1901137	carbohydrate derivative biosynthetic process	19 of 117 in the list	894 of 26243 in the genome	5.31e-06	Bo9g022340_MGDC,Bo9g181910_AT4,Bo2g018680,Bo1g150440_PLDP2,Bo7g115980,Bo01196s010,Bo3g041850_ATSPX2,Bo6g103990,Bo4g017370,Bo9g184990,Bo8g082280_ATPAP22,Bo5g003400,Bo5g008900,Bo8g108410,Bo1g119170,Bo3g037570,Bo4g195380,Bo3g014030,Bo5g122600
Low P & Low Zn VS High P & Low Zn	C6	biological process	GO:1901678	iron coordination entity transport	2 of 117 in the list	3 of 26243 in the genome	0.01951	Bo8g117920,Bo5g002390
Low P & Low Zn VS High P & Low Zn	C6	biological process	GO:1901700	response to oxygen-containing compound	20 of 117 in the list	1647 of 26243 in the genome	0.01279	Bo9g175350,Bo1g150440_PLDP2,Bo7g109980,Bo4g012520,Bo1g039700,Bo9g123330,Bo00578s090,Bo4g017370,Bo8g056930,Bo1g051020_PYL10,Bo3g083910,Bo5g003400,Bo1g152100,Bo5g055780_DYL1,Bo1g119170,Bo3g027470,Bo2g052760_GSR2,Bo10324s010,Bo7g025330_ANR1,Bo5g122600
Low P & Low Zn VS High P & Low Zn	C6	biological process	GO:1903509	liposaccharide metabolic process	18 of 117 in the list	198 of 26243 in the genome	3.27e-16	Bo9g022340_MGDC,Bo9g181910_AT4,Bo2g018680,Bo1g150440_PLDP2,Bo7g115980,Bo01196s010,Bo3g041850_ATSPX2,Bo6g103990,Bo4g017370,Bo9g184990,Bo8g082280_ATPAP22,Bo5g003400,Bo5g008900,Bo1g119170,Bo3g037570,Bo4g195380,Bo3g014030,Bo5g122600
Low P & Low Zn VS High P & Low Zn	C6	molecular function	GO:0004521	endoribonuclease activity	3 of 101 in the list	34 of 23256 in the genome	0.03753	Bo8g065960,Bo2g136660,Bo8g109030
Low P & Low Zn VS High P & Low Zn	C6	molecular function	GO:0005215	transporter activity	19 of 101 in the list	1811 of 23256 in the genome	0.02309	Bo4g026850,Bo1g008510_ZIP9,Bo27781s010,Bo01028s040,Bo9g096970,Bo5g008770,Bo7g065380,Bo8g108410,Bo6g068290_HAK5,Bo8g100510,Bo5g008780,Bo6g120500,Bo1g021870,Bo4g187910,Bo6g068280,Bo10324s010,Bo3g042740,Bo4g026840,Bo6g120510
Low P & Low Zn VS High P & Low Zn	C6	molecular function	GO:0008509	anion transmembrane transporter activity	13 of 101 in the list	332 of 23256 in the genome	1.86e-07	Bo5g008770,Bo4g026850,Bo8g108410,Bo6g120500,Bo5g008780,Bo27781s010,Bo4g187910,Bo10324s010,Bo9g096970,Bo01028s040,Bo3g042740,Bo4g026840,Bo6g120510
Low P & Low Zn VS High P & Low Zn	C6	molecular function	GO:0015075	ion transmembrane transporter activity	18 of 101 in the list	1079 of 23256 in the genome	7.27e-05	Bo4g026850,Bo1g008510_ZIP9,Bo27781s010,Bo01028s040,Bo9g096970,Bo5g008770,Bo8g108410,Bo6g068290_HAK5,Bo8g100510,Bo5g008780,Bo6g120500,Bo1g021870,Bo4g187910,Bo6g068280,Bo10324s010,Bo3g042740,Bo4g026840,Bo6g120510
Low P & Low Zn VS High P & Low Zn	C6	molecular function	GO:0015103	inorganic anion transmembrane transporter activity	12 of 101 in the list	118 of 23256 in the genome	1.16e-11	Bo5g008770,Bo4g026850,Bo8g108410,Bo6g120500,Bo5g008780,Bo27781s010,Bo4g187910,Bo9g096970,Bo01028s040,Bo3g042740,Bo4g026840,Bo6g120510
Low P & Low Zn VS High P & Low Zn	C6	molecular function	GO:0015114	phosphate ion transmembrane transporter activity	2 of 101 in the list	7 of 23256 in the genome	0.03363	Bo6g120500,Bo6g120510
Low P & Low Zn VS High P & Low Zn	C6	molecular function	GO:0015291	secondary active transmembrane transporter activity	8 of 101 in the list	412 of 23256 in the genome	0.03794	Bo7g065380,Bo27781s010,Bo4g026850,Bo6g068280,Bo4g187910,Bo10324s010,Bo4g026840,Bo6g068290_HAK5
Low P & Low Zn VS High P & Low Zn	C6	molecular function	GO:0015293	symporter activity	6 of 101 in the list	151 of 23256 in the genome	0.0045	Bo27781s010,Bo4g026850,Bo6g068280,Bo4g187910,Bo4g026840,Bo6g068290_HAK5
Low P & Low Zn VS High P & Low Zn	C6	molecular function	GO:0016788	hydrolase activity, acting on ester bonds	20 of 101 in the list	1326 of 23256 in the genome	7.92e-05	Bo1g150440_PLDP2,Bo7g079990,Bo01551s010,Bo2g136660,Bo8g109030,Bo5g137730_ATPAP16,Bo9g078300,Bo4g017370,Bo8g018050_SRG3,Bo3g058580_PR4,Bo8g065960,Bo8g082280_ATPAP22,Bo8g067410,Bo1g119170,Bo7g079980,Bo4g027140,Bo6g121750,Bo2g136970_PAP9,Bo5g122600,Bo9g024050
Low P & Low Zn VS High P & Low Zn	C6	molecular function	GO:0016791	phosphatase activity	12 of 101 in the list	450 of 23256 in the genome	5.21e-05	Bo8g082280_ATPAP22,Bo1g119170,Bo7g079990,Bo01551s010,Bo4g027140,Bo7g079980,Bo5g137730_ATPAP16,Bo2g136970_PAP9,Bo6g121750,Bo9g078300,Bo5g122600,Bo9g024050
Low P & Low Zn VS High P & Low Zn	C6	molecular function	GO:0016892	endoribonuclease activity, producing 3'-phosphomonoesters	2 of 101 in the list	7 of 23256 in the genome	0.03363	Bo8g065960,Bo2g136660
Low P & Low Zn VS High P & Low Zn	C6	molecular function	GO:0016894	endonuclease activity, active with either ribo- or deoxyribonucleic acids and producing 3'-phosphomonoesters	2 of 101 in the list	7 of 23256 in the genome	0.03363	Bo8g065960,Bo2g136660
Low P & Low Zn VS High P & Low Zn	C6	molecular function	GO:0022820	potassium ion symporter activity	2 of 101 in the list	2 of 23256 in the genome	0.00162	Bo6g068280,Bo6g068290_HAK5
Low P & Low Zn VS High P & Low Zn	C6	molecular function	GO:0022857	transmembrane transporter activity	19 of 101 in the list	1533 of 23256 in the genome	0.00255	Bo4g026850,Bo1g008510_ZIP9,Bo27781s010,Bo01028s040,Bo9g096970,Bo5g008770,Bo7g065380,Bo8g108410,Bo6g068290_HAK5,Bo8g100510,Bo5g008780,Bo6g120500,Bo1g021870,Bo4g187910,Bo6g068280,Bo10324s010,Bo3g042740,Bo4g026840,Bo6g120510
Low P & Low Zn VS High P & Low Zn	C6	molecular function	GO:0022891	substrate-specific transmembrane transporter activity	18 of 101 in the list	1290 of 23256 in the genome	0.00088	Bo4g026850,Bo1g008510_ZIP9,Bo27781s010,Bo01028s040,Bo9g096970,Bo5g008770,Bo8g108410,Bo6g068290_HAK5,Bo8g100510,Bo5g008780,Bo6g120500,Bo1g021870,Bo4g187910,Bo6g068280,Bo10324s010,Bo3g042740,Bo4g026840,Bo6g120510
Low P & Low Zn VS High P & Low Zn	C6	molecular function	GO:0022892	substrate-specific transporter activity	18 of 101 in the list	1519 of 23256 in the genome	0.00761	Bo4g026850,Bo1g008510_ZIP9,Bo27781s010,Bo01028s040,Bo9g096970,Bo5g008770,Bo8g108410,Bo6g068290_HAK5,Bo8g100510,Bo5g008780,Bo6g120500,Bo1g021870,Bo4g187910,Bo6g068280,Bo10324s010,Bo3g042740,Bo4g026840,Bo6g120510
Low P & Low Zn VS High P & Low Zn	C6	molecular function	GO:0042578	phosphoric ester hydrolase activity	14 of 101 in the list	557 of 23256 in the genome	1.14e-05	Bo8g082280_ATPAP22,Bo8g067410,Bo1g119170,Bo7g079990,Bo01551s010,Bo4g027140,Bo7g079980,Bo5g137730_ATPAP16,Bo2g136970_PAP9,Bo6g121750,Bo9g078300,Bo5g122600,Bo8g018050_SRG3,Bo9g024050
Low P & Low Zn VS High P & Low Zn	C6	molecular function	GO:0004540	ribonuclease activity	3 of 101 in the list	39 of 23256 in the genome	0.05642	Bo8g065960,Bo2g136660,Bo8g109030
Low P & Low Zn VS High P & Low Zn	C6	biological process	GO:0048522	positive regulation of cellular process	4 of 117 in the list	63 of 26243 in the genome	0.06039	Bo2g018680,Bo4g195380,Bo3g014030,Bo3g037570
Low P & Low Zn VS High P & Low Zn	C6	biological process	GO:0007267	cell-cell signaling	2 of 117 in the list	5 of 26243 in the genome	0.06466	Bo7g106040,Bo1g019650
Low P & Low Zn VS High P & Low Zn	C6	molecular function	GO:0016723	oxidoreductase activity, oxidizing metal ions, NAD or NADP as acceptor	2 of 101 in the list	10 of 23256 in the genome	0.07147	Bo8g117920,Bo5g002390
Low P & Low Zn VS High P & Low Zn	C6	biological process	GO:0051179	localization	45 of 117 in the list	6269 of 26243 in the genome	0.10108	Bo1g008510_ZIP9,Bo8g065380,Bo8g117260,Bo9g123330,Bo02619s010,Bo3g134470_ATPS3,Bo9g096970,Bo7g099430,Bo3g037570,Bo6g068290_HAK5,Bo6g121750,Bo5g008780,Bo4g195380,Bo1g021870,Bo6g068280,Bo4g187910,Bo3g014030,Bo3g042740,Bo4g026840,Bo1g150440_PLDP2,Bo2g018680,Bo4g026850,Bo2g136660,Bo3g130080,Bo6g106530,Bo5g155090,Bo27781s010,Bo7g047020,Bo3g041850_ATSPX2,Bo4g017370,Bo01028s040,Bo7g063500_FRK1,Bo5g002390…
Low P & Low Zn VS High P & Low Zn	C6	molecular function	GO:0004519	endonuclease activity	3 of 101 in the list	49 of 23256 in the genome	0.11023	Bo8g065960,Bo2g136660,Bo8g109030
Low P & Low Zn VS High P & Low Zn	C6	biological process	GO:0050832	defense response to fungus	4 of 117 in the list	75 of 26243 in the genome	0.11826	Bo3g058580_PR4,Bo1g158950,Bo1g054940,Bo5g155090
Low P & Low Zn VS High P & Low Zn	C6	biological process	GO:0009620	response to fungus	4 of 117 in the list	77 of 26243 in the genome	0.13078	Bo3g058580_PR4,Bo1g158950,Bo1g054940,Bo5g155090
Low P & Low Zn VS High P & Low Zn	C6	molecular function	GO:0016722	oxidoreductase activity, oxidizing metal ions	2 of 101 in the list	14 of 23256 in the genome	0.1429	Bo8g117920,Bo5g002390
Low P & Low Zn VS High P & Low Zn	C6	molecular function	GO:0035250	UDP-galactosyltransferase activity	2 of 101 in the list	14 of 23256 in the genome	0.1429	Bo9g022340_MGDC,Bo9g044090_AtGolS4
Low P & Low Zn VS High P & Low Zn	C6	biological process	GO:0010646	regulation of cell communication	4 of 117 in the list	80 of 26243 in the genome	0.15128	Bo2g018680,Bo4g195380,Bo3g014030,Bo3g037570
Low P & Low Zn VS High P & Low Zn	C6	molecular function	GO:0005402	cation:sugar symporter activity	4 of 101 in the list	121 of 23256 in the genome	0.1679	Bo27781s010,Bo4g026850,Bo4g187910,Bo4g026840
Low P & Low Zn VS High P & Low Zn	C6	molecular function	GO:0051119	sugar transmembrane transporter activity	4 of 101 in the list	127 of 23256 in the genome	0.20025	Bo27781s010,Bo4g026850,Bo4g187910,Bo4g026840
Low P & Low Zn VS High P & Low Zn	C6	cellular compartment	GO:0031224	intrinsic component of membrane	20 of 110 in the list	2586 of 25860 in the genome	0.23001	Bo4g026850,Bo1g008510_ZIP9,Bo27781s010,Bo27276s010,Bo02619s010,Bo3g134470_ATPS3,Bo01028s040,Bo5g002390,Bo7g065380,Bo5g008770,Bo8g108410,Bo8g100510,Bo5g008780,Bo6g120500,Bo1g021870,Bo4g187910,Bo8g117920,Bo4g026840,Bo6g120510,Bo8g092420
Low P & Low Zn VS High P & Low Zn	C6	molecular function	GO:0015144	carbohydrate transmembrane transporter activity	4 of 101 in the list	132 of 23256 in the genome	0.2303	Bo27781s010,Bo4g026850,Bo4g187910,Bo4g026840
Low P & Low Zn VS High P & Low Zn	C6	molecular function	GO:1901476	carbohydrate transporter activity	4 of 101 in the list	132 of 23256 in the genome	0.2303	Bo27781s010,Bo4g026850,Bo4g187910,Bo4g026840
Low P & Low Zn VS High P & Low Zn	C6	biological process	GO:0006979	response to oxidative stress	9 of 117 in the list	544 of 26243 in the genome	0.24951	Bo3g083910,Bo5g003400,Bo7g109980,Bo1g119170,Bo1g039700,Bo9g123330,Bo00578s090,Bo10324s010,Bo5g122600
Low P & Low Zn VS High P & Low Zn	C6	molecular function	GO:0008324	cation transmembrane transporter activity	9 of 101 in the list	685 of 23256 in the genome	0.25886	Bo4g026850,Bo1g008510_ZIP9,Bo8g100510,Bo6g068290_HAK5,Bo27781s010,Bo1g021870,Bo4g187910,Bo6g068280,Bo4g026840
Low P & Low Zn VS High P & Low Zn	C6	molecular function	GO:0005102	receptor binding	3 of 101 in the list	66 of 23256 in the genome	0.25958	Bo00796s010,Bo7g106040,Bo1g019650
Low P & Low Zn VS High P & Low Zn	C6	biological process	GO:0044763	single-organism cellular process	74 of 117 in the list	12697 of 26243 in the genome	0.27668	Bo01551s010,Bo7g115980,Bo8g117260,Bo9g123330,Bo9g096970,Bo8g018050_SRG3,Bo9g184990,Bo5g008900,Bo2g092580,Bo6g121750,Bo5g008780,Bo3g064190,Bo00796s010,Bo4g187910,Bo1g007780,Bo9g024050,Bo01196s010,Bo5g155090,Bo5g027600,Bo27781s010,Bo7g047020,Bo3g041850_ATSPX2,Bo8g056930,Bo01028s040,Bo7g063500_FRK1,Bo1g019650,Bo5g008770,Bo5g003400,Bo1g152100,Bo4g186980,Bo1g119170,Bo6g120500,Bo7g025330_ANR1,Bo9g02234…
Low P & Low Zn VS High P & Low Zn	C6	cellular compartment	GO:0005576	extracellular region	9 of 110 in the list	819 of 25860 in the genome	0.31533	Bo5g039280,Bo00796s010,Bo2g052760_GSR2,Bo3g175620,Bo7g106040,Bo4g012520,Bo1g158950,Bo1g019650,Bo5g155090
Low P & Low Zn VS High P & Low Zn	C6	molecular function	GO:0015294	solute:cation symporter activity	4 of 101 in the list	149 of 23256 in the genome	0.35541	Bo27781s010,Bo4g026850,Bo4g187910,Bo4g026840
Low P & Low Zn VS High P & Low Zn	C6	biological process	GO:0009725	response to hormone	25 of 117 in the list	2960 of 26243 in the genome	0.39357	Bo9g175350,Bo4g166770,Bo4g026850,Bo1g150440_PLDP2,Bo2g136660,Bo5g155090,Bo27781s010,Bo7g047020,Bo9g123330,Bo00578s090,Bo7g063500_FRK1,Bo1g051020_PYL10,Bo3g083910,Bo3g058580_PR4,Bo1g008000,Bo5g003400,Bo4g182210,Bo1g152100,Bo4g186980,Bo3g064190,Bo4g187910,Bo1g007780,Bo5g052310,Bo10324s010,Bo4g026840
Low P & Low Zn VS High P & Low Zn	C6	biological process	GO:0006629	lipid metabolic process	21 of 117 in the list	2304 of 26243 in the genome	0.40763	Bo9g022340_MGDC,Bo9g181910_AT4,Bo2g018680,Bo1g150440_PLDP2,Bo7g115980,Bo01196s010,Bo1g101850,Bo3g041850_ATSPX2,Bo6g103990,Bo4g017370,Bo9g184990,Bo8g082280_ATPAP22,Bo5g003400,Bo5g008900,Bo8g108410,Bo1g119170,Bo9g178800,Bo3g037570,Bo4g195380,Bo3g014030,Bo5g122600
Low P & Low Zn VS High P & Low Zn	C6	molecular function	GO:0008378	galactosyltransferase activity	2 of 101 in the list	26 of 23256 in the genome	0.49335	Bo9g022340_MGDC,Bo9g044090_AtGolS4
Low P & Low Zn VS High P & Low Zn	C6	biological process	GO:0000302	response to reactive oxygen species	8 of 117 in the list	494 of 26243 in the genome	0.56167	Bo3g083910,Bo7g109980,Bo1g119170,Bo1g039700,Bo9g123330,Bo00578s090,Bo10324s010,Bo5g122600
Low P & Low Zn VS High P & Low Zn	C6	molecular function	GO:0004518	nuclease activity	4 of 101 in the list	176 of 23256 in the genome	0.63718	Bo3g058580_PR4,Bo8g065960,Bo2g136660,Bo8g109030
Low P & Low Zn VS High P & Low Zn	C6	biological process	GO:0044699	single-organism process	88 of 117 in the list	16334 of 26243 in the genome	0.66217	Bo7g109980,Bo01551s010,Bo7g115980,Bo8g117260,Bo9g123330,Bo1g101850,Bo9g096970,Bo8g018050_SRG3,Bo9g184990,Bo5g008900,Bo2g092580,Bo6g121750,Bo3g064190,Bo00796s010,Bo5g008780,Bo1g007780,Bo4g187910,Bo9g024050,Bo1g039700,Bo01196s010,Bo5g155090,Bo5g027600,Bo27781s010,Bo7g047020,Bo3g041850_ATSPX2,Bo8g056930,Bo01028s040,Bo7g063500_FRK1,Bo1g019650,Bo7g055990_ATBCA3,Bo5g008770,Bo5g003400,Bo1g152100,Bo4g186…
Low P & Low Zn VS High P & Low Zn	C6	biological process	GO:0009719	response to endogenous stimulus	27 of 117 in the list	3433 of 26243 in the genome	0.69596	Bo9g175350,Bo4g166770,Bo4g026850,Bo1g150440_PLDP2,Bo2g136660,Bo5g155090,Bo27781s010,Bo7g047020,Bo9g123330,Bo00578s090,Bo2g080620,Bo7g063500_FRK1,Bo1g158950,Bo1g051020_PYL10,Bo3g083910,Bo3g058580_PR4,Bo1g008000,Bo5g003400,Bo4g182210,Bo1g152100,Bo4g186980,Bo3g064190,Bo4g187910,Bo1g007780,Bo5g052310,Bo10324s010,Bo4g026840
Low P & Low Zn VS High P & Low Zn	C6	biological process	GO:0009723	response to ethylene	3 of 117 in the list	58 of 26243 in the genome	0.73784	Bo3g083910,Bo9g123330,Bo10324s010
Low P & Low Zn VS High P & Low Zn	C6	biological process	GO:0044255	cellular lipid metabolic process	18 of 117 in the list	1933 of 26243 in the genome	0.74773	Bo9g022340_MGDC,Bo9g181910_AT4,Bo2g018680,Bo1g150440_PLDP2,Bo7g115980,Bo01196s010,Bo3g041850_ATSPX2,Bo6g103990,Bo4g017370,Bo9g184990,Bo8g082280_ATPAP22,Bo5g003400,Bo5g008900,Bo1g119170,Bo3g037570,Bo4g195380,Bo3g014030,Bo5g122600
Low P & Low Zn VS High P & Low Zn	C6	biological process	GO:0010039	response to iron ion	3 of 117 in the list	60 of 26243 in the genome	0.81301	Bo3g083910,Bo9g123330,Bo10324s010
Low P & Low Zn VS High P & Low Zn	C6	biological process	GO:0034614	cellular response to reactive oxygen species	3 of 117 in the list	61 of 26243 in the genome	0.85231	Bo3g083910,Bo9g123330,Bo10324s010
Low P & Low Zn VS High P & Low Zn	C6	biological process	GO:0050801	ion homeostasis	7 of 117 in the list	416 of 26243 in the genome	0.88198	Bo2g052760_GSR2,Bo10324s010,Bo1g119170,Bo8g117920,Bo5g002390,Bo5g122600,Bo8g018050_SRG3
Low P & Low Zn VS High P & Low Zn	C6	biological process	GO:0009746	response to hexose	6 of 117 in the list	311 of 26243 in the genome	0.9101	Bo3g027470,Bo2g052760_GSR2,Bo5g055780_DYL1,Bo1g152100,Bo4g017370,Bo8g056930
Low P & Low Zn VS High P & Low Zn	C6	biological process	GO:0034284	response to monosaccharide	6 of 117 in the list	311 of 26243 in the genome	0.9101	Bo3g027470,Bo2g052760_GSR2,Bo5g055780_DYL1,Bo1g152100,Bo4g017370,Bo8g056930
Low P & Low Zn VS High P & Low Zn	C6	biological process	GO:0034599	cellular response to oxidative stress	3 of 117 in the list	63 of 26243 in the genome	0.93438	Bo3g083910,Bo9g123330,Bo10324s010
Low P & Low Zn VS High P & Low Zn	C6	molecular function	GO:0022804	active transmembrane transporter activity	8 of 101 in the list	694 of 23256 in the genome	0.93444	Bo7g065380,Bo27781s010,Bo4g026850,Bo6g068280,Bo4g187910,Bo10324s010,Bo4g026840,Bo6g068290_HAK5
Low P & Low Zn VS High P & Low Zn	C6	molecular function	GO:0046873	metal ion transmembrane transporter activity	4 of 101 in the list	209 of 23256 in the genome	1	Bo1g021870,Bo6g068280,Bo1g008510_ZIP9,Bo6g068290_HAK5
Low P & Low Zn VS High P & Low Zn	C6	molecular function	GO:0019787	ubiquitin-like protein transferase activity	5 of 101 in the list	322 of 23256 in the genome	1	Bo8g117260,Bo7g098790,Bo4g195910,Bo2g161510,Bo1g039750
Low P & Low Zn VS High P & Low Zn	C6	molecular function	GO:0015079	potassium ion transmembrane transporter activity	2 of 101 in the list	41 of 23256 in the genome	1	Bo6g068280,Bo6g068290_HAK5
Low P & Low Zn VS High P & Low Zn	C6	molecular function	GO:0016209	antioxidant activity	4 of 101 in the list	218 of 23256 in the genome	1	Bo7g109980,Bo02619s010,Bo1g039700,Bo9g152260
Low P & Low Zn VS High P & Low Zn	C6	molecular function	GO:0008194	UDP-glycosyltransferase activity	5 of 101 in the list	355 of 23256 in the genome	1	Bo9g184990,Bo9g022340_MGDC,Bo9g044090_AtGolS4,Bo7g099430,Bo5g036350_AtUGT85A2
Low P & Low Zn VS High P & Low Zn	C6	molecular function	GO:0046915	transition metal ion transmembrane transporter activity	2 of 101 in the list	60 of 23256 in the genome	1	Bo1g021870,Bo1g008510_ZIP9
Low P & Low Zn VS High P & Low Zn	C6	molecular function	GO:0016836	hydro-lyase activity	3 of 101 in the list	160 of 23256 in the genome	1	Bo6g010780,Bo5g155090,Bo7g055990_ATBCA3
Low P & Low Zn VS High P & Low Zn	C6	molecular function	GO:0016782	transferase activity, transferring sulfur-containing groups	2 of 101 in the list	68 of 23256 in the genome	1	Bo3g004160,Bo7g115980
Low P & Low Zn VS High P & Low Zn	C6	molecular function	GO:0008168	methyltransferase activity	4 of 101 in the list	287 of 23256 in the genome	1	Bo3g064190,Bo1g101850,Bo6g087680,Bo2g092580
Low P & Low Zn VS High P & Low Zn	C6	molecular function	GO:0004620	phospholipase activity	2 of 101 in the list	70 of 23256 in the genome	1	Bo1g150440_PLDP2,Bo4g017370
Low P & Low Zn VS High P & Low Zn	C6	molecular function	GO:0016758	transferase activity, transferring hexosyl groups	5 of 101 in the list	459 of 23256 in the genome	1	Bo9g022340_MGDC,Bo27276s010,Bo3g175620,Bo9g044090_AtGolS4,Bo7g099430
Low P & Low Zn VS High P & Low Zn	C6	molecular function	GO:0016757	transferase activity, transferring glycosyl groups	7 of 101 in the list	794 of 23256 in the genome	1	Bo9g184990,Bo9g022340_MGDC,Bo27276s010,Bo3g175620,Bo9g044090_AtGolS4,Bo7g099430,Bo5g036350_AtUGT85A2
Low P & Low Zn VS High P & Low Zn	C6	molecular function	GO:0022890	inorganic cation transmembrane transporter activity	4 of 101 in the list	338 of 23256 in the genome	1	Bo1g021870,Bo6g068280,Bo1g008510_ZIP9,Bo6g068290_HAK5
Low P & Low Zn VS High P & Low Zn	C6	molecular function	GO:0004721	phosphoprotein phosphatase activity	3 of 101 in the list	250 of 23256 in the genome	1	Bo2g136970_PAP9,Bo8g082280_ATPAP22,Bo9g078300
Low P & Low Zn VS High P & Low Zn	C6	molecular function	GO:0016298	lipase activity	2 of 101 in the list	128 of 23256 in the genome	1	Bo1g150440_PLDP2,Bo4g017370
Low P & Low Zn VS High P & Low Zn	C6	molecular function	GO:0016787	hydrolase activity	24 of 101 in the list	4333 of 23256 in the genome	1	Bo1g150440_PLDP2,Bo7g079990,Bo01551s010,Bo7g115980,Bo2g136660,Bo8g109030,Bo5g137730_ATPAP16,Bo9g078300,Bo3g175620,Bo4g017370,Bo8g018050_SRG3,Bo3g058580_PR4,Bo8g065960,Bo8g082280_ATPAP22,Bo8g067410,Bo1g119170,Bo7g079980,Bo4g027140,Bo1g054940,Bo2g136970_PAP9,Bo6g121750,Bo5g122600,Bo4g098550,Bo9g024050
Low P & Low Zn VS High P & Low Zn	C6	molecular function	GO:0016835	carbon-oxygen lyase activity	3 of 101 in the list	296 of 23256 in the genome	1	Bo6g010780,Bo5g155090,Bo7g055990_ATBCA3
Low P & Low Zn VS High P & Low Zn	C6	molecular function	GO:0046914	transition metal ion binding	15 of 101 in the list	2610 of 23256 in the genome	1	Bo7g109980,Bo6g121090,Bo7g115980,Bo1g039700,Bo5g155090,Bo6g106530,Bo8g117260,Bo2g052760_GSR2,Bo2g158580,Bo02619s010,Bo6g010780,Bo4g120550,Bo8g117920,Bo5g002390,Bo7g055990_ATBCA3
Low P & Low Zn VS High P & Low Zn	C6	molecular function	GO:0046983	protein dimerization activity	2 of 101 in the list	168 of 23256 in the genome	1	Bo00578s090,Bo5g009420_NF-YB4
Low P & Low Zn VS High P & Low Zn	C6	molecular function	GO:0016741	transferase activity, transferring one-carbon groups	4 of 101 in the list	501 of 23256 in the genome	1	Bo3g064190,Bo1g101850,Bo6g087680,Bo2g092580
Low P & Low Zn VS High P & Low Zn	C6	molecular function	GO:0043169	cation binding	21 of 101 in the list	3945 of 23256 in the genome	1	Bo7g109980,Bo6g121090,Bo01551s010,Bo7g115980,Bo1g039700,Bo5g155090,Bo6g106530,Bo8g117260,Bo02619s010,Bo5g002390,Bo7g055990_ATBCA3,Bo8g082280_ATPAP22,Bo8g100510,Bo2g136970_PAP9,Bo2g052760_GSR2,Bo2g158580,Bo6g010780,Bo4g120550,Bo8g117920,Bo9g024050,Bo9g152260
Low P & Low Zn VS High P & Low Zn	C6	molecular function	GO:0015077	monovalent inorganic cation transmembrane transporter activity	2 of 101 in the list	181 of 23256 in the genome	1	Bo6g068280,Bo6g068290_HAK5
Low P & Low Zn VS High P & Low Zn	C6	molecular function	GO:0004553	hydrolase activity, hydrolyzing O-glycosyl compounds	3 of 101 in the list	387 of 23256 in the genome	1	Bo3g058580_PR4,Bo3g175620,Bo4g098550
Low P & Low Zn VS High P & Low Zn	C6	molecular function	GO:0043167	ion binding	23 of 101 in the list	4561 of 23256 in the genome	1	Bo7g109980,Bo6g121090,Bo01551s010,Bo7g115980,Bo1g039700,Bo5g155090,Bo6g106530,Bo8g117260,Bo02619s010,Bo8g056930,Bo5g002390,Bo7g055990_ATBCA3,Bo8g082280_ATPAP22,Bo1g054940,Bo8g100510,Bo2g136970_PAP9,Bo2g052760_GSR2,Bo2g158580,Bo6g010780,Bo4g120550,Bo8g117920,Bo9g152260,Bo9g024050
Low P & Low Zn VS High P & Low Zn	C6	molecular function	GO:0016705	oxidoreductase activity, acting on paired donors, with incorporation or reduction of molecular oxygen	3 of 101 in the list	412 of 23256 in the genome	1	Bo4g186370,Bo6g030780,Bo5g132290
Low P & Low Zn VS High P & Low Zn	C6	molecular function	GO:0003824	catalytic activity	62 of 101 in the list	13469 of 23256 in the genome	1	Bo9g022340_MGDC,Bo7g109980,Bo6g121090,Bo01551s010,Bo7g115980,Bo8g065380,Bo1g039750,Bo5g137730_ATPAP16,Bo8g117260,Bo9g123330,Bo1g101850,Bo02619s010,Bo2g080620,Bo7g099430,Bo8g018050_SRG3,Bo9g184990,Bo8g067410,Bo3g004160,Bo2g092580,Bo2g161510,Bo7g079980,Bo1g054940,Bo6g121750,Bo3g064190,Bo6g030780,Bo5g122600,Bo4g098550,Bo9g024050,Bo1g150440_PLDP2,Bo7g098790,Bo6g087680,Bo7g079990,Bo4g186370,Bo2g136660…
Low P & Low Zn VS High P & Low Zn	C6	molecular function	GO:0016829	lyase activity	4 of 101 in the list	640 of 23256 in the genome	1	Bo6g010780,Bo8g056930,Bo5g155090,Bo7g055990_ATBCA3
Low P & Low Zn VS High P & Low Zn	C6	molecular function	GO:0046527	glucosyltransferase activity	2 of 101 in the list	255 of 23256 in the genome	1	Bo3g175620,Bo7g099430
Low P & Low Zn VS High P & Low Zn	C6	molecular function	GO:0016798	hydrolase activity, acting on glycosyl bonds	4 of 101 in the list	680 of 23256 in the genome	1	Bo3g058580_PR4,Bo3g175620,Bo1g054940,Bo4g098550
Low P & Low Zn VS High P & Low Zn	C6	molecular function	GO:0005515	protein binding	11 of 101 in the list	2257 of 23256 in the genome	1	Bo7g106040,Bo2g092580,Bo5g009420_NF-YB4,Bo00796s010,Bo4g112600_BHLH038,Bo00578s090,Bo1g006780,Bo5g052310,Bo7g025330_ANR1,Bo1g019650,Bo01495s010
Low P & Low Zn VS High P & Low Zn	C6	molecular function	GO:0000166	nucleotide binding	3 of 101 in the list	518 of 23256 in the genome	1	Bo02619s010,Bo8g117920,Bo5g002390
Low P & Low Zn VS High P & Low Zn	C6	molecular function	GO:1901265	nucleoside phosphate binding	3 of 101 in the list	518 of 23256 in the genome	1	Bo02619s010,Bo8g117920,Bo5g002390
Low P & Low Zn VS High P & Low Zn	C6	molecular function	GO:0016874	ligase activity	2 of 101 in the list	360 of 23256 in the genome	1	Bo2g052760_GSR2,Bo8g065380
Low P & Low Zn VS High P & Low Zn	C6	molecular function	GO:0046872	metal ion binding	15 of 101 in the list	3443 of 23256 in the genome	1	Bo7g109980,Bo6g121090,Bo7g115980,Bo1g039700,Bo5g155090,Bo6g106530,Bo8g117260,Bo2g052760_GSR2,Bo2g158580,Bo02619s010,Bo6g010780,Bo4g120550,Bo8g117920,Bo5g002390,Bo7g055990_ATBCA3
Low P & Low Zn VS High P & Low Zn	C6	molecular function	GO:0030234	enzyme regulator activity	2 of 101 in the list	416 of 23256 in the genome	1	Bo9g178800,Bo1g051020_PYL10
Low P & Low Zn VS High P & Low Zn	C6	molecular function	GO:0098772	molecular function regulator	2 of 101 in the list	447 of 23256 in the genome	1	Bo9g178800,Bo1g051020_PYL10
Low P & Low Zn VS High P & Low Zn	C6	molecular function	GO:0016740	transferase activity	21 of 101 in the list	5460 of 23256 in the genome	1	Bo9g022340_MGDC,Bo7g098790,Bo6g087680,Bo7g115980,Bo1g039750,Bo8g117260,Bo4g182430,Bo9g123330,Bo27276s010,Bo1g101850,Bo3g175620,Bo7g099430,Bo7g063500_FRK1,Bo5g036350_AtUGT85A2,Bo9g184990,Bo3g004160,Bo2g092580,Bo9g044090_AtGolS4,Bo4g195910,Bo2g161510,Bo3g064190
Low P & Low Zn VS High P & Low Zn	C6	molecular function	GO:0004672	protein kinase activity	6 of 101 in the list	1737 of 23256 in the genome	1	Bo4g182430,Bo7g098790,Bo4g195910,Bo2g161510,Bo7g063500_FRK1,Bo1g039750
Low P & Low Zn VS High P & Low Zn	C6	molecular function	GO:0005198	structural molecule activity	2 of 101 in the list	649 of 23256 in the genome	1	Bo8g108470,Bo6g077280
Low P & Low Zn VS High P & Low Zn	C6	molecular function	GO:0003677	DNA binding	2 of 101 in the list	650 of 23256 in the genome	1	Bo1g006780,Bo5g009420_NF-YB4
Low P & Low Zn VS High P & Low Zn	C6	molecular function	GO:0016491	oxidoreductase activity	7 of 101 in the list	2092 of 23256 in the genome	1	Bo7g047020,Bo02619s010,Bo4g186370,Bo6g030780,Bo5g132290,Bo8g117920,Bo5g002390
Low P & Low Zn VS High P & Low Zn	C6	molecular function	GO:0016773	phosphotransferase activity, alcohol group as acceptor	6 of 101 in the list	1863 of 23256 in the genome	1	Bo4g182430,Bo7g098790,Bo4g195910,Bo2g161510,Bo7g063500_FRK1,Bo1g039750
Low P & Low Zn VS High P & Low Zn	C6	molecular function	GO:0001071	nucleic acid binding transcription factor activity	7 of 101 in the list	2157 of 23256 in the genome	1	Bo00578s090,Bo1g006780,Bo5g052310,Bo1g007780,Bo5g009420_NF-YB4,Bo4g120550,Bo8g065380
Low P & Low Zn VS High P & Low Zn	C6	molecular function	GO:0016301	kinase activity	6 of 101 in the list	2164 of 23256 in the genome	1	Bo4g182430,Bo7g098790,Bo4g195910,Bo2g161510,Bo7g063500_FRK1,Bo1g039750
Low P & Low Zn VS High P & Low Zn	C6	molecular function	GO:0003676	nucleic acid binding	9 of 101 in the list	3107 of 23256 in the genome	1	Bo8g108470,Bo4g112600_BHLH038,Bo8g065960,Bo00578s090,Bo1g006780,Bo5g009420_NF-YB4,Bo2g136660,Bo8g065380,Bo01495s010
Low P & Low Zn VS High P & Low Zn	C6	molecular function	GO:0097367	carbohydrate derivative binding	10 of 101 in the list	3760 of 23256 in the genome	1	Bo3g058580_PR4,Bo7g098790,Bo4g195910,Bo2g161510,Bo8g065380,Bo1g039750,Bo8g100510,Bo4g182430,Bo2g052760_GSR2,Bo7g063500_FRK1
Low P & Low Zn VS High P & Low Zn	C6	molecular function	GO:0005488	binding	55 of 101 in the list	14846 of 23256 in the genome	1	Bo9g022340_MGDC,Bo7g109980,Bo6g121090,Bo01551s010,Bo7g115980,Bo8g065380,Bo1g039750,Bo8g117260,Bo02619s010,Bo1g051020_PYL10,Bo7g106040,Bo2g092580,Bo9g178800,Bo2g161510,Bo1g054940,Bo00796s010,Bo2g158580,Bo8g092420,Bo01495s010,Bo9g024050,Bo9g175350,Bo1g150440_PLDP2,Bo7g098790,Bo5g009420_NF-YB4,Bo2g136660,Bo1g039700,Bo8g109030,Bo6g106530,Bo5g155090,Bo4g112600_BHLH038,Bo7g047020,Bo4g182430,Bo00578s090…
Low P & Low Zn VS High P & Low Zn	C6	molecular function	GO:0016772	transferase activity, transferring phosphorus-containing groups	6 of 101 in the list	2737 of 23256 in the genome	1	Bo4g182430,Bo7g098790,Bo4g195910,Bo2g161510,Bo7g063500_FRK1,Bo1g039750
Low P & Low Zn VS High P & Low Zn	C6	molecular function	GO:0001883	purine nucleoside binding	9 of 101 in the list	3648 of 23256 in the genome	1	Bo7g098790,Bo4g195910,Bo2g161510,Bo8g065380,Bo1g039750,Bo8g100510,Bo4g182430,Bo2g052760_GSR2,Bo7g063500_FRK1
Low P & Low Zn VS High P & Low Zn	C6	molecular function	GO:0032549	ribonucleoside binding	9 of 101 in the list	3648 of 23256 in the genome	1	Bo7g098790,Bo4g195910,Bo2g161510,Bo8g065380,Bo1g039750,Bo8g100510,Bo4g182430,Bo2g052760_GSR2,Bo7g063500_FRK1
Low P & Low Zn VS High P & Low Zn	C6	molecular function	GO:0032550	purine ribonucleoside binding	9 of 101 in the list	3648 of 23256 in the genome	1	Bo7g098790,Bo4g195910,Bo2g161510,Bo8g065380,Bo1g039750,Bo8g100510,Bo4g182430,Bo2g052760_GSR2,Bo7g063500_FRK1
Low P & Low Zn VS High P & Low Zn	C6	molecular function	GO:0001882	nucleoside binding	9 of 101 in the list	3673 of 23256 in the genome	1	Bo7g098790,Bo4g195910,Bo2g161510,Bo8g065380,Bo1g039750,Bo8g100510,Bo4g182430,Bo2g052760_GSR2,Bo7g063500_FRK1
Low P & Low Zn VS High P & Low Zn	C6	molecular function	GO:0036094	small molecule binding	14 of 101 in the list	5100 of 23256 in the genome	1	Bo7g098790,Bo6g121090,Bo7g115980,Bo4g195910,Bo2g161510,Bo8g065380,Bo1g039750,Bo8g100510,Bo4g182430,Bo2g052760_GSR2,Bo02619s010,Bo7g063500_FRK1,Bo8g117920,Bo5g002390
Low P & Low Zn VS High P & Low Zn	C6	molecular function	GO:0097159	organic cyclic compound binding	23 of 101 in the list	8192 of 23256 in the genome	1	Bo7g098790,Bo5g009420_NF-YB4,Bo2g136660,Bo8g065380,Bo1g039750,Bo8g109030,Bo4g112600_BHLH038,Bo4g182430,Bo00578s090,Bo02619s010,Bo7g063500_FRK1,Bo5g002390,Bo8g065960,Bo4g195910,Bo2g161510,Bo8g100510,Bo8g108470,Bo2g052760_GSR2,Bo1g006780,Bo4g120550,Bo8g117920,Bo01495s010,Bo9g152260
Low P & Low Zn VS High P & Low Zn	C6	molecular function	GO:1901363	heterocyclic compound binding	21 of 101 in the list	7817 of 23256 in the genome	1	Bo7g098790,Bo5g009420_NF-YB4,Bo2g136660,Bo8g065380,Bo1g039750,Bo4g112600_BHLH038,Bo4g182430,Bo00578s090,Bo02619s010,Bo7g063500_FRK1,Bo5g002390,Bo8g065960,Bo2g161510,Bo4g195910,Bo8g100510,Bo8g108470,Bo2g052760_GSR2,Bo1g006780,Bo8g117920,Bo01495s010,Bo9g152260
Low P & Low Zn VS High P & Low Zn	C6	biological process	GO:0000041	transition metal ion transport	6 of 117 in the list	319 of 26243 in the genome	1	Bo1g021870,Bo02619s010,Bo10324s010,Bo1g008510_ZIP9,Bo7g084220,Bo6g106530
Low P & Low Zn VS High P & Low Zn	C6	biological process	GO:0010033	response to organic substance	33 of 117 in the list	4659 of 26243 in the genome	1	Bo9g175350,Bo4g166770,Bo4g026850,Bo1g150440_PLDP2,Bo2g136660,Bo5g155090,Bo8g117260,Bo27781s010,Bo7g047020,Bo9g123330,Bo00578s090,Bo4g017370,Bo2g080620,Bo8g056930,Bo7g063500_FRK1,Bo1g158950,Bo1g051020_PYL10,Bo3g083910,Bo3g058580_PR4,Bo1g008000,Bo5g003400,Bo4g182210,Bo1g152100,Bo5g055780_DYL1,Bo4g186980,Bo3g027470,Bo3g064190,Bo2g052760_GSR2,Bo5g052310,Bo4g187910,Bo1g007780,Bo10324s010,Bo4g026840
Low P & Low Zn VS High P & Low Zn	C6	biological process	GO:0071705	nitrogen compound transport	9 of 117 in the list	682 of 26243 in the genome	1	Bo4g026850,Bo8g108410,Bo3g130080,Bo27781s010,Bo4g187910,Bo9g096970,Bo3g042740,Bo7g063500_FRK1,Bo4g026840
Low P & Low Zn VS High P & Low Zn	C6	biological process	GO:0098771	inorganic ion homeostasis	4 of 117 in the list	148 of 26243 in the genome	1	Bo10324s010,Bo1g119170,Bo5g122600,Bo8g018050_SRG3
Low P & Low Zn VS High P & Low Zn	C6	biological process	GO:0006801	superoxide metabolic process	2 of 117 in the list	24 of 26243 in the genome	1	Bo7g109980,Bo1g039700
Low P & Low Zn VS High P & Low Zn	C6	biological process	GO:0048878	chemical homeostasis	7 of 117 in the list	482 of 26243 in the genome	1	Bo2g052760_GSR2,Bo10324s010,Bo1g119170,Bo8g117920,Bo5g002390,Bo5g122600,Bo8g018050_SRG3
Low P & Low Zn VS High P & Low Zn	C6	biological process	GO:0006829	zinc II ion transport	2 of 117 in the list	27 of 26243 in the genome	1	Bo1g021870,Bo1g008510_ZIP9
Low P & Low Zn VS High P & Low Zn	C6	biological process	GO:0098542	defense response to other organism	11 of 117 in the list	1043 of 26243 in the genome	1	Bo3g058580_PR4,Bo5g003400,Bo5g043440,Bo1g054940,Bo5g155090,Bo8g117260,Bo7g047020,Bo9g096970,Bo7g063500_FRK1,Bo3g042740,Bo1g158950
Low P & Low Zn VS High P & Low Zn	C6	biological process	GO:0044711	single-organism biosynthetic process	22 of 117 in the list	2845 of 26243 in the genome	1	Bo9g022340_MGDC,Bo9g181910_AT4,Bo2g018680,Bo1g150440_PLDP2,Bo6g087680,Bo7g115980,Bo01196s010,Bo3g041850_ATSPX2,Bo6g103990,Bo4g017370,Bo9g184990,Bo8g082280_ATPAP22,Bo5g003400,Bo5g008900,Bo8g108410,Bo1g119170,Bo2g092580,Bo9g178800,Bo3g037570,Bo4g195380,Bo3g014030,Bo5g122600
Low P & Low Zn VS High P & Low Zn	C6	biological process	GO:0009814	defense response, incompatible interaction	10 of 117 in the list	914 of 26243 in the genome	1	Bo3g058580_PR4,Bo5g003400,Bo5g043440,Bo5g155090,Bo8g117260,Bo7g047020,Bo9g096970,Bo7g063500_FRK1,Bo3g042740,Bo1g158950
Low P & Low Zn VS High P & Low Zn	C6	biological process	GO:0048528	post-embryonic root development	4 of 117 in the list	179 of 26243 in the genome	1	Bo5g008770,Bo5g008780,Bo01028s040,Bo7g025330_ANR1
Low P & Low Zn VS High P & Low Zn	C6	biological process	GO:0030001	metal ion transport	11 of 117 in the list	1080 of 26243 in the genome	1	Bo1g008510_ZIP9,Bo7g084220,Bo8g065380,Bo6g106530,Bo6g068290_HAK5,Bo6g121750,Bo2g052760_GSR2,Bo1g021870,Bo02619s010,Bo6g068280,Bo10324s010
Low P & Low Zn VS High P & Low Zn	C6	biological process	GO:0006812	cation transport	14 of 117 in the list	1549 of 26243 in the genome	1	Bo1g008510_ZIP9,Bo7g084220,Bo2g136660,Bo8g065380,Bo6g106530,Bo6g068290_HAK5,Bo6g121750,Bo2g052760_GSR2,Bo1g021870,Bo6g068280,Bo02619s010,Bo10324s010,Bo9g096970,Bo3g042740
Low P & Low Zn VS High P & Low Zn	C6	biological process	GO:0048518	positive regulation of biological process	4 of 117 in the list	183 of 26243 in the genome	1	Bo2g018680,Bo4g195380,Bo3g014030,Bo3g037570
Low P & Low Zn VS High P & Low Zn	C6	biological process	GO:0043207	response to external biotic stimulus	15 of 117 in the list	1735 of 26243 in the genome	1	Bo3g058580_PR4,Bo5g003400,Bo5g043440,Bo3g130080,Bo1g054940,Bo5g155090,Bo8g117260,Bo3g064190,Bo7g047020,Bo9g096970,Bo7g063500_FRK1,Bo3g042740,Bo8g117920,Bo5g002390,Bo1g158950
Low P & Low Zn VS High P & Low Zn	C6	biological process	GO:0051707	response to other organism	15 of 117 in the list	1735 of 26243 in the genome	1	Bo3g058580_PR4,Bo5g003400,Bo5g043440,Bo3g130080,Bo1g054940,Bo5g155090,Bo8g117260,Bo3g064190,Bo7g047020,Bo9g096970,Bo7g063500_FRK1,Bo3g042740,Bo8g117920,Bo5g002390,Bo1g158950
Low P & Low Zn VS High P & Low Zn	C6	biological process	GO:0009607	response to biotic stimulus	16 of 117 in the list	1944 of 26243 in the genome	1	Bo1g039750,Bo3g130080,Bo5g155090,Bo8g117260,Bo7g047020,Bo9g096970,Bo7g063500_FRK1,Bo5g002390,Bo1g158950,Bo3g058580_PR4,Bo5g003400,Bo5g043440,Bo1g054940,Bo3g064190,Bo3g042740,Bo8g117920
Low P & Low Zn VS High P & Low Zn	C6	biological process	GO:0006873	cellular ion homeostasis	5 of 117 in the list	314 of 26243 in the genome	1	Bo2g052760_GSR2,Bo10324s010,Bo1g119170,Bo5g122600,Bo8g018050_SRG3
Low P & Low Zn VS High P & Low Zn	C6	biological process	GO:0055082	cellular chemical homeostasis	5 of 117 in the list	320 of 26243 in the genome	1	Bo2g052760_GSR2,Bo10324s010,Bo1g119170,Bo5g122600,Bo8g018050_SRG3
Low P & Low Zn VS High P & Low Zn	C6	biological process	GO:0070887	cellular response to chemical stimulus	15 of 117 in the list	1848 of 26243 in the genome	1	Bo3g083910,Bo9g175350,Bo4g166770,Bo5g003400,Bo1g152100,Bo4g186980,Bo2g136660,Bo5g155090,Bo9g123330,Bo7g047020,Bo00578s090,Bo10324s010,Bo7g063500_FRK1,Bo1g158950,Bo1g051020_PYL10
Low P & Low Zn VS High P & Low Zn	C6	biological process	GO:0034285	response to disaccharide	5 of 117 in the list	344 of 26243 in the genome	1	Bo3g027470,Bo2g052760_GSR2,Bo5g055780_DYL1,Bo1g152100,Bo8g056930
Low P & Low Zn VS High P & Low Zn	C6	biological process	GO:0010260	animal organ senescence	3 of 117 in the list	138 of 26243 in the genome	1	Bo2g052760_GSR2,Bo00578s090,Bo8g109030
Low P & Low Zn VS High P & Low Zn	C6	biological process	GO:0042592	homeostatic process	8 of 117 in the list	801 of 26243 in the genome	1	Bo1g119170,Bo7g047020,Bo2g052760_GSR2,Bo10324s010,Bo8g018050_SRG3,Bo5g122600,Bo5g002390,Bo8g117920
Low P & Low Zn VS High P & Low Zn	C6	biological process	GO:0001101	response to acid chemical	6 of 117 in the list	517 of 26243 in the genome	1	Bo9g175350,Bo1g150440_PLDP2,Bo5g003400,Bo4g012520,Bo7g025330_ANR1,Bo1g051020_PYL10
Low P & Low Zn VS High P & Low Zn	C6	biological process	GO:0019725	cellular homeostasis	6 of 117 in the list	540 of 26243 in the genome	1	Bo7g047020,Bo2g052760_GSR2,Bo10324s010,Bo1g119170,Bo5g122600,Bo8g018050_SRG3
Low P & Low Zn VS High P & Low Zn	C6	biological process	GO:0048364	root development	6 of 117 in the list	542 of 26243 in the genome	1	Bo5g008770,Bo5g008780,Bo5g052310,Bo01028s040,Bo8g065380,Bo7g025330_ANR1
Low P & Low Zn VS High P & Low Zn	C6	biological process	GO:0051704	multi-organism process	15 of 117 in the list	2029 of 26243 in the genome	1	Bo3g058580_PR4,Bo5g003400,Bo5g043440,Bo3g130080,Bo1g054940,Bo5g155090,Bo8g117260,Bo3g064190,Bo7g047020,Bo9g096970,Bo7g063500_FRK1,Bo3g042740,Bo8g117920,Bo5g002390,Bo1g158950
Low P & Low Zn VS High P & Low Zn	C6	biological process	GO:0044710	single-organism metabolic process	48 of 117 in the list	8624 of 26243 in the genome	1	Bo9g022340_MGDC,Bo7g109980,Bo6g121090,Bo7g115980,Bo8g065380,Bo8g117260,Bo1g101850,Bo02619s010,Bo7g099430,Bo1g158950,Bo8g018050_SRG3,Bo9g184990,Bo5g008900,Bo2g092580,Bo9g178800,Bo3g037570,Bo6g121750,Bo3g064190,Bo4g195380,Bo6g030780,Bo3g014030,Bo5g122600,Bo9g181910_AT4,Bo1g150440_PLDP2,Bo2g018680,Bo6g087680,Bo4g186370,Bo01196s010,Bo1g039700,Bo5g027600,Bo5g155090,Bo7g047020,Bo6g103990,Bo3g041850_ATS…
Low P & Low Zn VS High P & Low Zn	C6	biological process	GO:0090696	post-embryonic plant organ development	4 of 117 in the list	299 of 26243 in the genome	1	Bo5g008770,Bo5g008780,Bo01028s040,Bo7g025330_ANR1
Low P & Low Zn VS High P & Low Zn	C6	biological process	GO:0022622	root system development	7 of 117 in the list	730 of 26243 in the genome	1	Bo5g008770,Bo5g008780,Bo1g150440_PLDP2,Bo5g052310,Bo01028s040,Bo8g065380,Bo7g025330_ANR1
Low P & Low Zn VS High P & Low Zn	C6	biological process	GO:0009755	hormone-mediated signaling pathway	11 of 117 in the list	1392 of 26243 in the genome	1	Bo9g175350,Bo4g166770,Bo5g003400,Bo1g152100,Bo4g186980,Bo2g136660,Bo5g155090,Bo7g047020,Bo00578s090,Bo7g063500_FRK1,Bo1g051020_PYL10
Low P & Low Zn VS High P & Low Zn	C6	biological process	GO:0032870	cellular response to hormone stimulus	11 of 117 in the list	1393 of 26243 in the genome	1	Bo9g175350,Bo4g166770,Bo5g003400,Bo1g152100,Bo4g186980,Bo2g136660,Bo5g155090,Bo7g047020,Bo00578s090,Bo7g063500_FRK1,Bo1g051020_PYL10
Low P & Low Zn VS High P & Low Zn	C6	biological process	GO:0071495	cellular response to endogenous stimulus	11 of 117 in the list	1393 of 26243 in the genome	1	Bo9g175350,Bo4g166770,Bo5g003400,Bo1g152100,Bo4g186980,Bo2g136660,Bo5g155090,Bo7g047020,Bo00578s090,Bo7g063500_FRK1,Bo1g051020_PYL10
Low P & Low Zn VS High P & Low Zn	C6	biological process	GO:0019220	regulation of phosphate metabolic process	2 of 117 in the list	82 of 26243 in the genome	1	Bo9g178800,Bo1g051020_PYL10
Low P & Low Zn VS High P & Low Zn	C6	biological process	GO:0031399	regulation of protein modification process	2 of 117 in the list	82 of 26243 in the genome	1	Bo9g178800,Bo1g051020_PYL10
Low P & Low Zn VS High P & Low Zn	C6	biological process	GO:0051174	regulation of phosphorus metabolic process	2 of 117 in the list	82 of 26243 in the genome	1	Bo9g178800,Bo1g051020_PYL10
Low P & Low Zn VS High P & Low Zn	C6	biological process	GO:0010038	response to metal ion	10 of 117 in the list	1287 of 26243 in the genome	1	Bo3g083910,Bo7g109980,Bo1g008510_ZIP9,Bo1g039700,Bo6g106530,Bo9g123330,Bo2g052760_GSR2,Bo1g006780,Bo10324s010,Bo8g018050_SRG3
Low P & Low Zn VS High P & Low Zn	C6	biological process	GO:1901701	cellular response to oxygen-containing compound	5 of 117 in the list	486 of 26243 in the genome	1	Bo3g083910,Bo9g175350,Bo9g123330,Bo10324s010,Bo1g051020_PYL10
Low P & Low Zn VS High P & Low Zn	C6	biological process	GO:0055080	cation homeostasis	3 of 117 in the list	212 of 26243 in the genome	1	Bo10324s010,Bo8g117920,Bo5g002390
Low P & Low Zn VS High P & Low Zn	C6	biological process	GO:0006351	transcription, DNA-templated	21 of 117 in the list	3386 of 26243 in the genome	1	Bo9g022340_MGDC,Bo9g181910_AT4,Bo2g018680,Bo1g150440_PLDP2,Bo5g009420_NF-YB4,Bo8g065380,Bo01196s010,Bo7g047020,Bo00578s090,Bo3g041850_ATSPX2,Bo6g103990,Bo8g082280_ATPAP22,Bo5g008900,Bo1g119170,Bo3g037570,Bo4g195380,Bo1g007780,Bo5g052310,Bo4g120550,Bo3g014030,Bo5g122600
Low P & Low Zn VS High P & Low Zn	C6	biological process	GO:0097659	nucleic acid-templated transcription	21 of 117 in the list	3386 of 26243 in the genome	1	Bo9g022340_MGDC,Bo9g181910_AT4,Bo2g018680,Bo1g150440_PLDP2,Bo5g009420_NF-YB4,Bo8g065380,Bo01196s010,Bo7g047020,Bo00578s090,Bo3g041850_ATSPX2,Bo6g103990,Bo8g082280_ATPAP22,Bo5g008900,Bo1g119170,Bo3g037570,Bo4g195380,Bo1g007780,Bo5g052310,Bo4g120550,Bo3g014030,Bo5g122600
Low P & Low Zn VS High P & Low Zn	C6	biological process	GO:0032774	RNA biosynthetic process	21 of 117 in the list	3387 of 26243 in the genome	1	Bo9g022340_MGDC,Bo9g181910_AT4,Bo2g018680,Bo1g150440_PLDP2,Bo5g009420_NF-YB4,Bo8g065380,Bo01196s010,Bo7g047020,Bo00578s090,Bo3g041850_ATSPX2,Bo6g103990,Bo8g082280_ATPAP22,Bo5g008900,Bo1g119170,Bo3g037570,Bo4g195380,Bo1g007780,Bo5g052310,Bo4g120550,Bo3g014030,Bo5g122600
Low P & Low Zn VS High P & Low Zn	C6	biological process	GO:0007568	aging	3 of 117 in the list	216 of 26243 in the genome	1	Bo2g052760_GSR2,Bo00578s090,Bo8g109030
Low P & Low Zn VS High P & Low Zn	C6	biological process	GO:0009738	abscisic acid-activated signaling pathway	2 of 117 in the list	102 of 26243 in the genome	1	Bo9g175350,Bo1g051020_PYL10
Low P & Low Zn VS High P & Low Zn	C6	biological process	GO:0071215	cellular response to abscisic acid stimulus	2 of 117 in the list	102 of 26243 in the genome	1	Bo9g175350,Bo1g051020_PYL10
Low P & Low Zn VS High P & Low Zn	C6	biological process	GO:0097306	cellular response to alcohol	2 of 117 in the list	102 of 26243 in the genome	1	Bo9g175350,Bo1g051020_PYL10
Low P & Low Zn VS High P & Low Zn	C6	biological process	GO:0044036	cell wall macromolecule metabolic process	4 of 117 in the list	359 of 26243 in the genome	1	Bo3g058580_PR4,Bo10324s010,Bo7g025330_ANR1,Bo3g130080
Low P & Low Zn VS High P & Low Zn	C6	biological process	GO:0015748	organophosphate ester transport	2 of 117 in the list	107 of 26243 in the genome	1	Bo9g096970,Bo3g042740
Low P & Low Zn VS High P & Low Zn	C6	biological process	GO:0012501	programmed cell death	7 of 117 in the list	843 of 26243 in the genome	1	Bo7g047020,Bo27276s010,Bo5g003400,Bo9g096970,Bo7g063500_FRK1,Bo3g042740,Bo5g155090
Low P & Low Zn VS High P & Low Zn	C6	biological process	GO:0009743	response to carbohydrate	6 of 117 in the list	686 of 26243 in the genome	1	Bo3g027470,Bo2g052760_GSR2,Bo5g055780_DYL1,Bo1g152100,Bo4g017370,Bo8g056930
Low P & Low Zn VS High P & Low Zn	C6	biological process	GO:0009414	response to water deprivation	3 of 117 in the list	240 of 26243 in the genome	1	Bo1g150440_PLDP2,Bo5g003400,Bo4g012520
Low P & Low Zn VS High P & Low Zn	C6	biological process	GO:0010118	stomatal movement	2 of 117 in the list	115 of 26243 in the genome	1	Bo1g158950,Bo5g155090
Low P & Low Zn VS High P & Low Zn	C6	biological process	GO:0009415	response to water	3 of 117 in the list	245 of 26243 in the genome	1	Bo1g150440_PLDP2,Bo5g003400,Bo4g012520
Low P & Low Zn VS High P & Low Zn	C6	biological process	GO:0072593	reactive oxygen species metabolic process	6 of 117 in the list	709 of 26243 in the genome	1	Bo7g047020,Bo7g109980,Bo2g052760_GSR2,Bo7g063500_FRK1,Bo1g039700,Bo5g155090
Low P & Low Zn VS High P & Low Zn	C6	biological process	GO:0071310	cellular response to organic substance	12 of 117 in the list	1780 of 26243 in the genome	1	Bo9g175350,Bo4g166770,Bo5g003400,Bo1g152100,Bo4g186980,Bo2g136660,Bo5g155090,Bo7g047020,Bo00578s090,Bo7g063500_FRK1,Bo1g158950,Bo1g051020_PYL10
Low P & Low Zn VS High P & Low Zn	C6	biological process	GO:0008219	cell death	7 of 117 in the list	885 of 26243 in the genome	1	Bo7g047020,Bo27276s010,Bo5g003400,Bo9g096970,Bo7g063500_FRK1,Bo3g042740,Bo5g155090
Low P & Low Zn VS High P & Low Zn	C6	biological process	GO:0006955	immune response	10 of 117 in the list	1428 of 26243 in the genome	1	Bo3g058580_PR4,Bo5g003400,Bo5g043440,Bo5g155090,Bo8g117260,Bo7g047020,Bo9g096970,Bo7g063500_FRK1,Bo3g042740,Bo1g158950
Low P & Low Zn VS High P & Low Zn	C6	biological process	GO:0045087	innate immune response	10 of 117 in the list	1428 of 26243 in the genome	1	Bo3g058580_PR4,Bo5g003400,Bo5g043440,Bo5g155090,Bo8g117260,Bo7g047020,Bo9g096970,Bo7g063500_FRK1,Bo3g042740,Bo1g158950
Low P & Low Zn VS High P & Low Zn	C6	biological process	GO:0034220	ion transmembrane transport	2 of 117 in the list	129 of 26243 in the genome	1	Bo6g068280,Bo6g068290_HAK5
Low P & Low Zn VS High P & Low Zn	C6	biological process	GO:0050790	regulation of catalytic activity	2 of 117 in the list	130 of 26243 in the genome	1	Bo9g178800,Bo1g051020_PYL10
Low P & Low Zn VS High P & Low Zn	C6	biological process	GO:0065008	regulation of biological quality	10 of 117 in the list	1464 of 26243 in the genome	1	Bo1g119170,Bo7g084220,Bo7g047020,Bo2g052760_GSR2,Bo10324s010,Bo7g099430,Bo8g117920,Bo8g018050_SRG3,Bo5g122600,Bo5g002390
Low P & Low Zn VS High P & Low Zn	C6	biological process	GO:0048511	rhythmic process	3 of 117 in the list	275 of 26243 in the genome	1	Bo7g109980,Bo4g186980,Bo1g039700
Low P & Low Zn VS High P & Low Zn	C6	biological process	GO:0009626	plant-type hypersensitive response	6 of 117 in the list	772 of 26243 in the genome	1	Bo7g047020,Bo5g003400,Bo9g096970,Bo7g063500_FRK1,Bo3g042740,Bo5g155090
Low P & Low Zn VS High P & Low Zn	C6	biological process	GO:0034050	host programmed cell death induced by symbiont	6 of 117 in the list	772 of 26243 in the genome	1	Bo7g047020,Bo5g003400,Bo9g096970,Bo7g063500_FRK1,Bo3g042740,Bo5g155090
Low P & Low Zn VS High P & Low Zn	C6	biological process	GO:0018130	heterocycle biosynthetic process	23 of 117 in the list	4070 of 26243 in the genome	1	Bo9g022340_MGDC,Bo9g181910_AT4,Bo2g018680,Bo1g150440_PLDP2,Bo5g009420_NF-YB4,Bo8g065380,Bo01196s010,Bo7g047020,Bo9g123330,Bo00578s090,Bo3g041850_ATSPX2,Bo6g103990,Bo9g184990,Bo8g082280_ATPAP22,Bo5g008900,Bo1g119170,Bo3g037570,Bo4g195380,Bo1g007780,Bo5g052310,Bo3g014030,Bo4g120550,Bo5g122600
Low P & Low Zn VS High P & Low Zn	C6	biological process	GO:0009737	response to abscisic acid	2 of 117 in the list	143 of 26243 in the genome	1	Bo9g175350,Bo1g051020_PYL10
Low P & Low Zn VS High P & Low Zn	C6	biological process	GO:0097305	response to alcohol	2 of 117 in the list	143 of 26243 in the genome	1	Bo9g175350,Bo1g051020_PYL10
Low P & Low Zn VS High P & Low Zn	C6	biological process	GO:0016144	S-glycoside biosynthetic process	3 of 117 in the list	305 of 26243 in the genome	1	Bo9g184990,Bo8g108410,Bo4g017370
Low P & Low Zn VS High P & Low Zn	C6	biological process	GO:0019758	glycosinolate biosynthetic process	3 of 117 in the list	305 of 26243 in the genome	1	Bo9g184990,Bo8g108410,Bo4g017370
Low P & Low Zn VS High P & Low Zn	C6	biological process	GO:0010383	cell wall polysaccharide metabolic process	3 of 117 in the list	312 of 26243 in the genome	1	Bo10324s010,Bo7g025330_ANR1,Bo3g130080
Low P & Low Zn VS High P & Low Zn	C6	biological process	GO:0010410	hemicellulose metabolic process	3 of 117 in the list	312 of 26243 in the genome	1	Bo10324s010,Bo7g025330_ANR1,Bo3g130080
Low P & Low Zn VS High P & Low Zn	C6	biological process	GO:0045491	xylan metabolic process	3 of 117 in the list	312 of 26243 in the genome	1	Bo10324s010,Bo7g025330_ANR1,Bo3g130080
Low P & Low Zn VS High P & Low Zn	C6	biological process	GO:0015849	organic acid transport	4 of 117 in the list	480 of 26243 in the genome	1	Bo9g096970,Bo7g063500_FRK1,Bo2g136660,Bo3g042740
Low P & Low Zn VS High P & Low Zn	C6	biological process	GO:0046942	carboxylic acid transport	4 of 117 in the list	480 of 26243 in the genome	1	Bo9g096970,Bo7g063500_FRK1,Bo2g136660,Bo3g042740
Low P & Low Zn VS High P & Low Zn	C6	biological process	GO:0055085	transmembrane transport	2 of 117 in the list	165 of 26243 in the genome	1	Bo6g068280,Bo6g068290_HAK5
Low P & Low Zn VS High P & Low Zn	C6	biological process	GO:0032446	protein modification by small protein conjugation	4 of 117 in the list	484 of 26243 in the genome	1	Bo7g098790,Bo4g195910,Bo2g161510,Bo1g039750
Low P & Low Zn VS High P & Low Zn	C6	biological process	GO:0015711	organic anion transport	4 of 117 in the list	496 of 26243 in the genome	1	Bo9g096970,Bo7g063500_FRK1,Bo2g136660,Bo3g042740
Low P & Low Zn VS High P & Low Zn	C6	biological process	GO:1901362	organic cyclic compound biosynthetic process	25 of 117 in the list	4679 of 26243 in the genome	1	Bo9g022340_MGDC,Bo9g181910_AT4,Bo2g018680,Bo1g150440_PLDP2,Bo5g009420_NF-YB4,Bo8g065380,Bo01196s010,Bo7g047020,Bo00578s090,Bo3g041850_ATSPX2,Bo6g103990,Bo9g184990,Bo8g082280_ATPAP22,Bo5g008900,Bo8g108410,Bo1g119170,Bo2g092580,Bo9g178800,Bo3g037570,Bo4g195380,Bo1g007780,Bo5g052310,Bo3g014030,Bo4g120550,Bo5g122600
Low P & Low Zn VS High P & Low Zn	C6	biological process	GO:0034654	nucleobase-containing compound biosynthetic process	21 of 117 in the list	3855 of 26243 in the genome	1	Bo9g022340_MGDC,Bo9g181910_AT4,Bo2g018680,Bo1g150440_PLDP2,Bo5g009420_NF-YB4,Bo8g065380,Bo01196s010,Bo7g047020,Bo00578s090,Bo3g041850_ATSPX2,Bo6g103990,Bo8g082280_ATPAP22,Bo5g008900,Bo1g119170,Bo3g037570,Bo4g195380,Bo1g007780,Bo5g052310,Bo4g120550,Bo3g014030,Bo5g122600
Low P & Low Zn VS High P & Low Zn	C6	biological process	GO:0019438	aromatic compound biosynthetic process	23 of 117 in the list	4303 of 26243 in the genome	1	Bo9g022340_MGDC,Bo9g181910_AT4,Bo2g018680,Bo1g150440_PLDP2,Bo5g009420_NF-YB4,Bo8g065380,Bo01196s010,Bo7g047020,Bo00578s090,Bo3g041850_ATSPX2,Bo6g103990,Bo9g184990,Bo8g082280_ATPAP22,Bo5g008900,Bo1g119170,Bo2g092580,Bo3g037570,Bo4g195380,Bo1g007780,Bo5g052310,Bo3g014030,Bo4g120550,Bo5g122600
Low P & Low Zn VS High P & Low Zn	C6	biological process	GO:0070838	divalent metal ion transport	3 of 117 in the list	347 of 26243 in the genome	1	Bo2g052760_GSR2,Bo1g021870,Bo1g008510_ZIP9
Low P & Low Zn VS High P & Low Zn	C6	biological process	GO:0072511	divalent inorganic cation transport	3 of 117 in the list	347 of 26243 in the genome	1	Bo2g052760_GSR2,Bo1g021870,Bo1g008510_ZIP9
Low P & Low Zn VS High P & Low Zn	C6	biological process	GO:0006984	ER-nucleus signaling pathway	3 of 117 in the list	354 of 26243 in the genome	1	Bo7g047020,Bo5g003400,Bo1g006780
Low P & Low Zn VS High P & Low Zn	C6	biological process	GO:0016109	tetraterpenoid biosynthetic process	2 of 117 in the list	192 of 26243 in the genome	1	Bo9g184990,Bo4g017370
Low P & Low Zn VS High P & Low Zn	C6	biological process	GO:0006865	amino acid transport	2 of 117 in the list	197 of 26243 in the genome	1	Bo9g096970,Bo3g042740
Low P & Low Zn VS High P & Low Zn	C6	biological process	GO:0009627	systemic acquired resistance	4 of 117 in the list	540 of 26243 in the genome	1	Bo7g047020,Bo5g003400,Bo7g063500_FRK1,Bo5g155090
Low P & Low Zn VS High P & Low Zn	C6	biological process	GO:0002376	immune system process	10 of 117 in the list	1691 of 26243 in the genome	1	Bo3g058580_PR4,Bo5g003400,Bo5g043440,Bo5g155090,Bo8g117260,Bo7g047020,Bo9g096970,Bo7g063500_FRK1,Bo3g042740,Bo1g158950
Low P & Low Zn VS High P & Low Zn	C6	biological process	GO:0016108	tetraterpenoid metabolic process	2 of 117 in the list	201 of 26243 in the genome	1	Bo9g184990,Bo4g017370
Low P & Low Zn VS High P & Low Zn	C6	biological process	GO:0009692	ethylene metabolic process	2 of 117 in the list	203 of 26243 in the genome	1	Bo7g047020,Bo1g152100
Low P & Low Zn VS High P & Low Zn	C6	biological process	GO:0043449	cellular alkene metabolic process	2 of 117 in the list	203 of 26243 in the genome	1	Bo7g047020,Bo1g152100
Low P & Low Zn VS High P & Low Zn	C6	biological process	GO:1900673	olefin metabolic process	2 of 117 in the list	203 of 26243 in the genome	1	Bo7g047020,Bo1g152100
Low P & Low Zn VS High P & Low Zn	C6	biological process	GO:0045333	cellular respiration	2 of 117 in the list	205 of 26243 in the genome	1	Bo5g027600,Bo4g013480
Low P & Low Zn VS High P & Low Zn	C6	biological process	GO:0016143	S-glycoside metabolic process	3 of 117 in the list	375 of 26243 in the genome	1	Bo9g184990,Bo8g108410,Bo4g017370
Low P & Low Zn VS High P & Low Zn	C6	biological process	GO:0019757	glycosinolate metabolic process	3 of 117 in the list	375 of 26243 in the genome	1	Bo9g184990,Bo8g108410,Bo4g017370
Low P & Low Zn VS High P & Low Zn	C6	biological process	GO:1901659	glycosyl compound biosynthetic process	3 of 117 in the list	379 of 26243 in the genome	1	Bo9g184990,Bo8g108410,Bo4g017370
Low P & Low Zn VS High P & Low Zn	C6	biological process	GO:0016482	cytosolic transport	2 of 117 in the list	211 of 26243 in the genome	1	Bo9g096970,Bo3g042740
Low P & Low Zn VS High P & Low Zn	C6	biological process	GO:0009308	amine metabolic process	3 of 117 in the list	390 of 26243 in the genome	1	Bo2g052760_GSR2,Bo7g099430,Bo7g084220
Low P & Low Zn VS High P & Low Zn	C6	biological process	GO:0071229	cellular response to acid chemical	2 of 117 in the list	219 of 26243 in the genome	1	Bo9g175350,Bo1g051020_PYL10
Low P & Low Zn VS High P & Low Zn	C6	biological process	GO:0023052	signaling	15 of 117 in the list	2785 of 26243 in the genome	1	Bo9g175350,Bo4g166770,Bo5g003400,Bo1g152100,Bo7g106040,Bo4g186980,Bo2g136660,Bo5g155090,Bo7g047020,Bo00578s090,Bo1g006780,Bo7g063500_FRK1,Bo1g158950,Bo1g019650,Bo1g051020_PYL10
Low P & Low Zn VS High P & Low Zn	C6	biological process	GO:0044700	single organism signaling	15 of 117 in the list	2785 of 26243 in the genome	1	Bo9g175350,Bo4g166770,Bo5g003400,Bo1g152100,Bo7g106040,Bo4g186980,Bo2g136660,Bo5g155090,Bo7g047020,Bo00578s090,Bo1g006780,Bo7g063500_FRK1,Bo1g158950,Bo1g019650,Bo1g051020_PYL10
Low P & Low Zn VS High P & Low Zn	C6	biological process	GO:0044550	secondary metabolite biosynthetic process	4 of 117 in the list	579 of 26243 in the genome	1	Bo9g184990,Bo8g108410,Bo4g017370,Bo2g092580
Low P & Low Zn VS High P & Low Zn	C6	biological process	GO:0015980	energy derivation by oxidation of organic compounds	2 of 117 in the list	234 of 26243 in the genome	1	Bo5g027600,Bo4g013480
Low P & Low Zn VS High P & Low Zn	C6	biological process	GO:0009696	salicylic acid metabolic process	3 of 117 in the list	444 of 26243 in the genome	1	Bo8g117260,Bo7g063500_FRK1,Bo5g155090
Low P & Low Zn VS High P & Low Zn	C6	biological process	GO:0042537	benzene-containing compound metabolic process	3 of 117 in the list	444 of 26243 in the genome	1	Bo8g117260,Bo7g063500_FRK1,Bo5g155090
Low P & Low Zn VS High P & Low Zn	C6	biological process	GO:0018958	phenol-containing compound metabolic process	3 of 117 in the list	445 of 26243 in the genome	1	Bo8g117260,Bo7g063500_FRK1,Bo5g155090
Low P & Low Zn VS High P & Low Zn	C6	biological process	GO:0044271	cellular nitrogen compound biosynthetic process	22 of 117 in the list	4456 of 26243 in the genome	1	Bo9g022340_MGDC,Bo9g181910_AT4,Bo2g018680,Bo1g150440_PLDP2,Bo5g009420_NF-YB4,Bo8g065380,Bo01196s010,Bo7g047020,Bo00578s090,Bo3g041850_ATSPX2,Bo6g103990,Bo9g184990,Bo8g082280_ATPAP22,Bo5g008900,Bo1g119170,Bo3g037570,Bo4g195380,Bo1g007780,Bo5g052310,Bo4g120550,Bo3g014030,Bo5g122600
Low P & Low Zn VS High P & Low Zn	C6	biological process	GO:0050794	regulation of cellular process	19 of 117 in the list	3814 of 26243 in the genome	1	Bo9g175350,Bo4g166770,Bo2g018680,Bo2g136660,Bo5g155090,Bo7g047020,Bo00578s090,Bo3g041850_ATSPX2,Bo7g063500_FRK1,Bo1g158950,Bo1g051020_PYL10,Bo5g003400,Bo1g152100,Bo4g186980,Bo9g178800,Bo3g037570,Bo4g195380,Bo1g006780,Bo3g014030
Low P & Low Zn VS High P & Low Zn	C6	biological process	GO:0016114	terpenoid biosynthetic process	2 of 117 in the list	269 of 26243 in the genome	1	Bo9g184990,Bo4g017370
Low P & Low Zn VS High P & Low Zn	C6	biological process	GO:0044765	single-organism transport	10 of 117 in the list	1896 of 26243 in the genome	1	Bo2g136660,Bo9g123330,Bo2g052760_GSR2,Bo9g096970,Bo4g017370,Bo10324s010,Bo3g042740,Bo7g063500_FRK1,Bo8g117920,Bo5g002390
Low P & Low Zn VS High P & Low Zn	C6	biological process	GO:0065007	biological regulation	28 of 117 in the list	5785 of 26243 in the genome	1	Bo9g175350,Bo4g166770,Bo2g018680,Bo2g136660,Bo5g155090,Bo7g047020,Bo00578s090,Bo3g041850_ATSPX2,Bo7g099430,Bo7g063500_FRK1,Bo5g002390,Bo1g158950,Bo8g018050_SRG3,Bo1g051020_PYL10,Bo5g003400,Bo1g152100,Bo1g119170,Bo4g186980,Bo9g178800,Bo7g084220,Bo3g037570,Bo2g052760_GSR2,Bo4g195380,Bo1g006780,Bo10324s010,Bo3g014030,Bo8g117920,Bo5g122600
Low P & Low Zn VS High P & Low Zn	C6	biological process	GO:1901657	glycosyl compound metabolic process	3 of 117 in the list	472 of 26243 in the genome	1	Bo9g184990,Bo8g108410,Bo4g017370
Low P & Low Zn VS High P & Low Zn	C6	biological process	GO:0009694	jasmonic acid metabolic process	2 of 117 in the list	278 of 26243 in the genome	1	Bo3g064190,Bo7g047020
Low P & Low Zn VS High P & Low Zn	C6	biological process	GO:1902578	single-organism localization	10 of 117 in the list	1921 of 26243 in the genome	1	Bo2g136660,Bo9g123330,Bo2g052760_GSR2,Bo9g096970,Bo4g017370,Bo10324s010,Bo3g042740,Bo7g063500_FRK1,Bo8g117920,Bo5g002390
Low P & Low Zn VS High P & Low Zn	C6	biological process	GO:0034754	cellular hormone metabolic process	2 of 117 in the list	280 of 26243 in the genome	1	Bo7g099430,Bo7g084220
Low P & Low Zn VS High P & Low Zn	C6	biological process	GO:0048469	cell maturation	2 of 117 in the list	281 of 26243 in the genome	1	Bo5g052310,Bo7g025330_ANR1
Low P & Low Zn VS High P & Low Zn	C6	biological process	GO:0048764	trichoblast maturation	2 of 117 in the list	281 of 26243 in the genome	1	Bo5g052310,Bo7g025330_ANR1
Low P & Low Zn VS High P & Low Zn	C6	biological process	GO:0019748	secondary metabolic process	6 of 117 in the list	1089 of 26243 in the genome	1	Bo9g184990,Bo1g150440_PLDP2,Bo8g108410,Bo4g017370,Bo2g092580,Bo7g099430
Low P & Low Zn VS High P & Low Zn	C6	biological process	GO:0042743	hydrogen peroxide metabolic process	4 of 117 in the list	679 of 26243 in the genome	1	Bo7g047020,Bo2g052760_GSR2,Bo7g063500_FRK1,Bo5g155090
Low P & Low Zn VS High P & Low Zn	C6	biological process	GO:0006470	protein dephosphorylation	2 of 117 in the list	286 of 26243 in the genome	1	Bo7g047020,Bo9g078300
Low P & Low Zn VS High P & Low Zn	C6	biological process	GO:0010054	trichoblast differentiation	2 of 117 in the list	286 of 26243 in the genome	1	Bo5g052310,Bo7g025330_ANR1
Low P & Low Zn VS High P & Low Zn	C6	biological process	GO:0021700	developmental maturation	2 of 117 in the list	291 of 26243 in the genome	1	Bo5g052310,Bo7g025330_ANR1
Low P & Low Zn VS High P & Low Zn	C6	biological process	GO:0005984	disaccharide metabolic process	2 of 117 in the list	294 of 26243 in the genome	1	Bo6g121750,Bo6g087680
Low P & Low Zn VS High P & Low Zn	C6	biological process	GO:0071396	cellular response to lipid	2 of 117 in the list	295 of 26243 in the genome	1	Bo9g175350,Bo1g051020_PYL10
Low P & Low Zn VS High P & Low Zn	C6	biological process	GO:0006066	alcohol metabolic process	2 of 117 in the list	297 of 26243 in the genome	1	Bo6g087680,Bo8g018050_SRG3
Low P & Low Zn VS High P & Low Zn	C6	biological process	GO:0008299	isoprenoid biosynthetic process	2 of 117 in the list	301 of 26243 in the genome	1	Bo9g184990,Bo4g017370
Low P & Low Zn VS High P & Low Zn	C6	biological process	GO:1901615	organic hydroxy compound metabolic process	6 of 117 in the list	1139 of 26243 in the genome	1	Bo8g117260,Bo6g087680,Bo9g178800,Bo7g063500_FRK1,Bo8g018050_SRG3,Bo5g155090
Low P & Low Zn VS High P & Low Zn	C6	biological process	GO:0070647	protein modification by small protein conjugation or removal	4 of 117 in the list	719 of 26243 in the genome	1	Bo7g098790,Bo4g195910,Bo2g161510,Bo1g039750
Low P & Low Zn VS High P & Low Zn	C6	biological process	GO:0009311	oligosaccharide metabolic process	2 of 117 in the list	309 of 26243 in the genome	1	Bo6g121750,Bo6g087680
Low P & Low Zn VS High P & Low Zn	C6	biological process	GO:0009698	phenylpropanoid metabolic process	2 of 117 in the list	312 of 26243 in the genome	1	Bo2g092580,Bo7g099430
Low P & Low Zn VS High P & Low Zn	C6	biological process	GO:0000904	cell morphogenesis involved in differentiation	4 of 117 in the list	727 of 26243 in the genome	1	Bo9g123330,Bo5g052310,Bo1g007780,Bo7g025330_ANR1
Low P & Low Zn VS High P & Low Zn	C6	biological process	GO:0016311	dephosphorylation	2 of 117 in the list	315 of 26243 in the genome	1	Bo7g047020,Bo9g078300
Low P & Low Zn VS High P & Low Zn	C6	biological process	GO:0006576	cellular biogenic amine metabolic process	2 of 117 in the list	318 of 26243 in the genome	1	Bo2g052760_GSR2,Bo7g099430
Low P & Low Zn VS High P & Low Zn	C6	biological process	GO:0044106	cellular amine metabolic process	2 of 117 in the list	318 of 26243 in the genome	1	Bo2g052760_GSR2,Bo7g099430
Low P & Low Zn VS High P & Low Zn	C6	biological process	GO:0032268	regulation of cellular protein metabolic process	2 of 117 in the list	321 of 26243 in the genome	1	Bo9g178800,Bo1g051020_PYL10
Low P & Low Zn VS High P & Low Zn	C6	biological process	GO:0051246	regulation of protein metabolic process	2 of 117 in the list	321 of 26243 in the genome	1	Bo9g178800,Bo1g051020_PYL10
Low P & Low Zn VS High P & Low Zn	C6	biological process	GO:0010053	root epidermal cell differentiation	2 of 117 in the list	322 of 26243 in the genome	1	Bo5g052310,Bo7g025330_ANR1
Low P & Low Zn VS High P & Low Zn	C6	biological process	GO:0090627	plant epidermal cell differentiation	2 of 117 in the list	322 of 26243 in the genome	1	Bo5g052310,Bo7g025330_ANR1
Low P & Low Zn VS High P & Low Zn	C6	biological process	GO:0048513	animal organ development	3 of 117 in the list	534 of 26243 in the genome	1	Bo2g052760_GSR2,Bo00578s090,Bo8g109030
Low P & Low Zn VS High P & Low Zn	C6	biological process	GO:0099402	plant organ development	6 of 117 in the list	1177 of 26243 in the genome	1	Bo5g008770,Bo5g008780,Bo5g052310,Bo01028s040,Bo8g065380,Bo7g025330_ANR1
Low P & Low Zn VS High P & Low Zn	C6	biological process	GO:0009987	cellular process	90 of 117 in the list	19884 of 26243 in the genome	1	Bo7g109980,Bo01551s010,Bo7g115980,Bo1g039750,Bo8g117260,Bo9g123330,Bo9g096970,Bo8g018050_SRG3,Bo9g184990,Bo5g008900,Bo2g092580,Bo6g121750,Bo3g064190,Bo00796s010,Bo5g008780,Bo1g007780,Bo4g187910,Bo9g024050,Bo1g039700,Bo01196s010,Bo5g155090,Bo5g027600,Bo27781s010,Bo7g047020,Bo3g041850_ATSPX2,Bo8g056930,Bo01028s040,Bo7g063500_FRK1,Bo1g019650,Bo3g083910,Bo5g008770,Bo3g058580_PR4,Bo5g003400,Bo1g152100…
Low P & Low Zn VS High P & Low Zn	C6	biological process	GO:0006972	hyperosmotic response	2 of 117 in the list	339 of 26243 in the genome	1	Bo7g047020,Bo00578s090
Low P & Low Zn VS High P & Low Zn	C6	biological process	GO:0006952	defense response	11 of 117 in the list	2313 of 26243 in the genome	1	Bo3g058580_PR4,Bo5g003400,Bo5g043440,Bo1g054940,Bo5g155090,Bo8g117260,Bo7g047020,Bo9g096970,Bo7g063500_FRK1,Bo3g042740,Bo1g158950
Low P & Low Zn VS High P & Low Zn	C6	biological process	GO:0042044	fluid transport	2 of 117 in the list	353 of 26243 in the genome	1	Bo2g052760_GSR2,Bo4g017370
Low P & Low Zn VS High P & Low Zn	C6	biological process	GO:0042445	hormone metabolic process	2 of 117 in the list	353 of 26243 in the genome	1	Bo7g099430,Bo7g084220
Low P & Low Zn VS High P & Low Zn	C6	biological process	GO:0007165	signal transduction	13 of 117 in the list	2776 of 26243 in the genome	1	Bo9g175350,Bo4g166770,Bo5g003400,Bo1g152100,Bo4g186980,Bo2g136660,Bo5g155090,Bo7g047020,Bo00578s090,Bo1g006780,Bo7g063500_FRK1,Bo1g158950,Bo1g051020_PYL10
Low P & Low Zn VS High P & Low Zn	C6	biological process	GO:0033993	response to lipid	2 of 117 in the list	355 of 26243 in the genome	1	Bo9g175350,Bo1g051020_PYL10
Low P & Low Zn VS High P & Low Zn	C6	biological process	GO:0015672	monovalent inorganic cation transport	2 of 117 in the list	360 of 26243 in the genome	1	Bo9g096970,Bo3g042740
Low P & Low Zn VS High P & Low Zn	C6	biological process	GO:1901617	organic hydroxy compound biosynthetic process	2 of 117 in the list	368 of 26243 in the genome	1	Bo6g087680,Bo9g178800
Low P & Low Zn VS High P & Low Zn	C6	biological process	GO:0071702	organic substance transport	13 of 117 in the list	2815 of 26243 in the genome	1	Bo4g026850,Bo5g003400,Bo8g108410,Bo2g136660,Bo3g130080,Bo5g155090,Bo27781s010,Bo7g047020,Bo4g187910,Bo9g096970,Bo7g063500_FRK1,Bo3g042740,Bo4g026840
Low P & Low Zn VS High P & Low Zn	C6	biological process	GO:0044262	cellular carbohydrate metabolic process	4 of 117 in the list	815 of 26243 in the genome	1	Bo6g121750,Bo3g175620,Bo6g087680,Bo8g018050_SRG3
Low P & Low Zn VS High P & Low Zn	C6	biological process	GO:0034645	cellular macromolecule biosynthetic process	21 of 117 in the list	4616 of 26243 in the genome	1	Bo9g022340_MGDC,Bo9g181910_AT4,Bo2g018680,Bo1g150440_PLDP2,Bo5g009420_NF-YB4,Bo8g065380,Bo01196s010,Bo7g047020,Bo00578s090,Bo3g041850_ATSPX2,Bo6g103990,Bo8g082280_ATPAP22,Bo5g008900,Bo1g119170,Bo3g037570,Bo4g195380,Bo1g007780,Bo5g052310,Bo4g120550,Bo3g014030,Bo5g122600
Low P & Low Zn VS High P & Low Zn	C6	biological process	GO:0055114	oxidation-reduction process	2 of 117 in the list	374 of 26243 in the genome	1	Bo5g027600,Bo4g013480
Low P & Low Zn VS High P & Low Zn	C6	biological process	GO:0010015	root morphogenesis	2 of 117 in the list	375 of 26243 in the genome	1	Bo5g052310,Bo7g025330_ANR1
Low P & Low Zn VS High P & Low Zn	C6	biological process	GO:1901605	alpha-amino acid metabolic process	3 of 117 in the list	600 of 26243 in the genome	1	Bo2g052760_GSR2,Bo8g056930,Bo7g099430
Low P & Low Zn VS High P & Low Zn	C6	biological process	GO:0009059	macromolecule biosynthetic process	21 of 117 in the list	4686 of 26243 in the genome	1	Bo9g022340_MGDC,Bo9g181910_AT4,Bo2g018680,Bo1g150440_PLDP2,Bo5g009420_NF-YB4,Bo8g065380,Bo01196s010,Bo7g047020,Bo00578s090,Bo3g041850_ATSPX2,Bo6g103990,Bo8g082280_ATPAP22,Bo5g008900,Bo1g119170,Bo3g037570,Bo4g195380,Bo1g007780,Bo5g052310,Bo4g120550,Bo3g014030,Bo5g122600
Low P & Low Zn VS High P & Low Zn	C6	biological process	GO:0010467	gene expression	23 of 117 in the list	5195 of 26243 in the genome	1	Bo9g022340_MGDC,Bo9g181910_AT4,Bo2g018680,Bo1g150440_PLDP2,Bo5g009420_NF-YB4,Bo8g065380,Bo01196s010,Bo7g047020,Bo6g077280,Bo00578s090,Bo3g041850_ATSPX2,Bo6g103990,Bo8g082280_ATPAP22,Bo5g008900,Bo1g119170,Bo3g037570,Bo8g108470,Bo4g195380,Bo1g007780,Bo5g052310,Bo4g120550,Bo3g014030,Bo5g122600
Low P & Low Zn VS High P & Low Zn	C6	biological process	GO:0006694	steroid biosynthetic process	2 of 117 in the list	420 of 26243 in the genome	1	Bo8g108410,Bo9g178800
Low P & Low Zn VS High P & Low Zn	C6	biological process	GO:0090558	plant epidermis development	2 of 117 in the list	422 of 26243 in the genome	1	Bo5g052310,Bo7g025330_ANR1
Low P & Low Zn VS High P & Low Zn	C6	biological process	GO:0071554	cell wall organization or biogenesis	6 of 117 in the list	1359 of 26243 in the genome	1	Bo3g058580_PR4,Bo10324s010,Bo8g108410,Bo7g025330_ANR1,Bo3g130080,Bo4g098550
Low P & Low Zn VS High P & Low Zn	C6	biological process	GO:0008202	steroid metabolic process	2 of 117 in the list	437 of 26243 in the genome	1	Bo8g108410,Bo9g178800
Low P & Low Zn VS High P & Low Zn	C6	biological process	GO:0009664	plant-type cell wall organization	2 of 117 in the list	454 of 26243 in the genome	1	Bo8g108410,Bo4g098550
Low P & Low Zn VS High P & Low Zn	C6	biological process	GO:0016070	RNA metabolic process	21 of 117 in the list	4867 of 26243 in the genome	1	Bo9g022340_MGDC,Bo9g181910_AT4,Bo2g018680,Bo1g150440_PLDP2,Bo5g009420_NF-YB4,Bo8g065380,Bo01196s010,Bo7g047020,Bo00578s090,Bo3g041850_ATSPX2,Bo6g103990,Bo8g082280_ATPAP22,Bo5g008900,Bo1g119170,Bo3g037570,Bo4g195380,Bo1g007780,Bo5g052310,Bo4g120550,Bo3g014030,Bo5g122600
Low P & Low Zn VS High P & Low Zn	C6	biological process	GO:0050789	regulation of biological process	19 of 117 in the list	4424 of 26243 in the genome	1	Bo9g175350,Bo4g166770,Bo2g018680,Bo2g136660,Bo5g155090,Bo7g047020,Bo00578s090,Bo3g041850_ATSPX2,Bo7g063500_FRK1,Bo1g158950,Bo1g051020_PYL10,Bo5g003400,Bo1g152100,Bo4g186980,Bo9g178800,Bo3g037570,Bo4g195380,Bo1g006780,Bo3g014030
Low P & Low Zn VS High P & Low Zn	C6	biological process	GO:0006091	generation of precursor metabolites and energy	3 of 117 in the list	715 of 26243 in the genome	1	Bo5g155090,Bo5g027600,Bo4g013480
Low P & Low Zn VS High P & Low Zn	C6	biological process	GO:0048468	cell development	5 of 117 in the list	1218 of 26243 in the genome	1	Bo9g123330,Bo5g052310,Bo1g007780,Bo9g178800,Bo7g025330_ANR1
Low P & Low Zn VS High P & Low Zn	C6	biological process	GO:0006721	terpenoid metabolic process	2 of 117 in the list	491 of 26243 in the genome	1	Bo9g184990,Bo4g017370
Low P & Low Zn VS High P & Low Zn	C6	biological process	GO:0005976	polysaccharide metabolic process	5 of 117 in the list	1233 of 26243 in the genome	1	Bo3g175620,Bo10324s010,Bo6g087680,Bo7g025330_ANR1,Bo3g130080
Low P & Low Zn VS High P & Low Zn	C6	biological process	GO:0032787	monocarboxylic acid metabolic process	9 of 117 in the list	2193 of 26243 in the genome	1	Bo9g184990,Bo9g022340_MGDC,Bo1g150440_PLDP2,Bo5g155090,Bo8g117260,Bo3g064190,Bo7g047020,Bo7g063500_FRK1,Bo7g099430
Low P & Low Zn VS High P & Low Zn	C6	biological process	GO:0048731	system development	10 of 117 in the list	2454 of 26243 in the genome	1	Bo5g008770,Bo1g150440_PLDP2,Bo8g065380,Bo8g109030,Bo5g008780,Bo00578s090,Bo2g052760_GSR2,Bo5g052310,Bo01028s040,Bo7g025330_ANR1
Low P & Low Zn VS High P & Low Zn	C6	biological process	GO:0040007	growth	3 of 117 in the list	774 of 26243 in the genome	1	Bo5g052310,Bo1g007780,Bo7g025330_ANR1
Low P & Low Zn VS High P & Low Zn	C6	biological process	GO:0010817	regulation of hormone levels	2 of 117 in the list	518 of 26243 in the genome	1	Bo7g099430,Bo7g084220
Low P & Low Zn VS High P & Low Zn	C6	biological process	GO:0006605	protein targeting	6 of 117 in the list	1518 of 26243 in the genome	1	Bo7g047020,Bo5g003400,Bo9g096970,Bo7g063500_FRK1,Bo3g042740,Bo5g155090
Low P & Low Zn VS High P & Low Zn	C6	biological process	GO:1905392	plant organ morphogenesis	2 of 117 in the list	526 of 26243 in the genome	1	Bo5g052310,Bo7g025330_ANR1
Low P & Low Zn VS High P & Low Zn	C6	biological process	GO:0065009	regulation of molecular function	2 of 117 in the list	535 of 26243 in the genome	1	Bo9g178800,Bo1g051020_PYL10
Low P & Low Zn VS High P & Low Zn	C6	biological process	GO:0006720	isoprenoid metabolic process	2 of 117 in the list	547 of 26243 in the genome	1	Bo9g184990,Bo4g017370
Low P & Low Zn VS High P & Low Zn	C6	biological process	GO:0000902	cell morphogenesis	4 of 117 in the list	1068 of 26243 in the genome	1	Bo9g123330,Bo5g052310,Bo1g007780,Bo7g025330_ANR1
Low P & Low Zn VS High P & Low Zn	C6	biological process	GO:0071669	plant-type cell wall organization or biogenesis	2 of 117 in the list	567 of 26243 in the genome	1	Bo8g108410,Bo4g098550
Low P & Low Zn VS High P & Low Zn	C6	biological process	GO:0048229	gametophyte development	2 of 117 in the list	571 of 26243 in the genome	1	Bo9g123330,Bo7g025330_ANR1
Low P & Low Zn VS High P & Low Zn	C6	biological process	GO:0043436	oxoacid metabolic process	14 of 117 in the list	3550 of 26243 in the genome	1	Bo9g184990,Bo9g022340_MGDC,Bo1g150440_PLDP2,Bo8g108410,Bo8g065380,Bo5g155090,Bo8g117260,Bo3g064190,Bo7g047020,Bo2g052760_GSR2,Bo4g017370,Bo8g056930,Bo7g099430,Bo7g063500_FRK1
Low P & Low Zn VS High P & Low Zn	C6	biological process	GO:0006082	organic acid metabolic process	14 of 117 in the list	3553 of 26243 in the genome	1	Bo9g184990,Bo9g022340_MGDC,Bo1g150440_PLDP2,Bo8g108410,Bo8g065380,Bo5g155090,Bo8g117260,Bo3g064190,Bo7g047020,Bo2g052760_GSR2,Bo4g017370,Bo8g056930,Bo7g099430,Bo7g063500_FRK1
Low P & Low Zn VS High P & Low Zn	C6	biological process	GO:1901698	response to nitrogen compound	4 of 117 in the list	1109 of 26243 in the genome	1	Bo2g080620,Bo7g063500_FRK1,Bo7g025330_ANR1,Bo5g155090
Low P & Low Zn VS High P & Low Zn	C6	biological process	GO:0005975	carbohydrate metabolic process	10 of 117 in the list	2616 of 26243 in the genome	1	Bo6g087680,Bo9g044090_AtGolS4,Bo3g130080,Bo5g155090,Bo6g121750,Bo2g052760_GSR2,Bo3g175620,Bo10324s010,Bo7g025330_ANR1,Bo8g018050_SRG3
Low P & Low Zn VS High P & Low Zn	C6	biological process	GO:0006970	response to osmotic stress	6 of 117 in the list	1636 of 26243 in the genome	1	Bo3g058580_PR4,Bo7g047020,Bo2g052760_GSR2,Bo00578s090,Bo4g017370,Bo1g054940
Low P & Low Zn VS High P & Low Zn	C6	biological process	GO:0044272	sulfur compound biosynthetic process	3 of 117 in the list	869 of 26243 in the genome	1	Bo9g184990,Bo8g108410,Bo4g017370
Low P & Low Zn VS High P & Low Zn	C6	biological process	GO:0019752	carboxylic acid metabolic process	13 of 117 in the list	3373 of 26243 in the genome	1	Bo9g184990,Bo9g022340_MGDC,Bo1g150440_PLDP2,Bo8g065380,Bo5g155090,Bo8g117260,Bo3g064190,Bo7g047020,Bo2g052760_GSR2,Bo4g017370,Bo8g056930,Bo7g099430,Bo7g063500_FRK1
Low P & Low Zn VS High P & Low Zn	C6	biological process	GO:0071555	cell wall organization	3 of 117 in the list	884 of 26243 in the genome	1	Bo8g108410,Bo7g025330_ANR1,Bo4g098550
Low P & Low Zn VS High P & Low Zn	C6	biological process	GO:0030154	cell differentiation	5 of 117 in the list	1422 of 26243 in the genome	1	Bo9g123330,Bo5g052310,Bo1g007780,Bo9g178800,Bo7g025330_ANR1
Low P & Low Zn VS High P & Low Zn	C6	biological process	GO:0006886	intracellular protein transport	6 of 117 in the list	1683 of 26243 in the genome	1	Bo7g047020,Bo5g003400,Bo9g096970,Bo7g063500_FRK1,Bo3g042740,Bo5g155090
Low P & Low Zn VS High P & Low Zn	C6	biological process	GO:1901576	organic substance biosynthetic process	30 of 117 in the list	7450 of 26243 in the genome	1	Bo9g022340_MGDC,Bo9g181910_AT4,Bo2g018680,Bo1g150440_PLDP2,Bo6g087680,Bo5g009420_NF-YB4,Bo7g115980,Bo2g136660,Bo8g065380,Bo01196s010,Bo7g047020,Bo00578s090,Bo3g041850_ATSPX2,Bo6g103990,Bo4g017370,Bo9g184990,Bo8g082280_ATPAP22,Bo5g003400,Bo5g008900,Bo8g108410,Bo1g119170,Bo2g092580,Bo9g178800,Bo3g037570,Bo4g195380,Bo1g007780,Bo5g052310,Bo3g014030,Bo4g120550,Bo5g122600
Low P & Low Zn VS High P & Low Zn	C6	biological process	GO:0080090	regulation of primary metabolic process	2 of 117 in the list	631 of 26243 in the genome	1	Bo9g178800,Bo1g051020_PYL10
Low P & Low Zn VS High P & Low Zn	C6	biological process	GO:0010243	response to organonitrogen compound	3 of 117 in the list	911 of 26243 in the genome	1	Bo2g080620,Bo7g063500_FRK1,Bo5g155090
Low P & Low Zn VS High P & Low Zn	C6	biological process	GO:0034613	cellular protein localization	6 of 117 in the list	1713 of 26243 in the genome	1	Bo7g047020,Bo5g003400,Bo9g096970,Bo7g063500_FRK1,Bo3g042740,Bo5g155090
Low P & Low Zn VS High P & Low Zn	C6	biological process	GO:0006520	cellular amino acid metabolic process	5 of 117 in the list	1455 of 26243 in the genome	1	Bo2g052760_GSR2,Bo4g017370,Bo8g056930,Bo7g099430,Bo8g065380
Low P & Low Zn VS High P & Low Zn	C6	biological process	GO:0070727	cellular macromolecule localization	6 of 117 in the list	1714 of 26243 in the genome	1	Bo7g047020,Bo5g003400,Bo9g096970,Bo7g063500_FRK1,Bo3g042740,Bo5g155090
Low P & Low Zn VS High P & Low Zn	C6	biological process	GO:0006073	cellular glucan metabolic process	2 of 117 in the list	642 of 26243 in the genome	1	Bo3g175620,Bo6g087680
Low P & Low Zn VS High P & Low Zn	C6	biological process	GO:0044723	single-organism carbohydrate metabolic process	6 of 117 in the list	1717 of 26243 in the genome	1	Bo6g121750,Bo2g052760_GSR2,Bo6g087680,Bo9g044090_AtGolS4,Bo8g018050_SRG3,Bo5g155090
Low P & Low Zn VS High P & Low Zn	C6	biological process	GO:0044264	cellular polysaccharide metabolic process	2 of 117 in the list	659 of 26243 in the genome	1	Bo3g175620,Bo6g087680
Low P & Low Zn VS High P & Low Zn	C6	biological process	GO:0032989	cellular component morphogenesis	4 of 117 in the list	1240 of 26243 in the genome	1	Bo9g123330,Bo5g052310,Bo1g007780,Bo7g025330_ANR1
Low P & Low Zn VS High P & Low Zn	C6	biological process	GO:0009058	biosynthetic process	31 of 117 in the list	7832 of 26243 in the genome	1	Bo9g022340_MGDC,Bo9g181910_AT4,Bo2g018680,Bo1g150440_PLDP2,Bo6g087680,Bo5g009420_NF-YB4,Bo7g115980,Bo2g136660,Bo8g065380,Bo01196s010,Bo7g047020,Bo9g123330,Bo00578s090,Bo3g041850_ATSPX2,Bo6g103990,Bo4g017370,Bo9g184990,Bo8g082280_ATPAP22,Bo5g003400,Bo5g008900,Bo8g108410,Bo2g092580,Bo1g119170,Bo9g178800,Bo3g037570,Bo4g195380,Bo1g007780,Bo5g052310,Bo3g014030,Bo4g120550,Bo5g122600
Low P & Low Zn VS High P & Low Zn	C6	biological process	GO:0044042	glucan metabolic process	2 of 117 in the list	688 of 26243 in the genome	1	Bo3g175620,Bo6g087680
Low P & Low Zn VS High P & Low Zn	C6	biological process	GO:0090304	nucleic acid metabolic process	22 of 117 in the list	5733 of 26243 in the genome	1	Bo9g022340_MGDC,Bo9g181910_AT4,Bo2g018680,Bo1g150440_PLDP2,Bo5g009420_NF-YB4,Bo8g065380,Bo01196s010,Bo8g109030,Bo7g047020,Bo00578s090,Bo3g041850_ATSPX2,Bo6g103990,Bo8g082280_ATPAP22,Bo5g008900,Bo1g119170,Bo3g037570,Bo4g195380,Bo1g007780,Bo5g052310,Bo4g120550,Bo3g014030,Bo5g122600
Low P & Low Zn VS High P & Low Zn	C6	biological process	GO:0044249	cellular biosynthetic process	28 of 117 in the list	7157 of 26243 in the genome	1	Bo9g022340_MGDC,Bo9g181910_AT4,Bo2g018680,Bo1g150440_PLDP2,Bo5g009420_NF-YB4,Bo7g115980,Bo8g065380,Bo01196s010,Bo7g047020,Bo9g123330,Bo00578s090,Bo3g041850_ATSPX2,Bo6g103990,Bo4g017370,Bo9g184990,Bo8g082280_ATPAP22,Bo5g003400,Bo5g008900,Bo8g108410,Bo1g119170,Bo2g092580,Bo3g037570,Bo4g195380,Bo1g007780,Bo5g052310,Bo3g014030,Bo4g120550,Bo5g122600
Low P & Low Zn VS High P & Low Zn	C6	biological process	GO:0031323	regulation of cellular metabolic process	2 of 117 in the list	716 of 26243 in the genome	1	Bo9g178800,Bo1g051020_PYL10
Low P & Low Zn VS High P & Low Zn	C6	biological process	GO:0006725	cellular aromatic compound metabolic process	31 of 117 in the list	7990 of 26243 in the genome	1	Bo9g022340_MGDC,Bo9g181910_AT4,Bo2g018680,Bo1g150440_PLDP2,Bo5g009420_NF-YB4,Bo8g065380,Bo01196s010,Bo8g109030,Bo5g155090,Bo8g117260,Bo7g047020,Bo00578s090,Bo3g041850_ATSPX2,Bo6g103990,Bo7g099430,Bo7g063500_FRK1,Bo1g158950,Bo9g184990,Bo8g082280_ATPAP22,Bo5g008900,Bo1g119170,Bo2g092580,Bo7g084220,Bo3g037570,Bo2g052760_GSR2,Bo4g195380,Bo1g007780,Bo5g052310,Bo3g014030,Bo4g120550,Bo5g122600
Low P & Low Zn VS High P & Low Zn	C6	biological process	GO:0044283	small molecule biosynthetic process	3 of 117 in the list	1074 of 26243 in the genome	1	Bo9g184990,Bo4g017370,Bo6g087680
Low P & Low Zn VS High P & Low Zn	C6	biological process	GO:0046907	intracellular transport	6 of 117 in the list	1927 of 26243 in the genome	1	Bo7g047020,Bo5g003400,Bo9g096970,Bo7g063500_FRK1,Bo3g042740,Bo5g155090
Low P & Low Zn VS High P & Low Zn	C6	biological process	GO:0006007	glucose catabolic process	2 of 117 in the list	788 of 26243 in the genome	1	Bo2g052760_GSR2,Bo5g155090
Low P & Low Zn VS High P & Low Zn	C6	biological process	GO:0019320	hexose catabolic process	2 of 117 in the list	788 of 26243 in the genome	1	Bo2g052760_GSR2,Bo5g155090
Low P & Low Zn VS High P & Low Zn	C6	biological process	GO:0046365	monosaccharide catabolic process	2 of 117 in the list	788 of 26243 in the genome	1	Bo2g052760_GSR2,Bo5g155090
Low P & Low Zn VS High P & Low Zn	C6	biological process	GO:0051649	establishment of localization in cell	6 of 117 in the list	1938 of 26243 in the genome	1	Bo7g047020,Bo5g003400,Bo9g096970,Bo7g063500_FRK1,Bo3g042740,Bo5g155090
Low P & Low Zn VS High P & Low Zn	C6	biological process	GO:0015031	protein transport	6 of 117 in the list	1939 of 26243 in the genome	1	Bo7g047020,Bo5g003400,Bo9g096970,Bo7g063500_FRK1,Bo3g042740,Bo5g155090
Low P & Low Zn VS High P & Low Zn	C6	biological process	GO:0044724	single-organism carbohydrate catabolic process	2 of 117 in the list	793 of 26243 in the genome	1	Bo2g052760_GSR2,Bo5g155090
Low P & Low Zn VS High P & Low Zn	C6	biological process	GO:0044282	small molecule catabolic process	3 of 117 in the list	1102 of 26243 in the genome	1	Bo1g150440_PLDP2,Bo2g052760_GSR2,Bo5g155090
Low P & Low Zn VS High P & Low Zn	C6	biological process	GO:0014070	response to organic cyclic compound	2 of 117 in the list	805 of 26243 in the genome	1	Bo8g117260,Bo7g047020
Low P & Low Zn VS High P & Low Zn	C6	biological process	GO:1901360	organic cyclic compound metabolic process	31 of 117 in the list	8231 of 26243 in the genome	1	Bo9g022340_MGDC,Bo9g181910_AT4,Bo2g018680,Bo1g150440_PLDP2,Bo5g009420_NF-YB4,Bo8g065380,Bo01196s010,Bo8g109030,Bo5g155090,Bo8g117260,Bo7g047020,Bo00578s090,Bo3g041850_ATSPX2,Bo6g103990,Bo7g099430,Bo7g063500_FRK1,Bo1g158950,Bo9g184990,Bo8g082280_ATPAP22,Bo5g008900,Bo8g108410,Bo1g119170,Bo2g092580,Bo9g178800,Bo3g037570,Bo4g195380,Bo1g007780,Bo5g052310,Bo3g014030,Bo4g120550,Bo5g122600
Low P & Low Zn VS High P & Low Zn	C6	biological process	GO:0051641	cellular localization	6 of 117 in the list	2046 of 26243 in the genome	1	Bo7g047020,Bo5g003400,Bo9g096970,Bo7g063500_FRK1,Bo3g042740,Bo5g155090
Low P & Low Zn VS High P & Low Zn	C6	biological process	GO:0006631	fatty acid metabolic process	2 of 117 in the list	871 of 26243 in the genome	1	Bo9g184990,Bo1g150440_PLDP2
Low P & Low Zn VS High P & Low Zn	C6	biological process	GO:0006790	sulfur compound metabolic process	3 of 117 in the list	1190 of 26243 in the genome	1	Bo9g184990,Bo8g108410,Bo4g017370
Low P & Low Zn VS High P & Low Zn	C6	biological process	GO:0045229	external encapsulating structure organization	3 of 117 in the list	1193 of 26243 in the genome	1	Bo8g108410,Bo7g025330_ANR1,Bo4g098550
Low P & Low Zn VS High P & Low Zn	C6	biological process	GO:0060255	regulation of macromolecule metabolic process	2 of 117 in the list	884 of 26243 in the genome	1	Bo9g178800,Bo1g051020_PYL10
Low P & Low Zn VS High P & Low Zn	C6	biological process	GO:0016052	carbohydrate catabolic process	2 of 117 in the list	885 of 26243 in the genome	1	Bo2g052760_GSR2,Bo5g155090
Low P & Low Zn VS High P & Low Zn	C6	biological process	GO:0045184	establishment of protein localization	6 of 117 in the list	2128 of 26243 in the genome	1	Bo7g047020,Bo5g003400,Bo9g096970,Bo7g063500_FRK1,Bo3g042740,Bo5g155090
Low P & Low Zn VS High P & Low Zn	C6	biological process	GO:0016053	organic acid biosynthetic process	2 of 117 in the list	933 of 26243 in the genome	1	Bo9g184990,Bo4g017370
Low P & Low Zn VS High P & Low Zn	C6	biological process	GO:0046394	carboxylic acid biosynthetic process	2 of 117 in the list	933 of 26243 in the genome	1	Bo9g184990,Bo4g017370
Low P & Low Zn VS High P & Low Zn	C6	biological process	GO:0046483	heterocycle metabolic process	26 of 117 in the list	7280 of 26243 in the genome	1	Bo9g022340_MGDC,Bo9g181910_AT4,Bo2g018680,Bo1g150440_PLDP2,Bo5g009420_NF-YB4,Bo8g065380,Bo01196s010,Bo8g109030,Bo7g047020,Bo9g123330,Bo00578s090,Bo3g041850_ATSPX2,Bo6g103990,Bo7g099430,Bo9g184990,Bo8g082280_ATPAP22,Bo5g008900,Bo1g119170,Bo7g084220,Bo3g037570,Bo4g195380,Bo1g007780,Bo5g052310,Bo3g014030,Bo4g120550,Bo5g122600
Low P & Low Zn VS High P & Low Zn	C6	biological process	GO:0048869	cellular developmental process	5 of 117 in the list	1935 of 26243 in the genome	1	Bo9g123330,Bo5g052310,Bo1g007780,Bo9g178800,Bo7g025330_ANR1
Low P & Low Zn VS High P & Low Zn	C6	biological process	GO:0008104	protein localization	6 of 117 in the list	2238 of 26243 in the genome	1	Bo7g047020,Bo5g003400,Bo9g096970,Bo7g063500_FRK1,Bo3g042740,Bo5g155090
Low P & Low Zn VS High P & Low Zn	C6	biological process	GO:0007275	multicellular organism development	12 of 117 in the list	3904 of 26243 in the genome	1	Bo5g008770,Bo1g150440_PLDP2,Bo5g003400,Bo8g065380,Bo8g109030,Bo5g008780,Bo9g123330,Bo00578s090,Bo2g052760_GSR2,Bo5g052310,Bo01028s040,Bo7g025330_ANR1
Low P & Low Zn VS High P & Low Zn	C6	biological process	GO:0009888	tissue development	3 of 117 in the list	1364 of 26243 in the genome	1	Bo5g052310,Bo9g178800,Bo7g025330_ANR1
Low P & Low Zn VS High P & Low Zn	C6	biological process	GO:0044707	single-multicellular organism process	13 of 117 in the list	4233 of 26243 in the genome	1	Bo5g008770,Bo1g150440_PLDP2,Bo5g003400,Bo8g065380,Bo8g109030,Bo5g008780,Bo9g123330,Bo2g052760_GSR2,Bo00578s090,Bo5g052310,Bo02619s010,Bo01028s040,Bo7g025330_ANR1
Low P & Low Zn VS High P & Low Zn	C6	biological process	GO:0019222	regulation of metabolic process	2 of 117 in the list	1077 of 26243 in the genome	1	Bo9g178800,Bo1g051020_PYL10
Low P & Low Zn VS High P & Low Zn	C6	biological process	GO:0032501	multicellular organismal process	13 of 117 in the list	4333 of 26243 in the genome	1	Bo5g008770,Bo1g150440_PLDP2,Bo5g003400,Bo8g065380,Bo8g109030,Bo5g008780,Bo9g123330,Bo2g052760_GSR2,Bo00578s090,Bo5g052310,Bo02619s010,Bo01028s040,Bo7g025330_ANR1
Low P & Low Zn VS High P & Low Zn	C6	biological process	GO:0006006	glucose metabolic process	2 of 117 in the list	1120 of 26243 in the genome	1	Bo2g052760_GSR2,Bo5g155090
Low P & Low Zn VS High P & Low Zn	C6	biological process	GO:0006796	phosphate-containing compound metabolic process	9 of 117 in the list	3293 of 26243 in the genome	1	Bo1g150440_PLDP2,Bo8g067410,Bo7g098790,Bo4g195910,Bo2g161510,Bo1g039750,Bo4g182430,Bo7g047020,Bo9g078300
Low P & Low Zn VS High P & Low Zn	C6	biological process	GO:0006139	nucleobase-containing compound metabolic process	22 of 117 in the list	6714 of 26243 in the genome	1	Bo9g022340_MGDC,Bo9g181910_AT4,Bo2g018680,Bo1g150440_PLDP2,Bo5g009420_NF-YB4,Bo8g065380,Bo01196s010,Bo8g109030,Bo7g047020,Bo00578s090,Bo3g041850_ATSPX2,Bo6g103990,Bo8g082280_ATPAP22,Bo5g008900,Bo1g119170,Bo3g037570,Bo4g195380,Bo1g007780,Bo5g052310,Bo4g120550,Bo3g014030,Bo5g122600
Low P & Low Zn VS High P & Low Zn	C6	biological process	GO:0044712	single-organism catabolic process	3 of 117 in the list	1541 of 26243 in the genome	1	Bo1g150440_PLDP2,Bo2g052760_GSR2,Bo5g155090
Low P & Low Zn VS High P & Low Zn	C6	biological process	GO:0019318	hexose metabolic process	2 of 117 in the list	1192 of 26243 in the genome	1	Bo2g052760_GSR2,Bo5g155090
Low P & Low Zn VS High P & Low Zn	C6	biological process	GO:0009628	response to abiotic stimulus	12 of 117 in the list	4223 of 26243 in the genome	1	Bo3g058580_PR4,Bo1g150440_PLDP2,Bo5g003400,Bo7g109980,Bo5g043440,Bo4g012520,Bo1g039700,Bo1g054940,Bo7g047020,Bo2g052760_GSR2,Bo00578s090,Bo4g017370
Low P & Low Zn VS High P & Low Zn	C6	biological process	GO:0034641	cellular nitrogen compound metabolic process	25 of 117 in the list	7570 of 26243 in the genome	1	Bo9g022340_MGDC,Bo9g181910_AT4,Bo2g018680,Bo1g150440_PLDP2,Bo5g009420_NF-YB4,Bo8g065380,Bo01196s010,Bo8g109030,Bo7g047020,Bo00578s090,Bo3g041850_ATSPX2,Bo6g103990,Bo7g099430,Bo9g184990,Bo8g082280_ATPAP22,Bo5g008900,Bo1g119170,Bo3g037570,Bo2g052760_GSR2,Bo4g195380,Bo1g007780,Bo5g052310,Bo3g014030,Bo4g120550,Bo5g122600
Low P & Low Zn VS High P & Low Zn	C6	biological process	GO:0044767	single-organism developmental process	15 of 117 in the list	5063 of 26243 in the genome	1	Bo5g008770,Bo1g150440_PLDP2,Bo5g003400,Bo9g178800,Bo2g136660,Bo8g065380,Bo8g109030,Bo5g008780,Bo9g123330,Bo2g052760_GSR2,Bo00578s090,Bo5g052310,Bo1g007780,Bo01028s040,Bo7g025330_ANR1
Low P & Low Zn VS High P & Low Zn	C6	biological process	GO:0044281	small molecule metabolic process	17 of 117 in the list	5605 of 26243 in the genome	1	Bo9g022340_MGDC,Bo1g150440_PLDP2,Bo6g087680,Bo8g065380,Bo5g155090,Bo8g117260,Bo7g047020,Bo4g017370,Bo8g056930,Bo7g099430,Bo7g063500_FRK1,Bo1g158950,Bo8g018050_SRG3,Bo9g184990,Bo8g108410,Bo3g064190,Bo2g052760_GSR2
Low P & Low Zn VS High P & Low Zn	C6	biological process	GO:0006807	nitrogen compound metabolic process	29 of 117 in the list	8613 of 26243 in the genome	1	Bo9g022340_MGDC,Bo9g181910_AT4,Bo2g018680,Bo1g150440_PLDP2,Bo5g009420_NF-YB4,Bo8g065380,Bo01196s010,Bo8g109030,Bo7g047020,Bo00578s090,Bo3g041850_ATSPX2,Bo6g103990,Bo4g017370,Bo8g056930,Bo7g099430,Bo9g184990,Bo8g082280_ATPAP22,Bo5g008900,Bo8g108410,Bo1g119170,Bo7g084220,Bo3g037570,Bo2g052760_GSR2,Bo4g195380,Bo1g007780,Bo5g052310,Bo3g014030,Bo4g120550,Bo5g122600
Low P & Low Zn VS High P & Low Zn	C6	biological process	GO:0033036	macromolecule localization	6 of 117 in the list	2568 of 26243 in the genome	1	Bo7g047020,Bo5g003400,Bo9g096970,Bo7g063500_FRK1,Bo3g042740,Bo5g155090
Low P & Low Zn VS High P & Low Zn	C6	biological process	GO:0006793	phosphorus metabolic process	9 of 117 in the list	3463 of 26243 in the genome	1	Bo1g150440_PLDP2,Bo8g067410,Bo7g098790,Bo4g195910,Bo2g161510,Bo1g039750,Bo4g182430,Bo7g047020,Bo9g078300
Low P & Low Zn VS High P & Low Zn	C6	biological process	GO:0005996	monosaccharide metabolic process	2 of 117 in the list	1297 of 26243 in the genome	1	Bo2g052760_GSR2,Bo5g155090
Low P & Low Zn VS High P & Low Zn	C6	biological process	GO:1901566	organonitrogen compound biosynthetic process	4 of 117 in the list	2090 of 26243 in the genome	1	Bo9g184990,Bo8g108410,Bo4g017370,Bo8g065380
Low P & Low Zn VS High P & Low Zn	C6	biological process	GO:0009416	response to light stimulus	3 of 117 in the list	1774 of 26243 in the genome	1	Bo7g109980,Bo4g017370,Bo1g039700
Low P & Low Zn VS High P & Low Zn	C6	biological process	GO:0009791	post-embryonic development	4 of 117 in the list	2124 of 26243 in the genome	1	Bo5g008770,Bo5g008780,Bo01028s040,Bo7g025330_ANR1
Low P & Low Zn VS High P & Low Zn	C6	biological process	GO:0008152	metabolic process	75 of 117 in the list	19276 of 26243 in the genome	1	Bo7g109980,Bo7g115980,Bo1g039750,Bo8g117260,Bo9g123330,Bo1g101850,Bo8g018050_SRG3,Bo9g184990,Bo5g008900,Bo2g092580,Bo1g054940,Bo6g121750,Bo3g064190,Bo1g007780,Bo1g039700,Bo01196s010,Bo5g155090,Bo5g027600,Bo7g047020,Bo3g041850_ATSPX2,Bo8g056930,Bo7g063500_FRK1,Bo3g058580_PR4,Bo5g003400,Bo1g152100,Bo4g186980,Bo9g044090_AtGolS4,Bo1g119170,Bo8g108470,Bo4g120550,Bo7g025330_ANR1,Bo9g152260,Bo9g022340_M…
Low P & Low Zn VS High P & Low Zn	C6	biological process	GO:1901564	organonitrogen compound metabolic process	8 of 117 in the list	3462 of 26243 in the genome	1	Bo9g184990,Bo2g052760_GSR2,Bo8g108410,Bo4g017370,Bo8g056930,Bo7g099430,Bo7g084220,Bo8g065380
Low P & Low Zn VS High P & Low Zn	C6	biological process	GO:0044237	cellular metabolic process	58 of 117 in the list	15731 of 26243 in the genome	1	Bo9g022340_MGDC,Bo7g109980,Bo7g115980,Bo8g065380,Bo1g039750,Bo8g117260,Bo9g123330,Bo7g099430,Bo1g158950,Bo8g018050_SRG3,Bo9g184990,Bo8g067410,Bo5g008900,Bo2g092580,Bo2g161510,Bo3g037570,Bo6g121750,Bo3g064190,Bo4g195380,Bo1g007780,Bo3g014030,Bo5g122600,Bo9g181910_AT4,Bo1g150440_PLDP2,Bo2g018680,Bo7g098790,Bo6g087680,Bo5g009420_NF-YB4,Bo3g130080,Bo01196s010,Bo1g039700,Bo8g109030,Bo5g155090,Bo5g0276…
Low P & Low Zn VS High P & Low Zn	C6	biological process	GO:0044260	cellular macromolecule metabolic process	35 of 117 in the list	10530 of 26243 in the genome	1	Bo9g022340_MGDC,Bo8g065380,Bo1g039750,Bo5g008900,Bo2g161510,Bo3g037570,Bo4g195380,Bo1g007780,Bo3g014030,Bo5g122600,Bo1g150440_PLDP2,Bo2g018680,Bo9g181910_AT4,Bo7g098790,Bo5g009420_NF-YB4,Bo6g087680,Bo01196s010,Bo3g130080,Bo8g109030,Bo4g182430,Bo7g047020,Bo9g078300,Bo00578s090,Bo6g103990,Bo3g041850_ATSPX2,Bo3g175620,Bo7g063500_FRK1,Bo3g058580_PR4,Bo8g082280_ATPAP22,Bo1g119170,Bo4g195910,Bo5g052310…
Low P & Low Zn VS High P & Low Zn	C6	biological process	GO:0048856	anatomical structure development	14 of 117 in the list	5219 of 26243 in the genome	1	Bo5g008770,Bo1g150440_PLDP2,Bo5g003400,Bo9g178800,Bo8g065380,Bo8g109030,Bo5g008780,Bo9g123330,Bo2g052760_GSR2,Bo00578s090,Bo5g052310,Bo1g007780,Bo01028s040,Bo7g025330_ANR1
Low P & Low Zn VS High P & Low Zn	C6	biological process	GO:0009653	anatomical structure morphogenesis	4 of 117 in the list	2468 of 26243 in the genome	1	Bo9g123330,Bo5g052310,Bo1g007780,Bo7g025330_ANR1
Low P & Low Zn VS High P & Low Zn	C6	biological process	GO:0009314	response to radiation	3 of 117 in the list	2137 of 26243 in the genome	1	Bo7g109980,Bo4g017370,Bo1g039700
Low P & Low Zn VS High P & Low Zn	C6	biological process	GO:0032502	developmental process	17 of 117 in the list	6521 of 26243 in the genome	1	Bo1g150440_PLDP2,Bo2g136660,Bo8g065380,Bo4g012520,Bo8g109030,Bo5g137730_ATPAP16,Bo9g123330,Bo00578s090,Bo01028s040,Bo5g008770,Bo5g003400,Bo9g178800,Bo5g008780,Bo2g052760_GSR2,Bo1g007780,Bo5g052310,Bo7g025330_ANR1
Low P & Low Zn VS High P & Low Zn	C6	biological process	GO:0044085	cellular component biogenesis	2 of 117 in the list	1813 of 26243 in the genome	1	Bo1g150440_PLDP2,Bo7g025330_ANR1
Low P & Low Zn VS High P & Low Zn	C6	biological process	GO:0006464	cellular protein modification process	8 of 117 in the list	3978 of 26243 in the genome	1	Bo7g098790,Bo4g195910,Bo2g161510,Bo1g039750,Bo4g182430,Bo7g047020,Bo9g078300,Bo7g063500_FRK1
Low P & Low Zn VS High P & Low Zn	C6	biological process	GO:0036211	protein modification process	8 of 117 in the list	4008 of 26243 in the genome	1	Bo7g098790,Bo4g195910,Bo2g161510,Bo1g039750,Bo4g182430,Bo7g047020,Bo9g078300,Bo7g063500_FRK1
Low P & Low Zn VS High P & Low Zn	C6	biological process	GO:0043170	macromolecule metabolic process	37 of 117 in the list	11908 of 26243 in the genome	1	Bo9g022340_MGDC,Bo8g065380,Bo1g039750,Bo5g008900,Bo2g161510,Bo3g037570,Bo4g195380,Bo1g007780,Bo3g014030,Bo5g122600,Bo1g150440_PLDP2,Bo2g018680,Bo9g181910_AT4,Bo7g098790,Bo5g009420_NF-YB4,Bo6g087680,Bo01196s010,Bo3g130080,Bo8g109030,Bo6g077280,Bo4g182430,Bo7g047020,Bo9g078300,Bo00578s090,Bo3g175620,Bo6g103990,Bo3g041850_ATSPX2,Bo7g063500_FRK1,Bo3g058580_PR4,Bo8g082280_ATPAP22,Bo1g119170,Bo4g195910…
Low P & Low Zn VS High P & Low Zn	C6	biological process	GO:1901575	organic substance catabolic process	3 of 117 in the list	2517 of 26243 in the genome	1	Bo1g150440_PLDP2,Bo2g052760_GSR2,Bo5g155090
Low P & Low Zn VS High P & Low Zn	C6	biological process	GO:0071704	organic substance metabolic process	58 of 117 in the list	16744 of 26243 in the genome	1	Bo9g022340_MGDC,Bo7g115980,Bo8g065380,Bo1g039750,Bo8g117260,Bo1g101850,Bo7g099430,Bo1g158950,Bo8g018050_SRG3,Bo9g184990,Bo5g008900,Bo2g092580,Bo9g178800,Bo2g161510,Bo3g037570,Bo6g121750,Bo3g064190,Bo4g195380,Bo1g007780,Bo3g014030,Bo5g122600,Bo9g181910_AT4,Bo1g150440_PLDP2,Bo2g018680,Bo7g098790,Bo6g087680,Bo5g009420_NF-YB4,Bo2g136660,Bo3g130080,Bo01196s010,Bo8g109030,Bo5g155090,Bo6g077280,Bo4g1824…
Low P & Low Zn VS High P & Low Zn	C6	biological process	GO:0009056	catabolic process	3 of 117 in the list	2612 of 26243 in the genome	1	Bo1g150440_PLDP2,Bo2g052760_GSR2,Bo5g155090
Low P & Low Zn VS High P & Low Zn	C6	biological process	GO:0006996	organelle organization	3 of 117 in the list	2692 of 26243 in the genome	1	Bo2g052760_GSR2,Bo9g178800,Bo7g025330_ANR1
Low P & Low Zn VS High P & Low Zn	C6	biological process	GO:0043412	macromolecule modification	8 of 117 in the list	4573 of 26243 in the genome	1	Bo7g098790,Bo4g195910,Bo2g161510,Bo1g039750,Bo4g182430,Bo7g047020,Bo9g078300,Bo7g063500_FRK1
Low P & Low Zn VS High P & Low Zn	C6	biological process	GO:0003006	developmental process involved in reproduction	3 of 117 in the list	2854 of 26243 in the genome	1	Bo4g012520,Bo8g109030,Bo5g137730_ATPAP16
Low P & Low Zn VS High P & Low Zn	C6	biological process	GO:0044238	primary metabolic process	50 of 117 in the list	15488 of 26243 in the genome	1	Bo9g022340_MGDC,Bo7g115980,Bo8g065380,Bo1g039750,Bo1g101850,Bo7g099430,Bo8g018050_SRG3,Bo9g184990,Bo5g008900,Bo9g178800,Bo2g161510,Bo1g054940,Bo3g037570,Bo6g121750,Bo4g195380,Bo1g007780,Bo3g014030,Bo5g122600,Bo4g098550,Bo9g181910_AT4,Bo1g150440_PLDP2,Bo2g018680,Bo7g098790,Bo6g087680,Bo5g009420_NF-YB4,Bo3g130080,Bo01196s010,Bo8g109030,Bo5g155090,Bo4g182430,Bo7g047020,Bo00578s090,Bo9g078300,Bo3g175…
Low P & Low Zn VS High P & Low Zn	C6	biological process	GO:0016043	cellular component organization	9 of 117 in the list	5084 of 26243 in the genome	1	Bo1g150440_PLDP2,Bo9g123330,Bo2g052760_GSR2,Bo5g052310,Bo1g007780,Bo8g108410,Bo9g178800,Bo7g025330_ANR1,Bo4g098550
Low P & Low Zn VS High P & Low Zn	C6	biological process	GO:0044267	cellular protein metabolic process	10 of 117 in the list	5427 of 26243 in the genome	1	Bo1g150440_PLDP2,Bo7g098790,Bo4g195910,Bo2g161510,Bo8g065380,Bo1g039750,Bo4g182430,Bo7g047020,Bo9g078300,Bo7g063500_FRK1
Low P & Low Zn VS High P & Low Zn	C6	biological process	GO:0022414	reproductive process	3 of 117 in the list	3213 of 26243 in the genome	1	Bo4g012520,Bo8g109030,Bo5g137730_ATPAP16
Low P & Low Zn VS High P & Low Zn	C6	biological process	GO:0000003	reproduction	3 of 117 in the list	3262 of 26243 in the genome	1	Bo4g012520,Bo8g109030,Bo5g137730_ATPAP16
Low P & Low Zn VS High P & Low Zn	C6	biological process	GO:0071840	cellular component organization or biogenesis	9 of 117 in the list	5604 of 26243 in the genome	1	Bo1g150440_PLDP2,Bo9g123330,Bo2g052760_GSR2,Bo5g052310,Bo1g007780,Bo8g108410,Bo9g178800,Bo7g025330_ANR1,Bo4g098550
Low P & Low Zn VS High P & Low Zn	C6	biological process	GO:0019538	protein metabolic process	10 of 117 in the list	6023 of 26243 in the genome	1	Bo1g150440_PLDP2,Bo7g098790,Bo4g195910,Bo2g161510,Bo8g065380,Bo1g039750,Bo4g182430,Bo7g047020,Bo9g078300,Bo7g063500_FRK1
Low P & Low Zn VS High P & Low Zn	C6	cellular compartment	GO:0044425	membrane part	20 of 110 in the list	3167 of 25860 in the genome	1	Bo4g026850,Bo1g008510_ZIP9,Bo27781s010,Bo27276s010,Bo02619s010,Bo3g134470_ATPS3,Bo01028s040,Bo5g002390,Bo7g065380,Bo5g008770,Bo8g108410,Bo8g100510,Bo5g008780,Bo6g120500,Bo1g021870,Bo4g187910,Bo8g117920,Bo4g026840,Bo6g120510,Bo8g092420
Low P & Low Zn VS High P & Low Zn	C6	cellular compartment	GO:0016020	membrane	41 of 110 in the list	7821 of 25860 in the genome	1	Bo9g022340_MGDC,Bo7g109980,Bo1g008510_ZIP9,Bo4g012520,Bo02619s010,Bo3g134470_ATPS3,Bo9g096970,Bo5g039280,Bo2g161510,Bo1g054940,Bo5g008780,Bo1g021870,Bo4g187910,Bo3g042740,Bo4g026840,Bo8g092420,Bo4g026850,Bo7g098790,Bo2g136660,Bo1g039700,Bo3g130080,Bo27781s010,Bo27276s010,Bo4g182430,Bo01028s040,Bo7g063500_FRK1,Bo5g002390,Bo7g055990_ATBCA3,Bo7g065380,Bo5g008770,Bo4g182210,Bo8g108410,Bo9g059480,Bo4g…
Low P & Low Zn VS High P & Low Zn	C6	cellular compartment	GO:0009526	plastid envelope	7 of 110 in the list	981 of 25860 in the genome	1	Bo9g184990,Bo9g022340_MGDC,Bo7g109980,Bo2g052760_GSR2,Bo1g158950,Bo1g039700,Bo5g155090
Low P & Low Zn VS High P & Low Zn	C6	cellular compartment	GO:0005911	cell-cell junction	11 of 110 in the list	1839 of 25860 in the genome	1	Bo4g026850,Bo4g182210,Bo6g087670,Bo5g057300,Bo27781s010,Bo2g052760_GSR2,Bo4g187910,Bo4g026840,Bo3g035870,Bo9g024050,Bo8g092420
Low P & Low Zn VS High P & Low Zn	C6	cellular compartment	GO:0030054	cell junction	11 of 110 in the list	1842 of 25860 in the genome	1	Bo4g026850,Bo4g182210,Bo6g087670,Bo5g057300,Bo27781s010,Bo2g052760_GSR2,Bo4g187910,Bo4g026840,Bo3g035870,Bo9g024050,Bo8g092420
Low P & Low Zn VS High P & Low Zn	C6	cellular compartment	GO:0030312	external encapsulating structure	7 of 110 in the list	1172 of 25860 in the genome	1	Bo2g052760_GSR2,Bo1g036960,Bo3g175620,Bo01551s010,Bo2g136660,Bo1g054940,Bo9g024050
Low P & Low Zn VS High P & Low Zn	C6	cellular compartment	GO:0071944	cell periphery	7 of 110 in the list	1349 of 25860 in the genome	1	Bo2g052760_GSR2,Bo1g036960,Bo3g175620,Bo01551s010,Bo2g136660,Bo1g054940,Bo9g024050
Low P & Low Zn VS High P & Low Zn	C6	cellular compartment	GO:0005618	cell wall	3 of 110 in the list	508 of 25860 in the genome	1	Bo3g175620,Bo01551s010,Bo9g024050
Low P & Low Zn VS High P & Low Zn	C6	cellular compartment	GO:0031967	organelle envelope	7 of 110 in the list	1455 of 25860 in the genome	1	Bo9g184990,Bo9g022340_MGDC,Bo7g109980,Bo2g052760_GSR2,Bo1g158950,Bo1g039700,Bo5g155090
Low P & Low Zn VS High P & Low Zn	C6	cellular compartment	GO:0031975	envelope	7 of 110 in the list	1480 of 25860 in the genome	1	Bo9g184990,Bo9g022340_MGDC,Bo7g109980,Bo2g052760_GSR2,Bo1g158950,Bo1g039700,Bo5g155090
Low P & Low Zn VS High P & Low Zn	C6	cellular compartment	GO:0009532	plastid stroma	5 of 110 in the list	1066 of 25860 in the genome	1	Bo7g109980,Bo2g052760_GSR2,Bo1g158950,Bo1g039700,Bo5g155090
Low P & Low Zn VS High P & Low Zn	C6	cellular compartment	GO:0009534	chloroplast thylakoid	2 of 110 in the list	493 of 25860 in the genome	1	Bo1g158950,Bo5g155090
Low P & Low Zn VS High P & Low Zn	C6	cellular compartment	GO:0009536	plastid	22 of 110 in the list	5402 of 25860 in the genome	1	Bo9g022340_MGDC,Bo7g109980,Bo4g194880,Bo7g098790,Bo1g008510_ZIP9,Bo7g115980,Bo8g065380,Bo1g039700,Bo5g155090,Bo1g047850,Bo1g087980,Bo6g103990,Bo4g017370,Bo1g158950,Bo7g055990_ATBCA3,Bo9g184990,Bo5g003400,Bo2g161510,Bo6g120500,Bo2g052760_GSR2,Bo6g010780,Bo6g120510
Low P & Low Zn VS High P & Low Zn	C6	cellular compartment	GO:0044435	plastid part	7 of 110 in the list	1900 of 25860 in the genome	1	Bo9g184990,Bo9g022340_MGDC,Bo7g109980,Bo2g052760_GSR2,Bo1g158950,Bo1g039700,Bo5g155090
Low P & Low Zn VS High P & Low Zn	C6	cellular compartment	GO:0044434	chloroplast part	2 of 110 in the list	581 of 25860 in the genome	1	Bo1g158950,Bo5g155090
Low P & Low Zn VS High P & Low Zn	C6	cellular compartment	GO:0009507	chloroplast	2 of 110 in the list	588 of 25860 in the genome	1	Bo1g158950,Bo5g155090
Low P & Low Zn VS High P & Low Zn	C6	cellular compartment	GO:0031976	plastid thylakoid	2 of 110 in the list	615 of 25860 in the genome	1	Bo1g158950,Bo5g155090
Low P & Low Zn VS High P & Low Zn	C6	cellular compartment	GO:0031984	organelle subcompartment	2 of 110 in the list	629 of 25860 in the genome	1	Bo1g158950,Bo5g155090
Low P & Low Zn VS High P & Low Zn	C6	cellular compartment	GO:0043234	protein complex	4 of 110 in the list	1192 of 25860 in the genome	1	Bo7g098790,Bo4g195910,Bo2g161510,Bo1g039750
Low P & Low Zn VS High P & Low Zn	C6	cellular compartment	GO:0030529	intracellular ribonucleoprotein complex	3 of 110 in the list	926 of 25860 in the genome	1	Bo8g108470,Bo6g077280,Bo2g052760_GSR2
Low P & Low Zn VS High P & Low Zn	C6	cellular compartment	GO:1990904	ribonucleoprotein complex	3 of 110 in the list	926 of 25860 in the genome	1	Bo8g108470,Bo6g077280,Bo2g052760_GSR2
Low P & Low Zn VS High P & Low Zn	C6	cellular compartment	GO:0009579	thylakoid	2 of 110 in the list	655 of 25860 in the genome	1	Bo1g158950,Bo5g155090
Low P & Low Zn VS High P & Low Zn	C6	cellular compartment	GO:0032991	macromolecular complex	7 of 110 in the list	2644 of 25860 in the genome	1	Bo8g108470,Bo6g077280,Bo2g052760_GSR2,Bo7g098790,Bo4g195910,Bo2g161510,Bo1g039750
Low P & Low Zn VS High P & Low Zn	C6	cellular compartment	GO:0043231	intracellular membrane-bounded organelle	70 of 110 in the list	18267 of 25860 in the genome	1	Bo7g109980,Bo7g115980,Bo1g039750,Bo7g088610,Bo8g117260,Bo1g051430,Bo1g047850,Bo8g018050_SRG3,Bo9g184990,Bo5g008900,Bo6g121750,Bo6g106410,Bo4g187910,Bo1g007780,Bo4g059940,Bo1g039700,Bo01196s010,Bo5g155090,Bo5g027600,Bo2g056320,Bo27781s010,Bo3g041850_ATSPX2,Bo7g055990_ATBCA3,Bo3g058580_PR4,Bo5g003400,Bo1g152100,Bo4g186980,Bo6g120500,Bo3g027470,Bo4g120550,Bo9g152260,Bo9g022340_MGDC,Bo1g008510_ZIP9,B…
Low P & Low Zn VS High P & Low Zn	C6	cellular compartment	GO:0043227	membrane-bounded organelle	71 of 110 in the list	18529 of 25860 in the genome	1	Bo7g109980,Bo7g115980,Bo1g039750,Bo7g088610,Bo8g117260,Bo1g051430,Bo1g047850,Bo8g018050_SRG3,Bo9g184990,Bo5g008900,Bo1g054940,Bo6g121750,Bo6g106410,Bo4g187910,Bo1g007780,Bo4g059940,Bo1g039700,Bo01196s010,Bo5g155090,Bo5g027600,Bo2g056320,Bo27781s010,Bo3g041850_ATSPX2,Bo7g055990_ATBCA3,Bo3g058580_PR4,Bo5g003400,Bo1g152100,Bo4g186980,Bo6g120500,Bo3g027470,Bo4g120550,Bo9g152260,Bo9g022340_MGDC,Bo1g00…
Low P & Low Zn VS High P & Low Zn	C6	cellular compartment	GO:0043226	organelle	71 of 110 in the list	18733 of 25860 in the genome	1	Bo7g109980,Bo7g115980,Bo1g039750,Bo7g088610,Bo8g117260,Bo1g051430,Bo1g047850,Bo8g018050_SRG3,Bo9g184990,Bo5g008900,Bo1g054940,Bo6g121750,Bo6g106410,Bo4g187910,Bo1g007780,Bo4g059940,Bo1g039700,Bo01196s010,Bo5g155090,Bo5g027600,Bo2g056320,Bo27781s010,Bo3g041850_ATSPX2,Bo7g055990_ATBCA3,Bo3g058580_PR4,Bo5g003400,Bo1g152100,Bo4g186980,Bo6g120500,Bo3g027470,Bo4g120550,Bo9g152260,Bo9g022340_MGDC,Bo1g00…
Low P & Low Zn VS High P & Low Zn	C6	cellular compartment	GO:0044444	cytoplasmic part	30 of 110 in the list	9223 of 25860 in the genome	1	Bo9g022340_MGDC,Bo7g109980,Bo4g194880,Bo7g098790,Bo1g008510_ZIP9,Bo01551s010,Bo7g115980,Bo8g065380,Bo4g012520,Bo1g039700,Bo5g155090,Bo5g057300,Bo27276s010,Bo1g047850,Bo1g087980,Bo6g103990,Bo4g017370,Bo1g158950,Bo7g055990_ATBCA3,Bo9g184990,Bo3g058580_PR4,Bo5g003400,Bo4g186980,Bo2g092580,Bo2g161510,Bo6g120500,Bo2g052760_GSR2,Bo6g010780,Bo6g120510,Bo9g024050
Low P & Low Zn VS High P & Low Zn	C6	cellular compartment	GO:0005737	cytoplasm	30 of 110 in the list	9251 of 25860 in the genome	1	Bo9g022340_MGDC,Bo7g109980,Bo4g194880,Bo7g098790,Bo1g008510_ZIP9,Bo01551s010,Bo7g115980,Bo8g065380,Bo4g012520,Bo1g039700,Bo5g155090,Bo5g057300,Bo27276s010,Bo1g047850,Bo1g087980,Bo6g103990,Bo4g017370,Bo1g158950,Bo7g055990_ATBCA3,Bo9g184990,Bo3g058580_PR4,Bo5g003400,Bo4g186980,Bo2g092580,Bo2g161510,Bo6g120500,Bo2g052760_GSR2,Bo6g010780,Bo6g120510,Bo9g024050
Low P & Low Zn VS High P & Low Zn	C6	cellular compartment	GO:0043229	intracellular organelle	70 of 110 in the list	18607 of 25860 in the genome	1	Bo7g109980,Bo7g115980,Bo1g039750,Bo7g088610,Bo8g117260,Bo1g051430,Bo1g047850,Bo8g018050_SRG3,Bo9g184990,Bo5g008900,Bo6g121750,Bo6g106410,Bo4g187910,Bo1g007780,Bo4g059940,Bo1g039700,Bo01196s010,Bo5g155090,Bo5g027600,Bo2g056320,Bo27781s010,Bo3g041850_ATSPX2,Bo7g055990_ATBCA3,Bo3g058580_PR4,Bo5g003400,Bo1g152100,Bo4g186980,Bo6g120500,Bo3g027470,Bo4g120550,Bo9g152260,Bo9g022340_MGDC,Bo1g008510_ZIP9,B…
Low P & Low Zn VS High P & Low Zn	C6	cellular compartment	GO:0005623	cell	87 of 110 in the list	22195 of 25860 in the genome	1	Bo7g109980,Bo01551s010,Bo7g115980,Bo1g039750,Bo7g088610,Bo8g117260,Bo1g051430,Bo1g047850,Bo8g018050_SRG3,Bo9g184990,Bo1g008000,Bo5g008900,Bo2g092580,Bo1g054940,Bo6g121750,Bo6g106410,Bo1g007780,Bo4g187910,Bo4g059940,Bo9g024050,Bo1g039700,Bo01196s010,Bo5g155090,Bo5g027600,Bo2g056320,Bo27781s010,Bo3g041850_ATSPX2,Bo8g056930,Bo7g055990_ATBCA3,Bo3g058580_PR4,Bo5g003400,Bo1g152100,Bo4g186980,Bo9g059480…
Low P & Low Zn VS High P & Low Zn	C6	cellular compartment	GO:0044464	cell part	87 of 110 in the list	22195 of 25860 in the genome	1	Bo7g109980,Bo01551s010,Bo7g115980,Bo1g039750,Bo7g088610,Bo8g117260,Bo1g051430,Bo1g047850,Bo8g018050_SRG3,Bo9g184990,Bo1g008000,Bo5g008900,Bo2g092580,Bo1g054940,Bo6g121750,Bo6g106410,Bo1g007780,Bo4g187910,Bo4g059940,Bo9g024050,Bo1g039700,Bo01196s010,Bo5g155090,Bo5g027600,Bo2g056320,Bo27781s010,Bo3g041850_ATSPX2,Bo8g056930,Bo7g055990_ATBCA3,Bo3g058580_PR4,Bo5g003400,Bo1g152100,Bo4g186980,Bo9g059480…
Low P & Low Zn VS High P & Low Zn	C6	cellular compartment	GO:0031090	organelle membrane	2 of 110 in the list	1603 of 25860 in the genome	1	Bo9g022340_MGDC,Bo1g054940
Low P & Low Zn VS High P & Low Zn	C6	cellular compartment	GO:0044424	intracellular part	81 of 110 in the list	21372 of 25860 in the genome	1	Bo7g109980,Bo01551s010,Bo7g115980,Bo1g039750,Bo7g088610,Bo8g117260,Bo1g051430,Bo1g047850,Bo8g018050_SRG3,Bo9g184990,Bo1g008000,Bo5g008900,Bo2g092580,Bo6g121750,Bo6g106410,Bo1g007780,Bo4g187910,Bo4g059940,Bo9g024050,Bo1g039700,Bo01196s010,Bo5g155090,Bo5g027600,Bo2g056320,Bo27781s010,Bo3g041850_ATSPX2,Bo8g056930,Bo7g055990_ATBCA3,Bo3g058580_PR4,Bo5g003400,Bo1g152100,Bo4g186980,Bo6g120500,Bo8g108470…
Low P & Low Zn VS High P & Low Zn	C6	cellular compartment	GO:0005622	intracellular	81 of 110 in the list	21485 of 25860 in the genome	1	Bo7g109980,Bo01551s010,Bo7g115980,Bo1g039750,Bo7g088610,Bo8g117260,Bo1g051430,Bo1g047850,Bo8g018050_SRG3,Bo9g184990,Bo1g008000,Bo5g008900,Bo2g092580,Bo6g121750,Bo6g106410,Bo1g007780,Bo4g187910,Bo4g059940,Bo9g024050,Bo1g039700,Bo01196s010,Bo5g155090,Bo5g027600,Bo2g056320,Bo27781s010,Bo3g041850_ATSPX2,Bo8g056930,Bo7g055990_ATBCA3,Bo3g058580_PR4,Bo5g003400,Bo1g152100,Bo4g186980,Bo6g120500,Bo8g108470…
Low P & Low Zn VS High P & Low Zn	C6	cellular compartment	GO:0044446	intracellular organelle part	8 of 110 in the list	3959 of 25860 in the genome	1	Bo9g184990,Bo9g022340_MGDC,Bo27276s010,Bo7g109980,Bo2g052760_GSR2,Bo1g158950,Bo1g039700,Bo5g155090
Low P & Low Zn VS High P & Low Zn	C6	cellular compartment	GO:0044422	organelle part	9 of 110 in the list	4613 of 25860 in the genome	1	Bo9g184990,Bo9g022340_MGDC,Bo7g109980,Bo1g039700,Bo1g054940,Bo5g155090,Bo27276s010,Bo2g052760_GSR2,Bo1g158950

## Sheet: C6 LL VS HH
Comparison	Genotype	GO Category	GO	Annotation	Number	Group Size	p.val Bonferroni Correction	Genes
Low P & Low Zn VS High P & High Zn	C6	biological process	GO:0006811	ion transport	42 of 166 in the list	2277 of 26243 in the genome	6.31e-08	Bo00285s430,Bo3g024850_ATGSTF10,Bo8g065380,Bo7g099430,Bo8g112690_ATNRT2:1,Bo6g033300_ATFRUCT5,Bo4g045850,Bo6g116550,Bo3g037570,Bo6g068290_HAK5,Bo7g106800,Bo5g008780,Bo6g121750,Bo4g195380,Bo1g021870,Bo4g187910,Bo6g068280,Bo3g014030,Bo3g042740,Bo2g018680,Bo2g136660,Bo1g094490,Bo8g095480,Bo6g106530,Bo3g041850_ATSPX2,Bo01028s040,Bo00958s020,Bo7g114220,Bo7g065380,Bo9g117230,Bo8g109170_ZIP4,Bo5g008770,…
Low P & Low Zn VS High P & High Zn	C6	biological process	GO:0006812	cation transport	23 of 166 in the list	1549 of 26243 in the genome	0.04709	Bo00285s430,Bo3g024850_ATGSTF10,Bo8g065380,Bo8g095480,Bo1g094490,Bo2g136660,Bo6g106530,Bo00958s020,Bo7g114220,Bo9g117230,Bo8g109170_ZIP4,Bo4g045850,Bo7g084220,Bo7g106790,Bo6g068290_HAK5,Bo7g106800,Bo6g121750,Bo1g021930,Bo2g052760_GSR2,Bo1g004730,Bo1g021870,Bo6g068280,Bo3g042740
Low P & Low Zn VS High P & High Zn	C6	biological process	GO:0030001	metal ion transport	19 of 166 in the list	1080 of 26243 in the genome	0.02202	Bo00285s430,Bo3g024850_ATGSTF10,Bo8g065380,Bo8g095480,Bo1g094490,Bo6g106530,Bo00958s020,Bo8g109170_ZIP4,Bo4g045850,Bo7g084220,Bo7g106790,Bo6g068290_HAK5,Bo6g121750,Bo7g106800,Bo1g021930,Bo2g052760_GSR2,Bo1g004730,Bo1g021870,Bo6g068280
Low P & Low Zn VS High P & High Zn	C6	biological process	GO:0030002	cellular anion homeostasis	3 of 166 in the list	5 of 26243 in the genome	0.00095	Bo1g119170,Bo5g122600,Bo8g018050_SRG3
Low P & Low Zn VS High P & High Zn	C6	biological process	GO:0072502	cellular trivalent inorganic anion homeostasis	3 of 166 in the list	5 of 26243 in the genome	0.00095	Bo1g119170,Bo5g122600,Bo8g018050_SRG3
Low P & Low Zn VS High P & High Zn	C6	biological process	GO:0072506	trivalent inorganic anion homeostasis	3 of 166 in the list	15 of 26243 in the genome	0.0416	Bo1g119170,Bo5g122600,Bo8g018050_SRG3
Low P & Low Zn VS High P & High Zn	C6	biological process	GO:0006820	anion transport	28 of 166 in the list	1006 of 26243 in the genome	1.6e-08	Bo2g018680,Bo3g024850_ATGSTF10,Bo2g136660,Bo6g106530,Bo3g041850_ATSPX2,Bo00958s020,Bo01028s040,Bo7g099430,Bo7g065380,Bo5g008770,Bo3g058580_PR4,Bo8g112690_ATNRT2:1,Bo6g033300_ATFRUCT5,Bo4g045850,Bo8g108410,Bo6g116550,Bo7g084220,Bo3g037570,Bo7g106790,Bo3g053350,Bo6g120500,Bo5g008780,Bo1g021930,Bo4g195380,Bo4g187910,Bo3g042740,Bo3g014030,Bo6g120510
Low P & Low Zn VS High P & High Zn	C6	biological process	GO:0015698	inorganic anion transport	26 of 166 in the list	524 of 26243 in the genome	1.68e-13	Bo2g018680,Bo3g024850_ATGSTF10,Bo6g106530,Bo3g041850_ATSPX2,Bo00958s020,Bo01028s040,Bo7g099430,Bo7g065380,Bo5g008770,Bo3g058580_PR4,Bo8g112690_ATNRT2:1,Bo6g033300_ATFRUCT5,Bo4g045850,Bo8g108410,Bo6g116550,Bo7g084220,Bo3g037570,Bo7g106790,Bo6g120500,Bo5g008780,Bo1g021930,Bo4g195380,Bo4g187910,Bo3g042740,Bo3g014030,Bo6g120510
Low P & Low Zn VS High P & High Zn	C6	biological process	GO:0010647	positive regulation of cell communication	4 of 166 in the list	14 of 26243 in the genome	0.00057	Bo2g018680,Bo4g195380,Bo3g014030,Bo3g037570
Low P & Low Zn VS High P & High Zn	C6	biological process	GO:0010035	response to inorganic substance	39 of 166 in the list	1873 of 26243 in the genome	9.73e-09	Bo2g091100,Bo7g109980,Bo9g172100,Bo3g024850_ATGSTF10,Bo4g012520,Bo6g121360,Bo2g094630_ATGGH1,Bo9g123330,Bo3g173550,Bo7g099430,Bo8g018050_SRG3,Bo5g133060,Bo8g112690_ATNRT2:1,Bo6g033300_ATFRUCT5,Bo4g045850,Bo3g003070,Bo6g116550,Bo3g154350,Bo5g008780,Bo2g099050,Bo3g042740,Bo1g150440_PLDP2,Bo8g095480,Bo1g039700,Bo6g106530,Bo9g161750,Bo01028s040,Bo00958s020,Bo3g083910,Bo5g008770,Bo3g058580_PR4,Bo5g003…
Low P & Low Zn VS High P & High Zn	C6	biological process	GO:0010038	response to metal ion	22 of 166 in the list	1287 of 26243 in the genome	0.00848	Bo2g091100,Bo7g109980,Bo9g172100,Bo3g024850_ATGSTF10,Bo8g095480,Bo6g121360,Bo2g094630_ATGGH1,Bo1g039700,Bo6g106530,Bo9g123330,Bo9g161750,Bo3g173550,Bo8g018050_SRG3,Bo3g083910,Bo5g133060,Bo3g003070,Bo7g106790,Bo3g154350,Bo3g053350,Bo1g021930,Bo2g052760_GSR2,Bo2g099050
Low P & Low Zn VS High P & High Zn	C6	biological process	GO:0048528	post-embryonic root development	8 of 166 in the list	179 of 26243 in the genome	0.00751	Bo5g008770,Bo8g112690_ATNRT2:1,Bo7g106790,Bo5g008780,Bo1g021930,Bo01028s040,Bo00958s020,Bo7g025330_ANR1
Low P & Low Zn VS High P & High Zn	C6	biological process	GO:0010039	response to iron ion	7 of 166 in the list	60 of 26243 in the genome	4.04e-05	Bo5g133060,Bo3g083910,Bo1g021930,Bo9g123330,Bo3g003070,Bo3g173550,Bo7g106790
Low P & Low Zn VS High P & High Zn	C6	biological process	GO:0009723	response to ethylene	6 of 166 in the list	58 of 26243 in the genome	0.0007	Bo5g133060,Bo3g083910,Bo1g021930,Bo9g123330,Bo3g003070,Bo7g106790
Low P & Low Zn VS High P & High Zn	C6	biological process	GO:0034599	cellular response to oxidative stress	6 of 166 in the list	63 of 26243 in the genome	0.00114	Bo5g133060,Bo3g083910,Bo1g021930,Bo9g123330,Bo3g003070,Bo7g106790
Low P & Low Zn VS High P & High Zn	C6	biological process	GO:0034614	cellular response to reactive oxygen species	6 of 166 in the list	61 of 26243 in the genome	0.00094	Bo5g133060,Bo3g083910,Bo1g021930,Bo9g123330,Bo3g003070,Bo7g106790
Low P & Low Zn VS High P & High Zn	C6	biological process	GO:0006979	response to oxidative stress	14 of 166 in the list	544 of 26243 in the genome	0.00394	Bo5g133060,Bo3g083910,Bo5g003400,Bo7g109980,Bo3g003070,Bo1g119170,Bo6g116550,Bo6g121360,Bo1g039700,Bo7g106790,Bo1g021930,Bo9g123330,Bo5g122600,Bo1g009940
Low P & Low Zn VS High P & High Zn	C6	biological process	GO:0000302	response to reactive oxygen species	13 of 166 in the list	494 of 26243 in the genome	0.00653	Bo5g133060,Bo3g083910,Bo7g109980,Bo3g003070,Bo1g119170,Bo6g116550,Bo6g121360,Bo1g039700,Bo7g106790,Bo9g123330,Bo1g021930,Bo5g122600,Bo1g009940
Low P & Low Zn VS High P & High Zn	C6	biological process	GO:0007267	cell-cell signaling	3 of 166 in the list	5 of 26243 in the genome	0.00095	Bo7g106040,Bo7g106050,Bo1g019650
Low P & Low Zn VS High P & High Zn	C6	biological process	GO:0042221	response to chemical	64 of 166 in the list	6266 of 26243 in the genome	0.00662	Bo7g109980,Bo9g172100,Bo3g024850_ATGSTF10,Bo2g094630_ATGGH1,Bo9g123330,Bo8g018050_SRG3,Bo8g100590_GH3.3,Bo3g064190,Bo5g008780,Bo1g006240_SEN1,Bo1g007780,Bo4g187910,Bo3g054440,Bo8g095480,Bo1g039700,Bo4g068130,Bo00958s020,Bo01028s040,Bo1g009940,Bo3g058580_PR4,Bo5g008770,Bo3g083910,Bo5g003400,Bo1g152100,Bo4g186980,Bo1g119170,Bo3g053350,Bo1g021930,Bo4g106230,Bo8g094910,Bo7g025330_ANR1,Bo2g091100,Bo2g…
Low P & Low Zn VS High P & High Zn	C6	biological process	GO:0050896	response to stimulus	105 of 166 in the list	11163 of 26243 in the genome	2.2e-05	Bo7g109980,Bo9g172100,Bo7g115980,Bo01551s010,Bo3g024850_ATGSTF10,Bo1g039750,Bo2g094630_ATGGH1,Bo7g019960,Bo9g123330,Bo8g018050_SRG3,Bo9g184990,Bo1g041830,Bo5g008900,Bo1g054940,Bo8g100590_GH3.3,Bo3g064190,Bo5g008780,Bo1g006240_SEN1,Bo1g007780,Bo4g187910,Bo5g057190,Bo08879s010,Bo4g025690,Bo9g024050,Bo9g002210,Bo3g054440,Bo8g095480,Bo1g094490,Bo01196s010,Bo1g039700,Bo4g068130,Bo3g041850_ATSPX2,Bo009…
Low P & Low Zn VS High P & High Zn	C6	biological process	GO:0006950	response to stress	70 of 166 in the list	6557 of 26243 in the genome	0.00034	Bo7g109980,Bo9g172100,Bo7g115980,Bo01551s010,Bo3g024850_ATGSTF10,Bo2g094630_ATGGH1,Bo7g019960,Bo9g123330,Bo9g184990,Bo1g041830,Bo5g008900,Bo1g054940,Bo3g064190,Bo1g006240_SEN1,Bo5g057190,Bo9g024050,Bo3g054440,Bo8g095480,Bo1g094490,Bo01196s010,Bo1g039700,Bo3g041850_ATSPX2,Bo00958s020,Bo1g009940,Bo3g058580_PR4,Bo3g083910,Bo7g111600,Bo5g003400,Bo1g119170,Bo1g021930,Bo4g020880,Bo9g181410,Bo9g152260,B…
Low P & Low Zn VS High P & High Zn	C6	biological process	GO:0000041	transition metal ion transport	10 of 166 in the list	319 of 26243 in the genome	0.01486	Bo8g109170_ZIP4,Bo4g045850,Bo1g094490,Bo7g084220,Bo7g106790,Bo6g106530,Bo7g106800,Bo1g021930,Bo1g021870,Bo00958s020
Low P & Low Zn VS High P & High Zn	C6	biological process	GO:0006829	zinc II ion transport	7 of 166 in the list	27 of 26243 in the genome	1.1e-07	Bo8g109170_ZIP4,Bo7g106800,Bo1g021930,Bo1g021870,Bo4g045850,Bo1g094490,Bo7g106790
Low P & Low Zn VS High P & High Zn	C6	biological process	GO:0050801	ion homeostasis	12 of 166 in the list	416 of 26243 in the genome	0.00566	Bo9g002210,Bo00285s430,Bo1g119170,Bo3g024850_ATGSTF10,Bo7g106790,Bo1g021930,Bo2g052760_GSR2,Bo8g117920,Bo5g122600,Bo8g018050_SRG3,Bo5g002390,Bo7g114220
Low P & Low Zn VS High P & High Zn	C6	biological process	GO:0048878	chemical homeostasis	13 of 166 in the list	482 of 26243 in the genome	0.00504	Bo9g002210,Bo00285s430,Bo1g119170,Bo3g024850_ATGSTF10,Bo7g106790,Bo8g100590_GH3.3,Bo1g021930,Bo2g052760_GSR2,Bo8g117920,Bo5g122600,Bo8g018050_SRG3,Bo5g002390,Bo7g114220
Low P & Low Zn VS High P & High Zn	C6	biological process	GO:1901678	iron coordination entity transport	3 of 166 in the list	3 of 26243 in the genome	9.66e-05	Bo9g002210,Bo8g117920,Bo5g002390
Low P & Low Zn VS High P & High Zn	C6	biological process	GO:0009605	response to external stimulus	47 of 166 in the list	2880 of 26243 in the genome	2.3e-07	Bo9g022340_MGDC,Bo7g115980,Bo01551s010,Bo3g024850_ATGSTF10,Bo8g065380,Bo6g121360,Bo7g019960,Bo9g184990,Bo5g008900,Bo5g043440,Bo4g045850,Bo1g054940,Bo3g037570,Bo4g100070,Bo3g064190,Bo4g195380,Bo5g057190,Bo3g014030,Bo3g042740,Bo5g122600,Bo2g037660,Bo9g024050,Bo9g181910_AT4,Bo2g018680,Bo9g002210,Bo1g150440_PLDP2,Bo2g136660,Bo1g094490,Bo3g130080,Bo01196s010,Bo6g106530,Bo3g041850_ATSPX2,Bo6g103990,Bo4…
Low P & Low Zn VS High P & High Zn	C6	biological process	GO:0033554	cellular response to stress	38 of 166 in the list	2078 of 26243 in the genome	7.49e-07	Bo9g022340_MGDC,Bo7g115980,Bo01551s010,Bo8g065380,Bo6g121360,Bo9g123330,Bo5g133060,Bo9g184990,Bo5g008900,Bo4g045850,Bo3g003070,Bo3g037570,Bo4g195380,Bo5g057190,Bo3g014030,Bo3g042740,Bo5g122600,Bo9g024050,Bo9g181910_AT4,Bo2g018680,Bo1g150440_PLDP2,Bo2g136660,Bo1g094490,Bo01196s010,Bo6g106530,Bo6g103990,Bo3g041850_ATSPX2,Bo4g017370,Bo00958s020,Bo3g083910,Bo8g082280_ATPAP22,Bo5g003400,Bo1g119170,Bo7…
Low P & Low Zn VS High P & High Zn	C6	biological process	GO:0007154	cell communication	47 of 166 in the list	3795 of 26243 in the genome	0.00108	Bo9g022340_MGDC,Bo9g172100,Bo7g115980,Bo01551s010,Bo8g065380,Bo1g051020_PYL10,Bo9g184990,Bo5g008900,Bo4g045850,Bo7g106040,Bo3g037570,Bo00796s010,Bo4g195380,Bo5g007350_CLE3,Bo3g014030,Bo5g122600,Bo2g037660,Bo9g024050,Bo4g166770,Bo9g175350,Bo9g181910_AT4,Bo2g018680,Bo1g150440_PLDP2,Bo3g054440,Bo2g136660,Bo1g094490,Bo01196s010,Bo6g106530,Bo4g182430,Bo4g068130,Bo3g041850_ATSPX2,Bo6g103990,Bo4g017370,…
Low P & Low Zn VS High P & High Zn	C6	biological process	GO:0051716	cellular response to stimulus	47 of 166 in the list	4320 of 26243 in the genome	0.03325	Bo9g022340_MGDC,Bo9g172100,Bo7g115980,Bo01551s010,Bo8g065380,Bo6g121360,Bo9g123330,Bo1g051020_PYL10,Bo5g133060,Bo9g184990,Bo5g008900,Bo4g045850,Bo3g003070,Bo3g037570,Bo4g195380,Bo5g057190,Bo3g014030,Bo3g042740,Bo5g122600,Bo2g037660,Bo9g024050,Bo9g175350,Bo4g166770,Bo9g181910_AT4,Bo1g150440_PLDP2,Bo2g018680,Bo3g054440,Bo2g136660,Bo1g094490,Bo01196s010,Bo6g106530,Bo4g068130,Bo3g041850_ATSPX2,Bo6g10…
Low P & Low Zn VS High P & High Zn	C6	biological process	GO:0006643	membrane lipid metabolic process	19 of 166 in the list	282 of 26243 in the genome	8.65e-12	Bo9g022340_MGDC,Bo9g181910_AT4,Bo1g150440_PLDP2,Bo2g018680,Bo7g115980,Bo01196s010,Bo3g041850_ATSPX2,Bo6g103990,Bo4g017370,Bo9g184990,Bo8g082280_ATPAP22,Bo5g003400,Bo5g008900,Bo1g119170,Bo3g037570,Bo3g001530,Bo4g195380,Bo3g014030,Bo5g122600
Low P & Low Zn VS High P & High Zn	C6	biological process	GO:0006664	glycolipid metabolic process	19 of 166 in the list	194 of 26243 in the genome	8.5e-15	Bo9g022340_MGDC,Bo9g181910_AT4,Bo1g150440_PLDP2,Bo2g018680,Bo7g115980,Bo01196s010,Bo3g041850_ATSPX2,Bo6g103990,Bo4g017370,Bo9g184990,Bo8g082280_ATPAP22,Bo5g003400,Bo5g008900,Bo1g119170,Bo3g037570,Bo3g001530,Bo4g195380,Bo3g014030,Bo5g122600
Low P & Low Zn VS High P & High Zn	C6	biological process	GO:0009247	glycolipid biosynthetic process	19 of 166 in the list	184 of 26243 in the genome	3.11e-15	Bo9g022340_MGDC,Bo9g181910_AT4,Bo1g150440_PLDP2,Bo2g018680,Bo7g115980,Bo01196s010,Bo3g041850_ATSPX2,Bo6g103990,Bo4g017370,Bo9g184990,Bo8g082280_ATPAP22,Bo5g003400,Bo5g008900,Bo1g119170,Bo3g037570,Bo3g001530,Bo4g195380,Bo3g014030,Bo5g122600
Low P & Low Zn VS High P & High Zn	C6	biological process	GO:0046467	membrane lipid biosynthetic process	19 of 166 in the list	240 of 26243 in the genome	4.52e-13	Bo9g022340_MGDC,Bo9g181910_AT4,Bo1g150440_PLDP2,Bo2g018680,Bo7g115980,Bo01196s010,Bo3g041850_ATSPX2,Bo6g103990,Bo4g017370,Bo9g184990,Bo8g082280_ATPAP22,Bo5g003400,Bo5g008900,Bo1g119170,Bo3g037570,Bo3g001530,Bo4g195380,Bo3g014030,Bo5g122600
Low P & Low Zn VS High P & High Zn	C6	biological process	GO:1903509	liposaccharide metabolic process	19 of 166 in the list	198 of 26243 in the genome	1.24e-14	Bo9g022340_MGDC,Bo9g181910_AT4,Bo1g150440_PLDP2,Bo2g018680,Bo7g115980,Bo01196s010,Bo3g041850_ATSPX2,Bo6g103990,Bo4g017370,Bo9g184990,Bo8g082280_ATPAP22,Bo5g003400,Bo5g008900,Bo1g119170,Bo3g037570,Bo3g001530,Bo4g195380,Bo3g014030,Bo5g122600
Low P & Low Zn VS High P & High Zn	C6	biological process	GO:0009267	cellular response to starvation	30 of 166 in the list	570 of 26243 in the genome	1.38e-16	Bo9g022340_MGDC,Bo9g181910_AT4,Bo1g150440_PLDP2,Bo2g018680,Bo7g115980,Bo01551s010,Bo8g065380,Bo1g094490,Bo2g136660,Bo01196s010,Bo6g106530,Bo3g041850_ATSPX2,Bo6g103990,Bo00958s020,Bo4g017370,Bo9g184990,Bo8g082280_ATPAP22,Bo5g003400,Bo5g008900,Bo4g045850,Bo1g119170,Bo7g084220,Bo3g037570,Bo7g106790,Bo1g021930,Bo3g001530,Bo4g195380,Bo3g014030,Bo5g122600,Bo9g024050
Low P & Low Zn VS High P & High Zn	C6	biological process	GO:0009991	response to extracellular stimulus	31 of 166 in the list	601 of 26243 in the genome	5.9e-17	Bo9g022340_MGDC,Bo9g181910_AT4,Bo1g150440_PLDP2,Bo2g018680,Bo7g115980,Bo01551s010,Bo8g065380,Bo1g094490,Bo2g136660,Bo01196s010,Bo6g106530,Bo3g041850_ATSPX2,Bo6g103990,Bo00958s020,Bo4g017370,Bo9g184990,Bo8g082280_ATPAP22,Bo5g003400,Bo5g008900,Bo4g045850,Bo1g119170,Bo7g084220,Bo3g037570,Bo7g106790,Bo1g021930,Bo3g001530,Bo4g195380,Bo7g025330_ANR1,Bo3g014030,Bo5g122600,Bo9g024050
Low P & Low Zn VS High P & High Zn	C6	biological process	GO:0031667	response to nutrient levels	31 of 166 in the list	601 of 26243 in the genome	5.9e-17	Bo9g022340_MGDC,Bo9g181910_AT4,Bo1g150440_PLDP2,Bo2g018680,Bo7g115980,Bo01551s010,Bo8g065380,Bo1g094490,Bo2g136660,Bo01196s010,Bo6g106530,Bo3g041850_ATSPX2,Bo6g103990,Bo00958s020,Bo4g017370,Bo9g184990,Bo8g082280_ATPAP22,Bo5g003400,Bo5g008900,Bo4g045850,Bo1g119170,Bo7g084220,Bo3g037570,Bo7g106790,Bo1g021930,Bo3g001530,Bo4g195380,Bo7g025330_ANR1,Bo3g014030,Bo5g122600,Bo9g024050
Low P & Low Zn VS High P & High Zn	C6	biological process	GO:0031668	cellular response to extracellular stimulus	30 of 166 in the list	585 of 26243 in the genome	2.86e-16	Bo9g022340_MGDC,Bo9g181910_AT4,Bo1g150440_PLDP2,Bo2g018680,Bo7g115980,Bo01551s010,Bo8g065380,Bo1g094490,Bo2g136660,Bo01196s010,Bo6g106530,Bo3g041850_ATSPX2,Bo6g103990,Bo00958s020,Bo4g017370,Bo9g184990,Bo8g082280_ATPAP22,Bo5g003400,Bo5g008900,Bo4g045850,Bo1g119170,Bo7g084220,Bo3g037570,Bo7g106790,Bo1g021930,Bo3g001530,Bo4g195380,Bo3g014030,Bo5g122600,Bo9g024050
Low P & Low Zn VS High P & High Zn	C6	biological process	GO:0031669	cellular response to nutrient levels	30 of 166 in the list	585 of 26243 in the genome	2.86e-16	Bo9g022340_MGDC,Bo9g181910_AT4,Bo1g150440_PLDP2,Bo2g018680,Bo7g115980,Bo01551s010,Bo8g065380,Bo1g094490,Bo2g136660,Bo01196s010,Bo6g106530,Bo3g041850_ATSPX2,Bo6g103990,Bo00958s020,Bo4g017370,Bo9g184990,Bo8g082280_ATPAP22,Bo5g003400,Bo5g008900,Bo4g045850,Bo1g119170,Bo7g084220,Bo3g037570,Bo7g106790,Bo1g021930,Bo3g001530,Bo4g195380,Bo3g014030,Bo5g122600,Bo9g024050
Low P & Low Zn VS High P & High Zn	C6	biological process	GO:0042594	response to starvation	30 of 166 in the list	570 of 26243 in the genome	1.38e-16	Bo9g022340_MGDC,Bo9g181910_AT4,Bo1g150440_PLDP2,Bo2g018680,Bo7g115980,Bo01551s010,Bo8g065380,Bo1g094490,Bo2g136660,Bo01196s010,Bo6g106530,Bo3g041850_ATSPX2,Bo6g103990,Bo00958s020,Bo4g017370,Bo9g184990,Bo8g082280_ATPAP22,Bo5g003400,Bo5g008900,Bo4g045850,Bo1g119170,Bo7g084220,Bo3g037570,Bo7g106790,Bo1g021930,Bo3g001530,Bo4g195380,Bo3g014030,Bo5g122600,Bo9g024050
Low P & Low Zn VS High P & High Zn	C6	biological process	GO:0071496	cellular response to external stimulus	30 of 166 in the list	585 of 26243 in the genome	2.86e-16	Bo9g022340_MGDC,Bo9g181910_AT4,Bo1g150440_PLDP2,Bo2g018680,Bo7g115980,Bo01551s010,Bo8g065380,Bo1g094490,Bo2g136660,Bo01196s010,Bo6g106530,Bo3g041850_ATSPX2,Bo6g103990,Bo00958s020,Bo4g017370,Bo9g184990,Bo8g082280_ATPAP22,Bo5g003400,Bo5g008900,Bo4g045850,Bo1g119170,Bo7g084220,Bo3g037570,Bo7g106790,Bo1g021930,Bo3g001530,Bo4g195380,Bo3g014030,Bo5g122600,Bo9g024050
Low P & Low Zn VS High P & High Zn	C6	biological process	GO:1901137	carbohydrate derivative biosynthetic process	22 of 166 in the list	894 of 26243 in the genome	2.16e-05	Bo9g022340_MGDC,Bo9g181910_AT4,Bo1g150440_PLDP2,Bo2g018680,Bo7g115980,Bo3g024850_ATGSTF10,Bo01196s010,Bo3g041850_ATSPX2,Bo6g103990,Bo4g017370,Bo7g114220,Bo9g184990,Bo8g082280_ATPAP22,Bo5g003400,Bo5g008900,Bo1g119170,Bo8g108410,Bo3g037570,Bo3g001530,Bo4g195380,Bo3g014030,Bo5g122600
Low P & Low Zn VS High P & High Zn	C6	biological process	GO:0008610	lipid biosynthetic process	22 of 166 in the list	1148 of 26243 in the genome	0.00142	Bo9g022340_MGDC,Bo9g181910_AT4,Bo1g150440_PLDP2,Bo2g018680,Bo7g115980,Bo3g024850_ATGSTF10,Bo01196s010,Bo3g041850_ATSPX2,Bo6g103990,Bo4g017370,Bo9g184990,Bo7g111600,Bo8g082280_ATPAP22,Bo5g003400,Bo5g008900,Bo1g119170,Bo8g108410,Bo3g037570,Bo3g001530,Bo4g195380,Bo3g014030,Bo5g122600
Low P & Low Zn VS High P & High Zn	C6	biological process	GO:1901135	carbohydrate derivative metabolic process	24 of 166 in the list	1423 of 26243 in the genome	0.00431	Bo9g022340_MGDC,Bo9g181910_AT4,Bo1g150440_PLDP2,Bo2g018680,Bo7g115980,Bo6g067490_PIS1,Bo3g024850_ATGSTF10,Bo01196s010,Bo3g041850_ATSPX2,Bo6g103990,Bo4g017370,Bo7g114220,Bo9g184990,Bo8g082280_ATPAP22,Bo5g003400,Bo5g008900,Bo1g119170,Bo8g108410,Bo3g037570,Bo3g001530,Bo4g195380,Bo1g004730,Bo3g014030,Bo5g122600
Low P & Low Zn VS High P & High Zn	C6	biological process	GO:1901700	response to oxygen-containing compound	30 of 166 in the list	1647 of 26243 in the genome	5.68e-05	Bo9g175350,Bo1g150440_PLDP2,Bo7g109980,Bo3g054440,Bo3g024850_ATGSTF10,Bo4g012520,Bo8g095480,Bo6g121360,Bo2g094630_ATGGH1,Bo1g039700,Bo9g123330,Bo4g017370,Bo5g009130,Bo1g009940,Bo1g051020_PYL10,Bo5g133060,Bo3g083910,Bo5g003400,Bo1g152100,Bo1g119170,Bo3g003070,Bo6g116550,Bo7g106790,Bo1g006240_SEN1,Bo1g021930,Bo2g052760_GSR2,Bo4g106230,Bo8g094910,Bo7g025330_ANR1,Bo5g122600
Low P & Low Zn VS High P & High Zn	C6	cellular compartment	GO:0005576	extracellular region	12 of 133 in the list	819 of 25860 in the genome	0.03811	Bo4g174840_CLE4,Bo5g039280,Bo7g106040,Bo3g024850_ATGSTF10,Bo7g106050,Bo4g012520,Bo00796s010,Bo2g052760_GSR2,Bo5g007350_CLE3,Bo6g122360,Bo1g019650,Bo6g116490
Low P & Low Zn VS High P & High Zn	C6	molecular function	GO:0004540	ribonuclease activity	4 of 147 in the list	39 of 23256 in the genome	0.01103	Bo1g006240_SEN1,Bo8g065960,Bo2g136660,Bo8g109030
Low P & Low Zn VS High P & High Zn	C6	molecular function	GO:0005102	receptor binding	5 of 147 in the list	66 of 23256 in the genome	0.00642	Bo00796s010,Bo7g106040,Bo7g106050,Bo1g019650,Bo6g116490
Low P & Low Zn VS High P & High Zn	C6	molecular function	GO:0008509	anion transmembrane transporter activity	10 of 147 in the list	332 of 23256 in the genome	0.00539	Bo5g008770,Bo8g112690_ATNRT2:1,Bo8g070440,Bo8g108410,Bo5g008780,Bo6g120500,Bo4g187910,Bo01028s040,Bo3g042740,Bo6g120510
Low P & Low Zn VS High P & High Zn	C6	molecular function	GO:0015075	ion transmembrane transporter activity	20 of 147 in the list	1079 of 23256 in the genome	0.00162	Bo8g070440,Bo1g094490,Bo01028s040,Bo7g114220,Bo8g109170_ZIP4,Bo5g008770,Bo8g112690_ATNRT2:1,Bo4g045850,Bo8g108410,Bo7g106790,Bo6g068290_HAK5,Bo7g106800,Bo5g008780,Bo6g120500,Bo1g021930,Bo1g021870,Bo6g068280,Bo4g187910,Bo3g042740,Bo6g120510
Low P & Low Zn VS High P & High Zn	C6	molecular function	GO:0015103	inorganic anion transmembrane transporter activity	10 of 147 in the list	118 of 23256 in the genome	4.23e-07	Bo5g008770,Bo8g112690_ATNRT2:1,Bo8g070440,Bo8g108410,Bo5g008780,Bo6g120500,Bo4g187910,Bo01028s040,Bo3g042740,Bo6g120510
Low P & Low Zn VS High P & High Zn	C6	molecular function	GO:0016722	oxidoreductase activity, oxidizing metal ions	3 of 147 in the list	14 of 23256 in the genome	0.0089	Bo9g002210,Bo8g117920,Bo5g002390
Low P & Low Zn VS High P & High Zn	C6	molecular function	GO:0016723	oxidoreductase activity, oxidizing metal ions, NAD or NADP as acceptor	3 of 147 in the list	10 of 23256 in the genome	0.00298	Bo9g002210,Bo8g117920,Bo5g002390
Low P & Low Zn VS High P & High Zn	C6	molecular function	GO:0016788	hydrolase activity, acting on ester bonds	23 of 147 in the list	1326 of 23256 in the genome	0.00103	Bo1g150440_PLDP2,Bo01551s010,Bo3g054440,Bo2g136660,Bo8g109030,Bo5g137730_ATPAP16,Bo9g078300,Bo5g024020,Bo4g017370,Bo8g018050_SRG3,Bo3g058580_PR4,Bo8g082280_ATPAP22,Bo8g065960,Bo8g067410,Bo8g104650,Bo7g115930,Bo1g119170,Bo7g079980,Bo4g027140,Bo6g121750,Bo1g006240_SEN1,Bo5g122600,Bo9g024050
Low P & Low Zn VS High P & High Zn	C6	molecular function	GO:0016791	phosphatase activity	12 of 147 in the list	450 of 23256 in the genome	0.00314	Bo8g082280_ATPAP22,Bo7g115930,Bo01551s010,Bo1g119170,Bo3g054440,Bo4g027140,Bo7g079980,Bo5g137730_ATPAP16,Bo6g121750,Bo9g078300,Bo5g122600,Bo9g024050
Low P & Low Zn VS High P & High Zn	C6	molecular function	GO:0022820	potassium ion symporter activity	2 of 147 in the list	2 of 23256 in the genome	0.00412	Bo6g068280,Bo6g068290_HAK5
Low P & Low Zn VS High P & High Zn	C6	molecular function	GO:0022890	inorganic cation transmembrane transporter activity	10 of 147 in the list	338 of 23256 in the genome	0.00626	Bo8g109170_ZIP4,Bo4g045850,Bo1g094490,Bo7g106790,Bo6g068290_HAK5,Bo7g106800,Bo1g021930,Bo1g021870,Bo6g068280,Bo7g114220
Low P & Low Zn VS High P & High Zn	C6	molecular function	GO:0022891	substrate-specific transmembrane transporter activity	20 of 147 in the list	1290 of 23256 in the genome	0.01918	Bo8g070440,Bo1g094490,Bo01028s040,Bo7g114220,Bo8g109170_ZIP4,Bo5g008770,Bo8g112690_ATNRT2:1,Bo4g045850,Bo8g108410,Bo7g106790,Bo6g068290_HAK5,Bo7g106800,Bo5g008780,Bo6g120500,Bo1g021930,Bo1g021870,Bo6g068280,Bo4g187910,Bo3g042740,Bo6g120510
Low P & Low Zn VS High P & High Zn	C6	molecular function	GO:0042578	phosphoric ester hydrolase activity	16 of 147 in the list	557 of 23256 in the genome	5.32e-05	Bo01551s010,Bo3g054440,Bo5g137730_ATPAP16,Bo9g078300,Bo5g024020,Bo8g018050_SRG3,Bo8g067410,Bo8g082280_ATPAP22,Bo8g104650,Bo7g115930,Bo1g119170,Bo7g079980,Bo4g027140,Bo6g121750,Bo5g122600,Bo9g024050
Low P & Low Zn VS High P & High Zn	C6	molecular function	GO:0046873	metal ion transmembrane transporter activity	10 of 147 in the list	209 of 23256 in the genome	9.38e-05	Bo8g109170_ZIP4,Bo4g045850,Bo1g094490,Bo7g106790,Bo6g068290_HAK5,Bo7g106800,Bo1g021930,Bo1g021870,Bo6g068280,Bo7g114220
Low P & Low Zn VS High P & High Zn	C6	molecular function	GO:0046915	transition metal ion transmembrane transporter activity	8 of 147 in the list	60 of 23256 in the genome	4.24e-07	Bo8g109170_ZIP4,Bo4g045850,Bo1g094490,Bo7g106790,Bo7g106800,Bo1g021930,Bo1g021870,Bo7g114220
Low P & Low Zn VS High P & High Zn	C6	molecular function	GO:0022892	substrate-specific transporter activity	21 of 147 in the list	1519 of 23256 in the genome	0.06084	Bo8g070440,Bo1g094490,Bo7g019960,Bo01028s040,Bo7g114220,Bo8g109170_ZIP4,Bo5g008770,Bo8g112690_ATNRT2:1,Bo4g045850,Bo8g108410,Bo7g106790,Bo6g068290_HAK5,Bo6g120500,Bo7g106800,Bo5g008780,Bo1g021930,Bo1g021870,Bo6g068280,Bo4g187910,Bo3g042740,Bo6g120510
Low P & Low Zn VS High P & High Zn	C6	biological process	GO:0009746	response to hexose	9 of 166 in the list	311 of 26243 in the genome	0.06657	Bo1g152100,Bo8g095480,Bo2g094630_ATGGH1,Bo1g006240_SEN1,Bo4g106230,Bo2g052760_GSR2,Bo8g094910,Bo5g009130,Bo4g017370
Low P & Low Zn VS High P & High Zn	C6	biological process	GO:0034284	response to monosaccharide	9 of 166 in the list	311 of 26243 in the genome	0.06657	Bo1g152100,Bo8g095480,Bo2g094630_ATGGH1,Bo1g006240_SEN1,Bo4g106230,Bo2g052760_GSR2,Bo8g094910,Bo5g009130,Bo4g017370
Low P & Low Zn VS High P & High Zn	C6	molecular function	GO:0022857	transmembrane transporter activity	21 of 147 in the list	1533 of 23256 in the genome	0.0685	Bo8g070440,Bo1g094490,Bo01028s040,Bo7g114220,Bo7g065380,Bo8g109170_ZIP4,Bo5g008770,Bo8g112690_ATNRT2:1,Bo4g045850,Bo8g108410,Bo7g106790,Bo6g068290_HAK5,Bo7g106800,Bo5g008780,Bo6g120500,Bo1g021930,Bo1g021870,Bo6g068280,Bo4g187910,Bo3g042740,Bo6g120510
Low P & Low Zn VS High P & High Zn	C6	molecular function	GO:0015114	phosphate ion transmembrane transporter activity	2 of 147 in the list	7 of 23256 in the genome	0.08488	Bo6g120500,Bo6g120510
Low P & Low Zn VS High P & High Zn	C6	molecular function	GO:0016892	endoribonuclease activity, producing 3'-phosphomonoesters	2 of 147 in the list	7 of 23256 in the genome	0.08488	Bo8g065960,Bo2g136660
Low P & Low Zn VS High P & High Zn	C6	molecular function	GO:0016894	endonuclease activity, active with either ribo- or deoxyribonucleic acids and producing 3'-phosphomonoesters	2 of 147 in the list	7 of 23256 in the genome	0.08488	Bo8g065960,Bo2g136660
Low P & Low Zn VS High P & High Zn	C6	biological process	GO:0006810	transport	54 of 166 in the list	5500 of 26243 in the genome	0.12687	Bo00285s430,Bo3g024850_ATGSTF10,Bo8g065380,Bo2g094630_ATGGH1,Bo7g019960,Bo9g123330,Bo7g099430,Bo8g112690_ATNRT2:1,Bo6g033300_ATFRUCT5,Bo4g045850,Bo3g003070,Bo6g116550,Bo3g037570,Bo6g068290_HAK5,Bo7g106800,Bo5g008780,Bo6g121750,Bo4g195380,Bo1g021870,Bo4g187910,Bo6g068280,Bo3g014030,Bo3g042740,Bo1g150440_PLDP2,Bo2g018680,Bo9g002210,Bo2g136660,Bo1g094490,Bo8g095480,Bo3g130080,Bo6g106530,Bo3g041850_A…
Low P & Low Zn VS High P & High Zn	C6	molecular function	GO:0004521	endoribonuclease activity	3 of 147 in the list	34 of 23256 in the genome	0.13338	Bo8g065960,Bo2g136660,Bo8g109030
Low P & Low Zn VS High P & High Zn	C6	biological process	GO:0098771	inorganic ion homeostasis	6 of 166 in the list	148 of 26243 in the genome	0.14302	Bo1g021930,Bo1g119170,Bo5g122600,Bo8g018050_SRG3,Bo7g106790,Bo7g114220
Low P & Low Zn VS High P & High Zn	C6	molecular function	GO:0008324	cation transmembrane transporter activity	12 of 147 in the list	685 of 23256 in the genome	0.14504	Bo8g109170_ZIP4,Bo8g070440,Bo4g045850,Bo1g094490,Bo7g106790,Bo6g068290_HAK5,Bo7g106800,Bo1g021930,Bo1g021870,Bo4g187910,Bo6g068280,Bo7g114220
Low P & Low Zn VS High P & High Zn	C6	biological process	GO:0070838	divalent metal ion transport	9 of 166 in the list	347 of 26243 in the genome	0.14897	Bo8g109170_ZIP4,Bo4g045850,Bo8g095480,Bo1g094490,Bo7g106790,Bo7g106800,Bo1g021930,Bo2g052760_GSR2,Bo1g021870
Low P & Low Zn VS High P & High Zn	C6	biological process	GO:0072511	divalent inorganic cation transport	9 of 166 in the list	347 of 26243 in the genome	0.14897	Bo8g109170_ZIP4,Bo4g045850,Bo8g095480,Bo1g094490,Bo7g106790,Bo7g106800,Bo1g021930,Bo2g052760_GSR2,Bo1g021870
Low P & Low Zn VS High P & High Zn	C6	biological process	GO:0055081	anion homeostasis	3 of 166 in the list	23 of 26243 in the genome	0.15601	Bo1g119170,Bo5g122600,Bo8g018050_SRG3
Low P & Low Zn VS High P & High Zn	C6	biological process	GO:0042592	homeostatic process	14 of 166 in the list	801 of 26243 in the genome	0.23159	Bo9g002210,Bo00285s430,Bo1g119170,Bo3g024850_ATGSTF10,Bo6g121360,Bo7g106790,Bo8g100590_GH3.3,Bo1g021930,Bo2g052760_GSR2,Bo8g117920,Bo5g122600,Bo8g018050_SRG3,Bo5g002390,Bo7g114220
Low P & Low Zn VS High P & High Zn	C6	molecular function	GO:0005215	transporter activity	22 of 147 in the list	1811 of 23256 in the genome	0.23871	Bo8g070440,Bo1g094490,Bo7g019960,Bo01028s040,Bo7g114220,Bo7g065380,Bo8g109170_ZIP4,Bo5g008770,Bo8g112690_ATNRT2:1,Bo4g045850,Bo8g108410,Bo7g106790,Bo6g068290_HAK5,Bo6g120500,Bo7g106800,Bo5g008780,Bo1g021930,Bo1g021870,Bo6g068280,Bo4g187910,Bo3g042740,Bo6g120510
Low P & Low Zn VS High P & High Zn	C6	biological process	GO:0090696	post-embryonic plant organ development	8 of 166 in the list	299 of 26243 in the genome	0.25657	Bo5g008770,Bo8g112690_ATNRT2:1,Bo7g106790,Bo5g008780,Bo1g021930,Bo01028s040,Bo00958s020,Bo7g025330_ANR1
Low P & Low Zn VS High P & High Zn	C6	biological process	GO:0051234	establishment of localization	56 of 166 in the list	5933 of 26243 in the genome	0.25978	Bo00285s430,Bo3g024850_ATGSTF10,Bo8g065380,Bo2g094630_ATGGH1,Bo7g019960,Bo9g123330,Bo3g134470_ATPS3,Bo7g099430,Bo8g112690_ATNRT2:1,Bo6g033300_ATFRUCT5,Bo4g045850,Bo3g003070,Bo6g116550,Bo3g037570,Bo6g068290_HAK5,Bo6g121750,Bo7g106800,Bo5g008780,Bo4g195380,Bo1g021870,Bo4g187910,Bo6g068280,Bo3g014030,Bo3g042740,Bo1g150440_PLDP2,Bo2g018680,Bo9g002210,Bo8g070440,Bo2g136660,Bo1g094490,Bo8g095480,Bo3g13…
Low P & Low Zn VS High P & High Zn	C6	cellular compartment	GO:0030312	external encapsulating structure	13 of 133 in the list	1172 of 25860 in the genome	0.26132	Bo9g172100,Bo2g108850,Bo6g033300_ATFRUCT5,Bo01551s010,Bo3g024850_ATGSTF10,Bo2g136660,Bo1g054940,Bo7g019960,Bo2g052760_GSR2,Bo1g036960,Bo6g122360,Bo2g037660,Bo9g024050
Low P & Low Zn VS High P & High Zn	C6	biological process	GO:0048522	positive regulation of cellular process	4 of 166 in the list	63 of 26243 in the genome	0.26755	Bo2g018680,Bo4g195380,Bo3g014030,Bo3g037570
Low P & Low Zn VS High P & High Zn	C6	molecular function	GO:0016209	antioxidant activity	6 of 147 in the list	218 of 23256 in the genome	0.27837	Bo1g041830,Bo7g109980,Bo00958s020,Bo3g024850_ATGSTF10,Bo1g039700,Bo9g152260
Low P & Low Zn VS High P & High Zn	C6	biological process	GO:0006873	cellular ion homeostasis	8 of 166 in the list	314 of 26243 in the genome	0.35216	Bo1g021930,Bo2g052760_GSR2,Bo00285s430,Bo1g119170,Bo3g024850_ATGSTF10,Bo5g122600,Bo8g018050_SRG3,Bo7g106790
Low P & Low Zn VS High P & High Zn	C6	molecular function	GO:0004519	endonuclease activity	3 of 147 in the list	49 of 23256 in the genome	0.38326	Bo8g065960,Bo2g136660,Bo8g109030
Low P & Low Zn VS High P & High Zn	C6	biological process	GO:0055082	cellular chemical homeostasis	8 of 166 in the list	320 of 26243 in the genome	0.3976	Bo1g021930,Bo2g052760_GSR2,Bo00285s430,Bo1g119170,Bo3g024850_ATGSTF10,Bo5g122600,Bo8g018050_SRG3,Bo7g106790
Low P & Low Zn VS High P & High Zn	C6	cellular compartment	GO:0031224	intrinsic component of membrane	22 of 133 in the list	2586 of 25860 in the genome	0.44122	Bo9g002210,Bo8g070440,Bo3g134470_ATPS3,Bo01028s040,Bo5g002390,Bo7g114220,Bo7g065380,Bo8g109170_ZIP4,Bo5g008770,Bo8g112690_ATNRT2:1,Bo4g045850,Bo8g108410,Bo7g106790,Bo7g106800,Bo5g008780,Bo6g120500,Bo1g021870,Bo3g027740,Bo4g187910,Bo8g117920,Bo6g120510,Bo8g092420
Low P & Low Zn VS High P & High Zn	C6	biological process	GO:0044255	cellular lipid metabolic process	24 of 166 in the list	1933 of 26243 in the genome	0.44559	Bo9g022340_MGDC,Bo2g091100,Bo9g181910_AT4,Bo1g150440_PLDP2,Bo2g018680,Bo7g115980,Bo3g024850_ATGSTF10,Bo01196s010,Bo3g041850_ATSPX2,Bo6g103990,Bo9g161750,Bo4g017370,Bo9g184990,Bo8g082280_ATPAP22,Bo5g003400,Bo5g008900,Bo1g119170,Bo3g037570,Bo5g023550,Bo3g001530,Bo4g195380,Bo9g183500,Bo3g014030,Bo5g122600
Low P & Low Zn VS High P & High Zn	C6	molecular function	GO:0004518	nuclease activity	5 of 147 in the list	176 of 23256 in the genome	0.54917	Bo3g058580_PR4,Bo1g006240_SEN1,Bo8g065960,Bo2g136660,Bo8g109030
Low P & Low Zn VS High P & High Zn	C6	biological process	GO:0044699	single-organism process	122 of 166 in the list	16334 of 26243 in the genome	0.55366	Bo7g109980,Bo9g172100,Bo00285s430,Bo7g115980,Bo01551s010,Bo3g024850_ATGSTF10,Bo2g094630_ATGGH1,Bo7g019960,Bo9g123330,Bo8g018050_SRG3,Bo9g097590,Bo9g184990,Bo1g041830,Bo5g008900,Bo3g065190,Bo00796s010,Bo3g064190,Bo6g121750,Bo5g008780,Bo1g006240_SEN1,Bo2g146400,Bo8g050600,Bo5g007350_CLE3,Bo1g007780,Bo4g187910,Bo08879s010,Bo9g183500,Bo9g024050,Bo1g056690,Bo9g002210,Bo5g064420,Bo3g054440,Bo8g095480,B…
Low P & Low Zn VS High P & High Zn	C6	biological process	GO:0051179	localization	57 of 166 in the list	6269 of 26243 in the genome	0.58298	Bo9g172100,Bo00285s430,Bo3g024850_ATGSTF10,Bo8g065380,Bo2g094630_ATGGH1,Bo7g019960,Bo9g123330,Bo3g134470_ATPS3,Bo7g099430,Bo8g112690_ATNRT2:1,Bo6g033300_ATFRUCT5,Bo4g045850,Bo3g003070,Bo6g116550,Bo3g037570,Bo6g068290_HAK5,Bo6g121750,Bo7g106800,Bo5g008780,Bo4g195380,Bo1g021870,Bo4g187910,Bo6g068280,Bo3g014030,Bo3g042740,Bo1g150440_PLDP2,Bo2g018680,Bo9g002210,Bo8g070440,Bo2g136660,Bo1g094490,Bo8g09…
Low P & Low Zn VS High P & High Zn	C6	molecular function	GO:0072341	modified amino acid binding	2 of 147 in the list	18 of 23256 in the genome	0.59088	Bo3g024850_ATGSTF10,Bo5g023550
Low P & Low Zn VS High P & High Zn	C6	biological process	GO:0010646	regulation of cell communication	4 of 166 in the list	80 of 26243 in the genome	0.65372	Bo2g018680,Bo4g195380,Bo3g014030,Bo3g037570
Low P & Low Zn VS High P & High Zn	C6	molecular function	GO:0005375	copper ion transmembrane transporter activity	2 of 147 in the list	19 of 23256 in the genome	0.65767	Bo1g021930,Bo7g106790
Low P & Low Zn VS High P & High Zn	C6	molecular function	GO:0046906	tetrapyrrole binding	10 of 147 in the list	623 of 23256 in the genome	0.66053	Bo1g041830,Bo09470s010,Bo7g019960,Bo2g146400,Bo3g093960,Bo1g004730,Bo3g027740,Bo00958s020,Bo3g173550,Bo9g152260
Low P & Low Zn VS High P & High Zn	C6	biological process	GO:0042044	fluid transport	8 of 166 in the list	353 of 26243 in the genome	0.73838	Bo1g021930,Bo2g052760_GSR2,Bo4g045850,Bo4g017370,Bo8g095480,Bo1g094490,Bo2g094630_ATGGH1,Bo7g106790
Low P & Low Zn VS High P & High Zn	C6	cellular compartment	GO:0071944	cell periphery	13 of 133 in the list	1349 of 25860 in the genome	0.76261	Bo9g172100,Bo2g108850,Bo6g033300_ATFRUCT5,Bo01551s010,Bo3g024850_ATGSTF10,Bo2g136660,Bo1g054940,Bo7g019960,Bo2g052760_GSR2,Bo1g036960,Bo6g122360,Bo2g037660,Bo9g024050
Low P & Low Zn VS High P & High Zn	C6	biological process	GO:0055080	cation homeostasis	6 of 166 in the list	212 of 26243 in the genome	0.91621	Bo1g021930,Bo9g002210,Bo8g117920,Bo5g002390,Bo7g106790,Bo7g114220
Low P & Low Zn VS High P & High Zn	C6	biological process	GO:0048364	root development	10 of 166 in the list	542 of 26243 in the genome	0.95355	Bo5g008770,Bo8g112690_ATNRT2:1,Bo3g054440,Bo8g065380,Bo7g106790,Bo5g008780,Bo1g021930,Bo01028s040,Bo00958s020,Bo7g025330_ANR1
Low P & Low Zn VS High P & High Zn	C6	molecular function	GO:0016782	transferase activity, transferring sulfur-containing groups	3 of 147 in the list	68 of 23256 in the genome	0.95561	Bo3g004160,Bo7g115980,Bo6g067810
Low P & Low Zn VS High P & High Zn	C6	molecular function	GO:0015293	symporter activity	4 of 147 in the list	151 of 23256 in the genome	1	Bo4g187910,Bo6g068280,Bo8g070440,Bo6g068290_HAK5
Low P & Low Zn VS High P & High Zn	C6	molecular function	GO:0016705	oxidoreductase activity, acting on paired donors, with incorporation or reduction of molecular oxygen	7 of 147 in the list	412 of 23256 in the genome	1	Bo5g133060,Bo8g050600,Bo6g030780,Bo5g021050,Bo2g096110,Bo3g065190,Bo5g132290
Low P & Low Zn VS High P & High Zn	C6	molecular function	GO:0008171	O-methyltransferase activity	2 of 147 in the list	40 of 23256 in the genome	1	Bo3g064190,Bo7g111600
Low P & Low Zn VS High P & High Zn	C6	molecular function	GO:0003824	catalytic activity	97 of 147 in the list	13469 of 23256 in the genome	1	Bo7g109980,Bo7g115980,Bo01551s010,Bo3g024850_ATGSTF10,Bo5g013460,Bo1g039750,Bo2g094630_ATGGH1,Bo9g123330,Bo8g018050_SRG3,Bo9g097590,Bo9g184990,Bo1g041830,Bo9g010340,Bo5g030250,Bo3g065190,Bo1g054940,Bo8g100590_GH3.3,Bo3g064190,Bo6g121750,Bo1g006240_SEN1,Bo2g146400,Bo8g050600,Bo5g057190,Bo08879s010,Bo4g025690,Bo9g024050,Bo1g056690,Bo9g002210,Bo5g064420,Bo3g054440,Bo8g095480,Bo1g039700,Bo6g106490,Bo…
Low P & Low Zn VS High P & High Zn	C6	molecular function	GO:0015079	potassium ion transmembrane transporter activity	2 of 147 in the list	41 of 23256 in the genome	1	Bo6g068280,Bo6g068290_HAK5
Low P & Low Zn VS High P & High Zn	C6	molecular function	GO:0016787	hydrolase activity	37 of 147 in the list	4333 of 23256 in the genome	1	Bo7g115980,Bo01551s010,Bo5g013460,Bo2g094630_ATGGH1,Bo5g137730_ATPAP16,Bo8g018050_SRG3,Bo8g067410,Bo5g030250,Bo6g033300_ATFRUCT5,Bo7g079980,Bo1g054940,Bo6g121750,Bo1g006240_SEN1,Bo5g122600,Bo2g037660,Bo4g098550,Bo9g024050,Bo1g150440_PLDP2,Bo6g067490_PIS1,Bo2g136660,Bo3g054440,Bo8g109030,Bo9g078300,Bo4g017370,Bo5g024020,Bo7g114220,Bo3g058580_PR4,Bo8g082280_ATPAP22,Bo8g065960,Bo8g100160_scpl22,Bo8g…
Low P & Low Zn VS High P & High Zn	C6	molecular function	GO:0008238	exopeptidase activity	3 of 147 in the list	123 of 23256 in the genome	1	Bo8g100160_scpl22,Bo5g013460,Bo2g094630_ATGGH1
Low P & Low Zn VS High P & High Zn	C6	molecular function	GO:0016628	oxidoreductase activity, acting on the CH-CH group of donors, NAD or NADP as acceptor	2 of 147 in the list	57 of 23256 in the genome	1	Bo2g091100,Bo9g161750
Low P & Low Zn VS High P & High Zn	C6	molecular function	GO:0019787	ubiquitin-like protein transferase activity	5 of 147 in the list	322 of 23256 in the genome	1	Bo7g098790,Bo4g195910,Bo2g161510,Bo1g039750,Bo32297s010
Low P & Low Zn VS High P & High Zn	C6	molecular function	GO:0016765	transferase activity, transferring alkyl or aryl (other than methyl) groups	3 of 147 in the list	138 of 23256 in the genome	1	Bo9g123330,Bo3g003070,Bo3g024850_ATGSTF10
Low P & Low Zn VS High P & High Zn	C6	molecular function	GO:0004180	carboxypeptidase activity	2 of 147 in the list	64 of 23256 in the genome	1	Bo8g100160_scpl22,Bo5g013460
Low P & Low Zn VS High P & High Zn	C6	molecular function	GO:0032553	ribonucleotide binding	2 of 147 in the list	65 of 23256 in the genome	1	Bo2g091100,Bo9g161750
Low P & Low Zn VS High P & High Zn	C6	molecular function	GO:0016491	oxidoreductase activity	19 of 147 in the list	2092 of 23256 in the genome	1	Bo2g091100,Bo9g002210,Bo09470s010,Bo3g024850_ATGSTF10,Bo2g096110,Bo6g121360,Bo9g161750,Bo5g021050,Bo3g173550,Bo5g002390,Bo5g133060,Bo3g065190,Bo2g146400,Bo1g004730,Bo3g093960,Bo8g050600,Bo6g030780,Bo8g117920,Bo5g132290
Low P & Low Zn VS High P & High Zn	C6	molecular function	GO:0016879	ligase activity, forming carbon-nitrogen bonds	3 of 147 in the list	152 of 23256 in the genome	1	Bo2g052760_GSR2,Bo5g064420,Bo8g100590_GH3.3
Low P & Low Zn VS High P & High Zn	C6	molecular function	GO:0004620	phospholipase activity	2 of 147 in the list	70 of 23256 in the genome	1	Bo1g150440_PLDP2,Bo4g017370
Low P & Low Zn VS High P & High Zn	C6	molecular function	GO:0004721	phosphoprotein phosphatase activity	4 of 147 in the list	250 of 23256 in the genome	1	Bo8g082280_ATPAP22,Bo9g078300,Bo7g115930,Bo3g054440
Low P & Low Zn VS High P & High Zn	C6	molecular function	GO:0008194	UDP-glycosyltransferase activity	5 of 147 in the list	355 of 23256 in the genome	1	Bo9g184990,Bo9g022340_MGDC,Bo3g001530,Bo3g169090,Bo7g099430
Low P & Low Zn VS High P & High Zn	C6	molecular function	GO:0008168	methyltransferase activity	4 of 147 in the list	287 of 23256 in the genome	1	Bo3g064190,Bo7g111600,Bo6g087680,Bo6g106490
Low P & Low Zn VS High P & High Zn	C6	molecular function	GO:0015291	secondary active transmembrane transporter activity	5 of 147 in the list	412 of 23256 in the genome	1	Bo7g065380,Bo4g187910,Bo6g068280,Bo8g070440,Bo6g068290_HAK5
Low P & Low Zn VS High P & High Zn	C6	molecular function	GO:0016627	oxidoreductase activity, acting on the CH-CH group of donors	2 of 147 in the list	107 of 23256 in the genome	1	Bo2g091100,Bo9g161750
Low P & Low Zn VS High P & High Zn	C6	molecular function	GO:0005402	cation:sugar symporter activity	2 of 147 in the list	121 of 23256 in the genome	1	Bo4g187910,Bo8g070440
Low P & Low Zn VS High P & High Zn	C6	molecular function	GO:0051119	sugar transmembrane transporter activity	2 of 147 in the list	127 of 23256 in the genome	1	Bo4g187910,Bo8g070440
Low P & Low Zn VS High P & High Zn	C6	molecular function	GO:0016298	lipase activity	2 of 147 in the list	128 of 23256 in the genome	1	Bo1g150440_PLDP2,Bo4g017370
Low P & Low Zn VS High P & High Zn	C6	molecular function	GO:0016874	ligase activity	4 of 147 in the list	360 of 23256 in the genome	1	Bo2g052760_GSR2,Bo5g064420,Bo8g065380,Bo8g100590_GH3.3
Low P & Low Zn VS High P & High Zn	C6	molecular function	GO:0015144	carbohydrate transmembrane transporter activity	2 of 147 in the list	132 of 23256 in the genome	1	Bo4g187910,Bo8g070440
Low P & Low Zn VS High P & High Zn	C6	molecular function	GO:1901476	carbohydrate transporter activity	2 of 147 in the list	132 of 23256 in the genome	1	Bo4g187910,Bo8g070440
Low P & Low Zn VS High P & High Zn	C6	molecular function	GO:0015294	solute:cation symporter activity	2 of 147 in the list	149 of 23256 in the genome	1	Bo4g187910,Bo8g070440
Low P & Low Zn VS High P & High Zn	C6	molecular function	GO:0016798	hydrolase activity, acting on glycosyl bonds	6 of 147 in the list	680 of 23256 in the genome	1	Bo3g058580_PR4,Bo6g033300_ATFRUCT5,Bo4g106230,Bo8g094910,Bo1g054940,Bo4g098550
Low P & Low Zn VS High P & High Zn	C6	molecular function	GO:0016836	hydro-lyase activity	2 of 147 in the list	160 of 23256 in the genome	1	Bo3g013540,Bo08879s010
Low P & Low Zn VS High P & High Zn	C6	molecular function	GO:0022804	active transmembrane transporter activity	6 of 147 in the list	694 of 23256 in the genome	1	Bo7g065380,Bo4g187910,Bo6g068280,Bo8g070440,Bo7g114220,Bo6g068290_HAK5
Low P & Low Zn VS High P & High Zn	C6	molecular function	GO:0035251	UDP-glucosyltransferase activity	2 of 147 in the list	166 of 23256 in the genome	1	Bo3g169090,Bo7g099430
Low P & Low Zn VS High P & High Zn	C6	molecular function	GO:0043167	ion binding	32 of 147 in the list	4561 of 23256 in the genome	1	Bo7g109980,Bo5g045140,Bo7g115980,Bo01551s010,Bo3g024850_ATGSTF10,Bo7g019960,Bo3g173550,Bo1g041830,Bo1g054940,Bo3g154350,Bo2g146400,Bo3g093960,Bo3g027740,Bo3g031430,Bo9g024050,Bo4g145710,Bo9g002210,Bo09470s010,Bo1g039700,Bo6g106530,Bo5g009130,Bo00958s020,Bo5g002390,Bo1g009940,Bo7g114220,Bo8g082280_ATPAP22,Bo1g004730,Bo4g106230,Bo2g052760_GSR2,Bo8g094910,Bo8g117920,Bo9g152260
Low P & Low Zn VS High P & High Zn	C6	molecular function	GO:0015077	monovalent inorganic cation transmembrane transporter activity	2 of 147 in the list	181 of 23256 in the genome	1	Bo6g068280,Bo6g068290_HAK5
Low P & Low Zn VS High P & High Zn	C6	molecular function	GO:0043169	cation binding	27 of 147 in the list	3945 of 23256 in the genome	1	Bo4g145710,Bo7g109980,Bo09470s010,Bo5g045140,Bo7g115980,Bo01551s010,Bo3g024850_ATGSTF10,Bo1g039700,Bo6g106530,Bo7g019960,Bo00958s020,Bo3g173550,Bo1g009940,Bo5g002390,Bo7g114220,Bo8g082280_ATPAP22,Bo1g041830,Bo3g154350,Bo2g146400,Bo2g052760_GSR2,Bo3g093960,Bo3g027740,Bo1g004730,Bo8g117920,Bo3g031430,Bo9g152260,Bo9g024050
Low P & Low Zn VS High P & High Zn	C6	molecular function	GO:0046914	transition metal ion binding	18 of 147 in the list	2610 of 23256 in the genome	1	Bo4g145710,Bo7g109980,Bo09470s010,Bo5g045140,Bo7g115980,Bo3g024850_ATGSTF10,Bo1g039700,Bo6g106530,Bo7g019960,Bo3g173550,Bo1g009940,Bo5g002390,Bo3g154350,Bo2g146400,Bo2g052760_GSR2,Bo1g004730,Bo3g093960,Bo8g117920
Low P & Low Zn VS High P & High Zn	C6	molecular function	GO:0016741	transferase activity, transferring one-carbon groups	4 of 147 in the list	501 of 23256 in the genome	1	Bo3g064190,Bo7g111600,Bo6g087680,Bo6g106490
Low P & Low Zn VS High P & High Zn	C6	molecular function	GO:0000166	nucleotide binding	4 of 147 in the list	518 of 23256 in the genome	1	Bo2g091100,Bo9g161750,Bo8g117920,Bo5g002390
Low P & Low Zn VS High P & High Zn	C6	molecular function	GO:1901265	nucleoside phosphate binding	4 of 147 in the list	518 of 23256 in the genome	1	Bo2g091100,Bo9g161750,Bo8g117920,Bo5g002390
Low P & Low Zn VS High P & High Zn	C6	molecular function	GO:0070011	peptidase activity, acting on L-amino acid peptides	5 of 147 in the list	669 of 23256 in the genome	1	Bo8g100160_scpl22,Bo2g108850,Bo5g030250,Bo5g013460,Bo2g094630_ATGGH1
Low P & Low Zn VS High P & High Zn	C6	molecular function	GO:0008233	peptidase activity	5 of 147 in the list	688 of 23256 in the genome	1	Bo8g100160_scpl22,Bo2g108850,Bo5g030250,Bo5g013460,Bo2g094630_ATGGH1
Low P & Low Zn VS High P & High Zn	C6	molecular function	GO:0004553	hydrolase activity, hydrolyzing O-glycosyl compounds	3 of 147 in the list	387 of 23256 in the genome	1	Bo3g058580_PR4,Bo6g033300_ATFRUCT5,Bo4g098550
Low P & Low Zn VS High P & High Zn	C6	molecular function	GO:0005515	protein binding	15 of 147 in the list	2257 of 23256 in the genome	1	Bo7g111600,Bo9g172100,Bo15161s010,Bo7g106040,Bo5g009420_NF-YB4,Bo3g054440,Bo7g106050,Bo00796s010,Bo4g112600_BHLH038,Bo7g025330_ANR1,Bo1g009940,Bo2g037660,Bo1g019650,Bo6g116490,Bo01495s010
Low P & Low Zn VS High P & High Zn	C6	molecular function	GO:0046527	glucosyltransferase activity	2 of 147 in the list	255 of 23256 in the genome	1	Bo3g169090,Bo7g099430
Low P & Low Zn VS High P & High Zn	C6	molecular function	GO:0016747	transferase activity, transferring acyl groups other than amino-acyl groups	2 of 147 in the list	261 of 23256 in the genome	1	Bo5g057190,Bo1g009940
Low P & Low Zn VS High P & High Zn	C6	molecular function	GO:0098772	molecular function regulator	3 of 147 in the list	447 of 23256 in the genome	1	Bo4g020880,Bo6g116550,Bo1g051020_PYL10
Low P & Low Zn VS High P & High Zn	C6	molecular function	GO:0016746	transferase activity, transferring acyl groups	3 of 147 in the list	450 of 23256 in the genome	1	Bo5g057190,Bo1g009940,Bo4g025690
Low P & Low Zn VS High P & High Zn	C6	molecular function	GO:0016758	transferase activity, transferring hexosyl groups	3 of 147 in the list	459 of 23256 in the genome	1	Bo9g022340_MGDC,Bo3g169090,Bo7g099430
Low P & Low Zn VS High P & High Zn	C6	molecular function	GO:0016835	carbon-oxygen lyase activity	2 of 147 in the list	296 of 23256 in the genome	1	Bo3g013540,Bo08879s010
Low P & Low Zn VS High P & High Zn	C6	molecular function	GO:0016757	transferase activity, transferring glycosyl groups	5 of 147 in the list	794 of 23256 in the genome	1	Bo9g184990,Bo9g022340_MGDC,Bo3g001530,Bo3g169090,Bo7g099430
Low P & Low Zn VS High P & High Zn	C6	molecular function	GO:0030234	enzyme regulator activity	2 of 147 in the list	416 of 23256 in the genome	1	Bo6g116550,Bo1g051020_PYL10
Low P & Low Zn VS High P & High Zn	C6	molecular function	GO:0046872	metal ion binding	19 of 147 in the list	3443 of 23256 in the genome	1	Bo4g145710,Bo7g109980,Bo09470s010,Bo5g045140,Bo7g115980,Bo3g024850_ATGSTF10,Bo1g039700,Bo6g106530,Bo7g019960,Bo3g173550,Bo1g009940,Bo5g002390,Bo3g154350,Bo2g146400,Bo2g052760_GSR2,Bo1g004730,Bo3g093960,Bo8g117920,Bo3g031430
Low P & Low Zn VS High P & High Zn	C6	molecular function	GO:0016829	lyase activity	3 of 147 in the list	640 of 23256 in the genome	1	Bo3g013540,Bo08879s010,Bo5g009130
Low P & Low Zn VS High P & High Zn	C6	molecular function	GO:0016740	transferase activity	31 of 147 in the list	5460 of 23256 in the genome	1	Bo1g056690,Bo9g022340_MGDC,Bo7g098790,Bo15161s010,Bo3g169090,Bo7g115980,Bo6g087680,Bo3g024850_ATGSTF10,Bo8g095480,Bo1g039750,Bo6g106490,Bo4g182430,Bo9g123330,Bo3g013540,Bo2g136120,Bo7g099430,Bo1g009940,Bo32297s010,Bo9g184990,Bo7g111600,Bo9g010340,Bo3g004160,Bo3g003070,Bo4g195910,Bo2g161510,Bo6g067810,Bo3g064190,Bo3g001530,Bo08879s010,Bo5g057190,Bo4g025690
Low P & Low Zn VS High P & High Zn	C6	molecular function	GO:0005198	structural molecule activity	2 of 147 in the list	649 of 23256 in the genome	1	Bo8g108470,Bo2g026760
Low P & Low Zn VS High P & High Zn	C6	molecular function	GO:0003677	DNA binding	2 of 147 in the list	650 of 23256 in the genome	1	Bo5g009420_NF-YB4,Bo4g100070
Low P & Low Zn VS High P & High Zn	C6	molecular function	GO:0097367	carbohydrate derivative binding	17 of 147 in the list	3760 of 23256 in the genome	1	Bo1g056690,Bo2g091100,Bo7g098790,Bo6g067490_PIS1,Bo8g065380,Bo1g039750,Bo4g182430,Bo3g013540,Bo9g161750,Bo7g114220,Bo3g058580_PR4,Bo2g161510,Bo4g195910,Bo2g052760_GSR2,Bo08879s010,Bo2g037660,Bo2g026760
Low P & Low Zn VS High P & High Zn	C6	molecular function	GO:1901363	heterocyclic compound binding	40 of 147 in the list	7817 of 23256 in the genome	1	Bo2g091100,Bo15161s010,Bo5g045140,Bo8g065380,Bo1g039750,Bo7g019960,Bo3g173550,Bo1g041830,Bo2g161510,Bo4g100070,Bo2g146400,Bo3g093960,Bo3g027740,Bo08879s010,Bo2g037660,Bo01495s010,Bo1g056690,Bo7g098790,Bo09470s010,Bo5g009420_NF-YB4,Bo6g067490_PIS1,Bo2g136660,Bo3g054440,Bo4g112600_BHLH038,Bo4g182430,Bo3g013540,Bo9g161750,Bo00958s020,Bo5g002390,Bo7g114220,Bo8g065960,Bo1g002840,Bo4g195910,Bo1g005570,…
Low P & Low Zn VS High P & High Zn	C6	molecular function	GO:0097159	organic cyclic compound binding	42 of 147 in the list	8192 of 23256 in the genome	1	Bo2g091100,Bo15161s010,Bo5g045140,Bo8g065380,Bo1g039750,Bo7g019960,Bo3g173550,Bo1g041830,Bo2g161510,Bo4g100070,Bo1g006240_SEN1,Bo2g146400,Bo3g093960,Bo3g027740,Bo08879s010,Bo2g037660,Bo01495s010,Bo1g056690,Bo7g098790,Bo09470s010,Bo5g009420_NF-YB4,Bo6g067490_PIS1,Bo2g136660,Bo3g054440,Bo8g109030,Bo4g112600_BHLH038,Bo4g182430,Bo3g013540,Bo9g161750,Bo00958s020,Bo5g002390,Bo7g114220,Bo8g065960,Bo1g00…
Low P & Low Zn VS High P & High Zn	C6	molecular function	GO:0003676	nucleic acid binding	13 of 147 in the list	3107 of 23256 in the genome	1	Bo8g065960,Bo15161s010,Bo5g045140,Bo1g002840,Bo5g009420_NF-YB4,Bo3g054440,Bo8g065380,Bo2g136660,Bo1g005570,Bo4g100070,Bo8g108470,Bo4g112600_BHLH038,Bo01495s010
Low P & Low Zn VS High P & High Zn	C6	molecular function	GO:0017111	nucleoside-triphosphatase activity	3 of 147 in the list	1180 of 23256 in the genome	1	Bo6g067490_PIS1,Bo2g037660,Bo7g114220
Low P & Low Zn VS High P & High Zn	C6	molecular function	GO:0016772	transferase activity, transferring phosphorus-containing groups	10 of 147 in the list	2737 of 23256 in the genome	1	Bo1g056690,Bo7g098790,Bo15161s010,Bo4g195910,Bo2g161510,Bo1g039750,Bo4g182430,Bo08879s010,Bo3g013540,Bo2g136120
Low P & Low Zn VS High P & High Zn	C6	molecular function	GO:0001071	nucleic acid binding transcription factor activity	7 of 147 in the list	2157 of 23256 in the genome	1	Bo1g007780,Bo5g045140,Bo1g002840,Bo5g009420_NF-YB4,Bo3g054440,Bo8g065380,Bo4g100070
Low P & Low Zn VS High P & High Zn	C6	molecular function	GO:0004672	protein kinase activity	5 of 147 in the list	1737 of 23256 in the genome	1	Bo4g182430,Bo7g098790,Bo4g195910,Bo2g161510,Bo1g039750
Low P & Low Zn VS High P & High Zn	C6	molecular function	GO:0001883	purine nucleoside binding	14 of 147 in the list	3648 of 23256 in the genome	1	Bo1g056690,Bo7g098790,Bo4g195910,Bo6g067490_PIS1,Bo2g161510,Bo8g065380,Bo1g039750,Bo4g182430,Bo2g052760_GSR2,Bo08879s010,Bo3g013540,Bo2g037660,Bo7g114220,Bo2g026760
Low P & Low Zn VS High P & High Zn	C6	molecular function	GO:0032549	ribonucleoside binding	14 of 147 in the list	3648 of 23256 in the genome	1	Bo1g056690,Bo7g098790,Bo4g195910,Bo6g067490_PIS1,Bo2g161510,Bo8g065380,Bo1g039750,Bo4g182430,Bo2g052760_GSR2,Bo08879s010,Bo3g013540,Bo2g037660,Bo7g114220,Bo2g026760
Low P & Low Zn VS High P & High Zn	C6	molecular function	GO:0032550	purine ribonucleoside binding	14 of 147 in the list	3648 of 23256 in the genome	1	Bo1g056690,Bo7g098790,Bo4g195910,Bo6g067490_PIS1,Bo2g161510,Bo8g065380,Bo1g039750,Bo4g182430,Bo2g052760_GSR2,Bo08879s010,Bo3g013540,Bo2g037660,Bo7g114220,Bo2g026760
Low P & Low Zn VS High P & High Zn	C6	molecular function	GO:0001882	nucleoside binding	14 of 147 in the list	3673 of 23256 in the genome	1	Bo1g056690,Bo7g098790,Bo4g195910,Bo6g067490_PIS1,Bo2g161510,Bo8g065380,Bo1g039750,Bo4g182430,Bo2g052760_GSR2,Bo08879s010,Bo3g013540,Bo2g037660,Bo7g114220,Bo2g026760
Low P & Low Zn VS High P & High Zn	C6	molecular function	GO:0016462	pyrophosphatase activity	3 of 147 in the list	1341 of 23256 in the genome	1	Bo6g067490_PIS1,Bo2g037660,Bo7g114220
Low P & Low Zn VS High P & High Zn	C6	molecular function	GO:0016818	hydrolase activity, acting on acid anhydrides, in phosphorus-containing anhydrides	3 of 147 in the list	1345 of 23256 in the genome	1	Bo6g067490_PIS1,Bo2g037660,Bo7g114220
Low P & Low Zn VS High P & High Zn	C6	molecular function	GO:0016773	phosphotransferase activity, alcohol group as acceptor	5 of 147 in the list	1863 of 23256 in the genome	1	Bo4g182430,Bo7g098790,Bo4g195910,Bo2g161510,Bo1g039750
Low P & Low Zn VS High P & High Zn	C6	molecular function	GO:0016817	hydrolase activity, acting on acid anhydrides	3 of 147 in the list	1379 of 23256 in the genome	1	Bo6g067490_PIS1,Bo2g037660,Bo7g114220
Low P & Low Zn VS High P & High Zn	C6	molecular function	GO:0016301	kinase activity	6 of 147 in the list	2164 of 23256 in the genome	1	Bo4g182430,Bo7g098790,Bo4g195910,Bo2g161510,Bo2g136120,Bo1g039750
Low P & Low Zn VS High P & High Zn	C6	molecular function	GO:0036094	small molecule binding	20 of 147 in the list	5100 of 23256 in the genome	1	Bo1g056690,Bo2g091100,Bo7g098790,Bo7g115980,Bo6g067490_PIS1,Bo8g065380,Bo1g039750,Bo4g182430,Bo3g013540,Bo9g161750,Bo5g002390,Bo9g097590,Bo7g114220,Bo4g195910,Bo2g161510,Bo2g052760_GSR2,Bo08879s010,Bo8g117920,Bo2g037660,Bo2g026760
Low P & Low Zn VS High P & High Zn	C6	molecular function	GO:0005488	binding	78 of 147 in the list	14846 of 23256 in the genome	1	Bo7g109980,Bo9g172100,Bo7g115980,Bo01551s010,Bo3g024850_ATGSTF10,Bo1g039750,Bo7g019960,Bo9g097590,Bo1g041830,Bo1g054940,Bo00796s010,Bo1g006240_SEN1,Bo2g146400,Bo3g027740,Bo08879s010,Bo8g092420,Bo01495s010,Bo9g024050,Bo1g056690,Bo9g002210,Bo3g054440,Bo1g039700,Bo4g112600_BHLH038,Bo00958s020,Bo6g122360,Bo1g009940,Bo1g019650,Bo7g114220,Bo6g116490,Bo3g058580_PR4,Bo7g111600,Bo1g005570,Bo8g108470,Bo4g1…
Low P & Low Zn VS High P & High Zn	C6	biological process	GO:0006629	lipid metabolic process	26 of 166 in the list	2304 of 26243 in the genome	1	Bo9g022340_MGDC,Bo2g091100,Bo9g181910_AT4,Bo1g150440_PLDP2,Bo2g018680,Bo7g115980,Bo3g024850_ATGSTF10,Bo01196s010,Bo3g041850_ATSPX2,Bo6g103990,Bo9g161750,Bo4g017370,Bo9g184990,Bo7g111600,Bo8g082280_ATPAP22,Bo5g003400,Bo5g008900,Bo1g119170,Bo8g108410,Bo3g037570,Bo5g023550,Bo3g001530,Bo4g195380,Bo9g183500,Bo3g014030,Bo5g122600
Low P & Low Zn VS High P & High Zn	C6	biological process	GO:1901701	cellular response to oxygen-containing compound	9 of 166 in the list	486 of 26243 in the genome	1	Bo9g175350,Bo5g133060,Bo3g083910,Bo3g003070,Bo3g054440,Bo7g106790,Bo9g123330,Bo1g021930,Bo1g051020_PYL10
Low P & Low Zn VS High P & High Zn	C6	biological process	GO:0010232	vascular transport	2 of 166 in the list	15 of 26243 in the genome	1	Bo9g123330,Bo3g003070
Low P & Low Zn VS High P & High Zn	C6	biological process	GO:0009607	response to biotic stimulus	22 of 166 in the list	1944 of 26243 in the genome	1	Bo9g002210,Bo3g169090,Bo3g024850_ATGSTF10,Bo1g094490,Bo6g121360,Bo1g039750,Bo3g130080,Bo7g019960,Bo2g136120,Bo5g002390,Bo3g058580_PR4,Bo5g003400,Bo5g043440,Bo1g054940,Bo7g106790,Bo4g100070,Bo3g064190,Bo1g021930,Bo5g057190,Bo3g042740,Bo8g117920,Bo2g037660
Low P & Low Zn VS High P & High Zn	C6	biological process	GO:0022622	root system development	11 of 166 in the list	730 of 26243 in the genome	1	Bo5g008770,Bo1g150440_PLDP2,Bo8g112690_ATNRT2:1,Bo3g054440,Bo8g065380,Bo7g106790,Bo5g008780,Bo1g021930,Bo01028s040,Bo00958s020,Bo7g025330_ANR1
Low P & Low Zn VS High P & High Zn	C6	biological process	GO:0019725	cellular homeostasis	9 of 166 in the list	540 of 26243 in the genome	1	Bo00285s430,Bo1g119170,Bo3g024850_ATGSTF10,Bo6g121360,Bo7g106790,Bo1g021930,Bo2g052760_GSR2,Bo8g018050_SRG3,Bo5g122600
Low P & Low Zn VS High P & High Zn	C6	biological process	GO:0006801	superoxide metabolic process	2 of 166 in the list	24 of 26243 in the genome	1	Bo7g109980,Bo1g039700
Low P & Low Zn VS High P & High Zn	C6	biological process	GO:0051552	flavone metabolic process	2 of 166 in the list	25 of 26243 in the genome	1	Bo7g111600,Bo3g169090
Low P & Low Zn VS High P & High Zn	C6	biological process	GO:0051553	flavone biosynthetic process	2 of 166 in the list	25 of 26243 in the genome	1	Bo7g111600,Bo3g169090
Low P & Low Zn VS High P & High Zn	C6	biological process	GO:0065008	regulation of biological quality	17 of 166 in the list	1464 of 26243 in the genome	1	Bo9g002210,Bo00285s430,Bo3g024850_ATGSTF10,Bo6g121360,Bo7g099430,Bo5g002390,Bo8g018050_SRG3,Bo7g114220,Bo1g119170,Bo7g084220,Bo8g100590_GH3.3,Bo7g106790,Bo1g021930,Bo2g052760_GSR2,Bo2g037660,Bo5g122600,Bo8g117920
Low P & Low Zn VS High P & High Zn	C6	biological process	GO:0010260	animal organ senescence	4 of 166 in the list	138 of 26243 in the genome	1	Bo2g091100,Bo2g052760_GSR2,Bo9g161750,Bo8g109030
Low P & Low Zn VS High P & High Zn	C6	biological process	GO:0044711	single-organism biosynthetic process	28 of 166 in the list	2845 of 26243 in the genome	1	Bo9g022340_MGDC,Bo9g181910_AT4,Bo1g150440_PLDP2,Bo2g018680,Bo3g169090,Bo7g115980,Bo6g087680,Bo3g024850_ATGSTF10,Bo8g095480,Bo2g094630_ATGGH1,Bo01196s010,Bo3g041850_ATSPX2,Bo6g103990,Bo4g017370,Bo7g114220,Bo9g184990,Bo7g111600,Bo8g082280_ATPAP22,Bo5g003400,Bo5g008900,Bo1g119170,Bo8g108410,Bo3g037570,Bo3g001530,Bo4g195380,Bo8g050600,Bo3g014030,Bo5g122600
Low P & Low Zn VS High P & High Zn	C6	biological process	GO:0043207	response to external biotic stimulus	19 of 166 in the list	1735 of 26243 in the genome	1	Bo9g002210,Bo3g024850_ATGSTF10,Bo1g094490,Bo6g121360,Bo3g130080,Bo7g019960,Bo5g002390,Bo3g058580_PR4,Bo5g003400,Bo5g043440,Bo1g054940,Bo7g106790,Bo4g100070,Bo3g064190,Bo1g021930,Bo5g057190,Bo3g042740,Bo8g117920,Bo2g037660
Low P & Low Zn VS High P & High Zn	C6	biological process	GO:0051707	response to other organism	19 of 166 in the list	1735 of 26243 in the genome	1	Bo9g002210,Bo3g024850_ATGSTF10,Bo1g094490,Bo6g121360,Bo3g130080,Bo7g019960,Bo5g002390,Bo3g058580_PR4,Bo5g003400,Bo5g043440,Bo1g054940,Bo7g106790,Bo4g100070,Bo3g064190,Bo1g021930,Bo5g057190,Bo3g042740,Bo8g117920,Bo2g037660
Low P & Low Zn VS High P & High Zn	C6	biological process	GO:0044710	single-organism metabolic process	68 of 166 in the list	8624 of 26243 in the genome	1	Bo7g109980,Bo9g172100,Bo7g115980,Bo3g024850_ATGSTF10,Bo2g094630_ATGGH1,Bo8g018050_SRG3,Bo9g097590,Bo9g184990,Bo1g041830,Bo5g008900,Bo3g065190,Bo3g064190,Bo6g121750,Bo2g146400,Bo8g050600,Bo08879s010,Bo9g183500,Bo1g056690,Bo9g002210,Bo5g064420,Bo8g095480,Bo01196s010,Bo1g039700,Bo3g041850_ATSPX2,Bo00958s020,Bo5g021050,Bo7g114220,Bo7g111600,Bo5g003400,Bo1g119170,Bo9g152260,Bo2g091100,Bo9g022340_MGDC,…
Low P & Low Zn VS High P & High Zn	C6	biological process	GO:0001101	response to acid chemical	8 of 166 in the list	517 of 26243 in the genome	1	Bo9g175350,Bo1g150440_PLDP2,Bo5g003400,Bo3g054440,Bo3g024850_ATGSTF10,Bo4g012520,Bo7g025330_ANR1,Bo1g051020_PYL10
Low P & Low Zn VS High P & High Zn	C6	biological process	GO:0044763	single-organism cellular process	94 of 166 in the list	12697 of 26243 in the genome	1	Bo9g172100,Bo00285s430,Bo7g115980,Bo01551s010,Bo3g024850_ATGSTF10,Bo2g094630_ATGGH1,Bo9g123330,Bo8g018050_SRG3,Bo9g184990,Bo5g008900,Bo00796s010,Bo3g064190,Bo6g121750,Bo5g008780,Bo8g050600,Bo5g007350_CLE3,Bo1g007780,Bo4g187910,Bo08879s010,Bo9g183500,Bo9g024050,Bo1g056690,Bo5g064420,Bo3g054440,Bo8g095480,Bo1g094490,Bo01196s010,Bo4g068130,Bo3g041850_ATSPX2,Bo00958s020,Bo01028s040,Bo1g019650,Bo6g116…
Low P & Low Zn VS High P & High Zn	C6	biological process	GO:0019748	secondary metabolic process	13 of 166 in the list	1089 of 26243 in the genome	1	Bo9g184990,Bo1g150440_PLDP2,Bo9g172100,Bo8g108410,Bo3g024850_ATGSTF10,Bo2g094630_ATGGH1,Bo5g023550,Bo3g001530,Bo1g004730,Bo8g050600,Bo4g017370,Bo7g099430,Bo4g061470_ATGSTU1
Low P & Low Zn VS High P & High Zn	C6	biological process	GO:0034285	response to disaccharide	6 of 166 in the list	344 of 26243 in the genome	1	Bo1g006240_SEN1,Bo2g052760_GSR2,Bo4g106230,Bo1g152100,Bo5g009130,Bo8g094910
Low P & Low Zn VS High P & High Zn	C6	biological process	GO:0010033	response to organic substance	40 of 166 in the list	4659 of 26243 in the genome	1	Bo2g091100,Bo9g172100,Bo3g024850_ATGSTF10,Bo2g094630_ATGGH1,Bo9g123330,Bo1g051020_PYL10,Bo5g133060,Bo6g033300_ATFRUCT5,Bo3g003070,Bo6g116550,Bo8g100590_GH3.3,Bo3g154350,Bo5g023550,Bo4g100070,Bo3g064190,Bo1g006240_SEN1,Bo1g007780,Bo4g187910,Bo4g166770,Bo9g175350,Bo1g150440_PLDP2,Bo3g054440,Bo2g136660,Bo8g095480,Bo4g068130,Bo9g161750,Bo5g009130,Bo4g017370,Bo1g009940,Bo3g083910,Bo3g058580_PR4,Bo5g00…
Low P & Low Zn VS High P & High Zn	C6	biological process	GO:0009738	abscisic acid-activated signaling pathway	3 of 166 in the list	102 of 26243 in the genome	1	Bo9g175350,Bo3g054440,Bo1g051020_PYL10
Low P & Low Zn VS High P & High Zn	C6	biological process	GO:0071215	cellular response to abscisic acid stimulus	3 of 166 in the list	102 of 26243 in the genome	1	Bo9g175350,Bo3g054440,Bo1g051020_PYL10
Low P & Low Zn VS High P & High Zn	C6	biological process	GO:0097306	cellular response to alcohol	3 of 166 in the list	102 of 26243 in the genome	1	Bo9g175350,Bo3g054440,Bo1g051020_PYL10
Low P & Low Zn VS High P & High Zn	C6	biological process	GO:0048518	positive regulation of biological process	4 of 166 in the list	183 of 26243 in the genome	1	Bo2g018680,Bo4g195380,Bo3g014030,Bo3g037570
Low P & Low Zn VS High P & High Zn	C6	biological process	GO:0009743	response to carbohydrate	9 of 166 in the list	686 of 26243 in the genome	1	Bo1g152100,Bo8g095480,Bo2g094630_ATGGH1,Bo1g006240_SEN1,Bo4g106230,Bo2g052760_GSR2,Bo8g094910,Bo5g009130,Bo4g017370
Low P & Low Zn VS High P & High Zn	C6	biological process	GO:0016143	S-glycoside metabolic process	6 of 166 in the list	375 of 26243 in the genome	1	Bo9g184990,Bo3g001530,Bo1g004730,Bo8g108410,Bo4g017370,Bo3g024850_ATGSTF10
Low P & Low Zn VS High P & High Zn	C6	biological process	GO:0019757	glycosinolate metabolic process	6 of 166 in the list	375 of 26243 in the genome	1	Bo9g184990,Bo3g001530,Bo1g004730,Bo8g108410,Bo4g017370,Bo3g024850_ATGSTF10
Low P & Low Zn VS High P & High Zn	C6	biological process	GO:0048469	cell maturation	5 of 166 in the list	281 of 26243 in the genome	1	Bo1g021930,Bo00958s020,Bo3g054440,Bo7g025330_ANR1,Bo7g106790
Low P & Low Zn VS High P & High Zn	C6	biological process	GO:0048764	trichoblast maturation	5 of 166 in the list	281 of 26243 in the genome	1	Bo1g021930,Bo00958s020,Bo3g054440,Bo7g025330_ANR1,Bo7g106790
Low P & Low Zn VS High P & High Zn	C6	biological process	GO:0010054	trichoblast differentiation	5 of 166 in the list	286 of 26243 in the genome	1	Bo1g021930,Bo00958s020,Bo3g054440,Bo7g025330_ANR1,Bo7g106790
Low P & Low Zn VS High P & High Zn	C6	biological process	GO:0019362	pyridine nucleotide metabolic process	2 of 166 in the list	47 of 26243 in the genome	1	Bo3g013540,Bo08879s010
Low P & Low Zn VS High P & High Zn	C6	biological process	GO:0099402	plant organ development	13 of 166 in the list	1177 of 26243 in the genome	1	Bo5g008770,Bo8g112690_ATNRT2:1,Bo9g172100,Bo3g054440,Bo8g065380,Bo7g106790,Bo5g008780,Bo1g021930,Bo01028s040,Bo00958s020,Bo2g136120,Bo7g025330_ANR1,Bo2g037660
Low P & Low Zn VS High P & High Zn	C6	biological process	GO:0021700	developmental maturation	5 of 166 in the list	291 of 26243 in the genome	1	Bo1g021930,Bo00958s020,Bo3g054440,Bo7g025330_ANR1,Bo7g106790
Low P & Low Zn VS High P & High Zn	C6	biological process	GO:0016144	S-glycoside biosynthetic process	5 of 166 in the list	305 of 26243 in the genome	1	Bo9g184990,Bo3g001530,Bo8g108410,Bo4g017370,Bo3g024850_ATGSTF10
Low P & Low Zn VS High P & High Zn	C6	biological process	GO:0019758	glycosinolate biosynthetic process	5 of 166 in the list	305 of 26243 in the genome	1	Bo9g184990,Bo3g001530,Bo8g108410,Bo4g017370,Bo3g024850_ATGSTF10
Low P & Low Zn VS High P & High Zn	C6	biological process	GO:0072524	pyridine-containing compound metabolic process	2 of 166 in the list	55 of 26243 in the genome	1	Bo3g013540,Bo08879s010
Low P & Low Zn VS High P & High Zn	C6	biological process	GO:0007568	aging	4 of 166 in the list	216 of 26243 in the genome	1	Bo2g091100,Bo2g052760_GSR2,Bo9g161750,Bo8g109030
Low P & Low Zn VS High P & High Zn	C6	biological process	GO:0009725	response to hormone	26 of 166 in the list	2960 of 26243 in the genome	1	Bo9g175350,Bo4g166770,Bo1g150440_PLDP2,Bo9g172100,Bo3g054440,Bo3g024850_ATGSTF10,Bo2g136660,Bo4g068130,Bo9g123330,Bo1g009940,Bo1g051020_PYL10,Bo5g133060,Bo3g083910,Bo3g058580_PR4,Bo5g003400,Bo1g152100,Bo4g186980,Bo3g003070,Bo8g100590_GH3.3,Bo7g106790,Bo4g100070,Bo3g064190,Bo1g006240_SEN1,Bo1g021930,Bo4g187910,Bo1g007780
Low P & Low Zn VS High P & High Zn	C6	biological process	GO:0010053	root epidermal cell differentiation	5 of 166 in the list	322 of 26243 in the genome	1	Bo1g021930,Bo00958s020,Bo3g054440,Bo7g025330_ANR1,Bo7g106790
Low P & Low Zn VS High P & High Zn	C6	biological process	GO:0090627	plant epidermal cell differentiation	5 of 166 in the list	322 of 26243 in the genome	1	Bo1g021930,Bo00958s020,Bo3g054440,Bo7g025330_ANR1,Bo7g106790
Low P & Low Zn VS High P & High Zn	C6	biological process	GO:0044765	single-organism transport	18 of 166 in the list	1896 of 26243 in the genome	1	Bo9g002210,Bo8g095480,Bo1g094490,Bo2g136660,Bo2g094630_ATGGH1,Bo7g019960,Bo9g123330,Bo4g017370,Bo5g002390,Bo6g033300_ATFRUCT5,Bo3g003070,Bo4g045850,Bo7g106790,Bo3g053350,Bo1g021930,Bo2g052760_GSR2,Bo3g042740,Bo8g117920
Low P & Low Zn VS High P & High Zn	C6	biological process	GO:0051704	multi-organism process	19 of 166 in the list	2029 of 26243 in the genome	1	Bo9g002210,Bo3g024850_ATGSTF10,Bo1g094490,Bo6g121360,Bo3g130080,Bo7g019960,Bo5g002390,Bo3g058580_PR4,Bo5g003400,Bo5g043440,Bo1g054940,Bo7g106790,Bo4g100070,Bo3g064190,Bo1g021930,Bo5g057190,Bo3g042740,Bo8g117920,Bo2g037660
Low P & Low Zn VS High P & High Zn	C6	biological process	GO:0006875	cellular metal ion homeostasis	2 of 166 in the list	61 of 26243 in the genome	1	Bo1g021930,Bo7g106790
Low P & Low Zn VS High P & High Zn	C6	biological process	GO:1902578	single-organism localization	18 of 166 in the list	1921 of 26243 in the genome	1	Bo9g002210,Bo8g095480,Bo1g094490,Bo2g136660,Bo2g094630_ATGGH1,Bo7g019960,Bo9g123330,Bo4g017370,Bo5g002390,Bo6g033300_ATFRUCT5,Bo3g003070,Bo4g045850,Bo7g106790,Bo3g053350,Bo1g021930,Bo2g052760_GSR2,Bo3g042740,Bo8g117920
Low P & Low Zn VS High P & High Zn	C6	biological process	GO:0009737	response to abscisic acid	3 of 166 in the list	143 of 26243 in the genome	1	Bo9g175350,Bo3g054440,Bo1g051020_PYL10
Low P & Low Zn VS High P & High Zn	C6	biological process	GO:0097305	response to alcohol	3 of 166 in the list	143 of 26243 in the genome	1	Bo9g175350,Bo3g054440,Bo1g051020_PYL10
Low P & Low Zn VS High P & High Zn	C6	biological process	GO:0009813	flavonoid biosynthetic process	5 of 166 in the list	340 of 26243 in the genome	1	Bo7g111600,Bo3g169090,Bo5g057190,Bo9g181410,Bo2g136660
Low P & Low Zn VS High P & High Zn	C6	biological process	GO:0009414	response to water deprivation	4 of 166 in the list	240 of 26243 in the genome	1	Bo1g150440_PLDP2,Bo5g003400,Bo3g024850_ATGSTF10,Bo4g012520
Low P & Low Zn VS High P & High Zn	C6	biological process	GO:0014070	response to organic cyclic compound	9 of 166 in the list	805 of 26243 in the genome	1	Bo2g091100,Bo9g172100,Bo3g054440,Bo6g116550,Bo3g154350,Bo5g023550,Bo9g161750,Bo4g061470_ATGSTU1,Bo1g009940
Low P & Low Zn VS High P & High Zn	C6	biological process	GO:0009415	response to water	4 of 166 in the list	245 of 26243 in the genome	1	Bo1g150440_PLDP2,Bo5g003400,Bo3g024850_ATGSTF10,Bo4g012520
Low P & Low Zn VS High P & High Zn	C6	biological process	GO:0009812	flavonoid metabolic process	5 of 166 in the list	349 of 26243 in the genome	1	Bo7g111600,Bo3g169090,Bo5g057190,Bo9g181410,Bo2g136660
Low P & Low Zn VS High P & High Zn	C6	biological process	GO:0044550	secondary metabolite biosynthetic process	7 of 166 in the list	579 of 26243 in the genome	1	Bo9g184990,Bo3g001530,Bo8g050600,Bo8g108410,Bo4g017370,Bo3g024850_ATGSTF10,Bo2g094630_ATGGH1
Low P & Low Zn VS High P & High Zn	C6	biological process	GO:1901657	glycosyl compound metabolic process	6 of 166 in the list	472 of 26243 in the genome	1	Bo9g184990,Bo3g001530,Bo1g004730,Bo8g108410,Bo4g017370,Bo3g024850_ATGSTF10
Low P & Low Zn VS High P & High Zn	C6	biological process	GO:0050832	defense response to fungus	2 of 166 in the list	75 of 26243 in the genome	1	Bo3g058580_PR4,Bo1g054940
Low P & Low Zn VS High P & High Zn	C6	biological process	GO:0009620	response to fungus	2 of 166 in the list	77 of 26243 in the genome	1	Bo3g058580_PR4,Bo1g054940
Low P & Low Zn VS High P & High Zn	C6	biological process	GO:0055065	metal ion homeostasis	2 of 166 in the list	77 of 26243 in the genome	1	Bo1g021930,Bo7g106790
Low P & Low Zn VS High P & High Zn	C6	biological process	GO:0043269	regulation of ion transport	2 of 166 in the list	78 of 26243 in the genome	1	Bo00958s020,Bo7g088780
Low P & Low Zn VS High P & High Zn	C6	biological process	GO:0010015	root morphogenesis	5 of 166 in the list	375 of 26243 in the genome	1	Bo1g021930,Bo00958s020,Bo3g054440,Bo7g025330_ANR1,Bo7g106790
Low P & Low Zn VS High P & High Zn	C6	biological process	GO:1901659	glycosyl compound biosynthetic process	5 of 166 in the list	379 of 26243 in the genome	1	Bo9g184990,Bo3g001530,Bo8g108410,Bo4g017370,Bo3g024850_ATGSTF10
Low P & Low Zn VS High P & High Zn	C6	biological process	GO:0006575	cellular modified amino acid metabolic process	3 of 166 in the list	175 of 26243 in the genome	1	Bo7g111600,Bo2g052760_GSR2,Bo2g094630_ATGGH1
Low P & Low Zn VS High P & High Zn	C6	biological process	GO:0009694	jasmonic acid metabolic process	4 of 166 in the list	278 of 26243 in the genome	1	Bo3g064190,Bo2g091100,Bo9g161750,Bo3g024850_ATGSTF10
Low P & Low Zn VS High P & High Zn	C6	biological process	GO:0009308	amine metabolic process	5 of 166 in the list	390 of 26243 in the genome	1	Bo7g111600,Bo2g052760_GSR2,Bo3g024850_ATGSTF10,Bo7g099430,Bo7g084220
Low P & Low Zn VS High P & High Zn	C6	biological process	GO:0032879	regulation of localization	2 of 166 in the list	92 of 26243 in the genome	1	Bo00958s020,Bo7g088780
Low P & Low Zn VS High P & High Zn	C6	biological process	GO:0051049	regulation of transport	2 of 166 in the list	92 of 26243 in the genome	1	Bo00958s020,Bo7g088780
Low P & Low Zn VS High P & High Zn	C6	biological process	GO:0071396	cellular response to lipid	4 of 166 in the list	295 of 26243 in the genome	1	Bo9g175350,Bo9g172100,Bo3g054440,Bo1g051020_PYL10
Low P & Low Zn VS High P & High Zn	C6	biological process	GO:0016109	tetraterpenoid biosynthetic process	3 of 166 in the list	192 of 26243 in the genome	1	Bo9g184990,Bo3g001530,Bo4g017370
Low P & Low Zn VS High P & High Zn	C6	biological process	GO:0070887	cellular response to chemical stimulus	16 of 166 in the list	1848 of 26243 in the genome	1	Bo9g175350,Bo4g166770,Bo9g172100,Bo3g054440,Bo2g136660,Bo9g123330,Bo4g068130,Bo1g051020_PYL10,Bo3g083910,Bo5g133060,Bo5g003400,Bo1g152100,Bo3g003070,Bo4g186980,Bo7g106790,Bo1g021930
Low P & Low Zn VS High P & High Zn	C6	biological process	GO:0098542	defense response to other organism	10 of 166 in the list	1043 of 26243 in the genome	1	Bo3g058580_PR4,Bo5g003400,Bo5g043440,Bo3g024850_ATGSTF10,Bo6g121360,Bo1g054940,Bo7g019960,Bo5g057190,Bo3g042740,Bo2g037660
Low P & Low Zn VS High P & High Zn	C6	biological process	GO:0006733	oxidoreduction coenzyme metabolic process	2 of 166 in the list	99 of 26243 in the genome	1	Bo3g013540,Bo08879s010
Low P & Low Zn VS High P & High Zn	C6	biological process	GO:0090558	plant epidermis development	5 of 166 in the list	422 of 26243 in the genome	1	Bo1g021930,Bo00958s020,Bo3g054440,Bo7g025330_ANR1,Bo7g106790
Low P & Low Zn VS High P & High Zn	C6	biological process	GO:0016108	tetraterpenoid metabolic process	3 of 166 in the list	201 of 26243 in the genome	1	Bo9g184990,Bo3g001530,Bo4g017370
Low P & Low Zn VS High P & High Zn	C6	biological process	GO:0009719	response to endogenous stimulus	27 of 166 in the list	3433 of 26243 in the genome	1	Bo9g175350,Bo4g166770,Bo1g150440_PLDP2,Bo9g172100,Bo3g054440,Bo3g024850_ATGSTF10,Bo2g136660,Bo4g068130,Bo9g123330,Bo1g009940,Bo1g051020_PYL10,Bo5g133060,Bo3g058580_PR4,Bo3g083910,Bo5g003400,Bo6g033300_ATFRUCT5,Bo1g152100,Bo4g186980,Bo3g003070,Bo8g100590_GH3.3,Bo7g106790,Bo4g100070,Bo3g064190,Bo1g006240_SEN1,Bo1g021930,Bo4g187910,Bo1g007780
Low P & Low Zn VS High P & High Zn	C6	biological process	GO:0009827	plant-type cell wall modification	2 of 166 in the list	102 of 26243 in the genome	1	Bo4g106230,Bo8g094910
Low P & Low Zn VS High P & High Zn	C6	biological process	GO:0009698	phenylpropanoid metabolic process	4 of 166 in the list	312 of 26243 in the genome	1	Bo8g050600,Bo3g024850_ATGSTF10,Bo7g099430,Bo2g094630_ATGGH1
Low P & Low Zn VS High P & High Zn	C6	biological process	GO:0046148	pigment biosynthetic process	2 of 166 in the list	103 of 26243 in the genome	1	Bo7g111600,Bo3g169090
[truncated: 278 more rows]

## Sheet: F103 LL VS LH
Comparison	Genotype	GO Category	GO	Annotation	Number	Group Size	p.val Bonferroni Correction	Genes
[truncated: 379 more rows]

## Sheet: F103 LL VS HL
Comparison	Genotype	GO Category	GO	Annotation	Number	Group Size	p.val Bonferroni Correction	Genes
[truncated: 271 more rows]

[truncated: 1 more sheets: F103 LL VS HH]
